# Supplementary material for: Single cell transcriptomics reveals opioid usage evokes widespread suppression of antiviral gene program
Source: Nat Commun. 2020 May 26;11:2611. doi: 10.1038/s41467-020-16159-y (PMC7250875; doi:10.1038/s41467-020-16159-y)
Supplement: Supplementary file 4 — Source Data [file 41467_2020_16159_MOESM4_ESM.zip]

Archive with 15 entries (14 files):
- Supplementary Figure 13.csv
- __MACOSX/
- __MACOSX/._Supplementary Figure 13.csv
- Figure 3a-b.xlsx
- __MACOSX/._Figure 3a-b.xlsx
- Supplementary Figure 5.xlsx
- __MACOSX/._Supplementary Figure 5.xlsx
- Supplementary Figure 4.xlsx
- __MACOSX/._Supplementary Figure 4.xlsx
- Figure 1d.xlsx
- __MACOSX/._Figure 1d.xlsx
- Supplementary Figure 22.csv
- __MACOSX/._Supplementary Figure 22.csv
- Figure 1c.xlsx
- __MACOSX/._Figure 1c.xlsx
