# Supplementary material for: Single cell transcriptomics reveals opioid usage evokes widespread suppression of antiviral gene program
Source: Nat Commun. 2020 May 26;11:2611. doi: 10.1038/s41467-020-16159-y (PMC7250875; doi:10.1038/s41467-020-16159-y)
Supplement: Supplementary file 4 — Source Data [file 41467_2020_16159_MOESM4_ESM.zip › Supplementary Figure 13.csv]

	TLR4				TNFRSF1A				TNFRSF1B				IFNAR1				IFNAR2
	count	condition			count	condition			count	condition			count	condition			count	condition
X5852.Mono	3764.010552	control		X5852.Mono	746.360716	control		X5852.Mono	5231.93583	control		X5852.Mono	1454.296311	control		X5852.Mono	322.4917149	control
X6792.Mono	5808.605385	control		X6792.Mono	1156.332869	control		X6792.Mono	4005.2167	control		X6792.Mono	1439.412437	control		X6792.Mono	440.0420768	control
X7256.Mono	8168.950649	control		X7256.Mono	1017.478488	control		X7256.Mono	4110.965355	control		X7256.Mono	1857.159472	control		X7256.Mono	427.4323919	control
X7653.Mono	5520.706842	control		X7653.Mono	2018.811859	control		X7653.Mono	5770.173492	control		X7653.Mono	1487.387318	control		X7653.Mono	401.9595758	control
X1022.CD4Tcell	0.5	control		X1022.CD4Tcell	256.1892741	control		X1022.CD4Tcell	251.643687	control		X1022.CD4Tcell	840.2972158	control		X1022.CD4Tcell	330.0550644	control
X2596.CD4Tcell	2.724419989	control		X2596.CD4Tcell	145.8287726	control		X2596.CD4Tcell	159.1752926	control		X2596.CD4Tcell	1028.923508	control		X2596.CD4Tcell	443.9010512	control
X5852.CD4Tcell	1.429633416	control		X5852.CD4Tcell	125.5356944	control		X5852.CD4Tcell	455.0907403	control		X5852.CD4Tcell	694.4713449	control		X5852.CD4Tcell	278.4603913	control
X7653.CD4Tcell	4.77271094	control		X7653.CD4Tcell	348.7259416	control		X7653.CD4Tcell	481.1799807	control		X7653.CD4Tcell	689.474639	control		X7653.CD4Tcell	339.112342	control
X1022.CD8Tcell	0.5	control		X1022.CD8Tcell	283.3867703	control		X1022.CD8Tcell	153.0874094	control		X1022.CD8Tcell	691.4295056	control		X1022.CD8Tcell	279.9578397	control
X2596.CD8Tcell	1.305059625	control		X2596.CD8Tcell	201.7649062	control		X2596.CD8Tcell	97.10715499	control		X2596.CD8Tcell	858.6935602	control		X2596.CD8Tcell	363.5818908	control
X5852.CD8Tcell	1.22096177	control		X5852.CD8Tcell	194.4387162	control		X5852.CD8Tcell	317.0022172	control		X5852.CD8Tcell	675.320217	control		X5852.CD8Tcell	172.8098631	control
X7653.CD8Tcell	5.455031536	control		X7653.CD8Tcell	377.0823967	control		X7653.CD8Tcell	333.7258708	control		X7653.CD8Tcell	659.5191942	control		X7653.CD8Tcell	297.8018921	control
X1022.NKcell	1.991210501	control		X1022.NKcell	531.3709384	control		X1022.NKcell	684.96562	control		X1022.NKcell	646.194147	control		X1022.NKcell	486.6346234	control
X2596.NKcell	21.01141153	control		X2596.NKcell	276.6715053	control		X2596.NKcell	281.0668078	control		X2596.NKcell	745.5037689	control		X2596.NKcell	695.6903409	control
X5483.NKcell	1.645435844	control		X5483.NKcell	458.6743375	control		X5483.NKcell	670.5799686	control		X5483.NKcell	625.9079707	control		X5483.NKcell	457.5289016	control
X7653.NKcell	51.2621266	control		X7653.NKcell	1161.568278	control		X7653.NKcell	1623.965104	control		X7653.NKcell	549.6539151	control		X7653.NKcell	528.4261167	control
X1022.Bcell	93.92992164	control		X1022.Bcell	6.593255759	control		X1022.Bcell	120.3340299	control		X1022.Bcell	1798.010449	control		X1022.Bcell	207.6706958	control
X2596.Bcell	135.6686484	control		X2596.Bcell	0.5	control		X2596.Bcell	19.11017623	control		X2596.Bcell	2337.546341	control		X2596.Bcell	443.2262977	control
X5852.Bcell	12.64526347	control		X5852.Bcell	2.235037639	control		X5852.Bcell	449.8747486	control		X5852.Bcell	1634.905456	control		X5852.Bcell	78.57669377	control
X7653.Bcell	51.95995885	control		X7653.Bcell	0.5	control		X7653.Bcell	262.8448883	control		X7653.Bcell	1215.358636	control		X7653.Bcell	239.6374558	control
