# Supplementary material for: Single cell transcriptomics reveals opioid usage evokes widespread suppression of antiviral gene program
Source: Nat Commun. 2020 May 26;11:2611. doi: 10.1038/s41467-020-16159-y (PMC7250875; doi:10.1038/s41467-020-16159-y)
Supplement: Supplementary file 4 — Source Data [file 41467_2020_16159_MOESM4_ESM.zip › Figure 3a-b.xlsx]

## Sheet: Fig3a
Figure 3A
LPS Stimulation Fold Change
		0uM	10uM	100uM
	ISG15	2614.99	229.99	112.743
	Upper	3441.5	279.693	191.713
	Lower	1986.97	189.119	66.3027
Error Bars		826.514	49.7031	78.9696
		628.018	40.8705	46.4408

## Sheet: Fig3b
Figure 3B
Fold Change
		0uM	10uM	100uM
	ISG15	533.546	119.329	37.9025
	Upper	589.726	152.835	38.4994
	Lower	482.717	93.1684	37.3149
Error Bars		56.1803	33.506	0.596843
		50.8283	26.1604	0.58759
