# Supplementary material for: Single cell transcriptomics reveals opioid usage evokes widespread suppression of antiviral gene program
Source: Nat Commun. 2020 May 26;11:2611. doi: 10.1038/s41467-020-16159-y (PMC7250875; doi:10.1038/s41467-020-16159-y)
Supplement: Supplementary file 4 — Source Data [file 41467_2020_16159_MOESM4_ESM.zip › Supplementary Figure 5.xlsx]

## Sheet: Naïve CD4+ T cells
	p_val	avg_logFC	fdr	Significance
YBX1	0	-0.633149	0	FDR < 0.05
MT-CYB	0	0.393243	0	Not Sig
MT-ATP6	0	0.328918	0	Not Sig
SARAF	0	0.310759	0	Not Sig
MT-ND4	0	0.302767	0	Not Sig
MT-ND2	0	0.300491	0	Not Sig
MT-CO2	0	0.283114	0	Not Sig
MT-CO3	0	0.258819	0	Not Sig
B2M	0	0.233681	0	Not Sig
RPL34	0	-0.19256	0	Not Sig
RPL36	0	-0.247672	0	Not Sig
RPS27	0	-0.294901	0	Not Sig
RPL37	0	-0.297862	0	Not Sig
RPL39	0	-0.317889	0	Not Sig
RPL38	0	-0.322178	0	Not Sig
RPS28	0	-0.334453	0	Not Sig
RPL37A	0	-0.351789	0	Not Sig
RPL41	0	-0.351997	0	Not Sig
RPS21	0	-0.368053	0	Not Sig
RPL36A	0	-0.382425	0	Not Sig
MTRNR2L12	0	-0.449094	0	Not Sig
AC090498.1	0	-0.477754	0	Not Sig
BTG1	0	-0.512492	0	Not Sig
RPS29	0	-0.568347	0	Not Sig
NFKBIA	6.35208e-290	-0.384332	1.20766e-285	Not Sig
RPS2	2.19877e-279	0.129229	4.18031e-275	Not Sig
LEPROTL1	4.03563e-276	0.353092	7.67254e-272	Not Sig
RPS3A	4.23849e-258	0.108016	8.05823e-254	Not Sig
MT-ND1	2.51401e-244	0.252481	4.77963e-240	Not Sig
PNRC1	1.28966e-239	-0.428526	2.4519e-235	Not Sig
HIST1H1E	2.57042e-239	-0.350548	4.88688e-235	Not Sig
ARID5A	1.05278e-238	0.409832	2.00154e-234	Not Sig
MT-ND3	1.35539e-238	-0.319347	2.57686e-234	Not Sig
RPL17	4.58189e-215	-0.207645	8.7111e-211	Not Sig
RPS9	4.00306e-209	0.129399	7.61061e-205	Not Sig
RPL13	1.75125e-204	0.0780741	3.32948e-200	Not Sig
TMSB4X	4.56756e-198	0.182809	8.68384e-194	Not Sig
PMAIP1	1.76967e-180	-0.492004	3.3645e-176	Not Sig
RPS26	2.49779e-178	-0.333422	4.74881e-174	Not Sig
CIRBP	4.4119e-174	0.225544	8.38791e-170	Not Sig
RPS10	6.69083e-164	0.201592	1.27206e-159	Not Sig
LDHA	1.21675e-152	0.34783	2.31329e-148	Not Sig
RPL35A	3.28969e-143	-0.0981838	6.25436e-139	Not Sig
NBEAL1	7.97449e-143	-0.206798	1.51611e-138	Not Sig
HIST1H1D	8.95955e-140	-0.275731	1.70339e-135	Not Sig
SMCHD1	2.36438e-138	-0.312328	4.49516e-134	Not Sig
RNF145	3.87834e-136	-0.293013	7.37349e-132	Not Sig
PTGER4	5.5616e-136	-0.327304	1.05737e-131	Not Sig
PIK3IP1	7.91164e-133	0.213377	1.50416e-128	Not Sig
MT-ND4L	1.02868e-132	-0.321578	1.95572e-128	Not Sig
UBE2B	3.76577e-132	0.236464	7.15949e-128	Not Sig
STK17A	3.94793e-132	-0.271123	7.5058e-128	Not Sig
RPS8	3.14634e-129	-0.0959897	5.98182e-125	Not Sig
MTRNR2L8	1.93984e-128	-0.241941	3.68803e-124	Not Sig
RPS5	1.32332e-127	0.117948	2.5159e-123	Not Sig
RPL10	3.47014e-125	0.0665239	6.59743e-121	Not Sig
RPL31	8.46906e-123	-0.08924	1.61014e-118	Not Sig
HLA-C	9.81143e-119	-0.141903	1.86535e-114	Not Sig
UBE2D3	2.55199e-116	0.208691	4.85185e-112	Not Sig
GYPC	5.05117e-116	0.241864	9.60329e-112	Not Sig
BATF	1.98083e-115	0.270202	3.76595e-111	Not Sig
HIST1H4C	5.81089e-115	-0.282479	1.10477e-110	Not Sig
SOCS3	1.74644e-113	0.351574	3.32033e-109	Not Sig
STAT3	1.99964e-113	0.216842	3.80172e-109	Not Sig
GIMAP7	6.71174e-112	0.248792	1.27604e-107	Not Sig
RPL11	3.80775e-109	0.0633167	7.2393e-105	Not Sig
FTL	1.87441e-108	0.155261	3.56363e-104	Not Sig
CYTIP	1.06706e-106	0.199122	2.0287e-102	Not Sig
RPL18A	1.22709e-101	0.0706837	2.33295e-97	Not Sig
RPL19	4.40274e-101	0.0666467	8.37048e-97	Not Sig
APBA2	1.18266e-100	0.201869	2.24847e-96	Not Sig
DDX39B	1.70371e-100	-0.2573	3.23909e-96	Not Sig
JUNB	3.78722e-99	0.189468	7.20026e-95	Not Sig
CIB1	7.92925e-98	0.214914	1.50751e-93	Not Sig
TRA2B	9.06428e-98	-0.229509	1.7233e-93	Not Sig
ITM2B	1.2464e-97	0.198917	2.36966e-93	Not Sig
SMDT1	1.25321e-96	-0.249425	2.3826e-92	Not Sig
RPL7	1.39364e-96	0.0703775	2.64958e-92	Not Sig
ZNF101	3.03708e-95	0.197634	5.7741e-91	Not Sig
KLF6	1.90801e-94	-0.182748	3.62751e-90	Not Sig
GNB2L1	1.90914e-93	0.09911	3.62966e-89	Not Sig
DDX5	1.61805e-92	0.163023	3.07623e-88	Not Sig
PTMA	5.94446e-92	0.139353	1.13016e-87	Not Sig
RPL29	9.01141e-91	0.0769159	1.71325e-86	Not Sig
AREG	4.59534e-90	0.216857	8.73666e-86	Not Sig
SOD1	3.10087e-88	0.195856	5.89536e-84	Not Sig
ARHGDIB	3.21958e-87	0.174721	6.12107e-83	Not Sig
RPS14	3.55122e-87	0.0561141	6.75158e-83	Not Sig
SLC2A3	3.96101e-87	0.201949	7.53066e-83	Not Sig
H3F3A	2.19865e-85	0.1837	4.18007e-81	Not Sig
SFXN1	1.51997e-83	0.170499	2.88977e-79	Not Sig
ITK	2.0057e-83	0.190231	3.81324e-79	Not Sig
FNBP1	2.61293e-82	-0.204537	4.9677e-78	Not Sig
IKZF1	4.7949e-82	0.208615	9.11607e-78	Not Sig
RPL21	3.18382e-80	-0.0646413	6.05308e-76	Not Sig
RPL9	3.48638e-80	0.058072	6.62831e-76	Not Sig
GBP5	1.24635e-79	-0.250351	2.36955e-75	Not Sig
TNFAIP3	2.15046e-79	-0.230034	4.08846e-75	Not Sig
PABPC1	2.27172e-79	0.151365	4.31899e-75	Not Sig
XRN2	1.76366e-78	0.178321	3.35306e-74	Not Sig
TBC1D15	2.94584e-77	0.173542	5.60064e-73	Not Sig
IFIT2	3.92731e-77	-0.460853	7.46661e-73	Not Sig
RPL32	1.28961e-76	0.0513574	2.4518e-72	Not Sig
HIST1H1C	2.08274e-76	-0.212425	3.9597e-72	Not Sig
RPL10A	3.87606e-75	0.0721055	7.36916e-71	Not Sig
MYL6	1.51276e-74	0.21552	2.87606e-70	Not Sig
ARL6IP4	5.03396e-74	0.174092	9.57056e-70	Not Sig
PGK1	1.08883e-73	0.180331	2.07009e-69	Not Sig
FKBP11	1.31959e-72	-0.243388	2.5088e-68	Not Sig
ATRAID	3.14759e-72	0.155668	5.98419e-68	Not Sig
C11orf58	4.92553e-72	0.136082	9.36442e-68	Not Sig
GMFG	1.74506e-71	0.164564	3.3177e-67	Not Sig
EIF3E	3.13543e-71	0.135199	5.96109e-67	Not Sig
IFITM2	7.46783e-71	0.198347	1.41978e-66	Not Sig
LIMD2	9.61148e-71	0.133763	1.82733e-66	Not Sig
EIF5A	1.73929e-70	0.180826	3.30674e-66	Not Sig
HMGN2	2.28708e-70	0.147189	4.3482e-66	Not Sig
C4orf3	4.18954e-70	0.173428	7.96516e-66	Not Sig
ZNF75A	1.04658e-69	0.157364	1.98975e-65	Not Sig
LITAF	1.18723e-69	0.194939	2.25716e-65	Not Sig
RPL8	1.51738e-69	0.0758045	2.88483e-65	Not Sig
UBALD2	4.57961e-69	0.150498	8.70675e-65	Not Sig
TNF	5.66211e-68	-0.245249	1.07648e-63	Not Sig
RPL3	6.73103e-68	0.0556715	1.2797e-63	Not Sig
PLAC8	1.83939e-67	0.163967	3.49704e-63	Not Sig
JUN	1.88728e-67	-0.161029	3.5881e-63	Not Sig
BAZ1A	4.7284e-67	0.230352	8.98963e-63	Not Sig
NDUFB9	8.96287e-67	0.156334	1.70402e-62	Not Sig
SF1	1.29091e-66	0.139139	2.45428e-62	Not Sig
RPS27A	6.04906e-66	0.0531517	1.15005e-61	Not Sig
HNRNPK	8.65634e-66	0.151783	1.64574e-61	Not Sig
H3F3B	2.30318e-65	-0.0889505	4.3788e-61	Not Sig
TOMM7	3.33154e-65	-0.105969	6.33392e-61	Not Sig
SDCBP	3.48973e-65	0.152054	6.63467e-61	Not Sig
PPDPF	4.79837e-65	0.187715	9.12266e-61	Not Sig
ATP5E	4.94948e-64	-0.137469	9.40995e-60	Not Sig
TMEM123	8.84835e-64	0.191052	1.68225e-59	Not Sig
CHD1	9.51044e-64	-0.183234	1.80812e-59	Not Sig
RPS3	1.56606e-63	0.0536668	2.9774e-59	Not Sig
TECR	7.86734e-63	0.123533	1.49574e-58	Not Sig
CCR7	1.24205e-62	0.102034	2.36139e-58	Not Sig
SRP14	1.88652e-62	0.145429	3.58665e-58	Not Sig
DNAJA1	5.21721e-62	-0.196362	9.91896e-58	Not Sig
CNBP	1.73787e-61	0.13024	3.30404e-57	Not Sig
SNRPB	2.77615e-61	0.119906	5.27801e-57	Not Sig
HNRNPM	3.9971e-61	0.114716	7.59928e-57	Not Sig
PTPRC	5.26888e-61	-0.187622	1.00172e-56	Not Sig
ATP6V1G1	9.35876e-61	0.140889	1.77929e-56	Not Sig
SQSTM1	2.42708e-60	-0.184907	4.61436e-56	Not Sig
LINC00869	1.02616e-59	-0.1974	1.95093e-55	Not Sig
SERF2	2.99799e-59	0.197216	5.69978e-55	Not Sig
ATF7IP2	3.30344e-59	0.155716	6.28049e-55	Not Sig
SELK	5.34969e-58	0.180807	1.01708e-53	Not Sig
CHCHD2	5.82067e-58	0.152302	1.10662e-53	Not Sig
PIM3	7.21798e-58	-0.19288	1.37228e-53	Not Sig
SIVA1	7.78716e-58	0.122047	1.48049e-53	Not Sig
TRAF4	9.81839e-58	-0.177097	1.86667e-53	Not Sig
RPL13A	1.24043e-57	0.0422567	2.35831e-53	Not Sig
KLF10	2.97132e-57	-0.192911	5.64907e-53	Not Sig
ARHGDIA	3.49695e-57	0.149726	6.6484e-53	Not Sig
EEF1A1	7.28791e-57	0.0493847	1.38558e-52	Not Sig
COX7C	9.12328e-57	-0.109651	1.73452e-52	Not Sig
ISG20	1.06964e-56	0.144298	2.03359e-52	Not Sig
SC5D	1.47737e-56	0.149992	2.80878e-52	Not Sig
TMA7	2.68231e-56	-0.0985811	5.0996e-52	Not Sig
CNOT1	5.10032e-56	-0.177927	9.69673e-52	Not Sig
OST4	8.22952e-56	-0.123861	1.5646e-51	Not Sig
CDC42SE2	9.95617e-56	0.15056	1.89287e-51	Not Sig
LSM5	1.48786e-55	0.127652	2.82872e-51	Not Sig
PRMT2	1.76964e-55	0.152828	3.36444e-51	Not Sig
ZC3HAV1	3.00188e-55	-0.285257	5.70718e-51	Not Sig
WBSCR22	5.97936e-55	0.119511	1.1368e-50	Not Sig
GOLGA7	1.37743e-54	0.132243	2.61877e-50	Not Sig
EIF1	2.63568e-54	0.0750139	5.01095e-50	Not Sig
SSB	4.05672e-54	0.116026	7.71263e-50	Not Sig
FAM215B	7.21928e-54	0.130288	1.37253e-49	Not Sig
SON	1.17399e-53	-0.131078	2.23198e-49	Not Sig
RBM39	1.90954e-53	-0.127997	3.63041e-49	Not Sig
LAPTM5	5.26868e-53	0.117791	1.00168e-48	Not Sig
XRCC6	6.45843e-53	0.103528	1.22788e-48	Not Sig
TNRC6B	7.41148e-53	-0.206907	1.40907e-48	Not Sig
COX5B	9.41015e-53	0.12757	1.78906e-48	Not Sig
TNIP1	3.45725e-52	-0.194778	6.57292e-48	Not Sig
LTB	7.07731e-52	-0.115202	1.34554e-47	Not Sig
CTA-29F11.1	1.23429e-51	0.127988	2.34663e-47	Not Sig
IFIT3	1.30715e-51	-0.379459	2.48516e-47	Not Sig
LAMTOR5	3.40613e-51	0.116899	6.47574e-47	Not Sig
MED30	3.48434e-51	0.102438	6.62443e-47	Not Sig
TBC1D10C	3.50486e-51	0.132586	6.66344e-47	Not Sig
PSMB7	4.30982e-51	0.104172	8.19383e-47	Not Sig
TUBB4B	9.51442e-51	-0.172467	1.80888e-46	Not Sig
TMEM173	1.01535e-50	0.153914	1.93039e-46	Not Sig
C19orf60	1.28134e-50	0.131705	2.43609e-46	Not Sig
RPS4X	1.38433e-50	0.0541854	2.63188e-46	Not Sig
SERPINB1	2.36371e-50	0.126382	4.49389e-46	Not Sig
ERH	2.70874e-50	0.0803765	5.14986e-46	Not Sig
ACTG1	2.86323e-50	0.151656	5.44357e-46	Not Sig
SATB1	3.26873e-50	0.0854694	6.21451e-46	Not Sig
PPP1R15A	7.67184e-50	-0.149647	1.45857e-45	Not Sig
ENSA	8.75923e-50	0.122443	1.66531e-45	Not Sig
CHD2	1.13254e-49	-0.178701	2.15318e-45	Not Sig
FHIT	1.40524e-49	0.114307	2.67164e-45	Not Sig
PPHLN1	1.40968e-49	0.129151	2.68008e-45	Not Sig
FUS	2.25153e-49	-0.110059	4.28061e-45	Not Sig
SRRM1	2.4888e-49	-0.119144	4.73171e-45	Not Sig
HNRNPF	3.19089e-49	0.0983912	6.06652e-45	Not Sig
MYL12B	9.33321e-49	0.11972	1.77443e-44	Not Sig
PCNP	9.39486e-49	0.106755	1.78615e-44	Not Sig
BTF3	1.1342e-48	0.0833343	2.15634e-44	Not Sig
ATP6V0E1	1.70998e-48	0.131473	3.25102e-44	Not Sig
CD247	2.8847e-48	0.111376	5.4844e-44	Not Sig
RNPS1	4.80066e-48	0.0883098	9.12702e-44	Not Sig
RPL35	5.99127e-48	-0.0672174	1.13906e-43	Not Sig
ZFAND5	6.45901e-48	-0.159599	1.22799e-43	Not Sig
NUCKS1	1.10199e-47	0.132642	2.0951e-43	Not Sig
PIM1	1.38961e-47	0.147779	2.64193e-43	Not Sig
CAMK4	1.56127e-47	-0.170863	2.96829e-43	Not Sig
RPL15	1.74463e-47	0.0536912	3.31688e-43	Not Sig
HSPA5	4.62935e-47	-0.147536	8.80133e-43	Not Sig
ATP5G3	5.82998e-47	0.112708	1.1084e-42	Not Sig
ZFAS1	1.1233e-46	-0.0882842	2.13561e-42	Not Sig
KLRB1	1.69237e-46	-0.303337	3.21753e-42	Not Sig
NDUFC2	1.76051e-46	0.0955626	3.34708e-42	Not Sig
NDFIP1	1.86965e-46	0.129446	3.55457e-42	Not Sig
SPCS1	2.55339e-46	0.0863709	4.85451e-42	Not Sig
C6orf48	1.33541e-45	0.0683874	2.53888e-41	Not Sig
DAZAP2	1.6208e-45	0.0922253	3.08146e-41	Not Sig
MRFAP1	2.89088e-45	0.0974275	5.49614e-41	Not Sig
HLA-G	3.17759e-45	0.125828	6.04124e-41	Not Sig
GPSM3	4.74372e-45	-0.120249	9.01875e-41	Not Sig
CNN2	4.88478e-45	0.116962	9.28695e-41	Not Sig
PDCD4	5.1024e-45	0.139176	9.70069e-41	Not Sig
CD7	5.19356e-45	0.103211	9.874e-41	Not Sig
TUFM	5.20622e-45	0.123434	9.89807e-41	Not Sig
RPL5	5.84347e-45	0.0558674	1.11096e-40	Not Sig
CD55	1.08897e-44	0.124657	2.07036e-40	Not Sig
MT-CO1	1.21652e-44	0.0689399	2.31286e-40	Not Sig
CD37	1.42014e-44	0.0973345	2.69998e-40	Not Sig
FAM177A1	1.87802e-44	0.114096	3.57049e-40	Not Sig
APOL3	3.3336e-44	-0.158358	6.33785e-40	Not Sig
PSMB1	3.36868e-44	0.104533	6.40454e-40	Not Sig
SNU13	3.51432e-44	0.103013	6.68142e-40	Not Sig
SUMO2	4.41677e-44	0.0725991	8.39716e-40	Not Sig
INTS6	4.56553e-44	-0.172703	8.67998e-40	Not Sig
HNRNPH3	6.57677e-44	0.0984582	1.25038e-39	Not Sig
BEX2	7.13517e-44	0.0792899	1.35654e-39	Not Sig
COX7A2L	7.17977e-44	0.0926536	1.36502e-39	Not Sig
S100A6	7.40864e-44	-0.141958	1.40853e-39	Not Sig
CLEC2D	7.51196e-44	0.0756934	1.42817e-39	Not Sig
TRAF3IP3	7.71404e-44	0.114592	1.46659e-39	Not Sig
HNRNPA0	7.94716e-44	0.0832301	1.51091e-39	Not Sig
CRBN	1.16896e-43	0.0651564	2.22243e-39	Not Sig
SPOCK2	1.17932e-43	0.0914952	2.24212e-39	Not Sig
CD3E	1.48392e-43	0.101039	2.82123e-39	Not Sig
C19orf53	1.77128e-43	0.0996555	3.36755e-39	Not Sig
UBE2V2	2.06963e-43	0.0991522	3.93478e-39	Not Sig
EIF3K	2.16215e-43	0.108497	4.11069e-39	Not Sig
EID1	2.54897e-43	0.1185	4.84611e-39	Not Sig
SNHG8	3.21146e-43	-0.0936715	6.10563e-39	Not Sig
SFPQ	3.70371e-43	-0.152681	7.0415e-39	Not Sig
UBE2I	4.00682e-43	0.0773105	7.61777e-39	Not Sig
RANBP1	9.52712e-43	0.116499	1.8113e-38	Not Sig
GATA3	1.36054e-42	-0.183896	2.58665e-38	Not Sig
STK17B	1.66583e-42	-0.117005	3.16707e-38	Not Sig
FTH1	2.84059e-42	0.187898	5.40053e-38	Not Sig
CREM	3.68437e-42	0.152851	7.00473e-38	Not Sig
FAM118A	4.54078e-42	0.135612	8.63293e-38	Not Sig
MIA3	6.55667e-42	-0.166356	1.24655e-37	Not Sig
RPL6	8.74593e-42	0.0648746	1.66278e-37	Not Sig
ZNF331	9.24912e-42	0.129804	1.75844e-37	Not Sig
POLR2I	9.86711e-42	0.0989135	1.87594e-37	Not Sig
CYCS	1.06222e-41	0.119799	2.0195e-37	Not Sig
GTF3A	1.7527e-41	0.0666424	3.33223e-37	Not Sig
ARL6IP5	1.90142e-41	0.054235	3.61499e-37	Not Sig
TXNIP	1.94405e-41	0.17574	3.69602e-37	Not Sig
NR1H2	2.22973e-41	0.110477	4.23915e-37	Not Sig
EIF3G	2.27137e-41	0.0796424	4.31834e-37	Not Sig
ICOS	2.36476e-41	0.116889	4.49588e-37	Not Sig
SELM	2.53741e-41	0.0945848	4.82412e-37	Not Sig
TMBIM6	2.62913e-41	0.106112	4.99851e-37	Not Sig
RBM3	3.18434e-41	0.0905925	6.05407e-37	Not Sig
ANXA7	3.33034e-41	0.104202	6.33165e-37	Not Sig
MGAT4A	5.33365e-41	0.124973	1.01403e-36	Not Sig
BIN1	6.40107e-41	0.0916453	1.21697e-36	Not Sig
TMEM59	6.43981e-41	0.0903707	1.22434e-36	Not Sig
TMSB10	6.54199e-41	0.102257	1.24376e-36	Not Sig
TLE4	8.22353e-41	-0.161229	1.56346e-36	Not Sig
IDI1	9.96253e-41	0.1305	1.89408e-36	Not Sig
LCK	1.03689e-40	0.106518	1.97134e-36	Not Sig
FCMR	1.93037e-40	0.104241	3.67003e-36	Not Sig
SAP18	4.70723e-40	0.0717281	8.94939e-36	Not Sig
TAF9	5.46047e-40	0.0797001	1.03814e-35	Not Sig
H2AFZ	6.17515e-40	0.0981326	1.17402e-35	Not Sig
ARPC5L	1.17425e-39	0.121083	2.23248e-35	Not Sig
SERINC5	1.66882e-39	0.109674	3.17275e-35	Not Sig
RNF7	2.43232e-39	0.119805	4.62433e-35	Not Sig
CH17-373J23.1	2.54576e-39	-0.185171	4.83999e-35	Not Sig
LEF1	2.95332e-39	0.095731	5.61485e-35	Not Sig
XRN1	4.63271e-39	-0.162609	8.80771e-35	Not Sig
SUMO1	5.52344e-39	0.0769925	1.05012e-34	Not Sig
CYLD	6.94971e-39	-0.113099	1.32128e-34	Not Sig
SEC61B	7.01899e-39	-0.0435112	1.33445e-34	Not Sig
SLU7	1.20445e-38	0.0609381	2.2899e-34	Not Sig
2019-09-09	1.23058e-38	0.0705241	2.33958e-34	Not Sig
PEBP1	1.31214e-38	0.0989048	2.49464e-34	Not Sig
AIM1	1.58553e-38	0.119424	3.01442e-34	Not Sig
NUDT16L1	1.60967e-38	0.0817098	3.0603e-34	Not Sig
HSD17B11	1.74925e-38	0.0969096	3.32567e-34	Not Sig
CD3D	1.76505e-38	0.0753881	3.35571e-34	Not Sig
CLEC2B	1.85018e-38	0.0873426	3.51756e-34	Not Sig
DNAJB2	2.19121e-38	0.0936819	4.16593e-34	Not Sig
RPS27L	2.42912e-38	0.0764604	4.61824e-34	Not Sig
VAMP2	3.39563e-38	0.0885999	6.45577e-34	Not Sig
SNRPG	5.56932e-38	-0.114088	1.05884e-33	Not Sig
KLHL36	5.75483e-38	0.109956	1.09411e-33	Not Sig
ZNF274	6.3132e-38	0.111548	1.20027e-33	Not Sig
SSH2	8.36103e-38	0.104959	1.5896e-33	Not Sig
EIF4H	9.7202e-38	0.0538452	1.848e-33	Not Sig
EIF1B	1.19644e-37	0.0217097	2.27467e-33	Not Sig
STRAP	1.65382e-37	0.0871331	3.14423e-33	Not Sig
UBE2L3	1.71703e-37	0.0595385	3.26442e-33	Not Sig
2019-09-01	2.28513e-37	0.0802796	4.34449e-33	Not Sig
ATP5G2	3.10745e-37	0.0933153	5.90788e-33	Not Sig
SRP9	3.26885e-37	0.100102	6.21473e-33	Not Sig
SLC38A2	4.15161e-37	-0.148984	7.89304e-33	Not Sig
STAG2	4.82123e-37	-0.152688	9.16612e-33	Not Sig
POMP	6.30169e-37	0.0772479	1.19808e-32	Not Sig
SNHG9	6.92662e-37	-0.143349	1.31689e-32	Not Sig
RSRP1	8.8296e-37	-0.0541251	1.67868e-32	Not Sig
HSP90AA1	1.17611e-36	0.0860562	2.23602e-32	Not Sig
ACTB	1.18192e-36	0.129573	2.24707e-32	Not Sig
N4BP2L2	1.19539e-36	0.0826709	2.27267e-32	Not Sig
TIPIN	1.21095e-36	-0.126534	2.30226e-32	Not Sig
HMGXB4	1.53415e-36	0.101988	2.91672e-32	Not Sig
SPAG9	1.79348e-36	-0.160234	3.40976e-32	Not Sig
SDHC	2.35889e-36	0.0974604	4.48472e-32	Not Sig
PYURF	2.73463e-36	0.0960128	5.19908e-32	Not Sig
PRDX6	2.80477e-36	0.0907306	5.33243e-32	Not Sig
BUB3	3.3094e-36	0.0749346	6.29184e-32	Not Sig
GSTK1	3.77674e-36	0.106308	7.18033e-32	Not Sig
EIF3F	4.33558e-36	0.0663187	8.24281e-32	Not Sig
RP11-660L16.2	4.70697e-36	0.0971921	8.94889e-32	Not Sig
WHSC1L1	4.84388e-36	-0.108347	9.20918e-32	Not Sig
AKAP13	5.11353e-36	-0.160255	9.72184e-32	Not Sig
NDUFA4	5.85122e-36	0.0643225	1.11243e-31	Not Sig
CD5	6.14765e-36	0.0881957	1.16879e-31	Not Sig
TRABD	6.1798e-36	0.10336	1.1749e-31	Not Sig
LSM3	7.42993e-36	0.0895082	1.41258e-31	Not Sig
TMEM243	7.45618e-36	0.0884968	1.41757e-31	Not Sig
DCTN6	7.79599e-36	0.103834	1.48217e-31	Not Sig
TSC22D3	8.62785e-36	0.17765	1.64033e-31	Not Sig
CYTH4	1.37619e-35	0.0711073	2.61641e-31	Not Sig
UPP1	1.3835e-35	0.109414	2.63031e-31	Not Sig
HMGB2	2.30213e-35	0.151606	4.37681e-31	Not Sig
USP16	2.5908e-35	0.110812	4.92562e-31	Not Sig
FKBP5	2.76255e-35	0.0940328	5.25216e-31	Not Sig
AAK1	3.06765e-35	-0.149363	5.83222e-31	Not Sig
MPC2	3.58899e-35	0.0842849	6.82339e-31	Not Sig
DDX6	4.85855e-35	0.0780147	9.23707e-31	Not Sig
NDUFA5	5.42136e-35	0.078983	1.03071e-30	Not Sig
COX7B	6.34854e-35	0.0501386	1.20698e-30	Not Sig
LAPTM4A	6.58074e-35	0.0667053	1.25113e-30	Not Sig
TCAF2	7.24137e-35	0.0929391	1.37673e-30	Not Sig
GOLGB1	7.51609e-35	-0.159238	1.42896e-30	Not Sig
SYNE2	8.50269e-35	-0.162306	1.61653e-30	Not Sig
RHOG	9.27775e-35	0.105393	1.76388e-30	Not Sig
ORMDL1	9.69639e-35	0.0939929	1.84348e-30	Not Sig
EIF3M	1.03098e-34	0.0725555	1.96009e-30	Not Sig
NDUFA2	1.49344e-34	0.074472	2.83932e-30	Not Sig
CNOT6L	2.04232e-34	0.0579176	3.88285e-30	Not Sig
CCNI	2.36278e-34	0.0921401	4.49213e-30	Not Sig
DDIT4	2.36379e-34	0.124627	4.49403e-30	Not Sig
FDX1	2.6471e-34	0.0937121	5.03266e-30	Not Sig
KMT2A	2.98505e-34	-0.147918	5.67517e-30	Not Sig
RIC3	3.15169e-34	0.0886359	5.99198e-30	Not Sig
ATP5O	3.17586e-34	0.0732188	6.03795e-30	Not Sig
ESD	3.56991e-34	0.0757634	6.78711e-30	Not Sig
NACA	3.67363e-34	0.0554117	6.9843e-30	Not Sig
RORA	3.90094e-34	-0.141855	7.41646e-30	Not Sig
SERBP1	4.81311e-34	0.0760647	9.15069e-30	Not Sig
TMEM219	4.94245e-34	0.0896275	9.39659e-30	Not Sig
MRPL57	5.54811e-34	0.0656645	1.05481e-29	Not Sig
MED4	6.09342e-34	0.0576217	1.15848e-29	Not Sig
ANKRD12	6.19885e-34	0.111802	1.17852e-29	Not Sig
ZC3H12A	6.55102e-34	-0.14575	1.24548e-29	Not Sig
CD44	7.22829e-34	-0.1012	1.37424e-29	Not Sig
LINC01420	8.60997e-34	0.107584	1.63693e-29	Not Sig
USMG5	9.0167e-34	-0.0974142	1.71425e-29	Not Sig
TRAC	9.49574e-34	0.107345	1.80533e-29	Not Sig
RAD23A	9.8675e-34	0.0883271	1.87601e-29	Not Sig
GTF2A2	1.2401e-33	0.0616792	2.35767e-29	Not Sig
ATP5I	1.47267e-33	-0.127491	2.79984e-29	Not Sig
DUSP10	1.51654e-33	-0.137197	2.88325e-29	Not Sig
PIM2	1.6865e-33	0.0566127	3.20637e-29	Not Sig
CALM1	1.72066e-33	0.098539	3.27131e-29	Not Sig
ZNF90	1.77852e-33	-0.104068	3.38131e-29	Not Sig
GGNBP2	1.89902e-33	-0.082341	3.61041e-29	Not Sig
DNAJB6	2.34476e-33	0.0814336	4.45785e-29	Not Sig
MTERF4	2.80682e-33	0.0583153	5.33632e-29	Not Sig
RPS15A	3.69906e-33	-0.0378935	7.03265e-29	Not Sig
OCIAD2	3.85612e-33	0.0979913	7.33125e-29	Not Sig
EIF4B	3.89233e-33	-0.057899	7.4001e-29	Not Sig
RAN	4.71837e-33	0.0817248	8.97057e-29	Not Sig
YPEL5	5.39144e-33	0.117039	1.02502e-28	Not Sig
ST13	6.54513e-33	0.0513633	1.24436e-28	Not Sig
CAPZB	9.07217e-33	0.0681484	1.7248e-28	Not Sig
NDUFV2	9.0819e-33	0.100069	1.72665e-28	Not Sig
EIF4G2	9.23244e-33	-0.0861526	1.75527e-28	Not Sig
HNRNPDL	1.33033e-32	0.0845546	2.52922e-28	Not Sig
OSER1	1.35189e-32	0.0805851	2.57021e-28	Not Sig
MED10	1.65924e-32	0.0373845	3.15454e-28	Not Sig
C19orf43	1.70014e-32	0.0452676	3.2323e-28	Not Sig
POLR2K	1.82508e-32	0.0757374	3.46984e-28	Not Sig
THRAP3	1.84437e-32	0.0626594	3.50652e-28	Not Sig
LGALS1	1.91859e-32	-0.172814	3.64762e-28	Not Sig
BCLAF1	2.06054e-32	-0.114151	3.91749e-28	Not Sig
PTBP1	2.12431e-32	0.0989033	4.03874e-28	Not Sig
AP3M2	2.13055e-32	0.118774	4.0506e-28	Not Sig
WBP2	2.45334e-32	0.0758777	4.6643e-28	Not Sig
TSR2	2.93056e-32	0.071284	5.57159e-28	Not Sig
PPIG	3.08276e-32	0.082728	5.86093e-28	Not Sig
CAMLG	3.10181e-32	-0.0545801	5.89717e-28	Not Sig
KIF2A	3.11933e-32	-0.107676	5.93047e-28	Not Sig
KLF3	3.59149e-32	-0.124657	6.82815e-28	Not Sig
COX6C	4.11883e-32	-0.0428767	7.83071e-28	Not Sig
WHAMM	5.97112e-32	-0.147246	1.13523e-27	Not Sig
ANKRD11	8.16383e-32	0.119675	1.55211e-27	Not Sig
CCNG1	8.25971e-32	0.0301661	1.57034e-27	Not Sig
CCZ1	1.33337e-31	0.0889366	2.53499e-27	Not Sig
TIMM9	1.36873e-31	0.0840157	2.60223e-27	Not Sig
TAF7	1.61924e-31	0.0551862	3.0785e-27	Not Sig
ABHD14B	1.75817e-31	0.0728911	3.34263e-27	Not Sig
VAPA	2.20082e-31	0.0320558	4.1842e-27	Not Sig
SVIP	2.34516e-31	0.0739824	4.45862e-27	Not Sig
COX7A2	2.41607e-31	0.0227082	4.59344e-27	Not Sig
SSR2	2.70893e-31	0.0520168	5.15021e-27	Not Sig
UBB	3.01714e-31	0.0899277	5.73619e-27	Not Sig
ATM	3.30919e-31	0.0765386	6.29144e-27	Not Sig
SAR1A	3.48605e-31	0.0292308	6.62768e-27	Not Sig
PSMD5-AS1	3.62683e-31	0.0450569	6.89532e-27	Not Sig
TMEM50A	4.60527e-31	-0.00283783	8.75553e-27	Not Sig
COMMD2	4.78139e-31	0.0839195	9.09038e-27	Not Sig
BTG2	5.79556e-31	0.0347956	1.10185e-26	Not Sig
HMGB1	6.00608e-31	0.0742057	1.14188e-26	Not Sig
NEAT1	6.33919e-31	-0.122342	1.20521e-26	Not Sig
PSMC1	6.73366e-31	0.0503281	1.2802e-26	Not Sig
SRSF2	7.85063e-31	0.0408876	1.49256e-26	Not Sig
GHITM	8.21625e-31	0.0464383	1.56207e-26	Not Sig
ARF1	8.2365e-31	0.044444	1.56592e-26	Not Sig
ATP5F1	8.73274e-31	0.0537527	1.66027e-26	Not Sig
SEC61G	8.84904e-31	-0.0511341	1.68238e-26	Not Sig
SRSF6	9.28593e-31	0.0417786	1.76544e-26	Not Sig
CMTM3	1.08984e-30	-0.119628	2.072e-26	Not Sig
CSNK1A1	1.21548e-30	0.0530328	2.31086e-26	Not Sig
GADD45GIP1	1.33068e-30	0.0323939	2.52989e-26	Not Sig
BNIP2	1.33198e-30	0.00772554	2.53237e-26	Not Sig
PITHD1	1.38763e-30	0.0380363	2.63817e-26	Not Sig
ANP32B	1.49919e-30	0.0186583	2.85026e-26	Not Sig
2019-09-15	1.6981e-30	0.0660655	3.22843e-26	Not Sig
SNRPF	1.74827e-30	0.0233143	3.32382e-26	Not Sig
CAPZA2	1.91121e-30	0.0648582	3.63359e-26	Not Sig
MPHOSPH8	2.08631e-30	0.031872	3.9665e-26	Not Sig
MYC	2.12192e-30	0.108833	4.03419e-26	Not Sig
KRR1	2.29502e-30	0.0697666	4.36329e-26	Not Sig
DLD	2.53893e-30	0.020129	4.82701e-26	Not Sig
PSMB6	2.74729e-30	0.0632446	5.22315e-26	Not Sig
SUMO3	3.51089e-30	0.0617992	6.6749e-26	Not Sig
PSMD12	4.6869e-30	-0.00948574	8.91073e-26	Not Sig
SDHB	5.3296e-30	0.0545408	1.01326e-25	Not Sig
MRPS7	5.39562e-30	0.0539464	1.02582e-25	Not Sig
RBM4	5.79178e-30	0.0521622	1.10113e-25	Not Sig
UBE2D2	5.85831e-30	0.0346218	1.11378e-25	Not Sig
CD69	6.48253e-30	-0.0966338	1.23246e-25	Not Sig
RSRC2	7.46065e-30	-0.0965801	1.41842e-25	Not Sig
DHRS7	9.02451e-30	0.0898705	1.71574e-25	Not Sig
TMEM41B	1.01792e-29	0.0602699	1.93526e-25	Not Sig
RAB7A	1.03383e-29	0.0790111	1.96552e-25	Not Sig
TMED2	1.26739e-29	0.0256602	2.40956e-25	Not Sig
IRF1	1.29575e-29	0.0985626	2.46347e-25	Not Sig
ITPKB	1.4032e-29	0.0528864	2.66777e-25	Not Sig
KTN1	1.47181e-29	-0.12754	2.7982e-25	Not Sig
TRMT10C	1.72302e-29	0.0228284	3.27581e-25	Not Sig
U2SURP	2.25065e-29	0.0491138	4.27894e-25	Not Sig
RICTOR	2.39946e-29	0.0625633	4.56185e-25	Not Sig
SCAND1	2.44133e-29	0.0635925	4.64146e-25	Not Sig
PSMB8	2.65078e-29	0.0621637	5.03966e-25	Not Sig
RPS19BP1	2.65189e-29	0.0536575	5.04178e-25	Not Sig
ARID4B	2.95009e-29	0.0341056	5.60872e-25	Not Sig
YWHAB	3.02349e-29	0.0716273	5.74826e-25	Not Sig
ARPC2	3.1698e-29	-0.0498106	6.02643e-25	Not Sig
CIR1	3.19198e-29	0.0461779	6.0686e-25	Not Sig
GLTSCR2	3.57585e-29	0.0631321	6.7984e-25	Not Sig
SIGIRR	3.61056e-29	0.0680879	6.86439e-25	Not Sig
RSL1D1	3.95156e-29	-0.0175355	7.51271e-25	Not Sig
APEX1	3.95311e-29	0.045421	7.51566e-25	Not Sig
MZT2A	4.75034e-29	0.000788821	9.03134e-25	Not Sig
CD2	4.78247e-29	0.0329229	9.09244e-25	Not Sig
RPS23	5.49114e-29	0.0343534	1.04398e-24	Not Sig
PSMA2	5.94862e-29	0.0406748	1.13095e-24	Not Sig
HSPA9	6.08562e-29	0.0722895	1.157e-24	Not Sig
NSA2	6.41017e-29	0.0584669	1.2187e-24	Not Sig
SERP1	6.67863e-29	0.0690046	1.26974e-24	Not Sig
ZNF655	6.78198e-29	0.0515371	1.28939e-24	Not Sig
SUPT4H1	7.06814e-29	0.0616409	1.3438e-24	Not Sig
RBM17	7.29435e-29	0.0259504	1.3868e-24	Not Sig
CSDE1	7.96921e-29	0.0157071	1.51511e-24	Not Sig
MAX	8.26867e-29	0.0678691	1.57204e-24	Not Sig
HMGA1	9.18857e-29	-0.0951153	1.74693e-24	Not Sig
RHOH	9.48475e-29	-0.0899844	1.80324e-24	Not Sig
RPL18	1.00571e-28	0.0380482	1.91205e-24	Not Sig
SMARCA5	1.01158e-28	-0.137488	1.92322e-24	Not Sig
SMC3	1.03026e-28	0.0577327	1.95873e-24	Not Sig
G3BP2	1.08403e-28	0.0240671	2.06096e-24	Not Sig
NKTR	1.35294e-28	-0.0318025	2.57222e-24	Not Sig
ALDOA	1.55218e-28	0.0752113	2.95101e-24	Not Sig
FAM49B	1.62618e-28	0.0540064	3.09169e-24	Not Sig
RPL24	1.65785e-28	0.0470809	3.1519e-24	Not Sig
BSDC1	1.70848e-28	0.0732039	3.24816e-24	Not Sig
TPM3	1.7259e-28	-0.0318083	3.28128e-24	Not Sig
TGFBR2	2.00683e-28	0.00826987	3.81539e-24	Not Sig
PCSK7	2.09613e-28	0.0368743	3.98516e-24	Not Sig
EIF3H	2.09691e-28	0.0724034	3.98664e-24	Not Sig
RBM23	2.28064e-28	0.0562778	4.33595e-24	Not Sig
TMEM70	2.54887e-28	0.0928876	4.84591e-24	Not Sig
FAM65B	2.87587e-28	-0.133805	5.46761e-24	Not Sig
RPL22L1	3.14583e-28	0.060963	5.98086e-24	Not Sig
MRPS18C	3.42923e-28	0.0496446	6.51965e-24	Not Sig
RNMT	3.52428e-28	-0.0031401	6.70037e-24	Not Sig
CHMP3	3.66365e-28	0.0442775	6.96533e-24	Not Sig
PPA1	3.77652e-28	-0.0796655	7.17992e-24	Not Sig
PPP4C	3.96782e-28	0.0584655	7.54363e-24	Not Sig
SPTY2D1	4.21502e-28	-0.124753	8.01359e-24	Not Sig
PKM	4.37236e-28	-0.136417	8.31274e-24	Not Sig
FAM102A	4.91283e-28	0.0855344	9.34027e-24	Not Sig
PPIB	4.94786e-28	-0.0702328	9.40688e-24	Not Sig
RPL7A	5.02494e-28	0.042122	9.55342e-24	Not Sig
SF3B5	5.40803e-28	0.0147904	1.02817e-23	Not Sig
TRBC2	5.49155e-28	0.141443	1.04405e-23	Not Sig
KIF5B	6.79715e-28	-0.0663361	1.29227e-23	Not Sig
RASGRP2	6.96913e-28	0.0771988	1.32497e-23	Not Sig
GPATCH8	7.49005e-28	0.0678457	1.42401e-23	Not Sig
PPP1R2	7.60302e-28	0.0268539	1.44549e-23	Not Sig
RPS4Y1	8.27335e-28	0.104211	1.57293e-23	Not Sig
ISCA1	8.66785e-28	0.0772827	1.64793e-23	Not Sig
LSM7	9.09642e-28	0.0620664	1.72941e-23	Not Sig
ASB8	1.0092e-27	0.0400961	1.91868e-23	Not Sig
SYF2	1.12515e-27	0.0141794	2.13914e-23	Not Sig
GPBP1	1.15457e-27	-0.0191387	2.19507e-23	Not Sig
NDUFB1	1.22007e-27	-0.123442	2.3196e-23	Not Sig
CAP1	1.4483e-27	0.0638352	2.75351e-23	Not Sig
TOMM20	1.45741e-27	-0.0307213	2.77083e-23	Not Sig
DYNLT1	1.48376e-27	0.0637523	2.82092e-23	Not Sig
PPM1B	1.50651e-27	0.0290444	2.86418e-23	Not Sig
SNRPD1	1.63783e-27	0.0518128	3.11383e-23	Not Sig
RNF125	2.10982e-27	0.0881739	4.0112e-23	Not Sig
R3HDM4	2.31572e-27	0.0725174	4.40265e-23	Not Sig
EIF3I	2.64303e-27	0.032526	5.02492e-23	Not Sig
HNRNPA2B1	2.87287e-27	0.0182014	5.4619e-23	Not Sig
EAPP	3.02559e-27	0.0462067	5.75226e-23	Not Sig
EDF1	3.22683e-27	0.0465677	6.13485e-23	Not Sig
NCOR1	3.2629e-27	0.0436472	6.20343e-23	Not Sig
LAMTOR1	3.42076e-27	0.0799519	6.50355e-23	Not Sig
MBP	3.57511e-27	0.0996831	6.797e-23	Not Sig
ICAM3	3.60939e-27	0.0549849	6.86218e-23	Not Sig
RPF1	4.04383e-27	0.0415617	7.68812e-23	Not Sig
NACA2	4.54446e-27	4.92517e-05	8.63993e-23	Not Sig
SLC25A3	4.59306e-27	0.0221742	8.73232e-23	Not Sig
CRTC3	5.23306e-27	0.0780157	9.94909e-23	Not Sig
MRPL9	5.30418e-27	0.0564835	1.00843e-22	Not Sig
MAPRE1	5.49973e-27	0.0600308	1.04561e-22	Not Sig
VDAC2	5.57366e-27	0.00649025	1.05966e-22	Not Sig
CYFIP2	6.98596e-27	0.0384136	1.32817e-22	Not Sig
HINT1	7.11359e-27	0.0495632	1.35244e-22	Not Sig
UGP2	7.26826e-27	0.0717684	1.38184e-22	Not Sig
PRPF38B	7.2689e-27	0.0498489	1.38196e-22	Not Sig
RNASEH1	7.78226e-27	0.0468601	1.47956e-22	Not Sig
CWC15	7.88363e-27	-0.049103	1.49884e-22	Not Sig
RARRES3	8.38164e-27	0.0612012	1.59352e-22	Not Sig
SNRPC	8.50274e-27	0.0388764	1.61654e-22	Not Sig
HSPA8	8.69981e-27	-0.0323683	1.65401e-22	Not Sig
EIF2A	8.78648e-27	-0.0666198	1.67048e-22	Not Sig
MORF4L1	8.79368e-27	-0.0157894	1.67185e-22	Not Sig
2019-09-06	8.99245e-27	0.0913162	1.70965e-22	Not Sig
PSMD7	9.12801e-27	0.0505013	1.73542e-22	Not Sig
C9orf78	9.14813e-27	-0.0549827	1.73924e-22	Not Sig
GBP2	9.46115e-27	-0.118062	1.79875e-22	Not Sig
MT-ND5	9.87178e-27	-0.0333726	1.87682e-22	Not Sig
HIGD2A	1.24692e-26	0.0235725	2.37065e-22	Not Sig
TUBB	1.31455e-26	0.0714053	2.49922e-22	Not Sig
2019-03-07	1.34783e-26	-0.102323	2.5625e-22	Not Sig
SRRM2	1.35596e-26	-0.0107479	2.57795e-22	Not Sig
CTD-3184A7.4	1.381e-26	0.102582	2.62555e-22	Not Sig
RPLP1	1.39501e-26	-0.0520762	2.6522e-22	Not Sig
ATP5A1	1.42698e-26	0.03714	2.71298e-22	Not Sig
PDIA3	1.66549e-26	0.0453098	3.16642e-22	Not Sig
DYNLRB1	1.72879e-26	0.0385507	3.28678e-22	Not Sig
SCML1	1.83638e-26	0.0803035	3.49132e-22	Not Sig
C9orf142	1.84153e-26	0.0714082	3.50111e-22	Not Sig
EIF3D	1.96149e-26	0.0526126	3.72919e-22	Not Sig
JTB	1.97907e-26	0.0309852	3.7626e-22	Not Sig
ZC3H15	2.04521e-26	-0.0320525	3.88835e-22	Not Sig
AES	2.0947e-26	0.0617353	3.98244e-22	Not Sig
BRIX1	2.2141e-26	0.0287951	4.20944e-22	Not Sig
FAM96B	2.24278e-26	0.0923764	4.26398e-22	Not Sig
LINC00493	2.3752e-26	-0.00764872	4.51573e-22	Not Sig
OXA1L	2.40349e-26	0.0408711	4.56951e-22	Not Sig
SP100	2.42977e-26	-0.0479479	4.61949e-22	Not Sig
UFC1	2.45237e-26	0.0259783	4.66244e-22	Not Sig
ATF4	2.50568e-26	0.0130242	4.7638e-22	Not Sig
C1orf43	2.54322e-26	0.0279689	4.83516e-22	Not Sig
RSL24D1	2.56008e-26	-0.0353197	4.86723e-22	Not Sig
TSHZ2	2.59305e-26	0.101336	4.9299e-22	Not Sig
GAPDH	2.83699e-26	0.0341361	5.39369e-22	Not Sig
CD6	2.87014e-26	-0.0741287	5.45671e-22	Not Sig
PSMB3	2.96071e-26	0.058502	5.6289e-22	Not Sig
ZFP36L2	3.44931e-26	-0.0232914	6.55783e-22	Not Sig
RAB2A	3.44962e-26	0.0623616	6.55842e-22	Not Sig
PTGES3	3.81214e-26	0.0678226	7.24764e-22	Not Sig
CASP8	4.09355e-26	-0.00220372	7.78265e-22	Not Sig
BZW1	4.1406e-26	0.0316003	7.8721e-22	Not Sig
EIF2S3	4.51333e-26	0.0713644	8.58075e-22	Not Sig
ATP5B	4.55009e-26	0.00953791	8.65063e-22	Not Sig
MBNL1	5.15323e-26	-0.105304	9.79732e-22	Not Sig
RNASET2	5.36456e-26	0.0405368	1.01991e-21	Not Sig
PEF1	5.52388e-26	0.0617002	1.0502e-21	Not Sig
ALKBH7	6.31865e-26	0.0766906	1.2013e-21	Not Sig
SNRNP70	6.35851e-26	0.0648636	1.20888e-21	Not Sig
POLR2C	6.4735e-26	0.0511435	1.23074e-21	Not Sig
ZFAND1	7.09719e-26	0.0654886	1.34932e-21	Not Sig
EEF1D	7.23348e-26	0.0592869	1.37523e-21	Not Sig
FAM107B	7.41265e-26	0.0705885	1.40929e-21	Not Sig
PFDN5	8.10599e-26	0.0482539	1.54111e-21	Not Sig
ARPC1B	8.34168e-26	0.0502865	1.58592e-21	Not Sig
UBQLN2	8.77392e-26	0.0792152	1.6681e-21	Not Sig
UBA52	9.09001e-26	0.0447794	1.72819e-21	Not Sig
RP11-372K14.2	9.16019e-26	-0.0717677	1.74154e-21	Not Sig
CSNK1D	9.61618e-26	0.0411544	1.82823e-21	Not Sig
HLA-E	1.01704e-25	0.0953536	1.9336e-21	Not Sig
PRKCSH	1.02027e-25	0.0424621	1.93974e-21	Not Sig
DRAM2	1.06932e-25	0.0500528	2.03298e-21	Not Sig
ATP5C1	1.07818e-25	0.0445071	2.04984e-21	Not Sig
MAPK1IP1L	1.1478e-25	0.0597626	2.1822e-21	Not Sig
KLF2	1.23577e-25	0.0456085	2.34944e-21	Not Sig
REL	1.32207e-25	-0.103369	2.51352e-21	Not Sig
YME1L1	1.34962e-25	-0.0849582	2.5659e-21	Not Sig
UBR5	1.41862e-25	-0.11335	2.69708e-21	Not Sig
SLFN5	1.44155e-25	-0.116815	2.74067e-21	Not Sig
ACAP1	1.51998e-25	0.083354	2.88979e-21	Not Sig
MRPL47	1.5239e-25	0.0404753	2.89724e-21	Not Sig
C14orf166	1.57045e-25	0.0651322	2.98573e-21	Not Sig
PNISR	1.79307e-25	0.0759795	3.40899e-21	Not Sig
COX6A1	1.79388e-25	0.0524877	3.41053e-21	Not Sig
GLRX	1.7957e-25	0.0993103	3.41399e-21	Not Sig
EMC6	1.84856e-25	0.0157006	3.51449e-21	Not Sig
FXYD5	2.00345e-25	0.0614261	3.80896e-21	Not Sig
NEMF	2.25388e-25	0.0717644	4.28507e-21	Not Sig
SPTBN1	2.35434e-25	-0.12472	4.47608e-21	Not Sig
SEC11A	2.46376e-25	0.038108	4.68411e-21	Not Sig
EML4	2.52475e-25	-0.0817791	4.80005e-21	Not Sig
PRPF40A	2.97813e-25	0.00321181	5.66203e-21	Not Sig
NOSIP	2.99119e-25	0.0722568	5.68685e-21	Not Sig
RPL26	3.03577e-25	-0.049135	5.77161e-21	Not Sig
CDC42	3.13378e-25	0.0324307	5.95795e-21	Not Sig
CYB5B	3.34233e-25	0.0804142	6.35444e-21	Not Sig
MDM4	3.40945e-25	0.0289426	6.48206e-21	Not Sig
IL32	3.66549e-25	-0.128778	6.96883e-21	Not Sig
OASL	3.83971e-25	-0.156569	7.30006e-21	Not Sig
PSMA7	4.00063e-25	0.0523539	7.606e-21	Not Sig
EIF1AX	4.27669e-25	0.0565635	8.13085e-21	Not Sig
ATPIF1	4.46326e-25	0.0747516	8.48555e-21	Not Sig
WBP11	4.54191e-25	-0.0725646	8.63508e-21	Not Sig
ELP2	5.06883e-25	-0.0772412	9.63686e-21	Not Sig
SNHG7	5.25591e-25	0.0581861	9.99254e-21	Not Sig
FKBP8	5.45313e-25	0.0270465	1.03675e-20	Not Sig
ANAPC16	5.48635e-25	0.0336901	1.04306e-20	Not Sig
MZT2B	5.89195e-25	0.0344538	1.12018e-20	Not Sig
TAGAP	5.9447e-25	-0.127272	1.13021e-20	Not Sig
DDX21	6.50853e-25	0.0365841	1.2374e-20	Not Sig
VIM	7.19187e-25	-0.0731776	1.36732e-20	Not Sig
MLF2	7.19197e-25	0.0522231	1.36734e-20	Not Sig
BRWD1	7.52373e-25	-0.107899	1.43041e-20	Not Sig
NCBP2-AS2	7.60858e-25	0.0276405	1.44654e-20	Not Sig
ARL4C	7.8343e-25	-0.111038	1.48946e-20	Not Sig
ATP5L	8.27189e-25	-0.0318482	1.57265e-20	Not Sig
UBE2G1	8.33448e-25	0.0222033	1.58455e-20	Not Sig
RAP1B	8.61821e-25	0.0435061	1.6385e-20	Not Sig
ANXA2R	8.78919e-25	0.061205	1.671e-20	Not Sig
POLR1D	1.02469e-24	-0.044422	1.94814e-20	Not Sig
CARD19	1.04369e-24	-0.0988684	1.98427e-20	Not Sig
C1D	1.06977e-24	0.0522833	2.03384e-20	Not Sig
CD28	1.08774e-24	0.0695185	2.068e-20	Not Sig
FNBP4	1.09179e-24	-0.086348	2.07571e-20	Not Sig
THAP7	1.10571e-24	0.0418876	2.10217e-20	Not Sig
TAX1BP1	1.12582e-24	-0.0486042	2.14041e-20	Not Sig
ILF2	1.14691e-24	0.0255681	2.18051e-20	Not Sig
HIF1A	1.27995e-24	-0.110975	2.43345e-20	Not Sig
RFC1	1.33057e-24	-0.102477	2.52969e-20	Not Sig
MDH2	1.33445e-24	0.0572205	2.53705e-20	Not Sig
RP11-83A24.2	1.34333e-24	0.0568219	2.55395e-20	Not Sig
NOL11	1.41515e-24	0.0484769	2.69049e-20	Not Sig
CHMP1B	1.57029e-24	-0.0338842	2.98544e-20	Not Sig
RNF138	1.67359e-24	0.0646235	3.18183e-20	Not Sig
NPM1	1.67784e-24	0.0644073	3.18991e-20	Not Sig
AUP1	1.68988e-24	0.0437266	3.21279e-20	Not Sig
TSN	1.69035e-24	0.0444294	3.2137e-20	Not Sig
GCC2	1.7478e-24	-0.013614	3.32292e-20	Not Sig
HBS1L	1.81454e-24	-0.108844	3.4498e-20	Not Sig
SSR4	2.01907e-24	0.022995	3.83866e-20	Not Sig
PER1	2.05506e-24	0.0628951	3.90707e-20	Not Sig
JAK1	2.10645e-24	-0.122577	4.00478e-20	Not Sig
VPS29	2.12293e-24	0.0553171	4.03612e-20	Not Sig
USP3	2.58293e-24	-0.0617274	4.91066e-20	Not Sig
HMHA1	2.85315e-24	0.0674877	5.4244e-20	Not Sig
ARHGEF1	2.9513e-24	0.0611931	5.61101e-20	Not Sig
UBL5	3.23339e-24	-0.0153422	6.14732e-20	Not Sig
LETMD1	3.64297e-24	0.0526257	6.92601e-20	Not Sig
CCNC	3.68498e-24	0.0474947	7.00588e-20	Not Sig
ITM2A	3.81204e-24	0.0772641	7.24746e-20	Not Sig
STK4	4.17893e-24	-0.00410729	7.94498e-20	Not Sig
HNRNPC	4.19269e-24	0.0189577	7.97115e-20	Not Sig
COX6B1	4.19492e-24	-0.0533027	7.97538e-20	Not Sig
RBMX	4.53972e-24	0.0164639	8.63091e-20	Not Sig
DNAJC19	4.55057e-24	0.0604847	8.65155e-20	Not Sig
TCEB1	4.59683e-24	0.02716	8.73949e-20	Not Sig
IL6ST	4.93599e-24	-0.000892263	9.3843e-20	Not Sig
SKP1	4.98091e-24	0.0304808	9.46971e-20	Not Sig
RPL7L1	5.01891e-24	0.0373165	9.54195e-20	Not Sig
ATXN8OS	5.13112e-24	-0.0452825	9.75528e-20	Not Sig
METTL23	5.21643e-24	0.055628	9.91747e-20	Not Sig
DDX18	5.54867e-24	-0.0322358	1.05491e-19	Not Sig
IFNGR1	5.90529e-24	0.0249363	1.12271e-19	Not Sig
NFKBIZ	6.03103e-24	-0.100092	1.14662e-19	Not Sig
INTS10	6.88865e-24	0.0690899	1.30967e-19	Not Sig
CORO1A	6.89857e-24	0.0689949	1.31156e-19	Not Sig
EMC4	7.95567e-24	0.0507589	1.51253e-19	Not Sig
APRT	8.01541e-24	0.068819	1.52389e-19	Not Sig
ATF6B	8.89277e-24	0.0193319	1.69069e-19	Not Sig
EPB41L4A-AS1	9.05075e-24	-0.0551338	1.72073e-19	Not Sig
MMADHC	1.18151e-23	0.0195755	2.24629e-19	Not Sig
SEC62	1.25653e-23	0.0232926	2.38891e-19	Not Sig
SNW1	1.33738e-23	0.00029753	2.54263e-19	Not Sig
GPX4	1.36383e-23	0.0163714	2.59292e-19	Not Sig
KARS	1.39203e-23	0.034535	2.64652e-19	Not Sig
FOSB	1.46301e-23	-0.0969375	2.78147e-19	Not Sig
PRKRA	1.50877e-23	0.0685235	2.86847e-19	Not Sig
ACP1	1.53085e-23	0.0478732	2.91045e-19	Not Sig
TMC8	1.63031e-23	0.0692726	3.09955e-19	Not Sig
SNRPA1	1.64926e-23	0.00336791	3.13557e-19	Not Sig
TPT1	1.6583e-23	0.0297294	3.15276e-19	Not Sig
IRF2BP2	1.7365e-23	-0.0985706	3.30144e-19	Not Sig
RBM25	1.82406e-23	-0.0333712	3.46791e-19	Not Sig
ATP5J	1.90752e-23	0.0510502	3.62658e-19	Not Sig
ATG3	1.91997e-23	0.0321525	3.65025e-19	Not Sig
PRRC2C	1.98995e-23	-0.0513398	3.7833e-19	Not Sig
DNAJC2	2.10457e-23	0.0351291	4.0012e-19	Not Sig
RBM8A	2.1539e-23	0.0299007	4.09499e-19	Not Sig
TSPAN14	2.36246e-23	0.0446231	4.49151e-19	Not Sig
ATP6AP2	2.58164e-23	0.0521122	4.90821e-19	Not Sig
EMC7	2.74743e-23	0.0255115	5.22341e-19	Not Sig
HSPE1	3.0706e-23	0.0559705	5.83782e-19	Not Sig
MTRNR2L10	3.16424e-23	-0.0715083	6.01585e-19	Not Sig
ZFP36L1	3.16986e-23	-0.0835653	6.02654e-19	Not Sig
PSMC2	3.19036e-23	0.0168734	6.06552e-19	Not Sig
TSPYL1	3.53724e-23	0.0350422	6.72499e-19	Not Sig
SNX9	3.65042e-23	-0.00965405	6.94018e-19	Not Sig
UXT	3.95271e-23	0.0455787	7.51489e-19	Not Sig
SRSF3	4.12917e-23	0.0157826	7.85038e-19	Not Sig
CHCHD7	4.20155e-23	0.0474378	7.98798e-19	Not Sig
UBXN4	4.27959e-23	0.0418827	8.13636e-19	Not Sig
PSMA4	4.3422e-23	0.0285477	8.2554e-19	Not Sig
TMEM55B	4.38077e-23	0.0596195	8.32872e-19	Not Sig
PFDN4	4.99856e-23	0.030927	9.50325e-19	Not Sig
ARF6	5.16207e-23	-0.110573	9.81413e-19	Not Sig
CSRNP1	5.87723e-23	-0.103134	1.11738e-18	Not Sig
HNRNPD	5.96407e-23	-0.0336382	1.13389e-18	Not Sig
TOMM22	6.83685e-23	0.0534126	1.29982e-18	Not Sig
TBCA	6.85871e-23	0.0308755	1.30398e-18	Not Sig
SRI	6.87675e-23	0.0515156	1.30741e-18	Not Sig
SAFB	7.04963e-23	-0.0188571	1.34028e-18	Not Sig
IDH3B	7.49499e-23	0.0709148	1.42495e-18	Not Sig
COX17	7.73169e-23	-0.102116	1.46995e-18	Not Sig
NELFCD	8.17932e-23	0.0531876	1.55505e-18	Not Sig
ATP6V1E1	8.36996e-23	0.0302119	1.5913e-18	Not Sig
MRPS21	8.50575e-23	0.0431671	1.61711e-18	Not Sig
FAM162A	8.93953e-23	0.0463452	1.69958e-18	Not Sig
FNTA	9.11556e-23	0.0532625	1.73305e-18	Not Sig
RPL23A	9.31179e-23	0.0262465	1.77036e-18	Not Sig
TMED4	9.34761e-23	0.0320888	1.77717e-18	Not Sig
HMGN1	9.6361e-23	-0.0118979	1.83202e-18	Not Sig
AFF4	9.80543e-23	0.0352512	1.86421e-18	Not Sig
ZC3H7A	1.00529e-22	-0.113383	1.91125e-18	Not Sig
DCP1A	1.03201e-22	0.0221584	1.96205e-18	Not Sig
IK	1.04379e-22	-0.0316057	1.98445e-18	Not Sig
METTL12	1.1606e-22	-0.110466	2.20654e-18	Not Sig
RWDD1	1.26918e-22	0.00181534	2.41297e-18	Not Sig
KRAS	1.2983e-22	0.0134774	2.46834e-18	Not Sig
ZNF394	1.33425e-22	0.0579127	2.53667e-18	Not Sig
TNFRSF25	1.3525e-22	-0.110469	2.57137e-18	Not Sig
MYLIP	1.38192e-22	-0.085205	2.6273e-18	Not Sig
SLC25A5	1.63259e-22	0.0263741	3.10388e-18	Not Sig
SESN1	1.6827e-22	-0.0838475	3.19915e-18	Not Sig
ERP29	1.84577e-22	0.0281513	3.50917e-18	Not Sig
SMG1	1.96816e-22	-0.099953	3.74186e-18	Not Sig
FOXP1	1.99001e-22	0.0447899	3.7834e-18	Not Sig
PSMA1	2.02685e-22	0.073337	3.85345e-18	Not Sig
C1QBP	2.03087e-22	-0.0733682	3.86108e-18	Not Sig
COX8A	2.07463e-22	0.0598156	3.94428e-18	Not Sig
ACTR2	2.30957e-22	-0.00290811	4.39096e-18	Not Sig
FBL	2.32464e-22	0.0285925	4.4196e-18	Not Sig
SF3B2	2.49961e-22	-0.010968	4.75226e-18	Not Sig
MAL	2.53862e-22	0.0497608	4.82643e-18	Not Sig
HLA-A	2.55434e-22	0.0455937	4.85631e-18	Not Sig
CYTH1	2.63404e-22	-0.0312714	5.00783e-18	Not Sig
2019-09-02	2.68741e-22	-0.109776	5.1093e-18	Not Sig
OSTC	2.92506e-22	0.0527093	5.56112e-18	Not Sig
USP15	2.95029e-22	0.0333747	5.60909e-18	Not Sig
UBXN1	2.96429e-22	0.00444045	5.63571e-18	Not Sig
C12orf57	2.98888e-22	0.0350683	5.68246e-18	Not Sig
ADPRM	3.16879e-22	0.0715148	6.0245e-18	Not Sig
NOL7	3.17248e-22	0.03453	6.03153e-18	Not Sig
SOD2	3.18993e-22	0.0629171	6.06469e-18	Not Sig
IER2	3.42248e-22	-0.0822846	6.50681e-18	Not Sig
ZNF800	3.72253e-22	-0.100333	7.07727e-18	Not Sig
PSME1	3.87505e-22	-0.0389163	7.36724e-18	Not Sig
PRR13	3.87732e-22	0.043323	7.37156e-18	Not Sig
ERGIC3	4.13704e-22	0.0534251	7.86535e-18	Not Sig
PAIP2	4.3475e-22	0.0513248	8.26546e-18	Not Sig
NT5C3A	4.40149e-22	0.0382429	8.36812e-18	Not Sig
ENO1	4.44216e-22	0.0871736	8.44544e-18	Not Sig
PAPOLA	4.57319e-22	0.0035458	8.69456e-18	Not Sig
FAM60A	4.71318e-22	0.0609358	8.96069e-18	Not Sig
PPP1CB	4.88275e-22	0.0714937	9.28308e-18	Not Sig
ALG13	5.02656e-22	0.0698093	9.55649e-18	Not Sig
SS18L2	5.08224e-22	-0.0175765	9.66235e-18	Not Sig
PSMD3	5.36798e-22	0.0204245	1.02056e-17	Not Sig
CDC37L1	5.6517e-22	0.044278	1.0745e-17	Not Sig
HNRNPA3	5.89094e-22	0.0173704	1.11998e-17	Not Sig
RAB5A	6.09895e-22	0.0333076	1.15953e-17	Not Sig
C6orf62	6.3678e-22	-0.0609223	1.21065e-17	Not Sig
PSMG2	6.46185e-22	0.0380244	1.22853e-17	Not Sig
EIF2S2	6.6291e-22	-0.031803	1.26033e-17	Not Sig
CCND3	6.73194e-22	-0.0528926	1.27988e-17	Not Sig
SECISBP2	6.81772e-22	0.0134303	1.29619e-17	Not Sig
GLO1	7.18438e-22	0.0201479	1.3659e-17	Not Sig
NUCB2	8.02549e-22	0.0582176	1.52581e-17	Not Sig
DPP7	8.68388e-22	0.0557082	1.65098e-17	Not Sig
GIMAP1	8.85105e-22	0.0588654	1.68276e-17	Not Sig
SSU72	9.0079e-22	0.0442632	1.71258e-17	Not Sig
CD96	1.09936e-21	0.0982572	2.0901e-17	Not Sig
NAA16	1.1183e-21	-0.0125368	2.12611e-17	Not Sig
RPS24	1.13637e-21	0.052813	2.16046e-17	Not Sig
PSMB9	1.19513e-21	0.0657819	2.27219e-17	Not Sig
NFKB1	1.21239e-21	-0.094512	2.305e-17	Not Sig
RNF126	1.25412e-21	0.0637733	2.38432e-17	Not Sig
SLC3A2	1.32569e-21	-0.061255	2.5204e-17	Not Sig
CTDSPL2	1.39481e-21	-0.107039	2.6518e-17	Not Sig
NDUFS8	1.5241e-21	0.0609245	2.89761e-17	Not Sig
BIRC3	1.65408e-21	0.084643	3.14474e-17	Not Sig
NDUFS3	1.6626e-21	0.0372468	3.16093e-17	Not Sig
ADAR	1.75549e-21	0.0138689	3.33754e-17	Not Sig
GABPB1	1.79876e-21	-0.0793054	3.4198e-17	Not Sig
ETS1	1.88523e-21	-0.0865069	3.58419e-17	Not Sig
HAX1	1.93126e-21	0.0402682	3.67172e-17	Not Sig
PSMD11	1.95679e-21	0.0362848	3.72026e-17	Not Sig
P4HB	2.0056e-21	-0.0681149	3.81305e-17	Not Sig
CCDC12	2.31124e-21	0.0414289	4.39413e-17	Not Sig
RUNX3	2.47936e-21	-0.105589	4.71376e-17	Not Sig
EVI2A	2.51699e-21	0.0450577	4.78531e-17	Not Sig
PSMD4	2.62588e-21	0.0514902	4.99232e-17	Not Sig
NCL	2.74896e-21	0.0027012	5.22632e-17	Not Sig
ZMAT2	2.99537e-21	0.040796	5.69479e-17	Not Sig
PPP1CC	3.00779e-21	0.00658649	5.71841e-17	Not Sig
CHMP7	3.3137e-21	0.0543983	6.3e-17	Not Sig
ZNF706	3.4168e-21	-0.0714992	6.49602e-17	Not Sig
FAM133B	3.56711e-21	0.0307742	6.7818e-17	Not Sig
KRT10	3.64984e-21	-0.0130239	6.93908e-17	Not Sig
PHB2	3.71275e-21	0.0333593	7.05868e-17	Not Sig
SAP30BP	3.79521e-21	0.0497295	7.21545e-17	Not Sig
ISCU	4.12386e-21	-0.0277372	7.84029e-17	Not Sig
CLK1	4.14637e-21	0.016977	7.88309e-17	Not Sig
ARPC3	4.21444e-21	0.0203642	8.0125e-17	Not Sig
RSF1	4.25242e-21	0.0275822	8.0847e-17	Not Sig
MTCH1	4.27421e-21	-0.0780241	8.12614e-17	Not Sig
CELF1	4.52166e-21	0.0594322	8.59658e-17	Not Sig
GABPB1-AS1	4.56897e-21	-0.0439914	8.68653e-17	Not Sig
PSMA3-AS1	4.85933e-21	0.0471158	9.23855e-17	Not Sig
LCP1	5.10277e-21	-0.0986969	9.70138e-17	Not Sig
NDUFA12	5.13987e-21	0.0806505	9.77191e-17	Not Sig
CCSER2	5.25619e-21	-0.0613759	9.99307e-17	Not Sig
MFSD14A	5.51732e-21	-0.0502107	1.04895e-16	Not Sig
SNRPD2	5.84672e-21	-0.0277528	1.11158e-16	Not Sig
DHX9	6.03766e-21	-0.0954542	1.14788e-16	Not Sig
PLP2	6.84798e-21	0.0170188	1.30194e-16	Not Sig
RAB14	7.02957e-21	-0.0202823	1.33646e-16	Not Sig
RHBDD2	7.03131e-21	0.0582777	1.33679e-16	Not Sig
BIN2	7.20169e-21	0.0707982	1.36919e-16	Not Sig
GORASP2	7.26722e-21	0.0131168	1.38164e-16	Not Sig
TMEM167B	7.40093e-21	0.0092203	1.40706e-16	Not Sig
NDUFB11	7.49577e-21	0.0141729	1.42509e-16	Not Sig
CCDC59	8.23081e-21	-0.0482212	1.56484e-16	Not Sig
SNRPE	8.28015e-21	0.032242	1.57422e-16	Not Sig
NONO	8.40955e-21	0.0122564	1.59882e-16	Not Sig
EIF4A1	8.51714e-21	0.0572609	1.61928e-16	Not Sig
BNIP3L	8.5239e-21	0.0602373	1.62056e-16	Not Sig
CD99	8.8595e-21	0.00501598	1.68437e-16	Not Sig
AIF1	1.01421e-20	0.0210988	1.92822e-16	Not Sig
MIF	1.03856e-20	-0.005119	1.97451e-16	Not Sig
AIP	1.10271e-20	0.0346622	2.09648e-16	Not Sig
TGOLN2	1.16178e-20	-0.011534	2.20877e-16	Not Sig
ARRB2	1.18464e-20	0.0632141	2.25225e-16	Not Sig
IAH1	1.28292e-20	0.0241005	2.43908e-16	Not Sig
PPP2CA	1.29244e-20	-0.0121879	2.45718e-16	Not Sig
NDUFB8	1.3651e-20	0.0409411	2.59534e-16	Not Sig
TAP1	1.39137e-20	-0.0680967	2.64527e-16	Not Sig
NKAP	1.48109e-20	0.057039	2.81585e-16	Not Sig
ZCCHC11	1.53392e-20	-0.0760078	2.91628e-16	Not Sig
DDX3X	1.68886e-20	0.0544236	3.21086e-16	Not Sig
GBAS	1.68934e-20	0.0174316	3.21178e-16	Not Sig
SRSF5	1.78471e-20	0.0247112	3.39309e-16	Not Sig
DNAJC8	1.81475e-20	-0.0334036	3.4502e-16	Not Sig
LDHB	1.85648e-20	0.0659831	3.52954e-16	Not Sig
TXNL1	1.89699e-20	0.042144	3.60655e-16	Not Sig
GRPEL1	1.93863e-20	-0.0295154	3.68572e-16	Not Sig
PNN	2.02163e-20	0.012921	3.84351e-16	Not Sig
LMBR1L	2.02495e-20	0.0290455	3.84983e-16	Not Sig
PFDN2	2.12748e-20	0.0023953	4.04477e-16	Not Sig
UQCRB	2.14115e-20	0.0424854	4.07075e-16	Not Sig
SLC25A26	2.178e-20	0.0760818	4.14082e-16	Not Sig
LINC-PINT	2.19191e-20	0.0525029	4.16725e-16	Not Sig
LSM8	2.24385e-20	-0.0061085	4.266e-16	Not Sig
ZNF430	2.30197e-20	0.0373056	4.3765e-16	Not Sig
RPS20	2.30419e-20	0.0295332	4.38072e-16	Not Sig
EPC1	2.3262e-20	0.000462067	4.42258e-16	Not Sig
BEX4	2.43083e-20	0.0632346	4.62149e-16	Not Sig
LINC00969	2.7378e-20	-0.0865964	5.2051e-16	Not Sig
FBXO21	2.86163e-20	0.0263412	5.44054e-16	Not Sig
BUD31	2.89942e-20	0.00042319	5.51237e-16	Not Sig
ENY2	3.02356e-20	-0.00124609	5.7484e-16	Not Sig
C12orf65	3.04126e-20	0.00112728	5.78205e-16	Not Sig
ZNF451	3.08935e-20	-0.103275	5.87347e-16	Not Sig
TCF7	3.18333e-20	-0.00459621	6.05214e-16	Not Sig
CFL1	3.33275e-20	0.0169432	6.33622e-16	Not Sig
PHF20L1	3.58142e-20	0.0228216	6.809e-16	Not Sig
RNF114	3.60721e-20	0.0230982	6.85803e-16	Not Sig
TMEM183A	3.69139e-20	-0.021513	7.01808e-16	Not Sig
SET	3.70618e-20	-0.0771887	7.0462e-16	Not Sig
MYL12A	3.73999e-20	0.022371	7.11047e-16	Not Sig
METAP2	3.99957e-20	-0.0793383	7.60399e-16	Not Sig
SNX3	4.00191e-20	0.0448627	7.60844e-16	Not Sig
EWSR1	4.01432e-20	-0.0349231	7.63203e-16	Not Sig
PRKCH	4.04461e-20	0.0132721	7.6896e-16	Not Sig
PRKAA1	4.48774e-20	0.0725553	8.5321e-16	Not Sig
IMP3	4.57746e-20	0.0404346	8.70267e-16	Not Sig
CD48	4.86647e-20	0.0286831	9.25213e-16	Not Sig
CCAR1	5.0424e-20	-0.029572	9.58662e-16	Not Sig
FOS	5.46128e-20	-0.0485305	1.0383e-15	Not Sig
PMPCB	5.4627e-20	0.0395147	1.03857e-15	Not Sig
MTDH	5.55768e-20	0.0257512	1.05663e-15	Not Sig
CMTM6	5.81264e-20	0.0292964	1.1051e-15	Not Sig
VAMP8	5.81818e-20	0.0262307	1.10615e-15	Not Sig
RAP1A	6.35347e-20	0.00983748	1.20792e-15	Not Sig
CD53	6.46258e-20	0.0371174	1.22867e-15	Not Sig
TUBA1A	6.50906e-20	-0.0247403	1.2375e-15	Not Sig
RTF1	6.52232e-20	-0.0211152	1.24002e-15	Not Sig
MFF	6.52608e-20	0.0216504	1.24074e-15	Not Sig
SERINC1	6.62195e-20	0.0207454	1.25897e-15	Not Sig
OLA1	7.17029e-20	0.0261262	1.36322e-15	Not Sig
LSM14A	7.24737e-20	0.00102166	1.37787e-15	Not Sig
CACYBP	7.45269e-20	0.0170291	1.41691e-15	Not Sig
BCAS2	7.62572e-20	-0.0150171	1.4498e-15	Not Sig
NAP1L4	7.69371e-20	0.0289906	1.46273e-15	Not Sig
UBE2N	7.8845e-20	0.0246164	1.499e-15	Not Sig
RRP7A	7.97696e-20	0.0715645	1.51658e-15	Not Sig
SF3B1	8.24626e-20	-0.0873221	1.56778e-15	Not Sig
ADD3	8.33556e-20	0.0546588	1.58476e-15	Not Sig
FBXO7	8.5212e-20	0.0114354	1.62005e-15	Not Sig
PDAP1	8.54587e-20	0.0357767	1.62474e-15	Not Sig
NGDN	8.75402e-20	-0.000206593	1.66431e-15	Not Sig
PHF3	8.76005e-20	-0.0632576	1.66546e-15	Not Sig
PFN1	9.3293e-20	-0.0183565	1.77369e-15	Not Sig
TRAT1	9.40799e-20	-0.0665428	1.78865e-15	Not Sig
XRCC5	9.77124e-20	0.03822	1.85771e-15	Not Sig
NDUFC1	9.81141e-20	-0.0741355	1.86534e-15	Not Sig
POLR2J3	9.88264e-20	-0.0910545	1.87889e-15	Not Sig
PHF20	1.00535e-19	0.00339387	1.91136e-15	Not Sig
EMC3	1.01636e-19	-0.0152168	1.93231e-15	Not Sig
NAE1	1.08641e-19	0.0591118	2.06549e-15	Not Sig
RGS10	1.10294e-19	0.0150074	2.0969e-15	Not Sig
OAZ1	1.16009e-19	0.0136825	2.20556e-15	Not Sig
TROVE2	1.18574e-19	0.0405347	2.25432e-15	Not Sig
TANK	1.2162e-19	-0.092199	2.31223e-15	Not Sig
CHMP2A	1.21849e-19	0.0383576	2.3166e-15	Not Sig
BRD2	1.23197e-19	-0.0881122	2.34221e-15	Not Sig
IGBP1	1.23372e-19	0.00124725	2.34555e-15	Not Sig
MRPL54	1.24059e-19	0.0695605	2.35861e-15	Not Sig
SYPL1	1.24064e-19	0.0437657	2.35871e-15	Not Sig
VPS28	1.24256e-19	0.0311706	2.36236e-15	Not Sig
NECAP1	1.27676e-19	0.0193987	2.42738e-15	Not Sig
CHD4	1.3088e-19	-0.111783	2.48829e-15	Not Sig
ZBTB10	1.31076e-19	-0.0986259	2.49202e-15	Not Sig
SBDS	1.34391e-19	-0.0585137	2.55504e-15	Not Sig
ARL6IP1	1.35521e-19	-0.0034247	2.57653e-15	Not Sig
DAD1	1.36167e-19	0.0429617	2.58881e-15	Not Sig
MED6	1.39549e-19	0.0532816	2.6531e-15	Not Sig
PPIA	1.43487e-19	0.016415	2.72797e-15	Not Sig
PCBP2	1.50842e-19	0.0148401	2.8678e-15	Not Sig
EIF3L	1.56491e-19	0.0572264	2.9752e-15	Not Sig
NFE2L2	1.65942e-19	0.0189037	3.1549e-15	Not Sig
NTMT1	1.67443e-19	0.0309001	3.18342e-15	Not Sig
EIF5	1.68248e-19	-0.0396151	3.19872e-15	Not Sig
HNRNPR	1.73314e-19	0.0222566	3.29504e-15	Not Sig
FNIP1	1.73317e-19	0.0149508	3.29509e-15	Not Sig
CALM2	1.9831e-19	0.000837758	3.77027e-15	Not Sig
SNRPN	2.21946e-19	0.0498233	4.21964e-15	Not Sig
SPCS2	2.24199e-19	-0.0453971	4.26247e-15	Not Sig
NOP58	2.25277e-19	-0.0297841	4.28297e-15	Not Sig
CCDC109B	2.30179e-19	0.00371984	4.37617e-15	Not Sig
HEXIM1	2.35846e-19	-0.0950334	4.48391e-15	Not Sig
VPS51	2.42437e-19	0.0242337	4.60921e-15	Not Sig
YWHAZ	2.45651e-19	-0.0426994	4.67032e-15	Not Sig
TRMT112	2.68363e-19	0.0288736	5.10212e-15	Not Sig
NUDCD2	2.72267e-19	0.0577174	5.17635e-15	Not Sig
HBP1	2.73671e-19	0.0388345	5.20304e-15	Not Sig
CCNH	2.86972e-19	0.0209911	5.45591e-15	Not Sig
CAST	3.20102e-19	-0.105769	6.08578e-15	Not Sig
CCT2	3.21795e-19	-0.000632848	6.11796e-15	Not Sig
ADIPOR1	3.32785e-19	0.0210048	6.32691e-15	Not Sig
BAZ2A	3.46335e-19	-0.0307312	6.58451e-15	Not Sig
COMMD6	3.5613e-19	-0.0404344	6.77075e-15	Not Sig
PSMD6	3.59042e-19	-0.00120889	6.82611e-15	Not Sig
CDK11A	3.66718e-19	-0.076522	6.97204e-15	Not Sig
ARHGAP15	3.71618e-19	-0.0661697	7.06521e-15	Not Sig
GPR183	3.89164e-19	-0.00311833	7.39879e-15	Not Sig
SH3BGRL3	4.1344e-19	0.0638987	7.86032e-15	Not Sig
SAFB2	4.23782e-19	-0.0083367	8.05695e-15	Not Sig
UFD1L	4.2567e-19	0.0429171	8.09283e-15	Not Sig
HPS4	4.26189e-19	0.0542448	8.1027e-15	Not Sig
PPP1R10	4.32017e-19	-0.10337	8.21351e-15	Not Sig
ETF1	4.32502e-19	0.00503411	8.22272e-15	Not Sig
UQCRH	4.53115e-19	-0.0137564	8.61462e-15	Not Sig
MOAP1	4.63508e-19	0.0370522	8.81221e-15	Not Sig
NIPBL	4.73877e-19	-0.0877149	9.00936e-15	Not Sig
PRPF4B	5.0398e-19	-0.082503	9.58167e-15	Not Sig
UQCRC2	5.17704e-19	0.0415052	9.84258e-15	Not Sig
TTC3	5.27611e-19	-0.0226849	1.00309e-14	Not Sig
HECTD1	5.71116e-19	-0.0840718	1.08581e-14	Not Sig
RSBN1L	5.88897e-19	0.0228267	1.11961e-14	Not Sig
CAMTA1	5.95691e-19	0.0189028	1.13253e-14	Not Sig
ZNRD1	6.19399e-19	0.0208477	1.1776e-14	Not Sig
BRD4	6.27764e-19	-0.00354037	1.19351e-14	Not Sig
PCM1	6.49298e-19	-0.0823503	1.23445e-14	Not Sig
LAMTOR4	6.54033e-19	0.06083	1.24345e-14	Not Sig
C14orf2	7.19822e-19	-0.048799	1.36853e-14	Not Sig
DDX24	7.36656e-19	-0.0260132	1.40053e-14	Not Sig
RBCK1	7.37451e-19	0.0382894	1.40204e-14	Not Sig
YTHDC1	8.82867e-19	-0.0579222	1.67851e-14	Not Sig
CTBS	9.00517e-19	0.032856	1.71206e-14	Not Sig
PA2G4	9.07356e-19	0.0250643	1.72506e-14	Not Sig
TKT	9.16243e-19	-0.0190976	1.74196e-14	Not Sig
MAP1LC3B	9.20163e-19	-0.0220478	1.74941e-14	Not Sig
ZCRB1	9.84165e-19	0.0246263	1.87109e-14	Not Sig
MRPS33	1.00167e-18	0.0162914	1.90438e-14	Not Sig
CFLAR	1.00878e-18	0.0218518	1.91788e-14	Not Sig
NELL2	1.06868e-18	-0.0875569	2.03177e-14	Not Sig
RGS1	1.07002e-18	-0.107265	2.03432e-14	Not Sig
UNC119	1.1233e-18	-0.0893519	2.13562e-14	Not Sig
ZNF326	1.18849e-18	0.00171218	2.25956e-14	Not Sig
GTF2B	1.26688e-18	-0.0575427	2.40859e-14	Not Sig
CNOT7	1.30817e-18	0.0545792	2.48709e-14	Not Sig
IFRD1	1.31291e-18	-0.0540386	2.49611e-14	Not Sig
COPS6	1.32956e-18	0.0232963	2.52776e-14	Not Sig
CCDC57	1.33931e-18	0.0742702	2.5463e-14	Not Sig
KMT2E	1.35355e-18	0.00191102	2.57336e-14	Not Sig
NDUFAB1	1.39577e-18	0.0454046	2.65365e-14	Not Sig
RSBN1	1.5884e-18	0.032135	3.01987e-14	Not Sig
HNRNPU	1.61161e-18	0.0274606	3.064e-14	Not Sig
SRSF11	1.62721e-18	0.00497663	3.09366e-14	Not Sig
ZEB1	1.7282e-18	-0.0166038	3.28565e-14	Not Sig
UQCRFS1	1.81657e-18	0.00903006	3.45367e-14	Not Sig
KLHL24	1.83615e-18	0.0116394	3.4909e-14	Not Sig
MAGOH	1.96738e-18	0.0167461	3.74038e-14	Not Sig
RNF216	2.03458e-18	-0.0494795	3.86815e-14	Not Sig
CEBPZ	2.0554e-18	-0.0824022	3.90773e-14	Not Sig
TNFAIP8	2.07131e-18	0.00855989	3.93797e-14	Not Sig
SMU1	2.10949e-18	0.04411	4.01057e-14	Not Sig
MRPL33	2.15395e-18	-0.0049501	4.0951e-14	Not Sig
SLC25A6	2.39326e-18	0.0322857	4.55007e-14	Not Sig
STX12	2.42939e-18	0.071968	4.61875e-14	Not Sig
FAM32A	2.51473e-18	0.0349618	4.781e-14	Not Sig
COX19	2.72724e-18	0.00931917	5.18503e-14	Not Sig
RLF	2.73479e-18	-0.0914807	5.19939e-14	Not Sig
NDUFS5	2.85471e-18	0.030234	5.42738e-14	Not Sig
ZNF207	2.98429e-18	-0.0453126	5.67374e-14	Not Sig
SCAF11	3.38048e-18	-0.0496101	6.42696e-14	Not Sig
SRSF10	3.48062e-18	0.0162534	6.61735e-14	Not Sig
SPSB3	3.48298e-18	0.0618808	6.62185e-14	Not Sig
DPM1	3.66374e-18	0.0145171	6.9655e-14	Not Sig
MRPL41	3.74506e-18	0.000870857	7.12011e-14	Not Sig
SMAP2	3.88893e-18	-0.0139518	7.39363e-14	Not Sig
CHMP4A	4.10858e-18	-0.0230322	7.81124e-14	Not Sig
PTPN1	4.14858e-18	-0.0178526	7.88728e-14	Not Sig
PHF11	4.15775e-18	-0.00365714	7.90472e-14	Not Sig
CCT8	4.25811e-18	-0.0387429	8.09553e-14	Not Sig
HSP90B1	4.26416e-18	-0.096462	8.10701e-14	Not Sig
CUTA	4.56934e-18	0.0417766	8.68722e-14	Not Sig
SCNM1	4.6009e-18	-0.0176955	8.74723e-14	Not Sig
C9orf16	4.67942e-18	0.0384123	8.89651e-14	Not Sig
LARP7	5.23574e-18	0.0445948	9.95419e-14	Not Sig
COX4I1	5.2484e-18	0.0536094	9.97825e-14	Not Sig
MTPN	5.98081e-18	-0.05111	1.13707e-13	Not Sig
ZFC3H1	6.41132e-18	-0.104639	1.21892e-13	Not Sig
PNRC2	6.75449e-18	-0.0369463	1.28416e-13	Not Sig
TRABD2A	7.09199e-18	0.0469242	1.34833e-13	Not Sig
TRIAP1	7.419e-18	0.000844288	1.4105e-13	Not Sig
GADD45B	7.61754e-18	-0.0856482	1.44825e-13	Not Sig
ARFGAP2	7.74207e-18	0.00199581	1.47192e-13	Not Sig
IWS1	7.87736e-18	0.0326952	1.49764e-13	Not Sig
C1orf35	8.03695e-18	0.00871068	1.52798e-13	Not Sig
LGALS8	8.21407e-18	0.0192856	1.56166e-13	Not Sig
RARA	8.32566e-18	-0.0729117	1.58288e-13	Not Sig
ATP1A1	8.98189e-18	0.0353717	1.70764e-13	Not Sig
NDUFA1	9.32769e-18	-0.0566102	1.77338e-13	Not Sig
ASNSD1	9.48589e-18	-0.00246833	1.80346e-13	Not Sig
FYTTD1	9.49046e-18	0.015811	1.80433e-13	Not Sig
TCEB2	9.67264e-18	-0.0597081	1.83896e-13	Not Sig
RAB5C	9.73621e-18	0.0528221	1.85105e-13	Not Sig
EBLN3	9.76629e-18	0.045933	1.85677e-13	Not Sig
AKIRIN1	9.89707e-18	-0.0685814	1.88163e-13	Not Sig
PLEKHA1	9.91328e-18	0.00639551	1.88471e-13	Not Sig
TOM1	1.028e-17	0.0187465	1.95444e-13	Not Sig
SELT	1.09688e-17	0.0228314	2.08538e-13	Not Sig
ILF3-AS1	1.18508e-17	0.0421437	2.25307e-13	Not Sig
MTRNR2L1	1.19008e-17	0.0984788	2.26259e-13	Not Sig
BRK1	1.20036e-17	0.0368488	2.28213e-13	Not Sig
AMD1	1.20445e-17	-0.0366517	2.28989e-13	Not Sig
NRBF2	1.22504e-17	-0.0885214	2.32905e-13	Not Sig
BCL11B	1.28823e-17	0.021337	2.44918e-13	Not Sig
DAP3	1.33367e-17	0.0201086	2.53557e-13	Not Sig
MBD4	1.35713e-17	0.00504455	2.58017e-13	Not Sig
2019-09-07	1.37291e-17	-0.0262487	2.61017e-13	Not Sig
SPRTN	1.40303e-17	0.00736551	2.66743e-13	Not Sig
RALA	1.44861e-17	0.040122	2.7541e-13	Not Sig
NDUFB4	1.46531e-17	0.00991252	2.78585e-13	Not Sig
ATG12	1.46606e-17	0.060401	2.78726e-13	Not Sig
NHSL2	1.51532e-17	-0.0297377	2.88092e-13	Not Sig
FGFR1OP2	1.76019e-17	0.0161653	3.34646e-13	Not Sig
AIMP1	1.76833e-17	0.0394802	3.36195e-13	Not Sig
ARGLU1	1.9778e-17	-0.0265939	3.76019e-13	Not Sig
GNL3	2.14056e-17	0.0247842	4.06964e-13	Not Sig
ABT1	2.16818e-17	-0.00392416	4.12215e-13	Not Sig
CCT3	2.28445e-17	0.0346263	4.3432e-13	Not Sig
CELF2	2.28743e-17	0.0188683	4.34887e-13	Not Sig
NIFK	2.2978e-17	0.0301452	4.36858e-13	Not Sig
RPL14	2.35079e-17	0.0275083	4.46932e-13	Not Sig
USP47	2.38172e-17	-0.0695097	4.52812e-13	Not Sig
RPAIN	2.45625e-17	-0.0307204	4.66982e-13	Not Sig
IRF9	2.47462e-17	0.0698209	4.70474e-13	Not Sig
RBX1	2.70758e-17	0.00933419	5.14765e-13	Not Sig
AFTPH	2.91643e-17	-0.0860282	5.54472e-13	Not Sig
PRELID3B	3.1075e-17	-0.000159628	5.90798e-13	Not Sig
RP11-51J9.5	3.34796e-17	0.0924933	6.36514e-13	Not Sig
DNAJC7	3.50994e-17	0.0158704	6.6731e-13	Not Sig
DRAP1	3.57852e-17	-0.0453246	6.80348e-13	Not Sig
AKAP9	3.85396e-17	0.02073	7.32715e-13	Not Sig
TAF1D	3.96064e-17	-0.00558234	7.52997e-13	Not Sig
SNRK	4.20442e-17	0.0378142	7.99345e-13	Not Sig
LRRFIP1	4.30833e-17	0.0772588	8.19101e-13	Not Sig
TMEM258	4.35498e-17	-0.0602786	8.27969e-13	Not Sig
SAT2	4.57063e-17	-0.0576662	8.68968e-13	Not Sig
SETD2	4.6389e-17	-0.090096	8.81947e-13	Not Sig
TCP1	4.82194e-17	0.0173412	9.16747e-13	Not Sig
SYTL3	4.93252e-17	0.050165	9.37771e-13	Not Sig
VAPB	4.95168e-17	0.0306305	9.41413e-13	Not Sig
TCF25	4.96753e-17	-0.0100267	9.44426e-13	Not Sig
ADRM1	5.02046e-17	0.0145312	9.54489e-13	Not Sig
TIPRL	5.36079e-17	0.0373362	1.01919e-12	Not Sig
TM2D3	5.51229e-17	0.00841767	1.048e-12	Not Sig
CALM3	5.91714e-17	-0.0530645	1.12497e-12	Not Sig
HERC1	6.02829e-17	-0.0261501	1.1461e-12	Not Sig
HADHA	6.3981e-17	0.0099978	1.21641e-12	Not Sig
TMC6	6.40742e-17	0.0308035	1.21818e-12	Not Sig
RBBP6	6.48407e-17	-0.0524265	1.23275e-12	Not Sig
MYDGF	6.64098e-17	-0.0157316	1.26258e-12	Not Sig
ASH1L	6.9752e-17	-0.0750487	1.32613e-12	Not Sig
DOK2	6.99683e-17	-0.0503463	1.33024e-12	Not Sig
IDH2	7.15711e-17	0.034526	1.36071e-12	Not Sig
CDK12	7.38696e-17	-0.0592273	1.40441e-12	Not Sig
RPA3	7.47988e-17	0.0306075	1.42208e-12	Not Sig
FXR1	7.55709e-17	-0.0363717	1.43675e-12	Not Sig
RPL36AL	7.57446e-17	-0.0256531	1.44006e-12	Not Sig
RCAN3	8.16188e-17	-0.01399	1.55174e-12	Not Sig
MDH1	8.69306e-17	0.00604471	1.65272e-12	Not Sig
SNRPA	9.18913e-17	0.0157406	1.74704e-12	Not Sig
PELI1	9.28227e-17	-0.0924934	1.76475e-12	Not Sig
NDUFS2	9.32264e-17	0.0339788	1.77242e-12	Not Sig
ARNTL	9.39819e-17	-0.0711682	1.78678e-12	Not Sig
COPS8	9.6385e-17	-0.0074668	1.83247e-12	Not Sig
ZNF791	1.00906e-16	0.0230245	1.91842e-12	Not Sig
KLHDC2	1.01346e-16	-0.0164801	1.92679e-12	Not Sig
RPS18	1.02122e-16	0.0324074	1.94155e-12	Not Sig
PAFAH1B2	1.06313e-16	0.0139281	2.02121e-12	Not Sig
LMAN1	1.0871e-16	-0.0956044	2.0668e-12	Not Sig
RGS2	1.26414e-16	-0.105438	2.40338e-12	Not Sig
RP11-138A9.1	1.28788e-16	-0.0734823	2.44853e-12	Not Sig
RAB1A	1.33506e-16	-0.071042	2.53821e-12	Not Sig
CREBRF	1.43778e-16	0.0509378	2.7335e-12	Not Sig
LBH	1.5243e-16	-0.075906	2.89801e-12	Not Sig
NUP54	1.52698e-16	0.00822141	2.9031e-12	Not Sig
NAMPT	1.54698e-16	0.0198598	2.94112e-12	Not Sig
PIK3R1	1.59068e-16	-0.0928609	3.02421e-12	Not Sig
PLIN2	1.73568e-16	-0.0609324	3.29988e-12	Not Sig
GNAS	1.76e-16	0.000579504	3.34612e-12	Not Sig
EVL	1.79471e-16	0.046234	3.4121e-12	Not Sig
DHRS3	1.81866e-16	0.00699525	3.45764e-12	Not Sig
GOLGA8B	1.83183e-16	-0.0963794	3.48268e-12	Not Sig
YEATS4	1.87314e-16	-0.07604	3.56122e-12	Not Sig
MRPS18B	1.95487e-16	0.0141571	3.7166e-12	Not Sig
ARPP19	1.97879e-16	0.0185601	3.76207e-12	Not Sig
KMT2C	2.02299e-16	-0.0895719	3.84611e-12	Not Sig
TCEA1	2.29052e-16	0.00781215	4.35474e-12	Not Sig
CDC37	2.31841e-16	0.0439198	4.40777e-12	Not Sig
RAC2	2.33135e-16	0.0253502	4.43236e-12	Not Sig
OTUD6B-AS1	2.34963e-16	-0.0359394	4.46713e-12	Not Sig
CCNL1	2.50903e-16	0.00667284	4.77018e-12	Not Sig
HNRNPH2	2.51254e-16	0.025305	4.77684e-12	Not Sig
PARP8	2.51906e-16	-0.0870578	4.78924e-12	Not Sig
MGEA5	2.5354e-16	-0.0244217	4.8203e-12	Not Sig
APH1A	2.59809e-16	0.0283326	4.93949e-12	Not Sig
NEDD8	2.73177e-16	0.0177648	5.19364e-12	Not Sig
PET100	2.77493e-16	0.00672718	5.27569e-12	Not Sig
DGUOK	2.80611e-16	0.0482538	5.33498e-12	Not Sig
EVI2B	2.87248e-16	-0.0471858	5.46115e-12	Not Sig
KHDRBS1	2.90657e-16	-0.0831351	5.52597e-12	Not Sig
CLPP	2.92786e-16	-0.0376714	5.56644e-12	Not Sig
ILF3	3.56872e-16	-0.0197875	6.78485e-12	Not Sig
FBXO3	3.67042e-16	0.013445	6.9782e-12	Not Sig
SEPW1	3.74389e-16	0.0351901	7.11789e-12	Not Sig
SREK1	3.77542e-16	0.0464819	7.17783e-12	Not Sig
GNG5	3.83061e-16	0.034701	7.28276e-12	Not Sig
MCL1	4.20463e-16	0.0456176	7.99385e-12	Not Sig
STAU1	4.31978e-16	-0.0174084	8.21277e-12	Not Sig
OTUB1	4.50538e-16	0.0256644	8.56562e-12	Not Sig
RHOF	4.75195e-16	-0.0473594	9.03441e-12	Not Sig
SGTB	5.49143e-16	-0.0177614	1.04403e-11	Not Sig
ISG15	5.52542e-16	-0.105925	1.05049e-11	Not Sig
LAMTOR3	5.67663e-16	0.0218866	1.07924e-11	Not Sig
PTPN7	5.70187e-16	0.00833151	1.08404e-11	Not Sig
ABCE1	6.01618e-16	0.0221785	1.1438e-11	Not Sig
UQCR11	6.03258e-16	-0.0414313	1.14691e-11	Not Sig
YTHDF2	6.07107e-16	-0.00856981	1.15423e-11	Not Sig
WASF2	6.11155e-16	-0.0227627	1.16193e-11	Not Sig
DERL2	6.29712e-16	0.0170109	1.19721e-11	Not Sig
METTL9	6.61856e-16	-0.0140748	1.25832e-11	Not Sig
NEU1	7.07707e-16	-0.0889706	1.34549e-11	Not Sig
CHMP2B	7.10686e-16	0.00255549	1.35116e-11	Not Sig
SP140L	7.29706e-16	-0.0358338	1.38732e-11	Not Sig
TRAM1	7.36383e-16	0.014573	1.40001e-11	Not Sig
ACTR3	7.61254e-16	0.0433332	1.4473e-11	Not Sig
BBX	7.70423e-16	-0.0337179	1.46473e-11	Not Sig
RAD21	7.76374e-16	0.0166372	1.47604e-11	Not Sig
FYB	7.8438e-16	0.039681	1.49126e-11	Not Sig
RASSF5	7.96637e-16	0.0431843	1.51457e-11	Not Sig
S100A10	8.23414e-16	-0.0505156	1.56548e-11	Not Sig
TERF2IP	8.33737e-16	-0.0139856	1.5851e-11	Not Sig
CCT4	8.41328e-16	0.0338037	1.59953e-11	Not Sig
YY1	8.50188e-16	-0.0575941	1.61638e-11	Not Sig
DIS3	9.34118e-16	-0.0461831	1.77595e-11	Not Sig
NAP1L1	1.00696e-15	-0.00485855	1.91443e-11	Not Sig
ESF1	1.02997e-15	0.0328895	1.95818e-11	Not Sig
LMNA	1.0534e-15	-0.0948556	2.00273e-11	Not Sig
TBCC	1.11697e-15	-0.0247239	2.12357e-11	Not Sig
MKRN1	1.19489e-15	-0.0475829	2.27173e-11	Not Sig
RNF213	1.20152e-15	-0.00511206	2.28433e-11	Not Sig
ZFR	1.20285e-15	-0.0421515	2.28686e-11	Not Sig
SF3B6	1.25084e-15	0.00299665	2.3781e-11	Not Sig
HNRNPH1	1.30207e-15	-0.0490091	2.4755e-11	Not Sig
RABAC1	1.34666e-15	-0.0292675	2.56028e-11	Not Sig
LUC7L3	1.38077e-15	0.015026	2.62512e-11	Not Sig
SRSF4	1.43582e-15	-0.0244093	2.72979e-11	Not Sig
C20orf24	1.47237e-15	-0.0695124	2.79927e-11	Not Sig
TTC19	1.48334e-15	-0.0142735	2.82012e-11	Not Sig
BTG3	1.49203e-15	-0.0566433	2.83665e-11	Not Sig
2019-03-06	1.54962e-15	-0.0168058	2.94614e-11	Not Sig
TRA2A	1.61256e-15	-0.0678078	3.0658e-11	Not Sig
CLTA	1.66506e-15	-0.00388357	3.16562e-11	Not Sig
PQBP1	1.73796e-15	0.0629078	3.3042e-11	Not Sig
AC009501.4	1.78316e-15	-0.00803149	3.39014e-11	Not Sig
CNIH1	1.79544e-15	0.00854855	3.41349e-11	Not Sig
WTAP	1.82592e-15	-0.0302832	3.47143e-11	Not Sig
EIF5B	1.88896e-15	-0.05279	3.59128e-11	Not Sig
DNAJB11	1.94046e-15	-0.0361097	3.68921e-11	Not Sig
RASSF1	2.05211e-15	0.0264166	3.90147e-11	Not Sig
MTF2	2.09917e-15	0.00218726	3.99095e-11	Not Sig
MECP2	2.12998e-15	-0.0614216	4.04951e-11	Not Sig
TOR1AIP2	2.21091e-15	-0.0765217	4.20338e-11	Not Sig
NOP56	2.21553e-15	0.0395473	4.21216e-11	Not Sig
RP11-255M2.3	2.25288e-15	-0.0416714	4.28318e-11	Not Sig
DEDD2	2.46768e-15	0.0167873	4.69156e-11	Not Sig
C8orf59	2.53621e-15	0.00634026	4.82184e-11	Not Sig
ZBTB43	2.601e-15	-0.0749562	4.94501e-11	Not Sig
UBC	2.61089e-15	0.105123	4.96381e-11	Not Sig
AKIRIN2	2.76451e-15	-0.0444793	5.25588e-11	Not Sig
PDE4D	2.82747e-15	0.0655934	5.37558e-11	Not Sig
COQ10B	2.94818e-15	-0.00787495	5.60509e-11	Not Sig
SARS	3.07576e-15	-0.0364593	5.84763e-11	Not Sig
SLIRP	3.08723e-15	-0.0308285	5.86944e-11	Not Sig
FIS1	3.09464e-15	0.0287234	5.88352e-11	Not Sig
DBF4	3.11911e-15	-0.0302548	5.93005e-11	Not Sig
ELF1	3.30863e-15	0.000754806	6.29036e-11	Not Sig
PGLS	3.3284e-15	0.0215023	6.32795e-11	Not Sig
TUBA4A	3.34449e-15	-0.00561367	6.35855e-11	Not Sig
TGS1	3.45301e-15	0.00320514	6.56487e-11	Not Sig
LINC01481	4.08839e-15	0.0231502	7.77284e-11	Not Sig
NARS	4.2177e-15	-0.0181048	8.01868e-11	Not Sig
DCP2	4.27545e-15	-0.0505645	8.12848e-11	Not Sig
P2RY10	4.64396e-15	-0.0276482	8.82911e-11	Not Sig
ZNF281	4.74666e-15	-0.0835964	9.02435e-11	Not Sig
NANS	4.83333e-15	0.0402137	9.18912e-11	Not Sig
PAFAH1B1	4.89058e-15	0.00417052	9.29798e-11	Not Sig
ARF4	4.92533e-15	0.00095457	9.36403e-11	Not Sig
OXNAD1	5.10208e-15	0.0177596	9.70007e-11	Not Sig
SSSCA1	5.16685e-15	-0.0268935	9.82322e-11	Not Sig
COPS2	5.37583e-15	-0.0479401	1.02205e-10	Not Sig
PRDX1	5.72591e-15	-0.0341092	1.08861e-10	Not Sig
GGPS1	5.84058e-15	-0.00265673	1.11041e-10	Not Sig
DYNLT3	6.45007e-15	-0.0220605	1.22629e-10	Not Sig
SRSF7	6.47032e-15	-0.00879136	1.23014e-10	Not Sig
RPL4	6.65947e-15	0.0344553	1.2661e-10	Not Sig
SUPT5H	6.74853e-15	-0.0499338	1.28303e-10	Not Sig
OPTN	7.05182e-15	-0.0803728	1.34069e-10	Not Sig
NSRP1	7.498e-15	0.0424594	1.42552e-10	Not Sig
RBM38	7.53241e-15	0.00130662	1.43206e-10	Not Sig
MALSU1	7.63823e-15	0.0288207	1.45218e-10	Not Sig
LINC00657	7.68589e-15	0.0124798	1.46124e-10	Not Sig
TESPA1	7.81988e-15	-0.0200532	1.48671e-10	Not Sig
COPE	7.8236e-15	0.025753	1.48742e-10	Not Sig
IL4R	8.48998e-15	-0.0662566	1.61411e-10	Not Sig
SNRPB2	8.58594e-15	-0.0111187	1.63236e-10	Not Sig
KDM2A	8.60009e-15	-0.0344174	1.63505e-10	Not Sig
CNOT8	9.12044e-15	0.0171017	1.73398e-10	Not Sig
IL27RA	9.92657e-15	-0.0554388	1.88724e-10	Not Sig
DNAJB14	1.0462e-14	-0.0735575	1.98903e-10	Not Sig
DDHD1	1.07919e-14	-0.0701629	2.05176e-10	Not Sig
EIF3J	1.1311e-14	-0.0546717	2.15045e-10	Not Sig
SRP19	1.19366e-14	0.013882	2.26938e-10	Not Sig
SORL1	1.29917e-14	0.0342323	2.46998e-10	Not Sig
NUDC	1.3777e-14	0.0095786	2.61928e-10	Not Sig
PPP2R5C	1.39812e-14	0.0253171	2.6581e-10	Not Sig
SRP54	1.40849e-14	0.0146714	2.67783e-10	Not Sig
PNPLA8	1.47058e-14	0.0216834	2.79587e-10	Not Sig
ARID4A	1.51402e-14	-0.0108268	2.87846e-10	Not Sig
CEP57	1.59244e-14	-0.0201516	3.02754e-10	Not Sig
NUDT21	1.68e-14	-0.0430479	3.19402e-10	Not Sig
JUND	1.73182e-14	-0.0347655	3.29254e-10	Not Sig
ARID5B	1.73711e-14	0.0886891	3.3026e-10	Not Sig
BLOC1S2	1.74438e-14	0.0326275	3.31641e-10	Not Sig
DCK	1.94316e-14	0.0345235	3.69434e-10	Not Sig
ARL2BP	2.07254e-14	-0.00800007	3.9403e-10	Not Sig
CHURC1	2.08007e-14	0.0193344	3.95463e-10	Not Sig
H2AFY	2.13431e-14	0.023609	4.05775e-10	Not Sig
AC245100.1	2.26457e-14	-0.000220901	4.3054e-10	Not Sig
TSPYL2	2.33447e-14	-0.0698514	4.43829e-10	Not Sig
DNTTIP2	2.48592e-14	-0.00512849	4.72623e-10	Not Sig
SAT1	2.48909e-14	0.0940539	4.73225e-10	Not Sig
GRB2	2.50734e-14	-0.0659884	4.76696e-10	Not Sig
DRG1	2.52363e-14	0.0296125	4.79792e-10	Not Sig
YIPF4	2.53464e-14	0.0458419	4.81886e-10	Not Sig
PCIF1	2.55116e-14	0.0600877	4.85027e-10	Not Sig
POLR2B	2.64229e-14	0.0187096	5.02352e-10	Not Sig
DUSP1	2.86471e-14	-0.0842303	5.44639e-10	Not Sig
RPL23	3.09291e-14	0.0359198	5.88025e-10	Not Sig
GINM1	3.11532e-14	-0.0159352	5.92285e-10	Not Sig
HNRNPA1	3.14585e-14	0.0420041	5.98088e-10	Not Sig
H2AFV	3.23289e-14	-0.0352807	6.14638e-10	Not Sig
U2AF1L4	3.28733e-14	0.0081285	6.24988e-10	Not Sig
VPS26A	3.30227e-14	-0.0471793	6.27827e-10	Not Sig
CEP95	3.34478e-14	-0.0358857	6.35909e-10	Not Sig
SNRNP200	3.45854e-14	0.0420212	6.57537e-10	Not Sig
CYBA	3.63008e-14	0.0388129	6.90151e-10	Not Sig
ZC3H11A	3.76607e-14	-0.0800714	7.16005e-10	Not Sig
GUK1	3.80826e-14	0.0343488	7.24026e-10	Not Sig
RTCB	3.97227e-14	-0.0442982	7.55208e-10	Not Sig
CDK11B	4.1079e-14	-0.0620598	7.80994e-10	Not Sig
GCHFR	4.19929e-14	0.0084503	7.98369e-10	Not Sig
GAPVD1	4.21239e-14	-0.0654514	8.0086e-10	Not Sig
CGGBP1	4.45995e-14	0.00679521	8.47927e-10	Not Sig
SUZ12	4.57258e-14	-0.0832749	8.69339e-10	Not Sig
LONP2	4.58215e-14	0.0457808	8.71158e-10	Not Sig
MAP2K7	4.63892e-14	0.0711716	8.81951e-10	Not Sig
RPS6	4.71133e-14	0.018487	8.95717e-10	Not Sig
EIF4A2	4.80271e-14	-0.0418067	9.13091e-10	Not Sig
NXT1	4.99135e-14	-0.0364295	9.48956e-10	Not Sig
KIF20B	5.08369e-14	0.0288645	9.6651e-10	Not Sig
BFAR	5.25555e-14	0.0370056	9.99185e-10	Not Sig
ZNF131	5.53032e-14	-0.0049176	1.05143e-09	Not Sig
RBM33	5.79766e-14	-0.0570003	1.10225e-09	Not Sig
ATP6V1F	5.90723e-14	-0.0262991	1.12308e-09	Not Sig
IST1	5.96096e-14	-0.0435951	1.1333e-09	Not Sig
MRPL55	6.28148e-14	0.0174421	1.19423e-09	Not Sig
SURF4	6.28379e-14	0.0150049	1.19467e-09	Not Sig
OCIAD1	6.43138e-14	-0.00773585	1.22273e-09	Not Sig
TMEM14B	6.6086e-14	0.0299343	1.25643e-09	Not Sig
MT2A	7.05098e-14	-0.0546369	1.34053e-09	Not Sig
MRPS30	7.4374e-14	-0.00567856	1.414e-09	Not Sig
CDC40	7.44701e-14	0.0297371	1.41583e-09	Not Sig
COPA	7.59034e-14	-0.0762978	1.44308e-09	Not Sig
SLC25A36	7.59751e-14	-0.0399375	1.44444e-09	Not Sig
MRPL22	8.34622e-14	-0.00641439	1.58678e-09	Not Sig
IQGAP1	8.77563e-14	-0.0829767	1.66842e-09	Not Sig
RALY	9.02222e-14	-0.00645641	1.7153e-09	Not Sig
KAT6A	9.20278e-14	-0.0364871	1.74963e-09	Not Sig
SYAP1	9.37297e-14	0.0536568	1.78199e-09	Not Sig
CORO7	1.00717e-13	-0.055186	1.91483e-09	Not Sig
CASP4	1.02171e-13	-0.0268344	1.94247e-09	Not Sig
DHX36	1.15907e-13	0.00652395	2.20363e-09	Not Sig
CXorf38	1.1669e-13	-0.0815983	2.21851e-09	Not Sig
PARK7	1.22842e-13	0.0214361	2.33548e-09	Not Sig
DDX39A	1.24372e-13	0.00855394	2.36456e-09	Not Sig
RANBP2	1.27535e-13	-0.0183696	2.42469e-09	Not Sig
IFITM1	1.31958e-13	0.0476839	2.50878e-09	Not Sig
FDFT1	1.32488e-13	0.0322806	2.51887e-09	Not Sig
TUBA1B	1.39513e-13	0.00679438	2.65242e-09	Not Sig
NPAT	1.42703e-13	-0.075747	2.71307e-09	Not Sig
MPHOSPH10	1.52486e-13	0.0304962	2.89906e-09	Not Sig
SMARCE1	1.65035e-13	0.0187991	3.13765e-09	Not Sig
ITSN2	1.80819e-13	-0.0280067	3.43773e-09	Not Sig
PLK3	1.81376e-13	-0.0459898	3.44832e-09	Not Sig
NECAP2	1.81579e-13	-0.0426456	3.45218e-09	Not Sig
HSP90AB1	1.8766e-13	-0.0153768	3.56779e-09	Not Sig
LBR	1.88103e-13	-0.0748213	3.57621e-09	Not Sig
IL7R	1.99643e-13	-0.0293316	3.79561e-09	Not Sig
ATG2A	2.05655e-13	-0.085085	3.90991e-09	Not Sig
DEGS1	2.07305e-13	-0.0363555	3.94129e-09	Not Sig
CTNNB1	2.11762e-13	-0.080292	4.02601e-09	Not Sig
ZNF24	2.15844e-13	0.0413942	4.10363e-09	Not Sig
ZC3H13	2.226e-13	0.0181587	4.23207e-09	Not Sig
ROCK1	2.2426e-13	-0.0220491	4.26363e-09	Not Sig
ZC3H6	2.26116e-13	-0.0410217	4.29891e-09	Not Sig
FMNL1	2.27411e-13	-0.0872617	4.32354e-09	Not Sig
LLPH	2.42728e-13	-0.0138444	4.61474e-09	Not Sig
USP34	2.52468e-13	-0.0607005	4.79992e-09	Not Sig
HERPUD2	2.65243e-13	-0.00202471	5.04281e-09	Not Sig
SUB1	2.74658e-13	0.0208319	5.22179e-09	Not Sig
DDX50	2.83167e-13	0.0205905	5.38358e-09	Not Sig
NDUFA6	2.9779e-13	-0.0114671	5.66158e-09	Not Sig
SFSWAP	3.03917e-13	0.0141984	5.77807e-09	Not Sig
HP1BP3	3.12135e-13	-0.0576284	5.93432e-09	Not Sig
RBM7	3.12319e-13	-0.00503458	5.93781e-09	Not Sig
PPP6C	3.16772e-13	0.0204541	6.02246e-09	Not Sig
SHFM1	3.23443e-13	-0.036268	6.1493e-09	Not Sig
HCLS1	3.32291e-13	-0.0214574	6.31751e-09	Not Sig
RHOA	3.45892e-13	0.0172381	6.57611e-09	Not Sig
OFD1	3.50269e-13	0.0361096	6.65932e-09	Not Sig
NR3C1	3.70596e-13	0.0478502	7.04577e-09	Not Sig
WIPF1	3.72092e-13	0.031378	7.07422e-09	Not Sig
LY6E	3.80974e-13	0.0298769	7.24309e-09	Not Sig
NOP10	4.23155e-13	-0.0482595	8.04503e-09	Not Sig
TOPORS	4.57673e-13	-0.0326841	8.70128e-09	Not Sig
PHF5A	4.58336e-13	0.0072069	8.71389e-09	Not Sig
IDS	4.6695e-13	-0.0615292	8.87766e-09	Not Sig
VDAC1	4.85451e-13	0.0462667	9.22939e-09	Not Sig
GOSR1	4.90065e-13	-0.0173762	9.31712e-09	Not Sig
THUMPD3	4.96325e-13	0.0160311	9.43614e-09	Not Sig
SUMF2	5.10062e-13	0.0298662	9.6973e-09	Not Sig
C11orf31	5.18063e-13	0.0111897	9.84941e-09	Not Sig
VMP1	5.21729e-13	-0.044702	9.9191e-09	Not Sig
SRPRA	5.28046e-13	-0.0446339	1.00392e-08	Not Sig
SSBP1	5.36939e-13	0.00474373	1.02083e-08	Not Sig
TAPBP	5.41807e-13	-0.027565	1.03008e-08	Not Sig
ZNF350	5.44124e-13	0.000312738	1.03449e-08	Not Sig
SF3A2	5.62395e-13	0.0171754	1.06922e-08	Not Sig
RPS13	6.13329e-13	0.020501	1.16606e-08	Not Sig
IREB2	6.40743e-13	-0.00224079	1.21818e-08	Not Sig
SRP72	6.47267e-13	-0.0294239	1.23058e-08	Not Sig
WDR74	6.64998e-13	0.0103549	1.26429e-08	Not Sig
KDELR2	6.6907e-13	-0.0687132	1.27204e-08	Not Sig
MORF4L2	6.96629e-13	-0.00044603	1.32443e-08	Not Sig
ARIH2	7.36149e-13	-0.069658	1.39957e-08	Not Sig
EZR	7.60028e-13	-0.0811804	1.44497e-08	Not Sig
SUPV3L1	8.19628e-13	0.0226749	1.55828e-08	Not Sig
ZNHIT3	8.22306e-13	0.0243007	1.56337e-08	Not Sig
TRBC1	8.23709e-13	0.0905583	1.56604e-08	Not Sig
SPG7	8.32769e-13	0.0344928	1.58326e-08	Not Sig
SDHA	8.48861e-13	-0.0113213	1.61386e-08	Not Sig
TBRG1	8.57504e-13	0.014607	1.63029e-08	Not Sig
SPCS3	8.68795e-13	-0.0188433	1.65175e-08	Not Sig
TMED10	9.06669e-13	0.0110139	1.72376e-08	Not Sig
COX5A	1.01103e-12	-0.0175317	1.92217e-08	Not Sig
PSMC4	1.01403e-12	0.0206406	1.92787e-08	Not Sig
OARD1	1.04402e-12	-0.0270207	1.98489e-08	Not Sig
NSD1	1.09032e-12	-0.0228879	2.07291e-08	Not Sig
CDS2	1.13067e-12	-0.0339929	2.14964e-08	Not Sig
NDUFB10	1.20927e-12	0.022129	2.29907e-08	Not Sig
HAUS3	1.24358e-12	0.00459955	2.36429e-08	Not Sig
PASK	1.27795e-12	0.0596386	2.42964e-08	Not Sig
CCNK	1.39986e-12	-0.069342	2.66141e-08	Not Sig
QARS	1.41116e-12	0.016183	2.68289e-08	Not Sig
TGIF1	1.44013e-12	0.0225078	2.73797e-08	Not Sig
CD3G	1.45398e-12	-0.0123032	2.7643e-08	Not Sig
RIOK3	1.50592e-12	-0.0252612	2.86306e-08	Not Sig
RAB11A	1.52161e-12	-0.00958192	2.89289e-08	Not Sig
CCDC85B	1.5258e-12	-0.00610374	2.90085e-08	Not Sig
THUMPD3-AS1	1.55095e-12	0.0265132	2.94866e-08	Not Sig
TTC32	1.59431e-12	0.0295121	3.03111e-08	Not Sig
THUMPD1	1.60128e-12	-0.0246436	3.04436e-08	Not Sig
ANP32A	1.6667e-12	0.0106693	3.16873e-08	Not Sig
CAPZA1	1.68203e-12	-0.0529631	3.19787e-08	Not Sig
TAGLN2	1.76898e-12	-0.00815728	3.36318e-08	Not Sig
UBA2	1.82836e-12	0.0142277	3.47608e-08	Not Sig
CBX3	1.86175e-12	-0.0249663	3.53956e-08	Not Sig
ABI1	2.01234e-12	0.00508447	3.82586e-08	Not Sig
PPP4R2	2.04247e-12	-0.0328571	3.88315e-08	Not Sig
UBE2A	2.11505e-12	-0.00358884	4.02114e-08	Not Sig
CD47	2.27738e-12	-0.00403236	4.32975e-08	Not Sig
KPNB1	2.28297e-12	-0.0394529	4.34039e-08	Not Sig
TPR	2.29161e-12	-0.022577	4.35681e-08	Not Sig
LUC7L2	2.29639e-12	-0.00849615	4.3659e-08	Not Sig
DNAJA2	2.30586e-12	-0.00421026	4.38391e-08	Not Sig
NLRP1	2.31669e-12	-0.00725293	4.40449e-08	Not Sig
CDKN2AIP	2.31701e-12	0.0199556	4.40511e-08	Not Sig
PHIP	2.3335e-12	0.0183968	4.43645e-08	Not Sig
TIMM17A	2.36208e-12	0.0103642	4.49078e-08	Not Sig
EIF2AK2	2.36459e-12	-0.0577173	4.49556e-08	Not Sig
LYRM4	2.38341e-12	0.0426408	4.53135e-08	Not Sig
SLC38A1	2.39959e-12	0.0153076	4.56211e-08	Not Sig
ELF2	2.46987e-12	0.0271327	4.69571e-08	Not Sig
TOP1	2.48288e-12	-0.0186534	4.72046e-08	Not Sig
PIK3CA	2.54735e-12	-0.0699581	4.84302e-08	Not Sig
MED28	2.60312e-12	0.0118852	4.94905e-08	Not Sig
TFG	2.73705e-12	-0.00312615	5.20369e-08	Not Sig
HERPUD1	2.76929e-12	-0.0520467	5.26497e-08	Not Sig
TFAM	2.78446e-12	-0.0120551	5.29381e-08	Not Sig
PDE3B	2.86096e-12	0.000818151	5.43925e-08	Not Sig
C1orf52	2.86862e-12	0.00193339	5.45383e-08	Not Sig
SEC63	3.06037e-12	-0.0564982	5.81837e-08	Not Sig
ZNFX1	3.07136e-12	-0.0694774	5.83927e-08	Not Sig
YAF2	3.15424e-12	0.00333079	5.99685e-08	Not Sig
DNAJB9	3.26306e-12	-0.0252782	6.20372e-08	Not Sig
RELA	3.41554e-12	0.0252907	6.49362e-08	Not Sig
TGFB1	3.62435e-12	-0.0334861	6.89062e-08	Not Sig
RB1CC1	3.94156e-12	-0.00875751	7.4937e-08	Not Sig
TDG	4.01237e-12	-0.0252273	7.62833e-08	Not Sig
NUP58	4.1113e-12	-0.0705579	7.8164e-08	Not Sig
TOR1AIP1	4.11645e-12	-0.0217639	7.8262e-08	Not Sig
ZNF267	4.40272e-12	-0.0683104	8.37045e-08	Not Sig
PCGF5	4.43524e-12	-0.000100465	8.43227e-08	Not Sig
FAM103A1	4.52424e-12	-0.0201556	8.60148e-08	Not Sig
CDKN1B	4.99526e-12	-0.0310841	9.49699e-08	Not Sig
CD52	5.10655e-12	0.00715565	9.70858e-08	Not Sig
GTPBP4	5.60177e-12	-0.014192	1.06501e-07	Not Sig
PSMC6	5.7165e-12	-0.0136766	1.08682e-07	Not Sig
TMEM57	5.74491e-12	-0.0696531	1.09222e-07	Not Sig
ZMYM2	6.12159e-12	0.00963661	1.16384e-07	Not Sig
RBPJ	6.64911e-12	-0.0205337	1.26413e-07	Not Sig
LY9	7.09876e-12	0.00358644	1.34962e-07	Not Sig
EIF4E	7.43824e-12	0.00597461	1.41416e-07	Not Sig
FUBP1	7.99967e-12	-0.0186497	1.5209e-07	Not Sig
PGAM1	8.15849e-12	0.00185909	1.55109e-07	Not Sig
CHD6	8.25005e-12	-0.00569831	1.5685e-07	Not Sig
SIN3A	8.57961e-12	-0.0514824	1.63115e-07	Not Sig
PTP4A1	9.52133e-12	0.0272405	1.8102e-07	Not Sig
SH2D1A	9.74544e-12	-0.0519473	1.8528e-07	Not Sig
CALR	9.96014e-12	-0.00730234	1.89362e-07	Not Sig
DDB2	9.96155e-12	0.0501876	1.89389e-07	Not Sig
ZNF638	1.01296e-11	0.00723954	1.92584e-07	Not Sig
ID2	1.05162e-11	-0.00752338	1.99934e-07	Not Sig
YIPF5	1.05902e-11	-0.024918	2.01341e-07	Not Sig
ARF5	1.07875e-11	0.00258681	2.05092e-07	Not Sig
UQCR10	1.10884e-11	0.0249086	2.10813e-07	Not Sig
MYEOV2	1.13499e-11	-0.0248594	2.15785e-07	Not Sig
ATP5H	1.22487e-11	-0.0117499	2.32872e-07	Not Sig
RPL27A	1.23576e-11	0.018321	2.34942e-07	Not Sig
RNF10	1.23871e-11	-0.0154559	2.35504e-07	Not Sig
IL10RA	1.23964e-11	-0.016774	2.3568e-07	Not Sig
MARK3	1.24203e-11	-0.0598005	2.36135e-07	Not Sig
C6orf226	1.34069e-11	-0.00783528	2.54893e-07	Not Sig
PHF1	1.48126e-11	0.0249091	2.81618e-07	Not Sig
MYCBP2	1.61748e-11	-0.0138844	3.07515e-07	Not Sig
TMF1	1.62739e-11	-0.0409343	3.094e-07	Not Sig
RHEB	1.71108e-11	-0.0157572	3.25311e-07	Not Sig
LPIN1	1.72038e-11	0.023986	3.27079e-07	Not Sig
ODF2L	1.7211e-11	-0.0538059	3.27216e-07	Not Sig
KIAA1551	1.78928e-11	-0.0379276	3.40178e-07	Not Sig
RNF11	1.81933e-11	-0.0609077	3.45892e-07	Not Sig
CCDC186	1.85904e-11	-0.0705005	3.53441e-07	Not Sig
NDUFB6	1.88e-11	-0.0557989	3.57425e-07	Not Sig
CLK4	2.01079e-11	-0.0101769	3.82291e-07	Not Sig
NDUFS4	2.1101e-11	0.0442439	4.01172e-07	Not Sig
TWISTNB	2.19499e-11	-0.000901285	4.17312e-07	Not Sig
TOX4	2.28539e-11	0.0131291	4.34499e-07	Not Sig
MYH9	2.32305e-11	-0.0592646	4.41659e-07	Not Sig
CLK3	2.42548e-11	-0.0139771	4.61132e-07	Not Sig
WAC	2.56692e-11	-0.0258547	4.88024e-07	Not Sig
USP14	2.59483e-11	-0.00902026	4.93329e-07	Not Sig
VCP	2.69563e-11	-0.0295691	5.12494e-07	Not Sig
GABARAPL1	2.85984e-11	0.00322407	5.43714e-07	Not Sig
PSMB4	2.90864e-11	-0.00881252	5.5299e-07	Not Sig
CMC2	2.94956e-11	-0.0426246	5.60771e-07	Not Sig
NASP	3.04379e-11	-0.0730778	5.78685e-07	Not Sig
MAPKAPK5-AS1	3.2147e-11	-0.00194001	6.11179e-07	Not Sig
WAPL	3.47222e-11	-0.025656	6.60138e-07	Not Sig
EIF3A	3.50622e-11	-0.0452879	6.66603e-07	Not Sig
KDM5A	3.89959e-11	-0.0519766	7.41389e-07	Not Sig
KLF7	3.99966e-11	0.0141194	7.60415e-07	Not Sig
CENPC	4.38501e-11	0.016846	8.33679e-07	Not Sig
RPL27	4.46584e-11	-0.0298814	8.49045e-07	Not Sig
SNHG15	4.62339e-11	0.00421376	8.78998e-07	Not Sig
HCST	4.68018e-11	-0.0033376	8.89796e-07	Not Sig
VPS4B	4.7735e-11	-0.0184732	9.07537e-07	Not Sig
DDA1	4.81382e-11	-0.00488687	9.15203e-07	Not Sig
GOLGA4	5.01426e-11	-0.0195473	9.53311e-07	Not Sig
TPP2	5.05061e-11	0.0164009	9.60223e-07	Not Sig
NRBP1	5.40104e-11	-0.0123402	1.02685e-06	Not Sig
CLNS1A	5.5197e-11	0.0413222	1.04941e-06	Not Sig
STX5	5.64539e-11	0.0362815	1.0733e-06	Not Sig
RASA2	5.72142e-11	-0.0351373	1.08776e-06	Not Sig
CNOT4	5.78876e-11	0.00885651	1.10056e-06	Not Sig
TRAPPC4	5.97068e-11	-0.0396479	1.13515e-06	Not Sig
RABGGTB	6.03907e-11	-0.0117339	1.14815e-06	Not Sig
SLTM	6.42741e-11	-0.0408007	1.22198e-06	Not Sig
RASGRP1	6.46138e-11	0.0378101	1.22844e-06	Not Sig
SNHG12	6.58878e-11	-0.0113426	1.25266e-06	Not Sig
UBA6	6.95872e-11	-0.0111484	1.32299e-06	Not Sig
SREK1IP1	7.17395e-11	-0.00731498	1.36391e-06	Not Sig
PCF11	7.21017e-11	-0.027125	1.3708e-06	Not Sig
ZNF644	7.35472e-11	-0.0352012	1.39828e-06	Not Sig
SETD5	7.46331e-11	-0.0539156	1.41893e-06	Not Sig
PTP4A2	7.57721e-11	-0.0249758	1.44058e-06	Not Sig
ADPGK	7.91211e-11	0.0360577	1.50425e-06	Not Sig
USP8	7.95844e-11	-0.0523275	1.51306e-06	Not Sig
ANXA11	8.30278e-11	0.00332093	1.57852e-06	Not Sig
MRPL32	8.42806e-11	-0.0145976	1.60234e-06	Not Sig
ZNF766	8.44327e-11	0.0211691	1.60523e-06	Not Sig
TOB1	8.52048e-11	-0.0492062	1.61991e-06	Not Sig
SEC23A	8.76543e-11	-0.0235874	1.66648e-06	Not Sig
DNAJB1	9.19382e-11	-0.0153053	1.74793e-06	Not Sig
TPI1	9.33895e-11	0.00852138	1.77552e-06	Not Sig
RIF1	9.56067e-11	0.0336228	1.81767e-06	Not Sig
CAND1	9.65103e-11	-0.0134817	1.83485e-06	Not Sig
CD74	9.67635e-11	-0.07366	1.83967e-06	Not Sig
FYN	1.01988e-10	-0.0576065	1.93899e-06	Not Sig
ATXN2L	1.02529e-10	-0.0674735	1.94927e-06	Not Sig
KDELR1	1.05662e-10	-0.0165695	2.00885e-06	Not Sig
ZNF622	1.05881e-10	-0.0267363	2.01302e-06	Not Sig
PSMA3	1.12892e-10	-0.0232996	2.14631e-06	Not Sig
UBE4A	1.13055e-10	-0.023498	2.1494e-06	Not Sig
REST	1.13076e-10	-0.0614898	2.1498e-06	Not Sig
BPTF	1.15764e-10	-0.0395873	2.20091e-06	Not Sig
EMC10	1.19433e-10	0.0269452	2.27066e-06	Not Sig
IFI16	1.29194e-10	-0.00730526	2.45623e-06	Not Sig
TIAL1	1.29624e-10	-0.0586096	2.46441e-06	Not Sig
AMZ2	1.29635e-10	0.0209771	2.46461e-06	Not Sig
RGCC	1.3065e-10	-0.0523943	2.48391e-06	Not Sig
ANKRD44	1.32266e-10	-0.0558574	2.51465e-06	Not Sig
KDM6B	1.4379e-10	-0.0821324	2.73374e-06	Not Sig
GMFB	1.44578e-10	-0.0106499	2.74872e-06	Not Sig
STAT4	1.453e-10	-0.0410504	2.76244e-06	Not Sig
TIPARP	1.76458e-10	-0.0730378	3.35482e-06	Not Sig
CALCOCO2	1.78587e-10	-0.0552662	3.39529e-06	Not Sig
SPTAN1	1.82524e-10	-0.0700353	3.47015e-06	Not Sig
RP11-347P5.1	1.9322e-10	-0.0215836	3.67349e-06	Not Sig
RP1-313I6.12	1.95453e-10	0.0078042	3.71595e-06	Not Sig
UBE3A	2.06885e-10	0.0258138	3.93329e-06	Not Sig
CEP85L	2.14062e-10	-0.019608	4.06974e-06	Not Sig
DDIT3	2.17325e-10	-0.0727607	4.13178e-06	Not Sig
DDX46	2.26034e-10	0.00233131	4.29736e-06	Not Sig
CDC42SE1	2.3161e-10	-0.0453858	4.40338e-06	Not Sig
ANP32E	2.37309e-10	-0.0568552	4.51173e-06	Not Sig
SMARCC1	2.37348e-10	0.0392124	4.51246e-06	Not Sig
MIER1	2.60058e-10	-0.0490408	4.94422e-06	Not Sig
POLE3	2.8103e-10	-0.037814	5.34293e-06	Not Sig
SPATA13	3.11264e-10	-0.0523474	5.91775e-06	Not Sig
RBBP4	3.14404e-10	0.0105108	5.97745e-06	Not Sig
KLF9	3.28685e-10	-0.0670978	6.24896e-06	Not Sig
WSB1	3.61287e-10	-0.0159682	6.86878e-06	Not Sig
PHC3	3.82157e-10	-0.0119793	7.26556e-06	Not Sig
PRKD3	3.8627e-10	-0.0135259	7.34376e-06	Not Sig
PAK2	3.87985e-10	-0.049936	7.37637e-06	Not Sig
MSN	4.00737e-10	-0.00883294	7.61881e-06	Not Sig
ARIH1	4.38546e-10	-0.0367538	8.33763e-06	Not Sig
JMJD1C	4.54999e-10	0.0162111	8.65044e-06	Not Sig
UQCRQ	4.69318e-10	0.0186161	8.92268e-06	Not Sig
OSBPL8	5.03482e-10	-0.0372792	9.57221e-06	Not Sig
PPP1R12A	5.05024e-10	-0.0369245	9.60151e-06	Not Sig
LAT	5.65818e-10	-0.0142134	1.07573e-05	Not Sig
RTN4	5.7774e-10	-0.000238265	1.0984e-05	Not Sig
PSMB2	5.83249e-10	0.00638038	1.10887e-05	Not Sig
ADGRE5	5.84469e-10	-0.0777886	1.11119e-05	Not Sig
NAA50	5.94382e-10	-0.0243079	1.13004e-05	Not Sig
FDPS	6.18307e-10	0.0143629	1.17553e-05	Not Sig
HIPK1	6.4903e-10	-0.0209501	1.23394e-05	Not Sig
ORMDL3	6.77434e-10	0.0192061	1.28794e-05	Not Sig
ESCO1	6.88297e-10	-0.0602698	1.30859e-05	Not Sig
CDKN2D	6.96284e-10	-0.0343843	1.32378e-05	Not Sig
TSC22D4	7.25289e-10	-0.0133908	1.37892e-05	Not Sig
UFM1	7.52554e-10	-0.0264935	1.43076e-05	Not Sig
HSPB1	8.70009e-10	-0.0372758	1.65406e-05	Not Sig
YWHAE	9.17052e-10	-0.0490458	1.7435e-05	Not Sig
RNF19A	9.79659e-10	-0.0778972	1.86253e-05	Not Sig
SBNO1	9.85972e-10	-0.0599293	1.87453e-05	Not Sig
RBBP7	1.02087e-09	-0.0299049	1.94088e-05	Not Sig
BIRC2	1.05423e-09	-0.00385644	2.00431e-05	Not Sig
PRNP	1.06608e-09	-0.0121682	2.02682e-05	Not Sig
ETFDH	1.08615e-09	-0.00129364	2.06499e-05	Not Sig
TTC17	1.09476e-09	-0.0473908	2.08135e-05	Not Sig
XBP1	1.09572e-09	-0.0475975	2.08318e-05	Not Sig
USP10	1.1466e-09	-0.0326206	2.17992e-05	Not Sig
LSM10	1.15669e-09	-0.0509418	2.19911e-05	Not Sig
H2AFJ	1.15953e-09	0.0088947	2.20449e-05	Not Sig
CLINT1	1.18485e-09	-0.0344953	2.25265e-05	Not Sig
SRSF8	1.24147e-09	-0.0393293	2.36028e-05	Not Sig
ABRACL	1.30033e-09	-3.74209e-05	2.4722e-05	Not Sig
FLT3LG	1.3944e-09	-0.00650319	2.65104e-05	Not Sig
DDX3Y	1.40105e-09	-0.057399	2.66368e-05	Not Sig
C6orf1	1.40535e-09	0.0131082	2.67185e-05	Not Sig
RPS6KB1	1.49878e-09	-0.0397349	2.84949e-05	Not Sig
DDT	1.52958e-09	0.00938506	2.90804e-05	Not Sig
PJA2	1.58118e-09	-0.0520251	3.00614e-05	Not Sig
SUCO	1.67822e-09	-0.0503062	3.19063e-05	Not Sig
ARRDC3	1.68929e-09	-0.062186	3.21169e-05	Not Sig
TNFRSF14	1.97299e-09	-0.0106092	3.75105e-05	Not Sig
PLEKHB2	2.01334e-09	-0.00550169	3.82777e-05	Not Sig
SMG6	2.3922e-09	-0.002368	4.54805e-05	Not Sig
COX14	2.44398e-09	0.0209567	4.64649e-05	Not Sig
EMP3	2.52516e-09	0.0265516	4.80083e-05	Not Sig
PRDM2	2.61441e-09	-0.0569354	4.97052e-05	Not Sig
ACTR1B	2.62796e-09	0.0322474	4.99627e-05	Not Sig
NCK1	3.21441e-09	0.0242045	6.11123e-05	Not Sig
RPSA	3.68316e-09	0.030754	7.00243e-05	Not Sig
HELZ	3.80662e-09	-0.0507959	7.23714e-05	Not Sig
TMEM2	3.93145e-09	-0.051676	7.47448e-05	Not Sig
SNX6	3.96002e-09	0.00625983	7.5288e-05	Not Sig
PPM1K	4.35241e-09	-0.0113477	8.2748e-05	Not Sig
SRSF1	4.49667e-09	0.0131619	8.54908e-05	Not Sig
RAB21	4.84287e-09	-0.055838	9.20726e-05	Not Sig
SKIL	5.64994e-09	-0.0457059	0.000107417	Not Sig
FRG1	6.31656e-09	0.0188288	0.00012009	Not Sig
DR1	6.35968e-09	-0.0226776	0.00012091	Not Sig
ZBTB25	6.41629e-09	-0.0474021	0.000121986	Not Sig
ZRANB2	6.46343e-09	-0.0163202	0.000122883	Not Sig
RAB18	6.5317e-09	-0.00273938	0.000124181	Not Sig
ZNF302	6.71332e-09	-0.020258	0.000127634	Not Sig
WDR83OS	8.02142e-09	0.0178005	0.000152503	Not Sig
C19orf66	8.47054e-09	0.000127228	0.000161042	Not Sig
TRAF1	9.38247e-09	-0.0740929	0.000178379	Not Sig
GPATCH2L	9.71146e-09	-0.052593	0.000184634	Not Sig
HNRNPUL1	9.7981e-09	-0.0046373	0.000186281	Not Sig
MIDN	9.87364e-09	-0.0122517	0.000187718	Not Sig
PPIL4	1.0151e-08	-0.0459397	0.00019299	Not Sig
MLLT6	1.02012e-08	0.0256844	0.000193945	Not Sig
ATP6V1H	1.03991e-08	0.00532594	0.000197707	Not Sig
ATP6V0B	1.07686e-08	0.000594398	0.000204732	Not Sig
U2AF1	1.11083e-08	-0.002695	0.00021119	Not Sig
PAG1	1.17214e-08	-0.017429	0.000222847	Not Sig
CTD-2090I13.1	1.18145e-08	-0.0290279	0.000224617	Not Sig
REEP5	1.22559e-08	-0.0178566	0.000233009	Not Sig
CDC14A	1.28308e-08	-0.0670888	0.000243939	Not Sig
IL16	1.37935e-08	0.00125152	0.000262241	Not Sig
SRGN	1.61266e-08	0.0629946	0.000306599	Not Sig
WDR33	1.7152e-08	0.00984727	0.000326094	Not Sig
TNRC6A	1.78211e-08	-0.0350013	0.000338814	Not Sig
APOL6	1.85484e-08	-0.0377297	0.000352643	Not Sig
UHMK1	2.14674e-08	-0.00322105	0.000408138	Not Sig
ELMSAN1	2.21973e-08	-0.0244023	0.000422014	Not Sig
DSTN	2.28436e-08	-0.0129176	0.000434303	Not Sig
RP11-796E2.4	2.38818e-08	-0.0558935	0.000454041	Not Sig
UBQLN1	2.46138e-08	0.00224655	0.000467957	Not Sig
CNOT2	3.10473e-08	0.0170441	0.000590271	Not Sig
CCDC88C	3.16169e-08	-0.0563489	0.0006011	Not Sig
SGK1	3.60887e-08	0.0345175	0.000686118	Not Sig
EEF1B2	3.84716e-08	-0.000930926	0.000731422	Not Sig
SH3GLB1	3.99663e-08	-0.0328149	0.000759838	Not Sig
EEF2	4.5192e-08	0.0237469	0.00085919	Not Sig
SAMSN1	4.87164e-08	-0.00130245	0.000926197	Not Sig
JMJD6	4.99491e-08	-0.0336346	0.000949632	Not Sig
ZNF292	5.80475e-08	0.00417223	0.0011036	Not Sig
RAF1	5.84328e-08	-0.00584106	0.00111093	Not Sig
SH3YL1	7.01798e-08	-0.0454322	0.00133426	Not Sig
TACC1	7.38596e-08	0.0112663	0.00140422	Not Sig
CBX6	7.74468e-08	-0.0327477	0.00147242	Not Sig
RPS7	8.06388e-08	0.0137113	0.0015331	Not Sig
TCERG1	9.00207e-08	0.0126197	0.00171147	Not Sig
NUB1	9.52299e-08	-0.0190286	0.00181051	Not Sig
NPC2	9.8404e-08	0.0257055	0.00187086	Not Sig
PPP2R2A	1.14214e-07	0.00621524	0.00217144	Not Sig
DEK	1.2116e-07	-0.0312818	0.00230349	Not Sig
HSPD1	1.24665e-07	0.0167764	0.00237013	Not Sig
BST2	1.3543e-07	0.0111591	0.00257479	Not Sig
CCDC66	1.36657e-07	0.00692962	0.00259812	Not Sig
DHX29	1.45544e-07	0.00640952	0.00276709	Not Sig
HELB	1.47963e-07	-0.0428119	0.00281307	Not Sig
UBE2K	1.5396e-07	-0.00167566	0.0029271	Not Sig
HLA-F	1.75486e-07	-0.0350377	0.00333635	Not Sig
POLR2A	1.75602e-07	-0.0249049	0.00333855	Not Sig
RBM5	1.95988e-07	-0.0094125	0.00372613	Not Sig
MRPL34	2.03816e-07	0.00729235	0.00387495	Not Sig
CD27	2.0596e-07	0.0155036	0.00391571	Not Sig
RPS11	2.11057e-07	0.0212693	0.00401261	Not Sig
YWHAQ	2.11355e-07	-0.0203363	0.00401828	Not Sig
NDE1	2.36792e-07	-0.0383141	0.00450188	Not Sig
GDI2	2.39137e-07	0.0162763	0.00454647	Not Sig
PSMA5	2.68953e-07	-0.0242531	0.00511333	Not Sig
DGKA	2.72803e-07	-0.037011	0.00518652	Not Sig
XPC	2.99395e-07	0.00248636	0.0056921	Not Sig
TRIM38	3.29557e-07	-0.0414695	0.00626553	Not Sig
NFKB2	3.55684e-07	-0.0365329	0.00676226	Not Sig
YTHDC2	3.82621e-07	-0.0293781	0.00727439	Not Sig
RILPL2	4.7157e-07	-0.0454843	0.0089655	Not Sig
NINJ1	4.71708e-07	0.0166737	0.00896811	Not Sig
SERTAD1	5.113e-07	0.0068137	0.00972084	Not Sig
RPL28	5.14909e-07	0.0155978	0.00978945	Not Sig
IFT57	5.52434e-07	0.0087816	0.0105029	Not Sig
ARL4A	5.92741e-07	-0.0276586	0.0112692	Not Sig
CLDND1	7.37225e-07	0.00527544	0.0140161	Not Sig
IKZF3	8.47408e-07	0.012868	0.0161109	Not Sig
RPS25	8.53499e-07	-0.0225945	0.0162267	Not Sig
ELOVL5	8.57443e-07	-0.0177257	0.0163017	Not Sig
CACUL1	9.74481e-07	0.00243122	0.0185268	Not Sig
FAM53C	1.10794e-06	0.00195852	0.0210641	Not Sig
RP11-138A9.2	1.88146e-06	-0.0550433	0.0357702	Not Sig
PPP3CC	2.08825e-06	0.00714243	0.0397018	Not Sig
DDB1	2.10005e-06	-0.0388285	0.0399261	Not Sig
CLIP1	2.45529e-06	-0.00773777	0.0466799	Not Sig
REV1	3.27566e-06	-0.0268743	0.0622769	Not Sig
RPL30	3.45296e-06	0.0119063	0.0656476	Not Sig
NR4A2	3.87635e-06	-0.0327942	0.0736972	Not Sig
ATRX	4.55032e-06	-0.0237814	0.0865107	Not Sig
FAU	7.15917e-06	-0.0226786	0.13611	Not Sig
GNL1	9.11289e-06	-0.0138006	0.173254	Not Sig
HLA-B	1.1385e-05	0.0161364	0.216451	Not Sig
ZFP36	1.17729e-05	0.0171267	0.223825	Not Sig
GNG2	1.19148e-05	-0.0262438	0.226525	Not Sig
RNF149	1.64018e-05	-0.035885	0.311831	Not Sig
LCP2	2.8981e-05	-0.012937	0.550986	Not Sig
CXCR4	3.28271e-05	0.00556327	0.62411	Not Sig
CCNB1IP1	3.32386e-05	-0.0227305	0.631932	Not Sig
RPS15	3.44382e-05	0.0115592	0.654739	Not Sig
IL2RG	4.25165e-05	-0.0272743	0.808324	Not Sig
MAP3K2	8.09459e-05	-0.00682678	1	Not Sig
GADD45G	0.000235417	-0.0387098	1	Not Sig
C19orf70	0.000432094	0.00292257	1	Not Sig
S100A4	0.000494704	0.0317489	1	Not Sig
CLIC1	0.000562892	-0.0264098	1	Not Sig
BDP1	0.000747493	-0.00340454	1	Not Sig
C1orf56	0.00293001	-0.0270723	1	Not Sig
CFAP36	0.00329778	0.00556415	1	Not Sig
RPS17	0.00389421	-0.00577667	1	Not Sig
RPS19	0.00534115	-0.00500583	1	Not Sig
RPLP2	0.00759948	0.0100639	1	Not Sig
RPL12	0.0099175	-0.0163239	1	Not Sig
DENND4A	0.01431	-0.00803525	1	Not Sig
ANXA1	0.0406173	-0.00426879	1	Not Sig
TPM4	0.0517163	-0.00859434	1	Not Sig
RPLP0	0.0792988	-0.0128978	1	Not Sig
ID3	0.121429	-0.0100026	1	Not Sig
MALAT1	0.180925	-0.00192333	1	Not Sig
RPL22	0.196798	-0.005128	1	Not Sig
RPS12	0.259462	-0.00695189	1	Not Sig
RPS16	0.732647	-0.00637534	1	Not Sig

## Sheet: LPS CD8+ T cells
	avg_logFC	fdr	Significance
MTRNR2L1	1.75351	2.66727e-66	FDR < 0.05
ANXA1	-0.61782	3.13729e-27	FDR < 0.05
RPLP1	-0.228564	1.95856e-58	Not Sig
RPL28	0.218921	5.68043e-53	Not Sig
RPLP2	0.137481	4.6048e-37	Not Sig
MT-CO2	0.272895	1.47081e-34	Not Sig
GLTSCR2	0.340258	1.04865e-33	Not Sig
MT-ATP6	0.32164	3.98864e-33	Not Sig
RPL34	0.163445	3.73772e-32	Not Sig
RPS27	0.134716	1.72451e-29	Not Sig
VIM	-0.418912	2.5432e-27	Not Sig
RPS28	0.180234	1.26624e-26	Not Sig
RPS18	0.130067	1.78635e-26	Not Sig
SRGN	-0.525955	2.67432e-26	Not Sig
RPL6	0.220507	1.62541e-24	Not Sig
LMNA	-0.578727	4.2054e-24	Not Sig
MT-CYB	0.264372	1.03423e-22	Not Sig
IL7R	0.497369	1.26164e-22	Not Sig
HLA-B	-0.237097	6.99102e-21	Not Sig
MT-ND4	0.226208	1.1509e-18	Not Sig
RPL39	0.164923	2.53173e-18	Not Sig
MT-CO3	0.168169	4.2119e-18	Not Sig
TAGLN2	-0.309027	5.44405e-18	Not Sig
LEPROTL1	0.384845	1.44103e-14	Not Sig
GABPB1-AS1	-0.421662	3.60463e-14	Not Sig
MT-ND3	0.306196	5.78053e-14	Not Sig
CSTB	-0.425745	7.7213e-14	Not Sig
CD52	0.432006	8.80973e-14	Not Sig
RPL37	0.141673	1.51725e-13	Not Sig
GPX4	-0.338214	1.75929e-13	Not Sig
PMAIP1	-0.445779	5.79596e-13	Not Sig
HLA-A	0.176922	2.23147e-12	Not Sig
2019-09-06	0.327658	5.39248e-12	Not Sig
RPL23A	0.0988019	6.27795e-12	Not Sig
TUBA1A	-0.378707	1.99461e-11	Not Sig
PPP1R15A	-0.397761	2.0911e-11	Not Sig
SELL	0.406263	2.78311e-10	Not Sig
RPS9	0.121327	6.39663e-10	Not Sig
RPL37A	0.150568	1.08345e-09	Not Sig
PSMD5-AS1	0.310891	1.45658e-09	Not Sig
RPS15	0.0998679	2.005e-09	Not Sig
SQSTM1	-0.312963	6.77881e-09	Not Sig
CD99	-0.321124	7.33713e-09	Not Sig
RPS29	0.133592	8.69455e-09	Not Sig
C1QBP	0.33055	1.03978e-08	Not Sig
PKM	-0.307733	1.0552e-08	Not Sig
RPS15A	0.0770882	1.18898e-08	Not Sig
CBX6	-0.36608	1.38549e-08	Not Sig
TXN	-0.397439	1.57619e-08	Not Sig
LBH	0.316294	1.72645e-08	Not Sig
RALA	-0.312374	2.34863e-08	Not Sig
MBP	0.320583	2.38003e-08	Not Sig
IDS	-0.334269	2.91571e-08	Not Sig
CD2	-0.32207	3.48344e-08	Not Sig
RPL38	0.147685	5.0281e-08	Not Sig
FTL	-0.295079	6.4861e-08	Not Sig
NFKBIA	-0.346518	6.75053e-08	Not Sig
RPS21	0.150902	9.05788e-08	Not Sig
MIR155HG	-0.462559	1.09855e-07	Not Sig
TPI1	-0.218678	2.352e-07	Not Sig
ANTXR2	-0.29347	2.5553e-07	Not Sig
SARAF	0.171878	3.7318e-07	Not Sig
CTD-3252C9.4	-0.37817	4.17139e-07	Not Sig
CHURC1	-0.175171	4.25966e-07	Not Sig
MYADM	-0.358747	4.33662e-07	Not Sig
RPL31	0.0906128	5.15115e-07	Not Sig
RPL36	0.108493	7.38166e-07	Not Sig
CD44	-0.231263	1.07867e-06	Not Sig
SLC50A1	-0.25716	1.15159e-06	Not Sig
CFLAR	-0.193623	1.31324e-06	Not Sig
PSMB7	-0.252436	1.35758e-06	Not Sig
EVL	0.240972	1.98063e-06	Not Sig
LSP1	-0.303302	2.28584e-06	Not Sig
AES	0.297879	2.31549e-06	Not Sig
GIMAP7	0.18484	2.70167e-06	Not Sig
LIMD2	0.227225	2.97611e-06	Not Sig
TUBB4B	-0.280374	3.02325e-06	Not Sig
PASK	0.347851	3.09438e-06	Not Sig
GIMAP1	0.268497	3.58122e-06	Not Sig
MX1	-0.309398	4.29601e-06	Not Sig
FABP5	-0.285553	5.20425e-06	Not Sig
PHLDA1	-0.294585	5.71498e-06	Not Sig
S1PR4	0.312756	5.98126e-06	Not Sig
KLF6	-0.350933	7.98627e-06	Not Sig
PIK3IP1	0.308735	8.32746e-06	Not Sig
RPS26	0.348521	1.05266e-05	Not Sig
DNAJC15	0.247793	1.19483e-05	Not Sig
CD69	-0.314804	1.31084e-05	Not Sig
TRAF1	-0.31039	1.42532e-05	Not Sig
EIF4G2	-0.189832	1.44192e-05	Not Sig
EPB41L4A-AS1	-0.24252	2.2153e-05	Not Sig
FAM118A	0.157222	2.32909e-05	Not Sig
ZNF267	-0.289641	2.33492e-05	Not Sig
CXCR4	0.228267	2.46311e-05	Not Sig
CHMP4A	-0.168946	3.0531e-05	Not Sig
MT-CO1	0.105892	3.09379e-05	Not Sig
TMSB10	0.198224	3.15576e-05	Not Sig
FKBP5	0.180433	7.03351e-05	Not Sig
GMFG	0.212661	7.08834e-05	Not Sig
ISG15	-0.305289	7.36067e-05	Not Sig
RPS25	0.0682438	8.58322e-05	Not Sig
COX7B	-0.0395245	0.000150169	Not Sig
FAM184B	-0.23572	0.000188426	Not Sig
SAT1	-0.267003	0.00019692	Not Sig
CD27	-0.283841	0.000242433	Not Sig
PPA1	-0.155979	0.000408407	Not Sig
RPL35A	0.0751948	0.000630355	Not Sig
RALGDS	-0.22216	0.00071287	Not Sig
VAPA	-0.139379	0.000787145	Not Sig
CFL1	-0.170233	0.000797401	Not Sig
AP2S1	-0.151517	0.000797424	Not Sig
LEF1	0.170406	0.00104603	Not Sig
RASGRP1	-0.0383471	0.00114777	Not Sig
RNF125	0.196085	0.00130265	Not Sig
ARPC3	-0.17524	0.00131996	Not Sig
ITM2B	0.187736	0.00143421	Not Sig
TBCB	-0.0206545	0.0014449	Not Sig
FCMR	0.234931	0.00150308	Not Sig
LINC00861	0.232318	0.00153295	Not Sig
RPS14	0.0585398	0.00160089	Not Sig
CD3G	0.264112	0.0017168	Not Sig
TMEM50A	-0.188118	0.00180152	Not Sig
COX6A1	-0.199718	0.00190946	Not Sig
IKZF1	0.183672	0.00194526	Not Sig
FAM107B	-0.264954	0.00202267	Not Sig
MT-ND2	0.121488	0.00213501	Not Sig
LY6E	-0.247043	0.0022244	Not Sig
DYNLL1	-0.210516	0.00229314	Not Sig
STK17A	0.266792	0.0024647	Not Sig
IRF9	-0.199177	0.00256173	Not Sig
FNIP1	-0.171802	0.0028725	Not Sig
EMC7	-0.0730587	0.00299479	Not Sig
SDCBP	-0.204588	0.00328388	Not Sig
IFIT3	-0.228317	0.00338934	Not Sig
ANP32B	0.138197	0.0037912	Not Sig
TMEM63A	0.185205	0.0041135	Not Sig
SLFN5	-0.231965	0.00423865	Not Sig
MYDGF	-0.196504	0.00433218	Not Sig
SERBP1	-0.100768	0.00439295	Not Sig
CHMP3	-0.0227961	0.00440209	Not Sig
OPTN	-0.10985	0.00450991	Not Sig
SPINT2	-0.237221	0.00453987	Not Sig
GIMAP4	0.231433	0.00471373	Not Sig
ATG12	-0.0968748	0.00475413	Not Sig
GAPDH	-0.202946	0.00511089	Not Sig
AKR1B1	-0.0830147	0.00540616	Not Sig
CAPZA1	-0.141581	0.00550437	Not Sig
LINC00969	-0.218149	0.00581032	Not Sig
IFIT5	-0.19099	0.00631345	Not Sig
SOD1	-0.17301	0.00646926	Not Sig
SLC3A2	-0.164805	0.00663885	Not Sig
TUBA1B	-0.234309	0.00667386	Not Sig
VCP	-0.171019	0.00671729	Not Sig
ADRM1	-0.157479	0.007116	Not Sig
GNG5	-0.191602	0.00747003	Not Sig
ZNF224	0.0618391	0.00867554	Not Sig
PPP1R18	0.181137	0.00884493	Not Sig
EVI2B	-0.206628	0.00896393	Not Sig
NAP1L1	-0.124226	0.00963833	Not Sig
BDP1	-0.116018	0.00981874	Not Sig
IFNAR2	-0.246748	0.00986927	Not Sig
MPC2	-0.185841	0.0105172	Not Sig
EIF5A	-0.251362	0.0106525	Not Sig
RPS2	0.0854077	0.0107347	Not Sig
RHOH	-0.174305	0.01124	Not Sig
KMT2A	-0.0464174	0.0116235	Not Sig
RPS8	0.0635587	0.011802	Not Sig
ADGRE5	-0.22414	0.0123722	Not Sig
MAF1	0.228926	0.0130292	Not Sig
RASGRP2	0.0850079	0.0136189	Not Sig
PDE3B	0.154966	0.0139679	Not Sig
GPR183	-0.249462	0.0149474	Not Sig
SF3B6	-0.166056	0.0152836	Not Sig
MFNG	0.256851	0.0159211	Not Sig
RPL10A	0.0780962	0.0160036	Not Sig
ATP5B	-0.15172	0.0161369	Not Sig
NPAT	-0.0392799	0.0166169	Not Sig
PRMT2	0.209053	0.0168103	Not Sig
JAK1	0.216594	0.0186428	Not Sig
TMEM160	0.209374	0.0188684	Not Sig
GABARAPL2	-0.195151	0.0193174	Not Sig
AHNAK	-0.264723	0.019888	Not Sig
NHLRC3	0.0792937	0.0201633	Not Sig
ARHGAP9	0.184197	0.0206779	Not Sig
IFI44	-0.187489	0.0210097	Not Sig
IL2RG	-0.0750064	0.0215266	Not Sig
SUMO2	-0.129751	0.0250763	Not Sig
PGAM1	-0.165768	0.026217	Not Sig
RPA3	-0.145622	0.0263137	Not Sig
PRELID1	-0.197177	0.0264198	Not Sig
CD55	-0.0747412	0.0271195	Not Sig
TAGAP	-0.218632	0.0272774	Not Sig
SAP18	-0.0798564	0.0290067	Not Sig
VRK3	-0.0631107	0.0297483	Not Sig
SRSF5	-0.132488	0.0310066	Not Sig
TWF2	0.0455018	0.0335904	Not Sig
SRP9	-0.120024	0.0343756	Not Sig
RP11-138A9.2	-0.214188	0.0346993	Not Sig
MAPK1IP1L	-0.211329	0.0364977	Not Sig
RBM39	-0.0103351	0.0378013	Not Sig
KLF7	0.163924	0.0387379	Not Sig
MBNL1	-0.17539	0.0388005	Not Sig
SPCS2	-0.0690103	0.0391642	Not Sig
SATB1	0.182094	0.0426615	Not Sig
TMEM170A	-0.180497	0.043234	Not Sig
MRPL17	0.0506527	0.0449971	Not Sig
RPS27A	0.0485909	0.0452518	Not Sig
SEC31A	-0.0233269	0.0466141	Not Sig
CCNL1	-0.0504746	0.050323	Not Sig
PDCD5	-0.0916119	0.0523497	Not Sig
NEAT1	-0.253939	0.0535345	Not Sig
EPB41	0.138151	0.0543383	Not Sig
SPOCK2	0.111417	0.0570514	Not Sig
TNRC6B	-0.0275935	0.0570614	Not Sig
APBA2	0.183043	0.0572797	Not Sig
LPXN	-0.21912	0.0585413	Not Sig
RPL23	0.102086	0.058945	Not Sig
CHMP5	-0.203883	0.0648067	Not Sig
ID2	0.20936	0.0668329	Not Sig
ACTB	0.184334	0.067324	Not Sig
RBPJ	-0.131248	0.0674162	Not Sig
KRT10	0.166275	0.0675731	Not Sig
DBI	-0.19815	0.0677368	Not Sig
LAMTOR5	-0.0468489	0.0689185	Not Sig
HNRNPK	-0.106771	0.0706872	Not Sig
OSTC	0.0187112	0.0737051	Not Sig
ETS1	0.102124	0.0748592	Not Sig
TAB2	-0.173687	0.0777483	Not Sig
HCLS1	-0.123631	0.078672	Not Sig
TMEM243	-0.172212	0.0794094	Not Sig
LRRFIP1	-0.217109	0.0807149	Not Sig
SPAG9	-0.152677	0.0813011	Not Sig
ASH1L	-0.0790482	0.0817333	Not Sig
UQCRB	0.121461	0.0842313	Not Sig
LCK	0.230093	0.0848595	Not Sig
BTN3A2	0.194333	0.0874226	Not Sig
PRDX1	-0.143203	0.0880828	Not Sig
BIN2	0.159706	0.0901711	Not Sig
BUD31	-0.200701	0.091955	Not Sig
ORAI2	-0.206807	0.0925029	Not Sig
PRMT1	-0.128601	0.0925264	Not Sig
TMEM59	-0.00319547	0.0961111	Not Sig
SNHG8	0.15134	0.0963906	Not Sig
GADD45GIP1	-0.0723088	0.0969021	Not Sig
CD3D	0.154136	0.0999139	Not Sig
RAC2	0.206172	0.100412	Not Sig
S100A11	-0.233949	0.103581	Not Sig
TMEM204	0.188553	0.103642	Not Sig
MYC	0.153314	0.10603	Not Sig
ATP5F1	-0.0396122	0.10783	Not Sig
PRDX5	-0.0890216	0.110679	Not Sig
RPS10	0.126794	0.111341	Not Sig
PSMB6	-0.124188	0.116603	Not Sig
IAH1	-0.175454	0.116897	Not Sig
EFHC1	-0.218497	0.120778	Not Sig
VPS35	-0.1047	0.121975	Not Sig
MAST4	-0.207812	0.122385	Not Sig
SRSF10	-0.177755	0.122932	Not Sig
EEF2	0.042709	0.123181	Not Sig
RPS13	0.0566028	0.123423	Not Sig
ATP6V0B	-0.170968	0.123612	Not Sig
FUS	0.0486363	0.126333	Not Sig
POU2F2	-0.109629	0.12999	Not Sig
MTRNR2L12	-0.152779	0.131834	Not Sig
FLT3LG	0.232206	0.132331	Not Sig
ARF1	-0.0643348	0.132353	Not Sig
RTCB	-0.194729	0.13349	Not Sig
YWHAQ	-0.195915	0.133833	Not Sig
NUDC	-0.11197	0.136958	Not Sig
CELF1	-0.158194	0.148365	Not Sig
ZC3H12D	-0.189602	0.14891	Not Sig
MED31	-0.162052	0.155027	Not Sig
NDUFB5	-0.0651501	0.156466	Not Sig
TMEM57	-0.0286678	0.159	Not Sig
EMC4	-0.0784334	0.160378	Not Sig
TMEM123	0.1835	0.164319	Not Sig
POLR2J	-0.0151628	0.168909	Not Sig
GNB2L1	0.0786368	0.173245	Not Sig
LDHA	-0.108713	0.173754	Not Sig
SUB1	-0.155557	0.182331	Not Sig
ATP5E	0.153694	0.192518	Not Sig
ARRDC2	0.192835	0.19351	Not Sig
SH3BGRL3	0.181516	0.19513	Not Sig
UBA2	-0.11948	0.196466	Not Sig
USP8	-0.0940028	0.196724	Not Sig
N4BP1	-0.196509	0.197109	Not Sig
DGUOK	0.0178328	0.199132	Not Sig
AGO2	-0.210286	0.199288	Not Sig
UPF2	0.101804	0.20189	Not Sig
ATP2B1	-0.222645	0.204574	Not Sig
FAM96B	-0.123378	0.209455	Not Sig
TLE3	0.163683	0.21177	Not Sig
TMOD3	-0.106402	0.219113	Not Sig
ZNF800	0.133087	0.224672	Not Sig
JTB	-0.128504	0.229661	Not Sig
RPGR	-0.182863	0.230928	Not Sig
PPIA	-0.103085	0.23477	Not Sig
POLR2J3	-0.156604	0.239583	Not Sig
MYL12A	0.0811641	0.241818	Not Sig
ISCA2	-0.0489861	0.2432	Not Sig
ELK4	-0.0497973	0.247358	Not Sig
NANS	-0.208686	0.25228	Not Sig
PHF3	0.0407791	0.252631	Not Sig
DAP3	-0.042348	0.252707	Not Sig
PFDN4	-0.0447239	0.253655	Not Sig
CD59	-0.204522	0.254269	Not Sig
YBX1	0.21893	0.255571	Not Sig
VDAC2	-0.124861	0.257672	Not Sig
TMEM43	-0.192291	0.262606	Not Sig
ZFP36L2	0.19545	0.263006	Not Sig
ARFGAP2	-0.121653	0.267135	Not Sig
EAPP	0.111237	0.27961	Not Sig
TGFBR2	0.141802	0.2811	Not Sig
FUBP1	-0.0900518	0.285933	Not Sig
RAN	-0.199299	0.290499	Not Sig
RIOK1	-0.193236	0.294643	Not Sig
MT-ND1	0.100262	0.299044	Not Sig
ARL4C	-0.140708	0.301197	Not Sig
NDUFA1	0.00439615	0.303119	Not Sig
SUMO1	-0.182229	0.304634	Not Sig
HLA-E	0.108027	0.305665	Not Sig
RBL2	0.0690706	0.307479	Not Sig
ARL4A	-0.17272	0.309252	Not Sig
MOB1A	-0.0849278	0.314569	Not Sig
KDM6B	-0.179342	0.315306	Not Sig
TERF2IP	0.0480159	0.316064	Not Sig
SP100	-0.143778	0.321205	Not Sig
DAD1	-0.167203	0.326854	Not Sig
HNRNPM	-0.100705	0.333464	Not Sig
RANBP1	-0.0867959	0.333761	Not Sig
RPL26	0.049543	0.345184	Not Sig
MT-ND5	0.176127	0.359092	Not Sig
C6orf48	-0.145355	0.365229	Not Sig
OXNAD1	0.186375	0.373257	Not Sig
CHMP2B	-0.046552	0.373782	Not Sig
SLC25A3	-0.0530945	0.373947	Not Sig
CHRAC1	-0.165041	0.377434	Not Sig
MIA3	-0.120874	0.382899	Not Sig
MRPS6	-0.02019	0.397555	Not Sig
NDUFAB1	-0.109759	0.399026	Not Sig
SON	0.143713	0.409038	Not Sig
CSNK2B	-0.181241	0.411368	Not Sig
KIF3A	-0.150952	0.411532	Not Sig
POLR2G	0.127375	0.419017	Not Sig
RP11-255M2.3	0.10156	0.422246	Not Sig
SNX6	0.0198466	0.429392	Not Sig
H3F3B	-0.20962	0.434288	Not Sig
MRPL51	-0.144942	0.456609	Not Sig
EIF2S1	-0.150656	0.477685	Not Sig
CD164	-0.135841	0.485331	Not Sig
NUDCD2	-0.159487	0.485865	Not Sig
NOLC1	-0.0882849	0.491716	Not Sig
FAM103A1	-0.0862934	0.493951	Not Sig
DCAF11	0.0280903	0.502531	Not Sig
DNTTIP2	-0.0510325	0.502858	Not Sig
PRKCSH	-0.0922387	0.514076	Not Sig
BZW1	-0.180416	0.516988	Not Sig
2019-03-06	-0.12854	0.517678	Not Sig
USP47	-0.0927258	0.52154	Not Sig
MAPRE3	-0.205526	0.524514	Not Sig
POLR1C	-0.161608	0.524872	Not Sig
NKIRAS2	-0.111163	0.527495	Not Sig
YIF1A	0.0320932	0.534986	Not Sig
RPS27L	-0.179471	0.540797	Not Sig
SSH2	-0.108461	0.543598	Not Sig
RPS23	0.0550586	0.545729	Not Sig
ZNF44	0.154044	0.551542	Not Sig
TMUB2	-0.115302	0.573428	Not Sig
UBA52	0.0611058	0.583142	Not Sig
SELK	-0.0748527	0.585727	Not Sig
PHF11	-0.159896	0.591152	Not Sig
KTN1	-0.00863159	0.611487	Not Sig
RPAIN	-0.115553	0.629998	Not Sig
HNRNPA1	0.133636	0.634552	Not Sig
ANAPC16	-0.053314	0.637935	Not Sig
PNRC2	-0.00696811	0.638129	Not Sig
ARL6IP4	-0.0249753	0.639024	Not Sig
PNKP	-0.0593383	0.650062	Not Sig
MANF	-0.107799	0.657188	Not Sig
HMHA1	0.108701	0.660896	Not Sig
HMGN2	-0.0422693	0.661949	Not Sig
ELMOD3	0.00117369	0.66541	Not Sig
SKP1	-0.102203	0.690692	Not Sig
TOMM22	0.00927625	0.691616	Not Sig
LYRM5	-0.0304621	0.709984	Not Sig
ERP29	0.172718	0.714013	Not Sig
ACP1	-0.142879	0.722664	Not Sig
DNPEP	-0.0118796	0.728362	Not Sig
TOMM7	0.00720164	0.732109	Not Sig
RPS24	-0.0809816	0.733141	Not Sig
TRAPPC3	-0.0628595	0.733749	Not Sig
TAF1D	-0.0265015	0.742916	Not Sig
ACTG1	0.167817	0.753604	Not Sig
XPC	-0.120492	0.754927	Not Sig
MEAF6	-0.0883682	0.755247	Not Sig
EIF5	-0.191967	0.756876	Not Sig
PFDN2	-0.101844	0.764916	Not Sig
RIC3	-0.0821717	0.765929	Not Sig
WDR54	-0.180769	0.775809	Not Sig
PAPOLA	-0.109246	0.777085	Not Sig
TAF3	0.00454965	0.784616	Not Sig
C2orf69	-0.152214	0.806361	Not Sig
NSD1	-0.0154243	0.820051	Not Sig
FMNL1	0.042232	0.822178	Not Sig
ERH	-0.0896554	0.839372	Not Sig
A1BG	-0.0835795	0.847242	Not Sig
SNHG15	-0.109217	0.854892	Not Sig
TBCA	-0.133068	0.861576	Not Sig
IFT20	-0.12475	0.862254	Not Sig
SNRPG	-0.137667	0.86707	Not Sig
LDLRAP1	0.151428	0.873155	Not Sig
CMTM6	-0.1145	0.87439	Not Sig
DOCK10	-0.143375	0.897795	Not Sig
USE1	-0.0589551	0.90545	Not Sig
GNG2	-0.202364	0.942975	Not Sig
RILPL2	-0.162115	0.950927	Not Sig
ILF3	-0.0646325	0.974659	Not Sig
GBP1	0.0801576	0.977636	Not Sig
ITM2C	-0.201008	0.980724	Not Sig
BTG2	0.166165	1	Not Sig
RNF181	-0.134216	1	Not Sig
FTX	-0.00459358	1	Not Sig
ALDOA	-0.143264	1	Not Sig
SMARCC1	-0.124453	1	Not Sig
HINT1	-0.101774	1	Not Sig
TRABD2A	0.128761	1	Not Sig
GSTO1	-0.139147	1	Not Sig
TXK	0.148804	1	Not Sig
ARPC1A	-0.105375	1	Not Sig
SERF2	-0.110731	1	Not Sig
KIAA1191	-0.115808	1	Not Sig
PHYKPL	0.159128	1	Not Sig
COMMD6	0.0959941	1	Not Sig
UBE2D3	-0.134369	1	Not Sig
UQCRQ	0.0851507	1	Not Sig
LINC00657	-0.0940387	1	Not Sig
PHB2	0.0767542	1	Not Sig
RBX1	-0.109912	1	Not Sig
BNIP2	-0.12357	1	Not Sig
SNX9	-0.0118553	1	Not Sig
PPP2R3C	-0.0393021	1	Not Sig
PRPF38B	0.00163194	1	Not Sig
RABAC1	-0.178208	1	Not Sig
REL	-0.159257	1	Not Sig
CEBPG	-0.114924	1	Not Sig
OST4	0.155355	1	Not Sig
GIMAP6	0.117774	1	Not Sig
PIM3	-0.160812	1	Not Sig
ZNF581	-0.110408	1	Not Sig
SBDS	-0.140354	1	Not Sig
PHF5A	0.0262796	1	Not Sig
COX7A2L	-0.110253	1	Not Sig
COX5B	-0.0300928	1	Not Sig
AKAP13	-0.146817	1	Not Sig
CCND3	0.174947	1	Not Sig
EIF2S2	-0.0502778	1	Not Sig
ATP5G2	0.142888	1	Not Sig
ARL6IP1	-0.0423943	1	Not Sig
ATP6V0E1	-0.109456	1	Not Sig
ZNF397	-0.105597	1	Not Sig
FAM204A	-0.144441	1	Not Sig
KIF2A	0.122281	1	Not Sig
CCDC12	0.0282767	1	Not Sig
CRIP1	-0.189448	1	Not Sig
MAPKAPK5-AS1	-0.0243664	1	Not Sig
UQCRC1	0.0803655	1	Not Sig
MTCH1	-0.128323	1	Not Sig
EIF1AY	0.0599148	1	Not Sig
TUSC2	-0.0930861	1	Not Sig
POLR2I	-0.10465	1	Not Sig
S1PR1	0.158918	1	Not Sig
AAK1	0.168803	1	Not Sig
SSR1	0.0295676	1	Not Sig
LDHB	0.11512	1	Not Sig
MAPRE2	-0.141306	1	Not Sig
RHOG	-0.106931	1	Not Sig
EIF3K	-0.0054293	1	Not Sig
EIF3G	-0.0356758	1	Not Sig
CCSER2	0.0744332	1	Not Sig
EIF4B	0.0273067	1	Not Sig
GUK1	-0.0734352	1	Not Sig
NFKB2	-0.176351	1	Not Sig
ATRX	-0.110174	1	Not Sig
GNL2	-0.132073	1	Not Sig
HMGA1	-0.159617	1	Not Sig
XRCC6	-0.0335202	1	Not Sig
MAX	0.0836654	1	Not Sig
SRP19	-0.0829159	1	Not Sig
CRTAM	-0.120851	1	Not Sig
BCL11B	0.124174	1	Not Sig
CSNK1A1	-0.0489756	1	Not Sig
FAM104A	0.0304675	1	Not Sig
TUBA1C	-0.143673	1	Not Sig
MIF	-0.123941	1	Not Sig
NDUFB7	0.0316886	1	Not Sig
CD47	-0.00288858	1	Not Sig
NOP10	-0.00700841	1	Not Sig
ACO2	-0.0836513	1	Not Sig
SERINC1	-0.120463	1	Not Sig
FKBP2	-0.163261	1	Not Sig
USMG5	-0.0386961	1	Not Sig
ATP1B3	-0.135627	1	Not Sig
ABT1	0.000127832	1	Not Sig
CEP350	0.0284775	1	Not Sig
ATP8A1	0.134053	1	Not Sig
UGP2	0.0735415	1	Not Sig
NKAP	-0.0899657	1	Not Sig
TRAPPC1	-0.075994	1	Not Sig
ATP6V1D	-0.0829656	1	Not Sig
MTPN	-0.083675	1	Not Sig
DPM1	-0.0922951	1	Not Sig
ABCE1	-0.112444	1	Not Sig
PCSK7	-0.0159661	1	Not Sig
NDUFC1	0.0235262	1	Not Sig
MPC1	-0.0525418	1	Not Sig
TIPIN	-0.125543	1	Not Sig
HADHA	-0.0590848	1	Not Sig
SCAND1	0.0414341	1	Not Sig
HSD17B10	-0.112331	1	Not Sig
ACTR3	-0.0512328	1	Not Sig
JMJD1C	-0.054114	1	Not Sig
PNISR	-0.0960354	1	Not Sig
RBM5	0.121233	1	Not Sig
RASSF5	0.0669285	1	Not Sig
ZNRD1	-0.0201009	1	Not Sig
NOL7	-0.151572	1	Not Sig
OCIAD2	0.182573	1	Not Sig
EIF3A	-0.0210399	1	Not Sig
LINC00869	0.00975057	1	Not Sig
ZFP14	0.00237902	1	Not Sig
HMGN1	-0.00533729	1	Not Sig
BRD2	-0.149144	1	Not Sig
SRP54	-0.0992104	1	Not Sig
VPS29	0.0589133	1	Not Sig
CYBA	0.123255	1	Not Sig
FUNDC2	-0.0922246	1	Not Sig
MRPL49	-0.153533	1	Not Sig
DNAJA1	-0.198915	1	Not Sig
EIF2AK1	-0.043791	1	Not Sig
ERCC1	-0.143919	1	Not Sig
TRIP11	-0.0210361	1	Not Sig
RSBN1	0.0624711	1	Not Sig
ISCA1	-0.0453585	1	Not Sig
GLRX	0.123821	1	Not Sig
ATP1A1	-0.0141115	1	Not Sig
CCT8	-0.102101	1	Not Sig
FKBP1A	-0.105303	1	Not Sig
LAMTOR2	-0.0641101	1	Not Sig
OAZ1	-0.112404	1	Not Sig
TANK	-0.177661	1	Not Sig
PHF14	0.0256517	1	Not Sig
P2RY10	-0.182189	1	Not Sig
LITAF	0.0705013	1	Not Sig
RTF1	-0.0296689	1	Not Sig
NT5C3A	-0.0843417	1	Not Sig
DNAJA2	-0.0889985	1	Not Sig
ADAR	-0.0798235	1	Not Sig
GPBP1L1	-0.0491915	1	Not Sig
GTPBP4	-0.153292	1	Not Sig
RARRES3	-0.138368	1	Not Sig
LAMTOR1	-0.00760226	1	Not Sig
ISCU	-0.11823	1	Not Sig
DPH5	-0.0482832	1	Not Sig
CENPC	-0.0600526	1	Not Sig
TPM3	0.0533564	1	Not Sig
MED28	-0.127094	1	Not Sig
C1orf35	-0.0781259	1	Not Sig
CLINT1	-0.0353154	1	Not Sig
ALKBH7	0.0380362	1	Not Sig
SS18L2	-0.00505505	1	Not Sig
CHIC2	-0.0807151	1	Not Sig
C6orf47	-0.0539168	1	Not Sig
RAB29	-0.162648	1	Not Sig
LSM10	-0.0273134	1	Not Sig
PCMT1	-0.0997298	1	Not Sig
CNBP	-0.112414	1	Not Sig
ACTN1	0.148996	1	Not Sig
USP10	-0.0565062	1	Not Sig
ERGIC2	-0.0824514	1	Not Sig
SNRPB	-0.1483	1	Not Sig
ZCCHC17	0.0171999	1	Not Sig
WHSC1L1	0.0169884	1	Not Sig
LINC01420	0.0776614	1	Not Sig
NDUFA13	-0.134469	1	Not Sig
RNF5	-0.0671231	1	Not Sig
GOPC	-0.130125	1	Not Sig
RBM6	-0.0481017	1	Not Sig
HNRNPH2	-0.0974471	1	Not Sig
ARL2BP	-0.0717096	1	Not Sig
C12orf10	-0.053526	1	Not Sig
PSENEN	-0.0956629	1	Not Sig
SAT2	-0.0802239	1	Not Sig
NUS1	-0.131529	1	Not Sig
DNAJB1	-0.103336	1	Not Sig
GPATCH8	0.110224	1	Not Sig
LCP2	0.0668454	1	Not Sig
RNF168	-0.0460773	1	Not Sig
MZT1	-0.16887	1	Not Sig
AKIRIN1	0.157413	1	Not Sig
CD247	0.140709	1	Not Sig
CAPZA2	-0.0472598	1	Not Sig
MRPS11	0.0137467	1	Not Sig
OARD1	-0.0566129	1	Not Sig
PJA2	-0.0789783	1	Not Sig
ZNF90	-0.0653055	1	Not Sig
TSG101	-0.0352461	1	Not Sig
APBB1IP	-0.105578	1	Not Sig
LYSMD2	-0.113122	1	Not Sig
COX7A2	-0.109655	1	Not Sig
COMMD2	-0.0309633	1	Not Sig
CD8A	0.142413	1	Not Sig
MECP2	-0.0234988	1	Not Sig
C11orf58	-0.0231813	1	Not Sig
HNRNPA0	-0.0598265	1	Not Sig
C14orf119	-0.0948181	1	Not Sig
CEP135	-0.0142404	1	Not Sig
ABCD4	-0.0969925	1	Not Sig
SLC12A6	-0.0440994	1	Not Sig
AMD1	-0.115583	1	Not Sig
CBLB	-0.167591	1	Not Sig
HLA-G	0.0859772	1	Not Sig
NDUFB6	-0.0598291	1	Not Sig
PSMA2	-0.123908	1	Not Sig
ZNF277	-0.110167	1	Not Sig
BBX	-0.0303357	1	Not Sig
IL16	0.168878	1	Not Sig
BPGM	0.0274028	1	Not Sig
ICAM3	0.158966	1	Not Sig
TUBB2A	-0.181531	1	Not Sig
APH1A	0.0840756	1	Not Sig
NDUFB2	-0.0673077	1	Not Sig
UXT	-0.0293951	1	Not Sig
CCNC	-0.0266634	1	Not Sig
MAP9	-0.163825	1	Not Sig
RTN4	0.165515	1	Not Sig
UBE2L3	-0.0468083	1	Not Sig
EGLN2	-0.0346932	1	Not Sig
PITHD1	-0.116607	1	Not Sig
DNAJA3	-0.0423013	1	Not Sig
KPNB1	0.0451856	1	Not Sig
DEK	-0.115106	1	Not Sig
KATNBL1	-0.061359	1	Not Sig
PSMB3	0.00696047	1	Not Sig
TAP1	-0.166095	1	Not Sig
BAX	-0.128393	1	Not Sig
RASSF1	-0.147401	1	Not Sig
TBC1D10C	0.131567	1	Not Sig
SELT	-0.0790376	1	Not Sig
PGK1	0.0891951	1	Not Sig
PSMB1	-0.0646137	1	Not Sig
COA1	-0.117504	1	Not Sig
NCBP2	0.0150696	1	Not Sig
TMEM11	-0.0966357	1	Not Sig
PPM1K	-0.167154	1	Not Sig
TSPAN14	0.0508692	1	Not Sig
SIVA1	-0.00674259	1	Not Sig
NACA2	-0.0678191	1	Not Sig
RAB4A	0.0439619	1	Not Sig
GNL3	-0.167271	1	Not Sig
NDUFC2	-0.0735203	1	Not Sig
NR1H2	-0.120228	1	Not Sig
CHST12	-0.0844747	1	Not Sig
CCDC69	0.143004	1	Not Sig
ANXA7	-0.158163	1	Not Sig
MRPL15	-0.133461	1	Not Sig
VPS51	0.074339	1	Not Sig
PIM2	0.20054	1	Not Sig
EHD4	-0.158109	1	Not Sig
WNK1	-0.131542	1	Not Sig
CUTA	-0.0755975	1	Not Sig
POLR2E	-0.0445847	1	Not Sig
EIF6	-0.0688935	1	Not Sig
PSMA1	0.0126335	1	Not Sig
CORO1A	0.177514	1	Not Sig
RNF34	0.017328	1	Not Sig
2019-09-07	0.0105934	1	Not Sig
UBE2N	-0.140842	1	Not Sig
GOLGA4	-0.0278236	1	Not Sig
LINS1	0.0770429	1	Not Sig
HMGN3	0.0939656	1	Not Sig
RBM4	-0.0425805	1	Not Sig
NAA20	-0.102064	1	Not Sig
YPEL2	0.122407	1	Not Sig
METTL5	-0.0490395	1	Not Sig
SLC38A1	0.0511212	1	Not Sig
PFDN5	-0.0214541	1	Not Sig
RTN3	-0.111004	1	Not Sig
NFKB1	-0.169039	1	Not Sig
GOLGB1	-0.0925923	1	Not Sig
PTBP1	-0.0339309	1	Not Sig
RSU1	-0.0315037	1	Not Sig
IMPDH2	-0.0195385	1	Not Sig
KMT2C	-0.137947	1	Not Sig
TECR	0.109655	1	Not Sig
NCOR1	0.0659062	1	Not Sig
MMADHC	-0.0881849	1	Not Sig
SCNM1	0.0388196	1	Not Sig
CYTH1	-0.170586	1	Not Sig
AUP1	0.00578208	1	Not Sig
FTH1	0.172059	1	Not Sig
LAT	0.0963491	1	Not Sig
ATP5G1	-0.104705	1	Not Sig
PRELID3B	-0.143007	1	Not Sig
SSBP2	-0.144687	1	Not Sig
CASP8	0.154118	1	Not Sig
NDUFA2	-0.0630456	1	Not Sig
FAM136A	-0.0644158	1	Not Sig
NDUFB8	-0.0949899	1	Not Sig
PCNXL4	-0.0399596	1	Not Sig
CREBRF	-0.115256	1	Not Sig
BNIP3L	-0.0259708	1	Not Sig
GNAS	0.0413041	1	Not Sig
NCOA3	-0.136092	1	Not Sig
LAGE3	0.128155	1	Not Sig
QARS	0.160893	1	Not Sig
EZR	-0.18273	1	Not Sig
GLG1	0.0490467	1	Not Sig
RHBDD2	-0.0997172	1	Not Sig
COPS2	-0.121815	1	Not Sig
IFRD1	-0.141366	1	Not Sig
IRF2BP2	-0.127809	1	Not Sig
PBXIP1	-0.0728812	1	Not Sig
CYB5A	-0.11595	1	Not Sig
OCIAD1	-0.0864209	1	Not Sig
MTERF4	0.107982	1	Not Sig
SRSF1	-0.0367524	1	Not Sig
ZKSCAN1	0.118802	1	Not Sig
SMCHD1	-0.0490923	1	Not Sig
C21orf59	-0.127824	1	Not Sig
PPP4C	-0.120369	1	Not Sig
SSBP1	-0.045596	1	Not Sig
RNF213	0.0423316	1	Not Sig
MAL	0.16816	1	Not Sig
CD53	0.135608	1	Not Sig
CFAP20	-0.0984584	1	Not Sig
PSMD2	-0.0888735	1	Not Sig
TP53RK	-0.10407	1	Not Sig
THEM4	0.173999	1	Not Sig
RP11-291B21.2	0.104628	1	Not Sig
TRMT112	-0.0793843	1	Not Sig
ZMAT2	-0.094222	1	Not Sig
SYNE2	-0.108311	1	Not Sig
HNRNPA2B1	-0.081732	1	Not Sig
SERP1	-0.0718955	1	Not Sig
WBSCR22	-0.0995915	1	Not Sig
OSBPL8	0.0766873	1	Not Sig
HPS4	-0.0186535	1	Not Sig
SCP2	-0.0279711	1	Not Sig
HCST	0.161209	1	Not Sig
FNBP4	-0.0545438	1	Not Sig
RPL13	0.0365092	1	Not Sig
RBM14	-0.10958	1	Not Sig
SF3B5	-0.112176	1	Not Sig
NOSIP	0.147995	1	Not Sig
HIPK1	-0.141844	1	Not Sig
DDX50	0.0570593	1	Not Sig
TSR2	0.0328726	1	Not Sig
METAP2	-0.0791138	1	Not Sig
YY1	0.0026435	1	Not Sig
MDM4	-0.00909488	1	Not Sig
ARL5A	-0.0681044	1	Not Sig
FAM195B	-0.0777353	1	Not Sig
TAF7	-0.0680562	1	Not Sig
AZIN1	-0.0614091	1	Not Sig
FGD5-AS1	0.0255353	1	Not Sig
HNRNPF	-0.134161	1	Not Sig
NUCKS1	-0.054303	1	Not Sig
TXNIP	0.203682	1	Not Sig
SRRM2	0.143965	1	Not Sig
MESDC2	-0.0607762	1	Not Sig
RBM8A	-0.0799923	1	Not Sig
CD6	0.0979997	1	Not Sig
EIF1	-0.0521544	1	Not Sig
2019-09-15	-0.0863133	1	Not Sig
UBE2A	-0.129132	1	Not Sig
SCFD1	-0.0430711	1	Not Sig
CLK1	-0.0579899	1	Not Sig
PARK7	-0.117651	1	Not Sig
INTS6	-0.10459	1	Not Sig
STIP1	-0.140598	1	Not Sig
TMED2	-0.115216	1	Not Sig
C19orf70	-0.0548733	1	Not Sig
MTRF1L	-0.116538	1	Not Sig
ZNF706	-0.0986869	1	Not Sig
CYC1	-0.110284	1	Not Sig
COPS4	0.0109551	1	Not Sig
SNRPD3	-0.0197934	1	Not Sig
FAM49B	-0.00269344	1	Not Sig
SLC25A26	0.0196814	1	Not Sig
THRAP3	0.0705181	1	Not Sig
BTF3L4	-0.100691	1	Not Sig
CD37	0.0535233	1	Not Sig
C19orf43	-0.0111445	1	Not Sig
HNRNPD	0.166651	1	Not Sig
ZNHIT1	-0.0409382	1	Not Sig
C1orf131	-0.0303882	1	Not Sig
PAFAH1B2	-0.0951099	1	Not Sig
COX7C	0.016319	1	Not Sig
RAP1B	-0.127006	1	Not Sig
RPL10	0.0354413	1	Not Sig
ATP5A1	-0.0777736	1	Not Sig
CTDSP2	0.1099	1	Not Sig
LAPTM5	0.145	1	Not Sig
UBAC2	-0.0234087	1	Not Sig
MRPL3	-0.0346433	1	Not Sig
LSM8	0.0920588	1	Not Sig
COX8A	-0.0230623	1	Not Sig
ITSN2	0.110481	1	Not Sig
ZNF766	0.0605927	1	Not Sig
DDT	-0.0552911	1	Not Sig
DUSP11	0.0637852	1	Not Sig
TIMM10B	-0.0876245	1	Not Sig
MED4	-0.0759492	1	Not Sig
PIH1D1	0.0811492	1	Not Sig
MIER1	-0.0943181	1	Not Sig
TMEM55B	-0.0813386	1	Not Sig
YIPF4	-0.120006	1	Not Sig
EIF3J	-0.0085987	1	Not Sig
PRPF40A	-0.133307	1	Not Sig
CETN2	-0.141081	1	Not Sig
PPP1R12A	-0.0147794	1	Not Sig
CYSTM1	-0.164686	1	Not Sig
CHCHD3	-0.0975432	1	Not Sig
UBE2V2	-0.0382922	1	Not Sig
NUDT16L1	-0.0911025	1	Not Sig
SVBP	-0.0540008	1	Not Sig
2019-09-09	0.0369031	1	Not Sig
CCT7	-0.103048	1	Not Sig
PSMC3	-0.146487	1	Not Sig
TSPYL1	-0.0446147	1	Not Sig
AP2M1	-0.0877353	1	Not Sig
TRAF3IP3	0.150814	1	Not Sig
NPM3	-0.138105	1	Not Sig
SETD5	0.00274736	1	Not Sig
TRAC	0.143842	1	Not Sig
DCK	0.00937457	1	Not Sig
POLR2K	-0.127257	1	Not Sig
MRPL23	0.0763126	1	Not Sig
TTC9C	-0.0190935	1	Not Sig
KDM2A	-0.134412	1	Not Sig
MRPS12	-0.0778797	1	Not Sig
STK38	0.0859474	1	Not Sig
DDIT3	0.0392379	1	Not Sig
ANP32A	-0.133609	1	Not Sig
ZNHIT3	-0.0870405	1	Not Sig
EMG1	0.0934402	1	Not Sig
SPPL2A	-0.0821815	1	Not Sig
EIF1AX	-0.0821253	1	Not Sig
DYNLT3	-0.134039	1	Not Sig
MYL6	-0.0589719	1	Not Sig
CWC25	0.00809598	1	Not Sig
SSSCA1	-0.0537958	1	Not Sig
ARHGAP30	0.0141827	1	Not Sig
PFN1	-0.030073	1	Not Sig
BAD	-0.136705	1	Not Sig
HSPE1	-0.0810775	1	Not Sig
CKS1B	-0.159688	1	Not Sig
2019-09-11	-0.135382	1	Not Sig
LSM7	-0.0854779	1	Not Sig
ACTR2	0.052735	1	Not Sig
PSMB8	-0.0585226	1	Not Sig
PLEKHB2	0.0337559	1	Not Sig
GTF2B	-0.0612975	1	Not Sig
MRPL34	-0.0630535	1	Not Sig
BRIX1	-0.00842423	1	Not Sig
HAGH	-0.011699	1	Not Sig
DR1	-0.0933993	1	Not Sig
LINC00998	-0.126621	1	Not Sig
FXYD5	0.0135996	1	Not Sig
ATRAID	0.0254319	1	Not Sig
PPP1R11	-0.129966	1	Not Sig
ZC3H11A	0.0194087	1	Not Sig
PSMA3	-0.0675605	1	Not Sig
ABCF1	-0.0793475	1	Not Sig
CLDND1	-0.159912	1	Not Sig
PABPN1	-0.000530933	1	Not Sig
SLC25A5	-0.105332	1	Not Sig
IL32	0.189575	1	Not Sig
FAM65B	0.168933	1	Not Sig
SYNGR2	-0.153777	1	Not Sig
ARL6IP6	-0.0931349	1	Not Sig
PAK2	-0.111676	1	Not Sig
RORA	-0.00714478	1	Not Sig
PPP2R2A	0.0270105	1	Not Sig
MRPL14	-0.0532532	1	Not Sig
IMP3	-0.0700768	1	Not Sig
MORC3	-0.0286957	1	Not Sig
XRCC5	0.00214517	1	Not Sig
ABHD14B	0.0240096	1	Not Sig
STMN1	-0.0406649	1	Not Sig
POLR3GL	0.144301	1	Not Sig
HNRNPC	-0.109863	1	Not Sig
ZEB1	-0.10009	1	Not Sig
CCDC85B	-0.0323025	1	Not Sig
KLHDC2	0.0636417	1	Not Sig
G3BP1	-0.116471	1	Not Sig
RFC1	-0.00415166	1	Not Sig
COPE	-0.0552434	1	Not Sig
SEC61B	-0.0680836	1	Not Sig
PAFAH1B1	-0.0250625	1	Not Sig
CALM2	0.002143	1	Not Sig
CH17-189H20.1	0.0450366	1	Not Sig
PYCR2	0.028249	1	Not Sig
KIF5B	-0.0651375	1	Not Sig
CCDC28A	-0.0651801	1	Not Sig
CNOT7	-0.1433	1	Not Sig
LLPH	-0.119766	1	Not Sig
CSTF3	-0.0691904	1	Not Sig
TXNDC12	-0.0749406	1	Not Sig
UBE2D2	-0.0409168	1	Not Sig
GTPBP8	0.10556	1	Not Sig
DUSP18	-0.123387	1	Not Sig
TGIF1	-0.00544109	1	Not Sig
CAMTA1	-0.146097	1	Not Sig
MBD4	0.0168271	1	Not Sig
CDC26	-0.130593	1	Not Sig
SNRPD2	-0.0456896	1	Not Sig
CCDC64	-0.0897908	1	Not Sig
PPIB	-0.0794649	1	Not Sig
UQCR10	-0.0318611	1	Not Sig
PTPN2	-0.114891	1	Not Sig
BCAS2	-0.0132575	1	Not Sig
ZNF791	0.0432892	1	Not Sig
HDAC1	0.00595643	1	Not Sig
ENSA	-0.0599039	1	Not Sig
XAB2	-0.104645	1	Not Sig
OLA1	-0.0206528	1	Not Sig
NDUFS5	0.0302522	1	Not Sig
EXOSC3	-0.0862227	1	Not Sig
GON4L	-0.0919982	1	Not Sig
MED17	-0.0453397	1	Not Sig
CARHSP1	-0.0797211	1	Not Sig
RARA	-0.0810313	1	Not Sig
OFD1	-0.083561	1	Not Sig
TM2D3	-0.0233977	1	Not Sig
MTCH2	-0.0256058	1	Not Sig
APOL6	-0.0390976	1	Not Sig
MRPL57	-0.0222208	1	Not Sig
RNPS1	-0.0137748	1	Not Sig
RPSA	0.0527944	1	Not Sig
JPX	-0.0121338	1	Not Sig
REST	-0.0602194	1	Not Sig
RUNX3	-0.108882	1	Not Sig
CAP1	-0.0129251	1	Not Sig
MICU2	-0.136321	1	Not Sig
UBC	-0.0719109	1	Not Sig
NDUFV2	-0.116497	1	Not Sig
FAM105A	0.0390472	1	Not Sig
PSMB9	0.177082	1	Not Sig
SNHG12	-0.0904275	1	Not Sig
CBX1	-0.0614835	1	Not Sig
SFPQ	-0.0820771	1	Not Sig
LAPTM4A	-0.0195377	1	Not Sig
GRB2	0.0479736	1	Not Sig
NDFIP1	0.13401	1	Not Sig
BECN1	-0.0432861	1	Not Sig
H2AFZ	0.00542979	1	Not Sig
TIMM10	-0.171299	1	Not Sig
POLD2	-0.026603	1	Not Sig
ZNF207	-0.0698575	1	Not Sig
MRPS30	-0.113531	1	Not Sig
PARP8	-0.113106	1	Not Sig
ZPR1	-0.128348	1	Not Sig
DNAJC2	0.0114133	1	Not Sig
ACAP1	0.0822768	1	Not Sig
SERTAD1	-0.120221	1	Not Sig
TNFAIP8	0.100823	1	Not Sig
RNH1	-0.11206	1	Not Sig
ROCK1	-0.029457	1	Not Sig
FYN	0.0175428	1	Not Sig
NOP56	-0.114797	1	Not Sig
NINJ1	-0.122275	1	Not Sig
APEX1	0.0373803	1	Not Sig
WAC	-0.0944908	1	Not Sig
TRMT13	-0.0463631	1	Not Sig
IFT22	-0.0919703	1	Not Sig
COX11	0.000517751	1	Not Sig
UBE2G1	-0.0763486	1	Not Sig
S100A6	-0.10017	1	Not Sig
SDR39U1	0.00713305	1	Not Sig
RGS10	0.0253427	1	Not Sig
UQCC2	-0.0900913	1	Not Sig
PLAC8	0.117782	1	Not Sig
DNAJC8	-0.11723	1	Not Sig
YWHAE	-0.0983042	1	Not Sig
HNRNPA3	0.0840586	1	Not Sig
CAPZB	0.153784	1	Not Sig
SNHG7	-0.00397907	1	Not Sig
PRKAR1A	-0.0603069	1	Not Sig
GTF2H5	-0.0801634	1	Not Sig
RNF138	0.0738983	1	Not Sig
PQBP1	0.00785153	1	Not Sig
MTX1	-0.0654274	1	Not Sig
ENDOV	-0.0128726	1	Not Sig
GABPB1	-0.0473607	1	Not Sig
CBX5	0.0169697	1	Not Sig
CGGBP1	-0.11211	1	Not Sig
SCML1	0.079845	1	Not Sig
SRSF4	-0.0295939	1	Not Sig
PAIP2	-0.127123	1	Not Sig
SDHA	-0.0156482	1	Not Sig
NUCB2	0.0874452	1	Not Sig
PLP2	-0.127186	1	Not Sig
NOP58	-0.00375712	1	Not Sig
WDR82	0.00601826	1	Not Sig
HERC4	0.0778678	1	Not Sig
HSPA8	-0.0815714	1	Not Sig
PARP14	-0.101652	1	Not Sig
EIF2A	-0.00424017	1	Not Sig
MPHOSPH10	-0.0705546	1	Not Sig
XRN2	0.0177038	1	Not Sig
CLEC2D	-0.0180755	1	Not Sig
PSMC4	-0.0765407	1	Not Sig
TRAPPC4	-0.0934982	1	Not Sig
NEDD8	-0.108793	1	Not Sig
FGFR1OP2	-0.015043	1	Not Sig
KHDRBS1	0.033852	1	Not Sig
ERGIC3	0.101224	1	Not Sig
POMP	-0.0548503	1	Not Sig
SF1	0.105914	1	Not Sig
KRAS	0.123649	1	Not Sig
THUMPD1	-0.00529826	1	Not Sig
LNPEP	0.0824315	1	Not Sig
NIFK-AS1	-0.0982814	1	Not Sig
KPNA6	-0.0135125	1	Not Sig
ZNF451	-0.0770601	1	Not Sig
ZBTB44	-0.0471045	1	Not Sig
BST2	-0.068344	1	Not Sig
ATP5O	-0.0718646	1	Not Sig
C20orf24	-0.0513406	1	Not Sig
ZDHHC12	-0.0807024	1	Not Sig
ARPP19	-0.0762074	1	Not Sig
HSD17B11	0.121593	1	Not Sig
GCC2	0.0778691	1	Not Sig
HAT1	-0.113404	1	Not Sig
HSPA9	-0.129243	1	Not Sig
WDR33	-0.0376214	1	Not Sig
CHMP2A	0.0621355	1	Not Sig
CD48	-0.0607688	1	Not Sig
ZBED6	-0.0169637	1	Not Sig
CHCHD1	-0.0703936	1	Not Sig
CCDC90B	-0.0975166	1	Not Sig
BSG	-0.0608555	1	Not Sig
GPR155	0.0995769	1	Not Sig
ARHGEF1	0.103462	1	Not Sig
CCZ1	-0.0908268	1	Not Sig
SELPLG	0.0854354	1	Not Sig
SP110	-0.0323409	1	Not Sig
KIAA1033	-0.0786082	1	Not Sig
PPIL4	-0.0791603	1	Not Sig
EIF4E	-0.128406	1	Not Sig
PSMC5	0.0178804	1	Not Sig
ATP6V1G1	-0.0656858	1	Not Sig
TMBIM6	-0.0614314	1	Not Sig
NFAT5	-0.136596	1	Not Sig
NUBP2	-0.0272354	1	Not Sig
CCNDBP1	0.0487629	1	Not Sig
STARD3	0.114864	1	Not Sig
PRR13	-0.0440514	1	Not Sig
NUDT5	-0.0219971	1	Not Sig
DGKA	0.0818869	1	Not Sig
RAD21	-0.0560986	1	Not Sig
PPP1CB	-0.106944	1	Not Sig
PPT1	0.0322375	1	Not Sig
LSM14A	-0.0434832	1	Not Sig
C7orf73	-0.0179904	1	Not Sig
SLU7	-0.0185447	1	Not Sig
SNRNP200	0.0772358	1	Not Sig
JUND	-0.128221	1	Not Sig
GPSM3	-0.0608694	1	Not Sig
IVNS1ABP	-0.0736887	1	Not Sig
RAB27A	-0.101586	1	Not Sig
NDUFA12	0.0615897	1	Not Sig
DDX21	-0.0939033	1	Not Sig
BRK1	-0.0257855	1	Not Sig
ZFR	-0.00706532	1	Not Sig
SOD2	-0.0889851	1	Not Sig
RCAN3	0.074613	1	Not Sig
GTF2A2	0.000192073	1	Not Sig
DHPS	-0.126608	1	Not Sig
SERINC3	0.105121	1	Not Sig
RICTOR	0.0919963	1	Not Sig
HNRNPDL	0.11709	1	Not Sig
HMOX2	0.134752	1	Not Sig
RHEB	-0.111319	1	Not Sig
SURF1	-0.0390978	1	Not Sig
SEPW1	-0.0655113	1	Not Sig
TOR1A	-0.0954924	1	Not Sig
LYRM2	-0.0591471	1	Not Sig
CCT5	-0.11636	1	Not Sig
SERPINB9	0.109573	1	Not Sig
PTRHD1	0.00129472	1	Not Sig
ZNF428	-1.64893e-07	1	Not Sig
TALDO1	-0.0723865	1	Not Sig
PSMC6	-0.0389705	1	Not Sig
ETF1	-0.114078	1	Not Sig
CMSS1	0.207338	1	Not Sig
CDC42	-0.0861291	1	Not Sig
TSC22D3	-0.0432029	1	Not Sig
UBE2D1	-0.117182	1	Not Sig
ANXA2R	0.108737	1	Not Sig
EIF3D	-0.0612063	1	Not Sig
URM1	0.00419374	1	Not Sig
GPR137	-0.127079	1	Not Sig
RAB1A	0.0119336	1	Not Sig
NARS	-0.0270551	1	Not Sig
OAZ2	-0.0419314	1	Not Sig
TOMM20	-0.0901473	1	Not Sig
SMAP2	0.0787954	1	Not Sig
PRKD3	0.0547753	1	Not Sig
MRPL50	-0.05485	1	Not Sig
HNRNPH3	-0.0839476	1	Not Sig
RPL36A	0.00524756	1	Not Sig
FIBP	0.0397563	1	Not Sig
DNAJC7	-0.0604255	1	Not Sig
PHF20L1	0.0183819	1	Not Sig
FAM162A	-0.0424338	1	Not Sig
AIP	0.0689502	1	Not Sig
TTC3	0.108778	1	Not Sig
STX4	-0.0666586	1	Not Sig
PNO1	-0.110616	1	Not Sig
RPN1	-0.0853122	1	Not Sig
FAM133B	-0.112932	1	Not Sig
ZNF32	0.0593754	1	Not Sig
SYNCRIP	-0.0294103	1	Not Sig
CELF2	0.0667353	1	Not Sig
REEP5	-0.0544672	1	Not Sig
TPRKB	-0.0545337	1	Not Sig
SRSF6	-0.102881	1	Not Sig
FBRS	-0.0959493	1	Not Sig
PIN1	-0.0454439	1	Not Sig
HBS1L	-0.0610863	1	Not Sig
NDUFA4	-0.0518828	1	Not Sig
DFFA	-0.114524	1	Not Sig
STK17B	0.00760369	1	Not Sig
PSMA5	-0.085303	1	Not Sig
COQ10B	-0.0267092	1	Not Sig
DHX36	-0.0836747	1	Not Sig
NFATC2IP	-0.0640864	1	Not Sig
WAPL	-0.0705684	1	Not Sig
CNTRL	-0.0407915	1	Not Sig
TMEM208	-0.105797	1	Not Sig
GLRX3	-0.0556285	1	Not Sig
SPSB3	-0.0991519	1	Not Sig
WDR1	-0.00153823	1	Not Sig
RAD23A	-0.00629604	1	Not Sig
HIF1A	-0.0617065	1	Not Sig
SLC7A6	-0.137423	1	Not Sig
TMEM245	-0.0516186	1	Not Sig
RPL36AL	-0.125814	1	Not Sig
ZBTB43	-0.127564	1	Not Sig
SNRPF	-0.0377156	1	Not Sig
SUPT4H1	-0.0224879	1	Not Sig
PELI1	-0.142336	1	Not Sig
EXOSC1	-0.0572904	1	Not Sig
TMEM134	0.104068	1	Not Sig
MRFAP1	-0.0735596	1	Not Sig
CPSF6	-0.106751	1	Not Sig
DPF2	-0.0311989	1	Not Sig
SFXN1	-0.0415882	1	Not Sig
TARDBP	-0.049995	1	Not Sig
IL27RA	0.0522913	1	Not Sig
ADD3	0.0547711	1	Not Sig
EIF3F	0.0273254	1	Not Sig
ATF4	-0.122332	1	Not Sig
FAM215B	0.0876795	1	Not Sig
GATA3	-0.122111	1	Not Sig
CNPY2	-0.041589	1	Not Sig
OSER1	0.0283934	1	Not Sig
STMN3	0.118012	1	Not Sig
MAP1LC3B	-0.0574726	1	Not Sig
CYB5B	0.0102726	1	Not Sig
PRDX3	-0.0471081	1	Not Sig
CD8B	0.199176	1	Not Sig
B3GAT3	0.0516862	1	Not Sig
EMC6	-0.0593323	1	Not Sig
ODF2L	-0.0974932	1	Not Sig
SSB	-0.0705888	1	Not Sig
CCDC107	-0.126942	1	Not Sig
N4BP2L2	-0.0415568	1	Not Sig
NHP2	-0.119567	1	Not Sig
SARS	0.00510059	1	Not Sig
RPF1	-0.058591	1	Not Sig
FAM102A	0.117644	1	Not Sig
UFD1L	-0.0605515	1	Not Sig
NELFCD	-0.0277935	1	Not Sig
BRMS1	-0.106788	1	Not Sig
IKZF3	0.047823	1	Not Sig
BAZ2A	-0.0795953	1	Not Sig
LRPAP1	-0.0425106	1	Not Sig
DCTN6	-0.0388807	1	Not Sig
RPL7L1	-0.0756777	1	Not Sig
ISG20	0.0299584	1	Not Sig
C15orf40	-0.0720723	1	Not Sig
PDCD6	-0.040998	1	Not Sig
RNF149	-0.0130117	1	Not Sig
UBE3A	-0.0755136	1	Not Sig
RPL24	-0.0404596	1	Not Sig
COPZ1	0.030453	1	Not Sig
PSMB8-AS1	0.141036	1	Not Sig
PEX16	-0.0570281	1	Not Sig
UBB	-0.0225837	1	Not Sig
TCF25	0.0710403	1	Not Sig
STK4	0.00673447	1	Not Sig
UQCRH	0.00991614	1	Not Sig
LINC-PINT	0.0294712	1	Not Sig
SUCLG1	-0.106046	1	Not Sig
DDX46	-0.0551811	1	Not Sig
MED11	-0.0405115	1	Not Sig
NDUFB3	-0.0752489	1	Not Sig
PPP4R3B	-0.115996	1	Not Sig
XBP1	-0.109905	1	Not Sig
ATP5J	-0.11703	1	Not Sig
SLC5A3	-0.0344885	1	Not Sig
NDUFB9	-0.0634181	1	Not Sig
MRPS33	-0.106303	1	Not Sig
ELF2	-0.0715942	1	Not Sig
TOB1	0.0928464	1	Not Sig
IMMT	-0.0327043	1	Not Sig
ITK	0.14697	1	Not Sig
FOXN3	0.0124778	1	Not Sig
NAP1L4	0.0275513	1	Not Sig
TIPRL	-0.141679	1	Not Sig
SMAD2	-0.0138799	1	Not Sig
MYL12B	0.0759037	1	Not Sig
NRBP1	-0.0957665	1	Not Sig
VKORC1	-0.0769028	1	Not Sig
POLR2F	-0.0346833	1	Not Sig
LUC7L2	0.100238	1	Not Sig
GHITM	0.057475	1	Not Sig
PEBP1	-0.0275124	1	Not Sig
ARPC1B	-0.0733286	1	Not Sig
IRF7	-0.125706	1	Not Sig
PEF1	-0.0835798	1	Not Sig
ID3	-0.151521	1	Not Sig
UPF3B	-0.10264	1	Not Sig
MGAT4A	0.0717493	1	Not Sig
IARS	0.0424242	1	Not Sig
ARHGDIA	-0.00660735	1	Not Sig
VMA21	-0.0496012	1	Not Sig
CLEC2B	0.00980476	1	Not Sig
MPLKIP	-0.0401312	1	Not Sig
POLR2D	-0.103223	1	Not Sig
SNRPC	-0.0825229	1	Not Sig
IL4R	0.00536277	1	Not Sig
SEC11C	-0.119198	1	Not Sig
EIF3L	0.070162	1	Not Sig
GPATCH4	-0.0794971	1	Not Sig
PRPF4B	-0.0790293	1	Not Sig
SHISA5	-0.0192312	1	Not Sig
ATPIF1	0.0941222	1	Not Sig
KLF13	0.0249085	1	Not Sig
NIFK	-0.0638585	1	Not Sig
CCDC82	-0.0330937	1	Not Sig
ADH5	-0.0535034	1	Not Sig
AP1S2	-0.0359643	1	Not Sig
RNF114	-0.0884033	1	Not Sig
IRF3	-0.0472573	1	Not Sig
TMEM167A	-0.0459876	1	Not Sig
TPT1-AS1	-0.0993122	1	Not Sig
ATG3	-0.0472764	1	Not Sig
RNF7	-0.0277914	1	Not Sig
EI24	-0.0724969	1	Not Sig
DNAJB6	-0.0816325	1	Not Sig
MRPL43	-0.0244141	1	Not Sig
HNRNPR	0.026406	1	Not Sig
ARF4	-0.00807014	1	Not Sig
TIMM17B	0.0801996	1	Not Sig
CCT2	-0.129878	1	Not Sig
RAB10	-0.128237	1	Not Sig
WBP2	0.0359663	1	Not Sig
DDX6	-0.0837421	1	Not Sig
NDUFS6	-0.0849833	1	Not Sig
TTC17	0.0140608	1	Not Sig
NSUN5	-0.0716818	1	Not Sig
RP4-594I10.3	-0.0303168	1	Not Sig
SDF2	0.00409135	1	Not Sig
MRPL47	-0.0240359	1	Not Sig
TCP1	-0.100061	1	Not Sig
RPL7A	-0.0515944	1	Not Sig
CIR1	0.0905863	1	Not Sig
WIPF1	-0.0413192	1	Not Sig
DNPH1	0.00157538	1	Not Sig
H2AFV	0.0551234	1	Not Sig
CTD-2020K17.1	-0.0380275	1	Not Sig
RPAP2	-0.0962849	1	Not Sig
TKT	-0.0509762	1	Not Sig
PSMD4	-0.0384021	1	Not Sig
ARRB2	0.0503437	1	Not Sig
TMEM50B	0.00676391	1	Not Sig
SFI1	-0.0961646	1	Not Sig
ZFAND1	-0.0664132	1	Not Sig
CFAP36	-0.0828065	1	Not Sig
ZNF302	-0.112392	1	Not Sig
TAF12	0.0531561	1	Not Sig
SRSF7	-0.0884232	1	Not Sig
MRPL41	-0.0733767	1	Not Sig
DDX39A	-0.11448	1	Not Sig
ILF3-AS1	0.0805849	1	Not Sig
PUF60	-0.00770388	1	Not Sig
UQCRFS1	-0.0881559	1	Not Sig
DAZAP2	0.0646676	1	Not Sig
ALG5	0.0592557	1	Not Sig
OSTF1	0.108541	1	Not Sig
RPL27A	0.0339235	1	Not Sig
TMEM14B	-0.0586458	1	Not Sig
MTIF3	-0.0409428	1	Not Sig
EMC10	-0.046176	1	Not Sig
PTCD3	0.0744729	1	Not Sig
USP16	0.0402294	1	Not Sig
ATP6V1F	-0.08946	1	Not Sig
DRAM2	0.0259777	1	Not Sig
ENY2	-0.0450313	1	Not Sig
SMIM19	0.0560535	1	Not Sig
SPAG7	0.0623061	1	Not Sig
ITM2A	-0.119803	1	Not Sig
CUEDC2	-0.102652	1	Not Sig
THAP7	0.0708449	1	Not Sig
TCEB2	-0.0165892	1	Not Sig
ZC3H13	0.00820183	1	Not Sig
PCF11	-0.014771	1	Not Sig
MED6	0.0263469	1	Not Sig
IFT57	-0.0932695	1	Not Sig
EFCAB14	0.032951	1	Not Sig
USP3	0.0284785	1	Not Sig
MRPL36	-0.0536524	1	Not Sig
CHD2	-0.0504009	1	Not Sig
CCM2	0.0541081	1	Not Sig
DENND4A	-0.148962	1	Not Sig
SCOC	-0.0423701	1	Not Sig
NUP62	-0.0877512	1	Not Sig
ZNFX1	-0.120578	1	Not Sig
CAMLG	-0.0795044	1	Not Sig
SSRP1	-0.0298784	1	Not Sig
EMD	0.021185	1	Not Sig
CLPP	-0.0724358	1	Not Sig
DHX9	0.00799038	1	Not Sig
UBXN1	-0.0947956	1	Not Sig
GPN1	-0.127101	1	Not Sig
EPRS	-0.0243327	1	Not Sig
XPA	-0.0115119	1	Not Sig
SLC25A6	0.0899574	1	Not Sig
C11orf73	-0.0886311	1	Not Sig
TBL1XR1	0.0733929	1	Not Sig
KIF20B	-0.0233745	1	Not Sig
EIF1B	-0.0323765	1	Not Sig
RAB18	-0.105315	1	Not Sig
OTUD6B-AS1	-0.0131208	1	Not Sig
KIAA1551	0.0990123	1	Not Sig
NDUFB11	-0.0187553	1	Not Sig
FIS1	0.00173995	1	Not Sig
MLF2	-0.0418954	1	Not Sig
ATP5L	-0.00438486	1	Not Sig
CD7	0.141351	1	Not Sig
PRPF6	-0.00292945	1	Not Sig
PAG1	0.0529849	1	Not Sig
CRY1	-0.107386	1	Not Sig
COQ4	0.0130568	1	Not Sig
COX19	-0.0539195	1	Not Sig
CDS2	-0.063391	1	Not Sig
NCK1	-0.00909958	1	Not Sig
CYCS	-0.0918996	1	Not Sig
FAM32A	0.0369781	1	Not Sig
B4GALT3	-0.0669925	1	Not Sig
MPHOSPH8	0.0403846	1	Not Sig
SRPRB	-0.0922223	1	Not Sig
GLO1	0.00981349	1	Not Sig
MT-ND4L	0.0956039	1	Not Sig
WBP11	-0.128197	1	Not Sig
ZNF24	-0.0774297	1	Not Sig
FKBP4	-0.118475	1	Not Sig
SHFM1	0.0441994	1	Not Sig
PRDX6	-0.119049	1	Not Sig
NDUFA11	0.054453	1	Not Sig
LINC00685	0.0323555	1	Not Sig
TIMM17A	-0.0751128	1	Not Sig
HNRNPH1	-0.0513401	1	Not Sig
LETMD1	0.0144883	1	Not Sig
DOCK8	-0.0994718	1	Not Sig
BBIP1	-0.0712835	1	Not Sig
ARF6	-0.01226	1	Not Sig
TRAT1	-0.134874	1	Not Sig
CLTA	-0.0399998	1	Not Sig
DEF6	0.0974652	1	Not Sig
ZNF131	-0.0531161	1	Not Sig
PSMF1	-0.0678189	1	Not Sig
TNFAIP3	-0.0643474	1	Not Sig
MITD1	-0.112291	1	Not Sig
NDUFB1	-0.0714406	1	Not Sig
U2SURP	0.0153669	1	Not Sig
ABRACL	0.123318	1	Not Sig
SYNJ2BP	0.0589575	1	Not Sig
PPP1R2	0.061252	1	Not Sig
CD3E	0.104279	1	Not Sig
ZFP36L1	0.0632893	1	Not Sig
BPTF	-0.051833	1	Not Sig
ANP32E	-0.121572	1	Not Sig
FBL	-0.0070375	1	Not Sig
SELM	-0.0286266	1	Not Sig
ARL6IP5	0.0416933	1	Not Sig
RBM17	-0.0988417	1	Not Sig
PSMD6	0.0323851	1	Not Sig
PPP2R1A	-0.0885137	1	Not Sig
ZNF148	0.0173223	1	Not Sig
MRPL18	-0.0934639	1	Not Sig
BLOC1S1	0.0109258	1	Not Sig
RBCK1	-0.10989	1	Not Sig
SMNDC1	-0.0672967	1	Not Sig
GPATCH2L	-0.0325569	1	Not Sig
MSL3	-0.0783084	1	Not Sig
C5orf15	-0.0943475	1	Not Sig
PHF1	0.00391802	1	Not Sig
KRCC1	-0.0106954	1	Not Sig
NPRL3	-0.085222	1	Not Sig
NFE2L2	-0.0768194	1	Not Sig
ARPC4	-0.0500986	1	Not Sig
DPY30	-0.0370354	1	Not Sig
CHMP7	0.0209463	1	Not Sig
DHX29	0.00761417	1	Not Sig
SSNA1	-0.040439	1	Not Sig
SRRM1	-0.114384	1	Not Sig
TMED10	-0.0513386	1	Not Sig
ZFAND6	-0.0313899	1	Not Sig
PRPF38A	-0.0274978	1	Not Sig
LSM2	-0.0899264	1	Not Sig
NDUFS8	-0.0128516	1	Not Sig
TSEN34	-0.0553448	1	Not Sig
RELA	-0.106227	1	Not Sig
TGS1	-0.0423289	1	Not Sig
C6orf62	0.0298189	1	Not Sig
PRDX4	-0.111547	1	Not Sig
RBMX2	0.0222234	1	Not Sig
OGFR	0.0295144	1	Not Sig
CDC37	-0.0301388	1	Not Sig
TNIP1	-0.0886814	1	Not Sig
POLE3	-0.0932011	1	Not Sig
IGBP1	-0.0847474	1	Not Sig
MZT2A	-0.00849588	1	Not Sig
CSNK1D	0.002003	1	Not Sig
HCG18	-0.0941405	1	Not Sig
RPS3	-0.0478685	1	Not Sig
DCTN3	0.00379786	1	Not Sig
BLCAP	0.0160781	1	Not Sig
IFI16	0.0727506	1	Not Sig
GNL1	-0.0139142	1	Not Sig
TAF9	-0.0720047	1	Not Sig
RNF167	-0.0489675	1	Not Sig
GTF2F1	0.0153159	1	Not Sig
LARS	0.0143177	1	Not Sig
NDUFA9	-0.0338111	1	Not Sig
RAB8A	-0.0795467	1	Not Sig
VIMP	0.0394287	1	Not Sig
UTP18	-0.0525156	1	Not Sig
HP1BP3	0.0799999	1	Not Sig
MINOS1	-0.13477	1	Not Sig
LRRN3	0.16555	1	Not Sig
NHSL2	0.0426316	1	Not Sig
RPL26L1	0.0280194	1	Not Sig
COX14	0.129585	1	Not Sig
STAT6	-0.103341	1	Not Sig
CDC123	-0.0375889	1	Not Sig
RANBP3	0.0572068	1	Not Sig
ZCRB1	-0.0642272	1	Not Sig
TXNRD1	-0.0274218	1	Not Sig
NBEAL1	-0.0536843	1	Not Sig
PSME1	0.0986381	1	Not Sig
KDELR1	-0.0190921	1	Not Sig
SRP14	-0.0560344	1	Not Sig
ARID4B	-0.0856793	1	Not Sig
AAMP	-0.0723122	1	Not Sig
RABEP1	-0.0904905	1	Not Sig
TLK1	0.051843	1	Not Sig
RGCC	0.00865755	1	Not Sig
SENP6	0.0198272	1	Not Sig
COPS5	-0.0653669	1	Not Sig
EEF1D	-0.0551074	1	Not Sig
C8orf59	-0.0427134	1	Not Sig
VBP1	0.011478	1	Not Sig
C16orf54	0.113628	1	Not Sig
CACUL1	-0.0191081	1	Not Sig
PSAP	-0.0366402	1	Not Sig
GART	-0.0182201	1	Not Sig
TOR1AIP2	-0.091074	1	Not Sig
AIF1	0.0767994	1	Not Sig
UBL5	-0.0754061	1	Not Sig
TRNAU1AP	-0.0509859	1	Not Sig
UHMK1	0.0040755	1	Not Sig
ESF1	-0.0983399	1	Not Sig
M6PR	-0.00277899	1	Not Sig
OXA1L	0.134931	1	Not Sig
TTC19	-0.0648873	1	Not Sig
TMEM87A	-0.0551888	1	Not Sig
TAX1BP1	-0.0427523	1	Not Sig
YWHAZ	-0.0696811	1	Not Sig
PTPN1	-0.0503908	1	Not Sig
YARS	-0.107223	1	Not Sig
HSP90AB1	-0.0731168	1	Not Sig
STAG3	-0.064017	1	Not Sig
PCMTD1	-0.0403067	1	Not Sig
ARHGEF2	0.0636101	1	Not Sig
THAP5	-0.0838369	1	Not Sig
RP11-372K14.2	-0.095707	1	Not Sig
FOXP1	-0.0777113	1	Not Sig
METTL9	0.0458358	1	Not Sig
APOL3	0.0644274	1	Not Sig
ANKRD11	0.00703306	1	Not Sig
API5	-0.0917306	1	Not Sig
TSC22D4	0.0502281	1	Not Sig
CYLD	-0.0934354	1	Not Sig
TCEB1	-0.00985339	1	Not Sig
KRTCAP2	-0.0360802	1	Not Sig
HIGD2A	0.0544576	1	Not Sig
PRKAG1	-0.0417488	1	Not Sig
SDHC	-0.0133954	1	Not Sig
UBQLN2	0.0326371	1	Not Sig
UBL7	0.0618793	1	Not Sig
SNX17	-0.10041	1	Not Sig
BAG5	-0.098648	1	Not Sig
TOP1	0.00743259	1	Not Sig
KIAA1143	-0.0895699	1	Not Sig
LINC00493	-0.0228972	1	Not Sig
MRPL32	-0.0227345	1	Not Sig
PDCL3	-0.0539113	1	Not Sig
AKTIP	0.050138	1	Not Sig
PSMD11	0.00248109	1	Not Sig
CPNE1	-0.0574818	1	Not Sig
CSDE1	0.0530037	1	Not Sig
NUDT22	0.0100575	1	Not Sig
SUPT16H	0.0498233	1	Not Sig
C12orf29	-0.0472918	1	Not Sig
SNRPN	-0.020802	1	Not Sig
PSMB2	-0.0443653	1	Not Sig
YWHAB	0.0201825	1	Not Sig
ERP44	-0.0651935	1	Not Sig
BNIP3	-0.000474679	1	Not Sig
BLOC1S2	-0.0266543	1	Not Sig
COX6C	0.0567948	1	Not Sig
PIK3CD	0.0224187	1	Not Sig
PDIA3	-0.0133348	1	Not Sig
RAD9A	-0.0944596	1	Not Sig
CAND1	0.0407746	1	Not Sig
AP1M1	0.0396058	1	Not Sig
PSMD8	-0.0105035	1	Not Sig
MAGOH	-0.066424	1	Not Sig
NSFL1C	-0.0828564	1	Not Sig
TINF2	0.079646	1	Not Sig
TCTN3	-0.0383204	1	Not Sig
DCTPP1	-0.105484	1	Not Sig
CCNI	0.105266	1	Not Sig
ANKRD12	0.0219641	1	Not Sig
CDC25B	0.12493	1	Not Sig
NUMA1	0.0666759	1	Not Sig
TEX264	0.00962815	1	Not Sig
NOB1	0.00681137	1	Not Sig
BORCS7	0.0423288	1	Not Sig
NDUFAF3	-0.020034	1	Not Sig
RPL30	0.0318175	1	Not Sig
UPP1	0.0458354	1	Not Sig
MED10	0.0716963	1	Not Sig
ARHGAP15	0.0914599	1	Not Sig
EHD1	0.0124333	1	Not Sig
NTMT1	-0.0646754	1	Not Sig
PSMD12	-0.064751	1	Not Sig
ATM	0.108611	1	Not Sig
ZFAS1	-0.0632322	1	Not Sig
ARID5A	-0.0272732	1	Not Sig
PPP2CA	-0.047647	1	Not Sig
NDUFS7	-0.0479412	1	Not Sig
EIF4H	-0.0789995	1	Not Sig
TMEM230	-0.074799	1	Not Sig
PRNP	-0.0821949	1	Not Sig
MCL1	-0.101951	1	Not Sig
TMEM183A	-0.0527948	1	Not Sig
GIMAP2	0.133694	1	Not Sig
2019-09-02	-0.0211584	1	Not Sig
PSME2	0.0143349	1	Not Sig
RRAGA	-0.0819324	1	Not Sig
SRSF8	0.0952141	1	Not Sig
TGFB1	-0.0729655	1	Not Sig
ADI1	0.0308015	1	Not Sig
EMC3	-0.0156159	1	Not Sig
SVIP	-0.120009	1	Not Sig
ECHDC1	-0.0182753	1	Not Sig
MARS	0.0151295	1	Not Sig
ZNF394	-0.0261478	1	Not Sig
RPS19BP1	0.0607537	1	Not Sig
ELOVL5	-0.050899	1	Not Sig
ATP5H	0.0954086	1	Not Sig
ANKRD49	-0.0730949	1	Not Sig
CEBPZOS	0.0445355	1	Not Sig
SEC61G	-0.0538278	1	Not Sig
ATXN8OS	-0.00755734	1	Not Sig
BRD4	-0.0343039	1	Not Sig
CORO7	-0.109435	1	Not Sig
TRAPPC2L	0.0415139	1	Not Sig
TMEM14C	0.0395672	1	Not Sig
HNRNPU	-0.0241791	1	Not Sig
SNRNP40	-0.0658136	1	Not Sig
PAIP1	-0.0679752	1	Not Sig
NDUFA8	-0.0718549	1	Not Sig
TSTD1	-0.000602468	1	Not Sig
TRIM56	0.0389255	1	Not Sig
GOSR1	-0.0407429	1	Not Sig
AKIRIN2	-0.0628878	1	Not Sig
SEC62	-0.00142855	1	Not Sig
SMARCC2	-0.00547981	1	Not Sig
YME1L1	-0.0306864	1	Not Sig
DDOST	-2.16061e-05	1	Not Sig
ALG13	-0.075907	1	Not Sig
AMZ2	-0.107478	1	Not Sig
YIPF5	-0.0821948	1	Not Sig
CHCHD2	-0.101192	1	Not Sig
IK	-0.0098758	1	Not Sig
CNPY3	0.0622256	1	Not Sig
GGNBP2	-0.0215739	1	Not Sig
PHIP	0.0761406	1	Not Sig
NLRP1	0.113538	1	Not Sig
C12orf65	-0.0326878	1	Not Sig
CYFIP2	0.0632216	1	Not Sig
RPS16	0.0352788	1	Not Sig
SRPK2	0.079866	1	Not Sig
MRPS15	-0.0455232	1	Not Sig
RAF1	-0.0668256	1	Not Sig
SAFB2	-0.0453816	1	Not Sig
PTTG1IP	0.0173832	1	Not Sig
COX6B1	-0.0843522	1	Not Sig
CWC15	-0.0804064	1	Not Sig
SUPT5H	-0.0801752	1	Not Sig
HSPD1	0.0628828	1	Not Sig
SIRT2	0.0352025	1	Not Sig
NGDN	0.0299737	1	Not Sig
DPH3	-0.0976386	1	Not Sig
EIF2D	0.0767275	1	Not Sig
STX12	-0.0895131	1	Not Sig
PSMD7	-0.0830065	1	Not Sig
ZFP36	-0.00473122	1	Not Sig
RBM26	0.0136255	1	Not Sig
TTPAL	0.0224879	1	Not Sig
PCM1	0.0204621	1	Not Sig
SPNS1	0.0073869	1	Not Sig
COX5A	-0.0593392	1	Not Sig
ARHGDIB	0.0538074	1	Not Sig
CCT4	-0.049057	1	Not Sig
CYB5R1	-0.0807269	1	Not Sig
ARL14EP	0.0194748	1	Not Sig
USP14	0.0167354	1	Not Sig
DIMT1	-0.0514138	1	Not Sig
ZNF563	-0.0350163	1	Not Sig
HNRNPUL1	0.0427028	1	Not Sig
KAT6A	-0.00408631	1	Not Sig
NFKBIB	-0.0879121	1	Not Sig
MED25	-0.0822259	1	Not Sig
CYB5R3	-0.0259602	1	Not Sig
RNMT	0.0621296	1	Not Sig
LSM6	-0.084017	1	Not Sig
RPL21	0.0284263	1	Not Sig
TSN	0.0264037	1	Not Sig
RRP7A	0.000992535	1	Not Sig
POLR2B	0.0146601	1	Not Sig
TMCO1	-0.0873296	1	Not Sig
PAXIP1-AS1	0.00232941	1	Not Sig
VASP	-0.105379	1	Not Sig
TRIM27	0.0601331	1	Not Sig
C9orf16	-0.0226369	1	Not Sig
PIM1	0.047572	1	Not Sig
NDUFAF4	-0.105313	1	Not Sig
HIST1H4C	0.0642061	1	Not Sig
ATP6AP2	-0.0390137	1	Not Sig
SLC38A2	-0.0455897	1	Not Sig
TMEM147	-0.0201176	1	Not Sig
UBE2K	0.0536513	1	Not Sig
HSPB1	-0.110485	1	Not Sig
VAMP2	0.0383382	1	Not Sig
ADD1	0.0314079	1	Not Sig
PSMA7	-0.0718561	1	Not Sig
ITPA	0.039181	1	Not Sig
RPA2	0.0354814	1	Not Sig
ADSL	0.114738	1	Not Sig
WDR73	-0.0308953	1	Not Sig
HIVEP2	-0.0871897	1	Not Sig
CAMK4	-0.0627266	1	Not Sig
IP6K2	0.0702079	1	Not Sig
CNIH4	-0.0404917	1	Not Sig
RP11-347P5.1	0.0763424	1	Not Sig
ZC3HAV1	0.0770814	1	Not Sig
TMX2	-0.09966	1	Not Sig
DCTN2	0.0028591	1	Not Sig
RPIA	0.0380173	1	Not Sig
USP15	0.00113801	1	Not Sig
NDUFA10	-0.0240961	1	Not Sig
SRP72	0.109318	1	Not Sig
THEMIS	0.0754072	1	Not Sig
RBM25	-0.00124327	1	Not Sig
CCDC57	-0.00426622	1	Not Sig
MSN	-0.00886025	1	Not Sig
LUC7L3	-0.0211596	1	Not Sig
NECAP2	-0.0596965	1	Not Sig
LMBR1L	-0.013947	1	Not Sig
RARS	-0.0320655	1	Not Sig
AIDA	-0.0598067	1	Not Sig
SERINC5	0.0710647	1	Not Sig
NME7	-0.091264	1	Not Sig
WSB1	-0.0243971	1	Not Sig
AKAP9	0.0305382	1	Not Sig
RNF216	0.0578813	1	Not Sig
ZNF37A	-0.0649235	1	Not Sig
TBPL1	0.00680581	1	Not Sig
BCLAF1	-0.027349	1	Not Sig
RAB5A	-0.050701	1	Not Sig
RPL35	0.0138995	1	Not Sig
ELMSAN1	-0.106086	1	Not Sig
RPS11	0.0233491	1	Not Sig
TERF1	0.00309678	1	Not Sig
CCDC88C	0.069515	1	Not Sig
PITPNB	-0.0204158	1	Not Sig
TOX4	-0.0488319	1	Not Sig
KLHDC3	-0.0430437	1	Not Sig
GORASP2	0.0658546	1	Not Sig
PSMC2	-0.0623589	1	Not Sig
CRBN	0.005469	1	Not Sig
DNAJB11	-0.056405	1	Not Sig
TUFM	0.00239016	1	Not Sig
IFNAR1	-0.0895223	1	Not Sig
CD28	-0.101541	1	Not Sig
C16orf13	0.093548	1	Not Sig
TMEM223	0.0697828	1	Not Sig
CIB1	0.0191093	1	Not Sig
STRAP	-0.0979937	1	Not Sig
CALCOCO2	-0.00964192	1	Not Sig
CERS2	-0.0689491	1	Not Sig
LSM5	0.0210322	1	Not Sig
RHOF	-0.0812457	1	Not Sig
LYST	-0.105187	1	Not Sig
CRLF3	0.101057	1	Not Sig
MRPL9	-0.0197648	1	Not Sig
PHAX	0.00257413	1	Not Sig
ORMDL2	-0.0044116	1	Not Sig
2019-03-07	-0.00132076	1	Not Sig
NUP54	-0.0209923	1	Not Sig
NPC2	-0.024948	1	Not Sig
C19orf25	-0.0540672	1	Not Sig
SH3BGRL	0.0567632	1	Not Sig
MFF	-0.0362879	1	Not Sig
BSDC1	-0.049896	1	Not Sig
RPL22	0.0463347	1	Not Sig
NDUFA3	0.0399112	1	Not Sig
RWDD4	-0.010102	1	Not Sig
GSTP1	0.0476314	1	Not Sig
RTFDC1	0.00329974	1	Not Sig
PSMG2	-0.0481666	1	Not Sig
PABPC1	-0.0348937	1	Not Sig
SDHB	-0.00994767	1	Not Sig
CFDP1	0.0597346	1	Not Sig
CMC2	-0.00734235	1	Not Sig
MGST3	0.0648132	1	Not Sig
C14orf1	-0.0767405	1	Not Sig
NOC2L	-0.0885342	1	Not Sig
PPP6C	-0.0258562	1	Not Sig
AGO3	0.0378682	1	Not Sig
MTDH	-0.0262804	1	Not Sig
PCNP	-0.0732495	1	Not Sig
MAT2A	-0.1046	1	Not Sig
CD74	0.0142303	1	Not Sig
STAG2	0.045699	1	Not Sig
ATP5C1	-0.060727	1	Not Sig
CIRBP	0.0218947	1	Not Sig
EIF3M	-0.0116876	1	Not Sig
2019-09-01	0.0851065	1	Not Sig
IER3IP1	-0.115567	1	Not Sig
PRPF31	-0.0152389	1	Not Sig
GIMAP5	0.0125612	1	Not Sig
PPM1G	-0.043049	1	Not Sig
ZNF146	0.0180347	1	Not Sig
THOC2	-0.014615	1	Not Sig
ADPGK	0.0244287	1	Not Sig
TXN2	0.0654991	1	Not Sig
NXT1	-0.0557075	1	Not Sig
MIEN1	0.000111516	1	Not Sig
COX20	0.0693667	1	Not Sig
UFL1	0.015968	1	Not Sig
EPC1	-0.034921	1	Not Sig
UBXN4	-0.0154186	1	Not Sig
SNW1	-0.072279	1	Not Sig
NR3C1	-0.0553393	1	Not Sig
ITGB1BP1	-0.0729877	1	Not Sig
MTF2	0.0318413	1	Not Sig
DDA1	-0.0684653	1	Not Sig
PA2G4	0.0741045	1	Not Sig
PPP1R8	-0.0681595	1	Not Sig
MKRN1	0.116323	1	Not Sig
TROVE2	-0.00505495	1	Not Sig
SYPL1	0.0546901	1	Not Sig
TGOLN2	0.0539803	1	Not Sig
YEATS4	-0.0421793	1	Not Sig
BCCIP	-0.0781716	1	Not Sig
FYTTD1	-0.0420357	1	Not Sig
R3HDM4	0.0171434	1	Not Sig
SRI	-0.0655539	1	Not Sig
PSMC1	0.0278123	1	Not Sig
HBP1	-0.0619677	1	Not Sig
CNOT2	-0.0343639	1	Not Sig
ATP6V1H	-0.0380195	1	Not Sig
DHRS3	-0.036372	1	Not Sig
ANKRD44	0.00763888	1	Not Sig
RAB11A	-0.0560282	1	Not Sig
TRBC2	0.0890487	1	Not Sig
ZNF655	-0.0466295	1	Not Sig
HN1	-0.0495654	1	Not Sig
VMP1	-0.0849112	1	Not Sig
TDG	0.00359047	1	Not Sig
FYB	3.26183e-05	1	Not Sig
DDX3Y	-0.0682402	1	Not Sig
NDUFS4	0.0701704	1	Not Sig
POLR2L	0.0577315	1	Not Sig
SRSF3	0.0289521	1	Not Sig
RAB28	-0.0988612	1	Not Sig
RAP1A	0.0660575	1	Not Sig
CDC42EP3	-0.0460675	1	Not Sig
DRAP1	-0.0493165	1	Not Sig
PPP1R7	-0.0108319	1	Not Sig
EIF4A2	-0.0493154	1	Not Sig
PAQR8	-0.0588544	1	Not Sig
LRP10	-0.00110909	1	Not Sig
PCBP2	-0.00389768	1	Not Sig
IER2	0.00900505	1	Not Sig
SSR2	-0.0132229	1	Not Sig
TRMT10C	0.0253381	1	Not Sig
KPNA2	-0.0906647	1	Not Sig
STX5	-0.0469566	1	Not Sig
VPS13A	-0.0840234	1	Not Sig
CDKN1B	0.0736478	1	Not Sig
VPS28	-0.092819	1	Not Sig
SDHD	-0.0265016	1	Not Sig
SMARCB1	-0.0677118	1	Not Sig
PARP1	0.090222	1	Not Sig
TIMM13	-0.0890708	1	Not Sig
PTPRC	-0.0244822	1	Not Sig
SUPT20H	0.0508985	1	Not Sig
IDH3G	0.0114667	1	Not Sig
RAB30-AS1	0.0613873	1	Not Sig
LSM3	-0.0758096	1	Not Sig
ATP5J2	0.00874582	1	Not Sig
PPIG	-0.00504514	1	Not Sig
RER1	0.0403392	1	Not Sig
RSRP1	0.000433609	1	Not Sig
ANAPC5	-0.00758163	1	Not Sig
CRIPT	-0.0424225	1	Not Sig
GRAP2	-0.0295915	1	Not Sig
NAE1	-0.0144513	1	Not Sig
BIN1	0.102522	1	Not Sig
VAMP8	0.0056204	1	Not Sig
EXOC7	-0.0143378	1	Not Sig
TRIM44	-0.00494232	1	Not Sig
LYAR	-0.124895	1	Not Sig
ZBTB8OS	0.0654673	1	Not Sig
ATF6B	0.0132534	1	Not Sig
SNAPC5	0.0130842	1	Not Sig
CNIH1	-0.00883468	1	Not Sig
NSA2	-0.00488453	1	Not Sig
KMT2E	0.0097022	1	Not Sig
MKKS	-0.0271709	1	Not Sig
MTRNR2L10	-0.0215069	1	Not Sig
THOC7	-0.0862713	1	Not Sig
SSR3	-0.0609843	1	Not Sig
IQGAP1	-0.0570002	1	Not Sig
AKR1A1	-0.0687434	1	Not Sig
DCAF7	0.0313254	1	Not Sig
ZRANB2	0.0412547	1	Not Sig
POLR1D	-0.0242562	1	Not Sig
USP11	0.0483806	1	Not Sig
DNAJB9	0.00733895	1	Not Sig
ATP5I	-0.0359734	1	Not Sig
NOC3L	-0.0889797	1	Not Sig
FLYWCH2	0.0310837	1	Not Sig
C2orf68	-0.0290645	1	Not Sig
TAOK3	-0.0175667	1	Not Sig
RIC8A	-0.0466018	1	Not Sig
AK6	-0.0479523	1	Not Sig
RANBP2	-0.0704412	1	Not Sig
GRPEL1	-0.0732829	1	Not Sig
SRPK1	-0.0516427	1	Not Sig
C17orf89	0.046193	1	Not Sig
SET	0.0479038	1	Not Sig
DNMT1	0.0913158	1	Not Sig
SF3B1	-0.0313619	1	Not Sig
ING3	-0.070339	1	Not Sig
DEGS1	-0.0752787	1	Not Sig
ZNF644	0.00638162	1	Not Sig
NDUFA6	-0.0655725	1	Not Sig
TMEM261	0.00915498	1	Not Sig
PPDPF	0.0779906	1	Not Sig
UBE2L6	0.0149444	1	Not Sig
SNRPA	0.0585468	1	Not Sig
TUBA4A	0.112274	1	Not Sig
RBBP7	-0.0572259	1	Not Sig
MGEA5	0.0693456	1	Not Sig
FDFT1	0.0362233	1	Not Sig
FNTA	-0.00924336	1	Not Sig
MLX	0.111846	1	Not Sig
FBXO21	-0.0141212	1	Not Sig
CLUAP1	0.115378	1	Not Sig
RPS6KA5	-0.0260041	1	Not Sig
CASP4	0.0955769	1	Not Sig
TDP2	0.0126893	1	Not Sig
CKLF	0.0710518	1	Not Sig
SAMHD1	-0.00278022	1	Not Sig
GMFB	-0.026507	1	Not Sig
MRPL16	0.0710082	1	Not Sig
AC009501.4	-0.112878	1	Not Sig
NELFE	-0.0643118	1	Not Sig
PPP1CA	0.0256348	1	Not Sig
SNRPD1	-0.0455159	1	Not Sig
GNAI2	-0.0545264	1	Not Sig
CHTOP	-0.0417562	1	Not Sig
EIF2AK2	-0.0837503	1	Not Sig
ZCCHC10	-0.0771858	1	Not Sig
ZNF75A	0.0413053	1	Not Sig
TNFRSF25	0.0137274	1	Not Sig
APOPT1	-0.0844887	1	Not Sig
THYN1	0.00600663	1	Not Sig
MRPL42	-0.0100099	1	Not Sig
ABLIM1	-0.00571305	1	Not Sig
PDCD4	0.0610266	1	Not Sig
TIAL1	0.0779975	1	Not Sig
PROSC	-0.0846838	1	Not Sig
TMA7	0.050742	1	Not Sig
PSMB4	-0.0532151	1	Not Sig
UCP2	-0.102497	1	Not Sig
RPL17	-0.0449465	1	Not Sig
C11orf31	0.00262651	1	Not Sig
DPP7	-0.0243145	1	Not Sig
VAPB	-0.0475942	1	Not Sig
COMMD1	-0.0977594	1	Not Sig
LYPLA2	-0.0304077	1	Not Sig
C14orf166	-0.089751	1	Not Sig
CHCHD7	0.0580237	1	Not Sig
MRPS36	-0.00445301	1	Not Sig
ITFG2	0.0266228	1	Not Sig
HMGB2	0.0125763	1	Not Sig
SMIM12	0.0319916	1	Not Sig
ADIPOR1	-0.0300047	1	Not Sig
NELL2	-0.10659	1	Not Sig
RABIF	-0.0206643	1	Not Sig
FDPS	-0.0612312	1	Not Sig
HPCAL4	-0.0628307	1	Not Sig
GTF2F2	-0.0749756	1	Not Sig
EIF3J-AS1	-0.0259597	1	Not Sig
TAPBP	-0.0988569	1	Not Sig
CXXC1	-0.0784243	1	Not Sig
SRSF2	-0.0633531	1	Not Sig
SREK1	-0.0840932	1	Not Sig
RP11-902B17.1	0.0485409	1	Not Sig
SPOP	-0.0330319	1	Not Sig
ILKAP	0.00904558	1	Not Sig
ACTR1A	-0.0771972	1	Not Sig
YIPF3	-0.0666974	1	Not Sig
MLXIP	0.0755394	1	Not Sig
AC245100.1	-0.0833958	1	Not Sig
SUGT1	0.0132015	1	Not Sig
RPL9	-0.0332381	1	Not Sig
PPCS	-0.0690159	1	Not Sig
EDF1	0.0405057	1	Not Sig
ICAM2	0.0688008	1	Not Sig
DBNL	0.0785002	1	Not Sig
NDUFA5	-0.0702744	1	Not Sig
SYS1	-0.0452799	1	Not Sig
MRPL4	-0.0498804	1	Not Sig
TLE4	0.0443607	1	Not Sig
RPS17	-0.0333101	1	Not Sig
FAM177A1	0.0174171	1	Not Sig
PNRC1	0.0478747	1	Not Sig
EVI2A	-0.0388742	1	Not Sig
TTF1	-0.00110637	1	Not Sig
DNAJB14	-0.0687821	1	Not Sig
IRF1	-0.0683801	1	Not Sig
PFDN1	0.0091484	1	Not Sig
EEF1E1	-0.0436137	1	Not Sig
SREK1IP1	-0.080333	1	Not Sig
CYTIP	-0.0839499	1	Not Sig
PYURF	-0.00793239	1	Not Sig
RNF115	-0.00667926	1	Not Sig
LSM4	-0.0697375	1	Not Sig
FARSA	0.0369165	1	Not Sig
CDK4	-0.017934	1	Not Sig
STAT4	-0.0794258	1	Not Sig
HERPUD1	-0.0176258	1	Not Sig
EIF4A3	-0.0285772	1	Not Sig
NFATC3	0.0273592	1	Not Sig
RBMS1	0.10977	1	Not Sig
ST13	-0.0982747	1	Not Sig
YAF2	-0.0296467	1	Not Sig
AFF4	-0.00258816	1	Not Sig
NSRP1	-0.0801051	1	Not Sig
SAR1A	-0.0222844	1	Not Sig
GCDH	-0.063498	1	Not Sig
POLDIP2	-0.0329962	1	Not Sig
DERL1	-0.0236352	1	Not Sig
ZSCAN18	0.0780934	1	Not Sig
SDF2L1	-0.00613161	1	Not Sig
[truncated: 765 more rows]

## Sheet: LPS B cells
	avg_logFC	fdr	Significance
MTRNR2L1	1.83149	1.95351e-111	FDR < 0.05
ISG15	-0.973598	1.78285e-37	FDR < 0.05
MX1	-0.704758	1.26683e-28	FDR < 0.05
IFIT3	-0.757222	2.48712e-24	FDR < 0.05
IFIT2	-0.60663	4.91452e-17	FDR < 0.05
MT-ATP6	0.412906	2.07613e-40	Not Sig
RPLP1	-0.209773	1.79984e-34	Not Sig
MT-CYB	0.376872	5.96236e-33	Not Sig
HLA-DRB5	0.330082	1.52775e-27	Not Sig
MT-ND3	0.392366	7.81802e-27	Not Sig
MT-ND4	0.328576	4.06117e-26	Not Sig
RPL28	0.188847	7.36785e-26	Not Sig
YBX1	0.405334	8.2574e-25	Not Sig
GLTSCR2	0.290617	2.24872e-24	Not Sig
MT-CO2	0.30226	2.28799e-24	Not Sig
RPL34	0.200948	4.6341e-23	Not Sig
B2M	-0.178465	6.49911e-23	Not Sig
HLA-B	-0.229455	6.46929e-21	Not Sig
DNAJC15	0.308926	7.34366e-20	Not Sig
GABPB1-AS1	-0.539305	7.6312e-19	Not Sig
IFI16	-0.452455	1.51808e-18	Not Sig
ISG20	-0.40845	4.00979e-17	Not Sig
MT-ND2	0.274128	6.62755e-17	Not Sig
C1QBP	0.282183	2.21322e-16	Not Sig
HLA-DRA	0.2051	2.38748e-16	Not Sig
HLA-DRB1	0.117836	3.73581e-16	Not Sig
STK17A	0.340029	4.17734e-15	Not Sig
RPS28	0.200859	6.0308e-15	Not Sig
MT-CO3	0.254184	6.37064e-15	Not Sig
RPS18	0.159919	8.35214e-15	Not Sig
HLA-DQA2	0.298838	1.13933e-14	Not Sig
HNRNPDL	0.245352	2.53508e-14	Not Sig
CD58	0.263717	2.7313e-14	Not Sig
RPS26	0.3226	3.64975e-14	Not Sig
NDUFS5	-0.0929557	6.95472e-14	Not Sig
IFIT1	-0.432594	1.95854e-13	Not Sig
PARP14	-0.345732	5.88095e-13	Not Sig
ACTG1	0.239161	6.01541e-13	Not Sig
XAF1	-0.327389	1.08187e-12	Not Sig
PSMD5-AS1	0.212078	1.45649e-12	Not Sig
JAK1	0.226228	1.56631e-12	Not Sig
PLSCR1	-0.433493	4.48029e-12	Not Sig
EPSTI1	-0.406766	5.1442e-12	Not Sig
EIF2AK2	-0.400425	8.90311e-12	Not Sig
LAT2	0.125412	1.39122e-11	Not Sig
SLC25A6	0.221772	2.64223e-11	Not Sig
XRCC5	-0.00459468	2.69047e-11	Not Sig
C4orf3	0.0147703	3.30974e-11	Not Sig
LY6E	-0.424674	6.85809e-11	Not Sig
SSNA1	0.16608	7.27508e-11	Not Sig
RAB5C	-0.0421183	1.8515e-10	Not Sig
LSM7	0.0985215	2.77077e-10	Not Sig
ADAR	-0.304937	3.18961e-10	Not Sig
OAS3	-0.367315	4.33249e-10	Not Sig
SAMSN1	0.210214	4.36851e-10	Not Sig
LRPAP1	-0.0227282	5.99833e-10	Not Sig
NIFK	0.0058684	6.76301e-10	Not Sig
ATP2B1	0.269452	7.37518e-10	Not Sig
SLIRP	0.0698617	8.00466e-10	Not Sig
SAMD9L	-0.354076	9.08733e-10	Not Sig
UQCRFS1	-0.130702	1.01759e-09	Not Sig
SKP1	-0.0904176	1.17177e-09	Not Sig
COX5B	0.149899	1.32254e-09	Not Sig
UXT	-0.0785004	1.34051e-09	Not Sig
VAPA	-0.0391928	1.61981e-09	Not Sig
RBM3	0.193595	1.81977e-09	Not Sig
HLA-DPB1	0.183535	2.17406e-09	Not Sig
MYL12B	-0.0688951	2.22031e-09	Not Sig
TNIP2	0.24727	2.22823e-09	Not Sig
SNX6	-0.0539437	2.27937e-09	Not Sig
SNHG7	0.18519	2.63394e-09	Not Sig
2019-09-07	-0.0333266	2.76218e-09	Not Sig
UBE2I	-0.0115338	3.41788e-09	Not Sig
ACTR3	0.0761496	3.53687e-09	Not Sig
LDHB	0.194774	3.74085e-09	Not Sig
MT-ND5	0.232711	4.32932e-09	Not Sig
SRRM1	0.167723	4.34835e-09	Not Sig
FAM96B	-0.134445	5.25241e-09	Not Sig
SF3B1	0.078646	5.78558e-09	Not Sig
STAT1	-0.355403	5.81659e-09	Not Sig
COX6A1	-0.0699351	6.72635e-09	Not Sig
IL2RG	-0.0613609	6.79845e-09	Not Sig
MED4	-0.0125517	6.96273e-09	Not Sig
ATP5G3	0.0832116	7.10373e-09	Not Sig
RNH1	0.0125402	7.91192e-09	Not Sig
LTB	0.167539	7.91777e-09	Not Sig
SERPINB1	-0.152073	8.25826e-09	Not Sig
IRF7	-0.343291	8.43964e-09	Not Sig
KRAS	0.17706	9.84652e-09	Not Sig
STK4	-0.0854805	1.06105e-08	Not Sig
SELT	-0.0791501	1.23764e-08	Not Sig
FKBP2	0.00817651	1.23843e-08	Not Sig
ARHGAP24	0.280837	1.26607e-08	Not Sig
STARD7	0.143056	1.27809e-08	Not Sig
MT-ND1	0.200242	1.33967e-08	Not Sig
CCDC174	0.08403	1.37084e-08	Not Sig
MYCBP2	0.136089	1.39545e-08	Not Sig
AKIRIN1	0.230895	1.56945e-08	Not Sig
HLA-A	0.15171	1.71264e-08	Not Sig
CD82	0.27864	1.86463e-08	Not Sig
PSMA4	-0.043344	1.94359e-08	Not Sig
COX7A2L	-0.020793	2.11505e-08	Not Sig
C19orf43	-0.0508523	2.11943e-08	Not Sig
HAX1	-0.0836831	2.18451e-08	Not Sig
NBEAL1	-0.150968	2.20701e-08	Not Sig
OAS2	-0.270368	2.44124e-08	Not Sig
RHOF	0.198402	2.63999e-08	Not Sig
UBL5	0.0659271	2.94173e-08	Not Sig
PAIP2	-0.112479	3.49857e-08	Not Sig
PUF60	-0.0227583	3.61046e-08	Not Sig
PNN	-0.0494284	3.75999e-08	Not Sig
LPXN	-0.142559	3.76039e-08	Not Sig
BTG1	0.225484	3.88435e-08	Not Sig
SEMA7A	0.230469	3.99129e-08	Not Sig
RPL18A	-0.112631	4.04915e-08	Not Sig
ATP6V1F	-0.252539	4.09326e-08	Not Sig
ZNF706	0.0139132	4.12894e-08	Not Sig
CYP20A1	-0.0536072	4.22813e-08	Not Sig
ABCF1	0.0121376	4.58783e-08	Not Sig
H2AFV	0.0245243	4.60825e-08	Not Sig
OFD1	-0.005949	4.98885e-08	Not Sig
PSMB8	-0.237659	5.51583e-08	Not Sig
LSM8	-0.0126512	5.56642e-08	Not Sig
SAMD9	-0.319202	5.84765e-08	Not Sig
ORMDL2	-0.00458431	6.29456e-08	Not Sig
CD55	-0.252933	6.37067e-08	Not Sig
IFI44L	-0.294368	6.39623e-08	Not Sig
PSMB4	-0.0885368	6.68118e-08	Not Sig
PSMB6	0.0295428	7.06824e-08	Not Sig
SRSF5	-0.0528567	7.34604e-08	Not Sig
DPM1	-0.0309875	7.42486e-08	Not Sig
MT-CO1	0.18601	7.81506e-08	Not Sig
MAF1	0.208261	8.84992e-08	Not Sig
CLEC2D	-0.363594	9.27136e-08	Not Sig
ZNF131	-0.0569271	9.75764e-08	Not Sig
SPIB	0.263147	1.06051e-07	Not Sig
MX2	-0.335991	1.17808e-07	Not Sig
HLA-DQB1	-0.195589	1.20273e-07	Not Sig
CSNK1G3	0.0767756	1.21075e-07	Not Sig
TMEM243	-0.0710059	1.21977e-07	Not Sig
SNRPE	0.0127685	1.39718e-07	Not Sig
TUFM	0.0701042	1.50164e-07	Not Sig
SNHG8	-0.123135	1.59606e-07	Not Sig
HNRNPF	-0.00231718	1.66137e-07	Not Sig
UBE2B	0.0820303	1.83563e-07	Not Sig
DYNLT3	-0.0472937	1.8472e-07	Not Sig
GBP4	-0.31787	1.88e-07	Not Sig
EIF3M	0.0193586	1.88567e-07	Not Sig
TPR	0.0706937	1.94337e-07	Not Sig
WTAP	0.160338	1.97016e-07	Not Sig
CAP1	0.0553762	2.09891e-07	Not Sig
TAP1	-0.201159	2.25046e-07	Not Sig
PCMTD1	0.0469559	2.25813e-07	Not Sig
SNU13	0.0684847	2.36064e-07	Not Sig
ECE1	0.0723712	2.64922e-07	Not Sig
SF3B6	-0.179381	2.65858e-07	Not Sig
ARF6	0.158181	2.75608e-07	Not Sig
UBE2L6	-0.29424	2.85054e-07	Not Sig
VASP	0.129123	2.87469e-07	Not Sig
HLA-E	-0.131948	2.95966e-07	Not Sig
LARP7	0.0140014	3.0406e-07	Not Sig
HLA-DQA1	-0.241302	3.17433e-07	Not Sig
NHP2	-0.0192297	3.21749e-07	Not Sig
RAP1A	0.112638	3.31768e-07	Not Sig
NDUFAF3	0.114288	3.37626e-07	Not Sig
FXYD5	0.036066	3.37788e-07	Not Sig
ARF1	-0.12741	3.43334e-07	Not Sig
MRPL41	-0.00844932	3.50344e-07	Not Sig
CD70	0.254021	3.70512e-07	Not Sig
STK10	-0.00446095	3.80631e-07	Not Sig
BAG1	0.0869828	4.05915e-07	Not Sig
STAU1	-0.0542591	4.06113e-07	Not Sig
LSM1	-0.0128669	4.26841e-07	Not Sig
LYPLA1	0.0727492	4.307e-07	Not Sig
ILF3	0.0171828	4.33575e-07	Not Sig
PRRC2C	0.011299	4.47351e-07	Not Sig
CYLD	-0.0681421	4.50362e-07	Not Sig
SRFBP1	0.042106	4.67241e-07	Not Sig
RP5-1171I10.5	-0.170935	4.7045e-07	Not Sig
PPIF	0.192312	4.79285e-07	Not Sig
CCNC	0.0816739	4.97921e-07	Not Sig
RPSA	0.141928	5.02073e-07	Not Sig
RTCB	-0.16978	5.16256e-07	Not Sig
RASSF5	0.0348778	5.36991e-07	Not Sig
PRR13	0.00141851	6.08135e-07	Not Sig
CORO7	0.141702	6.24747e-07	Not Sig
RAB7A	-0.02149	6.38779e-07	Not Sig
MEAF6	0.140923	6.49061e-07	Not Sig
NOP10	0.00878907	6.63767e-07	Not Sig
ATP6V0B	-0.0344622	6.81609e-07	Not Sig
EIF3D	-0.0385709	6.91344e-07	Not Sig
GNB2	0.137936	6.93798e-07	Not Sig
PPHLN1	0.0173929	7.04382e-07	Not Sig
ARPC1B	0.0234793	7.0953e-07	Not Sig
GALNT2	-0.192971	7.16169e-07	Not Sig
SP110	-0.304856	7.2251e-07	Not Sig
VDAC1	0.0963475	7.4368e-07	Not Sig
MRPS18B	0.0291021	7.46603e-07	Not Sig
ATP6V1G1	0.0180408	7.56709e-07	Not Sig
ATRAID	0.0739227	7.88163e-07	Not Sig
RANBP1	0.0603432	8.18861e-07	Not Sig
NIP7	0.0723367	8.29157e-07	Not Sig
HLA-G	0.171114	8.43601e-07	Not Sig
OAZ2	0.0140353	8.59908e-07	Not Sig
RPA3	-0.128487	8.64428e-07	Not Sig
HLA-DPA1	-0.0169447	9.12121e-07	Not Sig
ZCCHC7	-0.156122	1.00464e-06	Not Sig
NEAT1	-0.286433	1.01687e-06	Not Sig
PSMA1	-0.0523498	1.01728e-06	Not Sig
RPS27	0.090948	1.05306e-06	Not Sig
HNRNPA3	0.0231521	1.10718e-06	Not Sig
RASSF1	-0.0310316	1.12728e-06	Not Sig
TNFRSF18	0.128965	1.20772e-06	Not Sig
ENSA	-0.0886653	1.22298e-06	Not Sig
WDR83OS	-0.00401795	1.28274e-06	Not Sig
PHF1	0.0273271	1.29603e-06	Not Sig
FAM60A	0.14647	1.30691e-06	Not Sig
TMA7	-0.0167498	1.4807e-06	Not Sig
LMAN2	-0.0626897	1.59708e-06	Not Sig
MORF4L2	-0.0913341	1.60288e-06	Not Sig
NAP1L4	0.0478287	1.68403e-06	Not Sig
HMGN1	-0.116224	1.6967e-06	Not Sig
MPHOSPH8	0.0311044	1.70828e-06	Not Sig
TRIM22	-0.261046	1.72076e-06	Not Sig
DGUOK	0.00490461	1.72988e-06	Not Sig
CREM	-0.310641	1.76295e-06	Not Sig
NIPA2	-0.000775388	1.76903e-06	Not Sig
DDX6	-0.0460653	1.81292e-06	Not Sig
C19orf70	0.114027	1.96744e-06	Not Sig
PHB2	0.10978	1.99577e-06	Not Sig
CYB5A	0.114206	1.99694e-06	Not Sig
CAST	0.157871	2.11483e-06	Not Sig
FYTTD1	0.0773622	2.12459e-06	Not Sig
RBM4	0.0370084	2.17428e-06	Not Sig
FBXL3	0.159315	2.23426e-06	Not Sig
DDX17	0.0556648	2.34285e-06	Not Sig
SNX17	0.0206095	2.38643e-06	Not Sig
SNAP23	0.122607	2.39503e-06	Not Sig
NT5C3A	-0.190582	2.45295e-06	Not Sig
SNRPD3	0.00820671	2.4612e-06	Not Sig
THAP2	-0.368262	2.57918e-06	Not Sig
HTRA2	0.17165	2.64036e-06	Not Sig
DEK	-0.118054	2.66478e-06	Not Sig
ARPC5	-0.0151825	2.83597e-06	Not Sig
ARGLU1	-0.0486041	2.89021e-06	Not Sig
SNRPD2	-0.10442	2.92562e-06	Not Sig
PNRC1	0.111763	2.95539e-06	Not Sig
PDAP1	-0.0926511	3.0999e-06	Not Sig
SON	0.135792	3.13798e-06	Not Sig
PSMB9	-0.272756	3.138e-06	Not Sig
KCNN4	0.228921	3.16737e-06	Not Sig
CCT5	-0.00285424	3.33704e-06	Not Sig
IFNGR2	0.179372	3.36807e-06	Not Sig
OPA3	0.0200005	3.69842e-06	Not Sig
GUK1	-0.0575746	3.81572e-06	Not Sig
CD164	-0.134204	3.83151e-06	Not Sig
SYPL1	-0.0158603	4.05673e-06	Not Sig
PA2G4	0.0912451	4.13604e-06	Not Sig
TMUB1	0.162272	4.17442e-06	Not Sig
NCBP2	-0.0140517	4.2004e-06	Not Sig
NOP56	0.0727743	4.28175e-06	Not Sig
RPA2	-0.000695678	4.35127e-06	Not Sig
SRSF1	-0.0611789	4.35673e-06	Not Sig
NCOR1	0.107154	4.40065e-06	Not Sig
TMEM59	-0.109654	4.89438e-06	Not Sig
ADIPOR1	-0.0929005	5.11904e-06	Not Sig
UBE2J2	0.0302743	5.12995e-06	Not Sig
ARHGAP25	0.0776447	5.37332e-06	Not Sig
EIF1B	-0.14272	5.41895e-06	Not Sig
ZNF302	-0.185302	5.43174e-06	Not Sig
RSF1	0.0727055	5.44135e-06	Not Sig
MAPK1IP1L	-0.00448752	5.64182e-06	Not Sig
NDUFS6	-0.0255043	5.70125e-06	Not Sig
KMT2E	0.0713053	5.79583e-06	Not Sig
UBXN4	0.00469642	6.0981e-06	Not Sig
HLA-DQB2	0.14995	6.16643e-06	Not Sig
COX7B	-0.0263663	6.24361e-06	Not Sig
SSB	0.0966846	6.50383e-06	Not Sig
KLF6	0.147363	6.71786e-06	Not Sig
MTDH	0.192453	6.72317e-06	Not Sig
DDT	-0.00504375	6.79816e-06	Not Sig
PET100	-0.0336924	7.34108e-06	Not Sig
ARPC3	-0.14098	7.35101e-06	Not Sig
RPS17	-0.110486	7.36008e-06	Not Sig
TXNDC12	-0.00817734	7.69081e-06	Not Sig
RPS21	0.0974383	8.14633e-06	Not Sig
KRR1	0.107035	8.61897e-06	Not Sig
PCGF5	-0.00899575	8.74177e-06	Not Sig
GBP2	-0.320212	8.81385e-06	Not Sig
GTF2A2	-0.0694554	8.9621e-06	Not Sig
GABPB1	0.0913004	9.10877e-06	Not Sig
RRP15	0.055537	9.24516e-06	Not Sig
PDE4B	-0.153136	9.26687e-06	Not Sig
SZRD1	-0.000590718	9.37932e-06	Not Sig
PPDPF	0.100816	9.43187e-06	Not Sig
MRPL54	0.0283967	9.45383e-06	Not Sig
BLOC1S2	-0.0958427	9.48684e-06	Not Sig
NDUFB10	0.123696	9.55055e-06	Not Sig
CD37	-0.101976	9.6875e-06	Not Sig
ATP5G2	0.130059	9.77999e-06	Not Sig
MRPS21	-0.0536533	9.80187e-06	Not Sig
2019-09-02	-0.0380658	1.00369e-05	Not Sig
PITHD1	-0.0568606	1.01734e-05	Not Sig
NDUFB4	-0.0134396	1.06163e-05	Not Sig
NECAP2	0.0381589	1.08613e-05	Not Sig
ACTR2	0.119629	1.1159e-05	Not Sig
AURKAIP1	-0.0167506	1.12819e-05	Not Sig
HNRNPAB	0.117113	1.13739e-05	Not Sig
MAP2K3	0.209978	1.18881e-05	Not Sig
C12orf65	0.125053	1.27854e-05	Not Sig
RPS4Y1	0.0182773	1.29195e-05	Not Sig
SRSF4	0.0400354	1.30791e-05	Not Sig
ENO1	0.0254693	1.31585e-05	Not Sig
COMMD6	0.131422	1.35764e-05	Not Sig
MRPL51	-0.124763	1.35931e-05	Not Sig
RNMT	0.0231849	1.39118e-05	Not Sig
ERH	-0.082292	1.39317e-05	Not Sig
IFT20	-0.0603205	1.40811e-05	Not Sig
SRSF3	0.187945	1.42359e-05	Not Sig
ZFP36L1	-0.244508	1.44882e-05	Not Sig
KDM6B	-0.0530112	1.45104e-05	Not Sig
RELB	0.194363	1.45963e-05	Not Sig
MZT2B	0.0341819	1.47023e-05	Not Sig
LAMTOR1	-0.00231193	1.47847e-05	Not Sig
SF3B4	0.00814139	1.50732e-05	Not Sig
ADGRE5	0.155844	1.5216e-05	Not Sig
NAPA	-0.111335	1.52373e-05	Not Sig
GTF2I	0.0859812	1.52616e-05	Not Sig
UQCRB	0.151962	1.54285e-05	Not Sig
PPP2R3C	0.0497497	1.63105e-05	Not Sig
RBM7	-0.0493652	1.65096e-05	Not Sig
CGGBP1	-0.0681958	1.66018e-05	Not Sig
ZNF593	0.0257522	1.72629e-05	Not Sig
ARPC5L	0.0715728	1.75942e-05	Not Sig
ILF2	0.0398959	1.86132e-05	Not Sig
SWAP70	0.0952325	1.96656e-05	Not Sig
SNRPG	-0.0297809	1.99282e-05	Not Sig
SSR4	-0.0693295	1.99593e-05	Not Sig
HNRNPU	0.0033984	2.03699e-05	Not Sig
RFTN1	0.0123546	2.03835e-05	Not Sig
THRAP3	0.189386	2.06482e-05	Not Sig
PDCD6	-0.0636023	2.1066e-05	Not Sig
SMDT1	0.0252806	2.11562e-05	Not Sig
TNFRSF13C	0.194302	2.2398e-05	Not Sig
SOCS3	0.245446	2.33004e-05	Not Sig
TSC22D3	0.370434	2.33193e-05	Not Sig
RHOG	0.127182	2.33983e-05	Not Sig
OXA1L	0.0589717	2.35256e-05	Not Sig
TMEM57	0.142553	2.37109e-05	Not Sig
EIF5	0.115629	2.42183e-05	Not Sig
GNG5	-0.163161	2.42441e-05	Not Sig
COPS6	0.00807434	2.4414e-05	Not Sig
MINOS1	-0.0268038	2.4539e-05	Not Sig
EIF6	-0.0422293	2.48197e-05	Not Sig
UBALD1	0.00480847	2.51745e-05	Not Sig
PPP1R11	-0.0470266	2.56803e-05	Not Sig
PSMD13	-0.124815	2.57419e-05	Not Sig
LUC7L3	0.0305138	2.59484e-05	Not Sig
AMD1	-0.252579	2.70956e-05	Not Sig
PPP4C	-0.0492967	2.76494e-05	Not Sig
CCDC58	0.0715222	2.80579e-05	Not Sig
CLNS1A	0.0487187	2.81661e-05	Not Sig
MRPL32	-0.0223853	2.90489e-05	Not Sig
SSRP1	0.0465009	2.95639e-05	Not Sig
DDX50	0.0163035	2.9754e-05	Not Sig
TOX4	-0.00161381	2.97611e-05	Not Sig
NKAP	0.0932976	2.99199e-05	Not Sig
ELMO1	0.0379789	3.08184e-05	Not Sig
C14orf2	0.0773445	3.13582e-05	Not Sig
POU2F2	0.269104	3.21137e-05	Not Sig
VMP1	-0.0602653	3.24744e-05	Not Sig
BANF1	-0.023091	3.35054e-05	Not Sig
CHMP2A	-0.0862813	3.36268e-05	Not Sig
UBXN1	0.0261455	3.42866e-05	Not Sig
INO80D	0.00242673	3.45427e-05	Not Sig
RABEP1	-0.0212354	3.45798e-05	Not Sig
DBI	-0.0998361	3.47084e-05	Not Sig
ATP5J	-0.117774	3.48245e-05	Not Sig
EIF5B	0.0161149	3.48785e-05	Not Sig
NEDD8	-0.0274331	3.57817e-05	Not Sig
TES	0.149142	3.63097e-05	Not Sig
NDUFAB1	-0.015745	3.7571e-05	Not Sig
NDFIP1	0.087808	3.80012e-05	Not Sig
ANXA11	0.0407209	3.80848e-05	Not Sig
GOLGA4	-0.00134203	3.8116e-05	Not Sig
ATPIF1	0.163512	3.8121e-05	Not Sig
HMGB1	0.00561393	3.81237e-05	Not Sig
HNRNPM	0.0183574	3.83379e-05	Not Sig
DNAJC7	-0.000386104	4.02438e-05	Not Sig
NDUFA2	-0.037735	4.12097e-05	Not Sig
SCAMP2	-0.097751	4.17907e-05	Not Sig
PEA15	0.0919525	4.22753e-05	Not Sig
ITSN2	0.0726665	4.43504e-05	Not Sig
GNAI3	-0.0750833	4.45479e-05	Not Sig
NOC2L	-0.0254269	4.48356e-05	Not Sig
CAPZB	0.133018	4.60249e-05	Not Sig
CBFB	0.0671305	4.6616e-05	Not Sig
SUPT4H1	-0.0574373	4.70718e-05	Not Sig
SUCLG1	-0.0729912	4.83624e-05	Not Sig
MRPL14	-0.070801	4.84237e-05	Not Sig
HNRNPA1	0.132788	5.0042e-05	Not Sig
MRPL20	0.0568931	5.07579e-05	Not Sig
ANP32A	0.0715678	5.08339e-05	Not Sig
TSPAN3	0.0211291	5.136e-05	Not Sig
POLR2F	0.0303365	5.2523e-05	Not Sig
C1orf43	-0.0814244	5.31531e-05	Not Sig
CAPZA2	-0.0043454	5.31638e-05	Not Sig
PSMA3	-0.12853	5.35902e-05	Not Sig
COX7A2	-0.0119875	5.37011e-05	Not Sig
DCTPP1	0.0776219	5.39234e-05	Not Sig
BBX	0.0512312	5.55651e-05	Not Sig
RSL1D1	0.0213162	5.65059e-05	Not Sig
C6orf48	-0.134288	5.67451e-05	Not Sig
TRIM56	-0.169959	5.77759e-05	Not Sig
PITPNB	-0.0514955	5.77827e-05	Not Sig
ARHGDIA	-0.045969	5.79827e-05	Not Sig
EIF3H	0.0982535	6.12934e-05	Not Sig
UQCR11	0.0218248	6.23144e-05	Not Sig
TIMM9	0.0362496	6.25193e-05	Not Sig
PHF6	0.144321	6.37182e-05	Not Sig
MAT2A	-0.0361006	6.58264e-05	Not Sig
CELF1	0.0309258	6.60031e-05	Not Sig
TINF2	-0.00484976	6.64524e-05	Not Sig
COX7C	0.00414143	6.6711e-05	Not Sig
ZNF451	-0.035032	6.71129e-05	Not Sig
RBMX	-0.00559432	6.73864e-05	Not Sig
ZNF207	-0.130843	6.85194e-05	Not Sig
OAS1	-0.240745	6.92837e-05	Not Sig
COMMD5	0.0394922	6.95969e-05	Not Sig
P2RY10	-0.136083	7.24608e-05	Not Sig
TRBC2	-0.017008	7.26174e-05	Not Sig
RHEB	0.024357	7.53242e-05	Not Sig
PDCD10	0.053058	7.73427e-05	Not Sig
EIF1AY	-0.0187959	7.79586e-05	Not Sig
CHD1	-0.024622	7.9073e-05	Not Sig
IL2RA	0.188521	8.33636e-05	Not Sig
SNRPB2	0.0496715	8.79344e-05	Not Sig
ZNF800	0.118158	8.79764e-05	Not Sig
TCEA1	0.0700103	9.04865e-05	Not Sig
SMAP2	0.13353	9.20105e-05	Not Sig
PRPS1	-0.0580923	9.44402e-05	Not Sig
LINC00926	-0.110534	9.6696e-05	Not Sig
YWHAG	-0.0034062	9.74731e-05	Not Sig
SS18L2	-0.0136735	9.75868e-05	Not Sig
PYURF	-0.059283	9.83184e-05	Not Sig
DPH2	-0.0491354	0.00010072	Not Sig
AFTPH	0.0495603	0.000100898	Not Sig
PNISR	-0.0551061	0.000101746	Not Sig
UBE2A	-0.128645	0.000103317	Not Sig
PSENEN	-0.167778	0.000105058	Not Sig
TMEM258	0.0554498	0.000105506	Not Sig
PSME2	-0.151094	0.0001072	Not Sig
ADRM1	0.0316221	0.000110235	Not Sig
SNRPD1	-0.0637621	0.00011104	Not Sig
CYB5B	0.101377	0.000115578	Not Sig
CYC1	-0.017836	0.000116073	Not Sig
ISCA1	-0.117583	0.000116336	Not Sig
CD44	0.0415814	0.000116753	Not Sig
DHRS7B	0.0849834	0.000117371	Not Sig
PPP2R1A	0.0258053	0.000117415	Not Sig
SRSF10	0.0424634	0.000117631	Not Sig
MRPS18C	0.0062708	0.000118301	Not Sig
NOL7	0.0162691	0.000118457	Not Sig
BPTF	-0.0628336	0.000121301	Not Sig
CCSER2	0.0869175	0.00012513	Not Sig
SYS1	0.0437084	0.000127502	Not Sig
MTRNR2L12	-0.0180485	0.000127662	Not Sig
BUB3	-0.0680964	0.000127736	Not Sig
ZNFX1	-0.0830621	0.00012851	Not Sig
UBR5	0.0439814	0.000130405	Not Sig
COX20	-0.0132553	0.000131951	Not Sig
MTMR14	0.0569326	0.000134738	Not Sig
MKNK2	0.128063	0.000135246	Not Sig
DDX18	0.145793	0.000135699	Not Sig
GLIPR1	-0.180453	0.000139681	Not Sig
PRNP	-0.16314	0.000141457	Not Sig
CD48	-0.0745115	0.000143705	Not Sig
TCEB2	0.0651668	0.000148818	Not Sig
NDUFA11	-0.0864026	0.000150678	Not Sig
YTHDF2	0.0309928	0.000150898	Not Sig
PHB	0.0176346	0.000150916	Not Sig
IP6K2	-0.0371457	0.000153137	Not Sig
TMED2	-0.0379437	0.000153912	Not Sig
PILRB	-0.243097	0.000154424	Not Sig
RPL7L1	-0.0606777	0.000154753	Not Sig
PPP2CA	0.0375744	0.000157829	Not Sig
RAD23A	0.0733604	0.000159678	Not Sig
ERP44	-0.055383	0.000160437	Not Sig
BSG	-0.0495118	0.000162238	Not Sig
SLTM	-0.000559145	0.000162646	Not Sig
RPS15A	0.0889871	0.000163788	Not Sig
COBLL1	0.112927	0.000164361	Not Sig
IRF9	-0.238739	0.000165877	Not Sig
LSM12	0.0203666	0.000170194	Not Sig
ETFA	-0.0323768	0.000171988	Not Sig
HPRT1	-0.0162167	0.000176741	Not Sig
PTMA	0.104888	0.000177533	Not Sig
RPL36	0.126862	0.000177585	Not Sig
ST13	-0.0407647	0.000177907	Not Sig
GPBP1L1	-0.0339213	0.000178229	Not Sig
IGHD	-0.35412	0.000180567	Not Sig
SSR2	0.0673327	0.00018368	Not Sig
PSMB1	-0.0373032	0.0001863	Not Sig
IFRD2	0.0651439	0.000188409	Not Sig
RBX1	0.0216864	0.000188685	Not Sig
STAT3	-0.0292426	0.000190655	Not Sig
ATF6	0.0581091	0.000190791	Not Sig
TIPRL	-0.0493637	0.000190971	Not Sig
NR3C1	-0.0811524	0.000191516	Not Sig
RP11-138A9.1	-0.0576407	0.00019198	Not Sig
TBCA	-0.0140057	0.000197048	Not Sig
MDH1	-0.00821492	0.00019986	Not Sig
PABPC1	-0.125126	0.000202179	Not Sig
SRSF9	0.112069	0.000203863	Not Sig
AP3S1	0.0833201	0.000206468	Not Sig
MRFAP1	0.00726225	0.000208087	Not Sig
THAP7	0.0524435	0.000209153	Not Sig
APH1A	0.0218184	0.000210456	Not Sig
GNB2L1	0.122268	0.000211137	Not Sig
CAND1	0.0675671	0.000211532	Not Sig
SRSF2	0.144551	0.00021535	Not Sig
LINC00493	0.0661917	0.000218495	Not Sig
UTP6	0.00154862	0.000222346	Not Sig
POLR2J3	-0.0871971	0.000222657	Not Sig
ANP32B	0.122472	0.000224346	Not Sig
SH3KBP1	0.158858	0.000225885	Not Sig
ELOF1	-0.105604	0.000228092	Not Sig
TGS1	0.042588	0.00023361	Not Sig
EVI2B	-0.0252784	0.000236116	Not Sig
TMEM208	-0.00417771	0.000238895	Not Sig
CREB1	0.149473	0.000245628	Not Sig
STRAP	-0.0401714	0.000251345	Not Sig
EIF2B2	-0.0916608	0.000259509	Not Sig
AAMP	-0.038086	0.000261135	Not Sig
RPAIN	-0.0803989	0.000267855	Not Sig
MRPL17	0.0226014	0.000268117	Not Sig
DENND4A	0.0303606	0.000269639	Not Sig
GAPDH	0.0380818	0.000271398	Not Sig
RP11-255M2.3	0.11468	0.000275662	Not Sig
DNAJA2	0.068702	0.000284602	Not Sig
HNRNPR	-0.0293693	0.000284907	Not Sig
EEF1E1	-0.0333026	0.000288153	Not Sig
SCAF11	-0.0140269	0.000289511	Not Sig
MED10	-0.00170791	0.000289636	Not Sig
FAM204A	-0.0187602	0.000295908	Not Sig
MGAT1	-0.0204149	0.000305889	Not Sig
ISCU	0.0882776	0.000306792	Not Sig
LINC00869	0.081235	0.0003087	Not Sig
HINT1	-0.128514	0.000317023	Not Sig
NARF	0.00841827	0.000317476	Not Sig
TRAM1	0.056542	0.000322867	Not Sig
DAD1	0.00215162	0.000328352	Not Sig
SEC62	0.0102667	0.000328872	Not Sig
RBM5	-0.0185303	0.00033041	Not Sig
TMEM160	0.14795	0.000331164	Not Sig
HCLS1	-0.0933434	0.000331471	Not Sig
TRAF4	0.162157	0.00033218	Not Sig
TAF7	-0.102498	0.000334092	Not Sig
CYTIP	-0.185628	0.000337943	Not Sig
PSMC3	-0.121453	0.000349149	Not Sig
C14orf119	-0.0828924	0.000351059	Not Sig
2019-09-06	0.122938	0.00035477	Not Sig
USP8	0.0418778	0.000363816	Not Sig
MARCKSL1	0.0827491	0.000364444	Not Sig
ZC3H8	0.0125381	0.000367668	Not Sig
IDS	-0.0249974	0.000371431	Not Sig
TAPBP	-0.0868796	0.000374877	Not Sig
ATG101	0.0283324	0.000376516	Not Sig
S100A10	0.16487	0.000376936	Not Sig
COX8A	0.0359221	0.000388759	Not Sig
UBE2N	0.0173436	0.000394899	Not Sig
MAGOH	-0.0720006	0.000396576	Not Sig
BID	0.0361139	0.000397093	Not Sig
SPCS1	0.0531986	0.000412354	Not Sig
USP14	0.146063	0.000412689	Not Sig
NANS	-0.115084	0.000412988	Not Sig
YWHAB	0.0500068	0.000415439	Not Sig
TSG101	0.0434989	0.000416936	Not Sig
HSD17B10	0.0286047	0.000421732	Not Sig
LSM14A	0.070718	0.000426443	Not Sig
SNRNP40	-0.0647623	0.000429047	Not Sig
SRI	0.084457	0.000429229	Not Sig
APRT	-0.0156739	0.000431741	Not Sig
TTC19	-0.0299462	0.00044324	Not Sig
SMG1	-0.0332251	0.000450404	Not Sig
CHMP4B	0.0924893	0.000450637	Not Sig
ADPRHL2	-0.0666	0.0004522	Not Sig
BFAR	0.0260308	0.000454365	Not Sig
C14orf166	-0.0246172	0.000458534	Not Sig
PARK7	-0.0360798	0.000460218	Not Sig
PARP1	0.00779322	0.000460795	Not Sig
EMP3	0.115729	0.000461584	Not Sig
RBM22	-0.0147594	0.000465032	Not Sig
PGK1	0.0967904	0.000466942	Not Sig
NDUFB8	-0.0778956	0.000468109	Not Sig
CAPZA1	-0.0812468	0.0004684	Not Sig
DNAJC8	-0.00883104	0.000470901	Not Sig
EIF1AX	0.0634627	0.000477514	Not Sig
TMED10	-0.0675174	0.000478992	Not Sig
KTN1	0.0555458	0.000481733	Not Sig
BLK	0.212497	0.000482202	Not Sig
EBAG9	0.0300069	0.000482473	Not Sig
ZC3H12A	0.0146216	0.00048293	Not Sig
PCBP2	-0.0503234	0.000486315	Not Sig
NDUFA3	0.0529256	0.000491962	Not Sig
TRAPPC4	-0.0740228	0.000492884	Not Sig
ORAI2	0.117265	0.000498036	Not Sig
UQCR10	-0.0537258	0.000502538	Not Sig
NELFCD	0.132725	0.000505735	Not Sig
HERPUD1	0.190007	0.000512898	Not Sig
ARID1A	0.0367107	0.000525425	Not Sig
RTF1	0.112465	0.000536311	Not Sig
SUMO2	-0.00354373	0.000540923	Not Sig
KPNB1	-0.0747923	0.000542374	Not Sig
NUCKS1	0.0494057	0.000545524	Not Sig
BAZ2A	-0.00530921	0.000548926	Not Sig
PPP1CA	-0.049591	0.000550099	Not Sig
GLO1	0.0239463	0.000560445	Not Sig
SEC11C	0.0379255	0.000561213	Not Sig
LAMTOR3	-0.0265643	0.000578798	Not Sig
EMC10	0.053076	0.000579264	Not Sig
DDX27	-0.00826732	0.000590008	Not Sig
NDUFAF4	-0.0172222	0.000590477	Not Sig
FAM103A1	-0.0815719	0.000599703	Not Sig
SF3B5	-0.0808807	0.000600227	Not Sig
TRAF1	0.17988	0.000601815	Not Sig
SAP18	-0.00387265	0.000605644	Not Sig
EIF4B	0.122944	0.000615504	Not Sig
SH2D3A	0.0802378	0.000619606	Not Sig
NSA2	-0.0172074	0.000621371	Not Sig
PLEKHF2	0.110278	0.000627347	Not Sig
TTF1	0.0376894	0.000628233	Not Sig
SFT2D1	-0.146056	0.000628408	Not Sig
GSTP1	-0.0293197	0.000636956	Not Sig
PDIA3	-0.111733	0.000638339	Not Sig
PSMA2	-0.132836	0.000640653	Not Sig
ACD	0.0918631	0.00064618	Not Sig
GNG2	0.0249914	0.000656733	Not Sig
PRDM2	0.03206	0.000664968	Not Sig
SUMO1	0.0355122	0.000674292	Not Sig
C16orf91	-0.0736718	0.000678428	Not Sig
RNF149	0.0415965	0.00068038	Not Sig
SDHD	-0.0355133	0.000686636	Not Sig
TWISTNB	0.14766	0.00068722	Not Sig
SLC25A19	-0.0856209	0.000691509	Not Sig
ZNF394	0.0916013	0.000694676	Not Sig
DNPEP	-0.0757702	0.000695321	Not Sig
EHD1	0.11203	0.000702945	Not Sig
PTPN1	0.105139	0.000703581	Not Sig
RIPK2	0.117483	0.00070389	Not Sig
TMEM87A	0.029538	0.000705571	Not Sig
PIKFYVE	0.0329769	0.000712424	Not Sig
MYL12A	-0.136974	0.000713052	Not Sig
CHD4	0.0365746	0.000716111	Not Sig
RTN4	0.171451	0.000718765	Not Sig
SRP72	0.112562	0.000719769	Not Sig
NUTF2	-0.0260887	0.00073393	Not Sig
UBE2D2	0.110767	0.000737867	Not Sig
MYDGF	-0.00421453	0.000752933	Not Sig
TNIP1	0.0558201	0.000759504	Not Sig
USP34	0.0102827	0.00076182	Not Sig
DNAJC9	-0.00670447	0.000775615	Not Sig
CDC26	-0.0962492	0.000775668	Not Sig
SERP1	-0.0879637	0.000777665	Not Sig
ANAPC16	0.00398825	0.00077826	Not Sig
ANKRD11	-0.0335105	0.00078172	Not Sig
SCAMP3	-0.0254163	0.000783524	Not Sig
OSTC	-0.0118503	0.000784814	Not Sig
ARHGEF1	0.0639906	0.000789575	Not Sig
PRDX5	-0.0626711	0.000791244	Not Sig
TMBIM1	0.0502693	0.000792728	Not Sig
LSM6	-0.0202866	0.000813786	Not Sig
AGO2	-0.0436464	0.000815825	Not Sig
TMED9	-0.0622394	0.00082978	Not Sig
YIF1A	0.0738878	0.000829845	Not Sig
ABT1	0.00544863	0.000844351	Not Sig
TOMM20	-0.0788851	0.00084612	Not Sig
POLE3	-0.0205543	0.000846651	Not Sig
WBP11	0.0101814	0.000855033	Not Sig
HSPE1	0.0766124	0.000855912	Not Sig
SQSTM1	-0.19638	0.000873206	Not Sig
POMP	-0.12337	0.000878618	Not Sig
MRPS12	0.013889	0.000879025	Not Sig
SP100	-0.10684	0.000879193	Not Sig
PLEKHB2	-0.109554	0.000887728	Not Sig
POLR1C	-0.0199271	0.00089892	Not Sig
YIPF3	-0.0315108	0.000904201	Not Sig
MED28	-0.0313878	0.000909241	Not Sig
NDUFA12	0.0162816	0.000911836	Not Sig
SNW1	0.0103522	0.000927002	Not Sig
COX19	-0.0165893	0.000932343	Not Sig
PSMD8	-0.0609558	0.000934815	Not Sig
LINC00969	-0.0308504	0.000947346	Not Sig
MRPL52	0.0199831	0.000953263	Not Sig
SREK1	0.0713689	0.000956522	Not Sig
MDH2	0.0409957	0.000960312	Not Sig
PAPOLA	0.00997243	0.000960809	Not Sig
EIF3A	0.0452218	0.000971674	Not Sig
ATP1B3	-0.130562	0.000972502	Not Sig
H2AFY	0.0959096	0.000979827	Not Sig
MAX	0.0340095	0.00099117	Not Sig
CDC73	-0.0611332	0.000992341	Not Sig
THOC2	0.0518671	0.00101772	Not Sig
SRRM2	0.163678	0.00104167	Not Sig
MAPKAPK5	0.0744411	0.00104319	Not Sig
NRAS	-0.00581722	0.00104862	Not Sig
TUBA4A	-0.0920995	0.00104939	Not Sig
BCL2	0.0364607	0.00105709	Not Sig
CD53	-0.0502851	0.00106928	Not Sig
METTL9	0.0067582	0.00107234	Not Sig
UBL3	0.103179	0.00109616	Not Sig
BRMS1	-0.0398406	0.00109821	Not Sig
USP11	0.0861927	0.00112059	Not Sig
NAA50	-0.0463556	0.00112374	Not Sig
PDCL3	0.10162	0.00114107	Not Sig
ZNF24	-0.126691	0.00116237	Not Sig
OTUD6B-AS1	0.00404	0.00116349	Not Sig
CHD6	0.00958275	0.00116378	Not Sig
KIAA1143	-0.0576928	0.00116445	Not Sig
PRELID1	-0.0528397	0.00116737	Not Sig
VOPP1	0.0547616	0.00118402	Not Sig
PSMA3-AS1	-0.0738684	0.00119641	Not Sig
SRP19	-0.0494536	0.00123475	Not Sig
DCAF13	0.0432808	0.00124162	Not Sig
TALDO1	-0.143635	0.00125909	Not Sig
NXF1	-0.0375793	0.00126442	Not Sig
LAPTM4A	-0.116753	0.00127329	Not Sig
COX5A	-0.0627904	0.00128489	Not Sig
DARS	-0.000150163	0.00131306	Not Sig
COX6B1	0.0793657	0.00132807	Not Sig
LDHA	0.00865969	0.00134158	Not Sig
NAA20	0.00137107	0.0013529	Not Sig
SUB1	-0.0975063	0.00135956	Not Sig
STMN1	-0.159754	0.00136101	Not Sig
CDKN1A	-0.107719	0.00136171	Not Sig
KAT5	0.0262575	0.00136346	Not Sig
DHX15	0.00889229	0.00138471	Not Sig
SMC3	0.0221972	0.0014081	Not Sig
FAM49B	0.0666082	0.00141062	Not Sig
PGAM1	0.050189	0.00145399	Not Sig
KDELR2	0.00928671	0.00147483	Not Sig
MRPS22	0.00998835	0.00148695	Not Sig
NDUFA1	-0.0229568	0.00149319	Not Sig
SLC3A2	-0.116761	0.00150108	Not Sig
TERF2IP	0.14351	0.00150108	Not Sig
SQLE	-0.00415179	0.00150206	Not Sig
TPM4	0.0477928	0.00153563	Not Sig
MYL6	-0.0966272	0.00155911	Not Sig
MEA1	-0.0534369	0.00155984	Not Sig
YY1	-0.0322833	0.00155994	Not Sig
BLNK	-0.152338	0.00156389	Not Sig
SIVA1	-0.0239666	0.00156535	Not Sig
N4BP2L2	-0.0162722	0.00156982	Not Sig
PSMD6	-0.0109562	0.00158231	Not Sig
RBM17	-0.0105055	0.00159253	Not Sig
USMG5	0.0877982	0.00160368	Not Sig
NDUFB3	0.0344725	0.00161128	Not Sig
B4GALT3	0.055118	0.00161974	Not Sig
EIF3I	-0.0287642	0.00165176	Not Sig
SUPT5H	0.00546227	0.00166651	Not Sig
EIF3E	0.0641042	0.00168943	Not Sig
ARL6IP5	0.0944835	0.00170216	Not Sig
CFLAR	0.0564326	0.00171387	Not Sig
VPS72	-0.0127974	0.00171528	Not Sig
MYH9	-0.0511642	0.00172614	Not Sig
MAP1LC3B	-0.12042	0.00172974	Not Sig
LYST	0.00355121	0.00174888	Not Sig
PPP4R3B	-0.0564538	0.00178847	Not Sig
GAR1	-0.0331709	0.0018161	Not Sig
PNO1	-0.108551	0.00181967	Not Sig
ARL5A	0.0640161	0.00186739	Not Sig
POLR3E	0.0128943	0.00189499	Not Sig
STOML2	0.00624763	0.00191012	Not Sig
MRPL18	-0.015907	0.00194383	Not Sig
LMBR1L	-0.0922037	0.00200205	Not Sig
C1orf174	-0.0332043	0.00201563	Not Sig
SPINT2	-0.086092	0.00202761	Not Sig
RBPJ	0.0707449	0.00203543	Not Sig
PTGES3	0.0906094	0.00206779	Not Sig
RNF10	0.0849639	0.00209198	Not Sig
RPN2	0.00303454	0.00212042	Not Sig
CHCHD1	-0.0770157	0.00215677	Not Sig
METAP2	-0.0379961	0.00216601	Not Sig
C12orf57	0.0350381	0.00217452	Not Sig
TCEB3	-0.0177153	0.00218197	Not Sig
SOD1	-0.0920469	0.00218397	Not Sig
GPSM3	0.0978915	0.0022138	Not Sig
NOP16	0.00963151	0.00223243	Not Sig
NDUFB9	-0.0646396	0.00229011	Not Sig
POLR2E	-0.0465934	0.00229366	Not Sig
DDB1	-0.00608382	0.00231521	Not Sig
C17orf89	0.145478	0.00232122	Not Sig
NAMPT	0.020477	0.00232387	Not Sig
TIMM13	-0.0443828	0.00232419	Not Sig
PPM1G	0.02538	0.00232473	Not Sig
GTF3C6	0.00289969	0.0023417	Not Sig
BTF3L4	0.0134751	0.00237014	Not Sig
PTP4A2	0.0792726	0.00237676	Not Sig
FKBP1A	-0.0516452	0.00239154	Not Sig
RRAGC	-0.0312375	0.00243564	Not Sig
IMP4	0.0396903	0.00254517	Not Sig
ATP5E	0.0897737	0.00255448	Not Sig
MRPL47	-0.0752934	0.00257888	Not Sig
TMED4	0.0558117	0.00259436	Not Sig
NSD1	-0.0247308	0.00261435	Not Sig
AHNAK	0.112049	0.00261844	Not Sig
NDUFB5	-0.0508686	0.0026238	Not Sig
RNF41	0.0109425	0.00262689	Not Sig
REV1	0.0486335	0.00262851	Not Sig
DNAJC2	-0.0131062	0.00264335	Not Sig
NDUFA4	-0.0547742	0.00266398	Not Sig
TCF25	0.108912	0.00266822	Not Sig
CWC15	0.0313646	0.00270421	Not Sig
ZNF75A	-0.0329424	0.00276447	Not Sig
MARCKS	0.114006	0.00283995	Not Sig
NPC2	-0.111678	0.00289953	Not Sig
CIRBP	-0.0695053	0.00291192	Not Sig
SNX3	0.029697	0.00291338	Not Sig
SAV1	0.0185422	0.00291607	Not Sig
CCNL2	0.0125883	0.00294205	Not Sig
SHFM1	-0.0653613	0.00296802	Not Sig
SF3B2	0.00388846	0.00297311	Not Sig
SRP9	-0.127759	0.00299533	Not Sig
PPP1R12A	-0.0173268	0.00300026	Not Sig
HELZ2	-0.214965	0.00300598	Not Sig
WHSC1L1	0.0124555	0.00305403	Not Sig
VIMP	0.0259087	0.00307775	Not Sig
TMEM199	0.0160053	0.00314032	Not Sig
MT-ND4L	0.151859	0.00314051	Not Sig
TCEB1	-0.0349125	0.00314902	Not Sig
CCT3	-0.0120259	0.00315627	Not Sig
ARL6IP4	0.0205301	0.0031595	Not Sig
RPF1	0.0740572	0.00320503	Not Sig
LSM5	-0.0129681	0.00320825	Not Sig
ZFAND6	-0.00388976	0.00323659	Not Sig
TCP1	0.0709795	0.00323889	Not Sig
TCP11L2	0.0823322	0.00325556	Not Sig
AMZ2	0.0598771	0.00325759	Not Sig
MIA3	0.0603639	0.00327612	Not Sig
SLC50A1	-0.0729283	0.00328078	Not Sig
CHIC2	0.0122478	0.00328944	Not Sig
HNRNPA0	-0.0813388	0.00329823	Not Sig
ABCE1	-0.0503435	0.0033191	Not Sig
NDUFB2	-0.0204843	0.00334628	Not Sig
PDHB	0.0841969	0.00337678	Not Sig
PRPF6	0.0180672	0.00348712	Not Sig
AKR1B1	0.014184	0.00350049	Not Sig
DHX36	0.0274494	0.00356739	Not Sig
UBAP2L	-0.134725	0.00358277	Not Sig
PTPN2	0.0449087	0.00362268	Not Sig
TRMT112	0.0815082	0.00368316	Not Sig
PRDX6	-0.00191766	0.00370746	Not Sig
POLR2J	-0.0298856	0.00371054	Not Sig
MRPL3	0.121475	0.00373266	Not Sig
TNFRSF14	0.0458757	0.00375084	Not Sig
ZFAND2A	0.128415	0.00382046	Not Sig
EBF1	-0.0635701	0.00386474	Not Sig
VPS4B	-0.0371663	0.00390658	Not Sig
DDX46	0.0263449	0.00398185	Not Sig
MRPL4	0.0488758	0.00399257	Not Sig
TYMP	-0.100027	0.00409408	Not Sig
PPP2R5E	0.100769	0.00410284	Not Sig
SCO2	0.0852481	0.00411681	Not Sig
ATP5L	-0.0916033	0.00414505	Not Sig
SREK1IP1	0.0588743	0.00417498	Not Sig
ATRX	0.0504791	0.0041797	Not Sig
CHMP4A	-0.00526166	0.00425642	Not Sig
PQBP1	0.0457032	0.00428518	Not Sig
CAPG	0.135676	0.00429769	Not Sig
KDM2B	0.0960188	0.00429813	Not Sig
PSMD4	0.0280157	0.00434655	Not Sig
RHOA	0.0667718	0.00435978	Not Sig
MED19	-0.0853105	0.00436551	Not Sig
DRAP1	-0.154054	0.00437727	Not Sig
UBE2K	-0.0169933	0.00439494	Not Sig
CCDC50	0.204497	0.00447112	Not Sig
SSBP1	-0.0515767	0.00449064	Not Sig
YDJC	0.0353053	0.00449879	Not Sig
PIK3IP1	0.0177111	0.00450118	Not Sig
SFSWAP	0.053641	0.0045051	Not Sig
ZCCHC10	0.000742383	0.00471921	Not Sig
PSME1	-0.0907576	0.00472469	Not Sig
TMEM9B	0.0260101	0.00472607	Not Sig
AK6	0.00495625	0.0047277	Not Sig
FAAP20	0.0650725	0.00476274	Not Sig
AP4M1	0.0674184	0.00480042	Not Sig
CHMP5	-0.180123	0.00485573	Not Sig
RPS2	0.0969301	0.00494716	Not Sig
DNAJC19	-0.0271253	0.00496209	Not Sig
MTERF4	0.0574905	0.00497601	Not Sig
CKS1B	-0.0448729	0.00498238	Not Sig
PSMB5	-0.0212049	0.00502008	Not Sig
PUM1	0.0108431	0.00508768	Not Sig
GCC2	0.0194509	0.00510588	Not Sig
FAM133B	-0.0465915	0.00512239	Not Sig
CHCHD2	-0.0577564	0.00512294	Not Sig
NGDN	-0.0411095	0.00517579	Not Sig
UBA2	0.071501	0.00518681	Not Sig
AIMP1	-0.0255966	0.00519201	Not Sig
ABRACL	-0.0489889	0.00520323	Not Sig
CORO1A	0.0909077	0.00522128	Not Sig
SNRPB	-0.0574604	0.00527211	Not Sig
CARS	0.120963	0.0052753	Not Sig
SRSF6	0.0116708	0.00531111	Not Sig
OTUB1	0.0243603	0.00534172	Not Sig
BCCIP	-0.0781512	0.00534706	Not Sig
SAR1A	-0.0402554	0.00536817	Not Sig
SAT1	-0.210337	0.0053914	Not Sig
CHMP1A	-0.116396	0.00543207	Not Sig
RALY	-0.0408275	0.00545905	Not Sig
ITM2B	-0.106424	0.00548764	Not Sig
LBR	-0.00929638	0.00551148	Not Sig
PSMD2	0.0478187	0.00552386	Not Sig
LGALS1	0.0211907	0.00554882	Not Sig
BACH1	-0.0362364	0.00557941	Not Sig
SYF2	0.0432603	0.00564122	Not Sig
TSSC4	0.0151057	0.00569671	Not Sig
DYNLL1	-0.0769194	0.0057055	Not Sig
GNL1	-0.070426	0.00576079	Not Sig
AC002456.2	-0.259697	0.00577241	Not Sig
USP1	0.048832	0.00577863	Not Sig
FRG1	0.0523355	0.00584682	Not Sig
ARFGAP2	-0.146252	0.00587997	Not Sig
PSMD14	-0.00200227	0.00593854	Not Sig
LCP1	0.0268488	0.00597619	Not Sig
NDUFA9	-0.0580455	0.00600567	Not Sig
LINC01420	0.0601223	0.00608034	Not Sig
GOLGA7	-0.0500223	0.00609748	Not Sig
EEF2	0.105471	0.00615267	Not Sig
VPS29	0.11345	0.00621094	Not Sig
LINC00116	0.057536	0.00627077	Not Sig
TLK1	0.0131422	0.00628116	Not Sig
TM2D1	-0.00982596	0.00631957	Not Sig
ERLEC1	-0.117772	0.00632258	Not Sig
CD80	0.110463	0.00634508	Not Sig
OGFR	-0.0546183	0.00642888	Not Sig
B4GALT1	-0.0345159	0.00645368	Not Sig
TBPL1	-0.0420398	0.00648741	Not Sig
PHF20	0.0490173	0.0065638	Not Sig
PNRC2	-0.116467	0.00659666	Not Sig
GADD45GIP1	-0.0140738	0.00660009	Not Sig
CNPY3	0.0894289	0.0066777	Not Sig
DR1	-0.0258796	0.0066836	Not Sig
NTMT1	0.0366947	0.00668546	Not Sig
MRPL12	0.0606539	0.00668778	Not Sig
FAM107B	-0.0883387	0.00670385	Not Sig
GPM6B	-0.0505847	0.00686605	Not Sig
TMX4	0.124114	0.00689701	Not Sig
MIOS	0.119402	0.00692324	Not Sig
CMSS1	-0.00667964	0.00698178	Not Sig
TMEM126A	-0.00918343	0.00699795	Not Sig
TWF2	0.0729861	0.0070396	Not Sig
RAB21	-0.0617306	0.00709671	Not Sig
COX17	0.132222	0.00711168	Not Sig
HMGN2	-0.0338535	0.00713542	Not Sig
POLR2L	0.0570371	0.00725985	Not Sig
SLC38A1	-0.0277435	0.00726155	Not Sig
EIF3L	0.0100726	0.00726233	Not Sig
ELK4	-0.0131395	0.00734334	Not Sig
2019-09-15	-0.0416259	0.00737576	Not Sig
BIRC3	0.0166919	0.00742728	Not Sig
GBP1	-0.223874	0.00747663	Not Sig
PSMB8-AS1	-0.184737	0.0074772	Not Sig
PSMB3	-0.0516714	0.00749426	Not Sig
WBP4	-0.0249277	0.00763098	Not Sig
DDX3X	-0.100895	0.00764271	Not Sig
ZNF292	-0.0295599	0.00785711	Not Sig
KDM2A	0.0563058	0.00798571	Not Sig
EXOSC4	-0.0468151	0.00802973	Not Sig
IER2	0.299069	0.00805298	Not Sig
NUDC	-0.0394695	0.00810571	Not Sig
REXO4	-0.00717746	0.00818117	Not Sig
GID8	0.0514777	0.00827243	Not Sig
REEP5	-0.0638638	0.00828938	Not Sig
EGLN2	0.0701467	0.00829487	Not Sig
CELF2	0.137453	0.00834843	Not Sig
LITAF	-0.1094	0.00836507	Not Sig
JUND	0.0206867	0.00837406	Not Sig
KYNU	0.104628	0.00844558	Not Sig
JTB	-0.0486254	0.00852569	Not Sig
CYTH1	0.0845615	0.00852789	Not Sig
COMMD1	0.118131	0.00854228	Not Sig
JUN	0.253326	0.00854523	Not Sig
ISG20L2	0.0193413	0.00854847	Not Sig
SMIM12	0.0307356	0.0086077	Not Sig
PRKRA	-0.0696683	0.00880338	Not Sig
CEBPZ	0.0153654	0.00882441	Not Sig
RASGRP3	-0.154923	0.00882525	Not Sig
PHIP	-0.0558573	0.00885518	Not Sig
SCAND1	-0.0416283	0.00889321	Not Sig
DEGS1	0.0265307	0.00890596	Not Sig
CCT7	-0.0406219	0.0089573	Not Sig
RPF2	0.0270674	0.00895888	Not Sig
RAB11A	-0.0064819	0.00900465	Not Sig
PEBP1	0.156559	0.00906014	Not Sig
LYRM2	0.0622093	0.00914799	Not Sig
KPNA3	0.079173	0.00916184	Not Sig
BCL7B	0.0568473	0.00916984	Not Sig
UBE3A	0.0194138	0.0092495	Not Sig
PSMD1	-0.0290452	0.00926863	Not Sig
NKTR	-0.0270848	0.00947952	Not Sig
MLX	-0.064822	0.00959974	Not Sig
TAF1D	0.134225	0.00973011	Not Sig
GPBP1	-0.0418366	0.00992902	Not Sig
PSMG2	0.0712746	0.00996151	Not Sig
ZC3H15	-0.0175984	0.0100354	Not Sig
ZFR	-0.0445085	0.0100694	Not Sig
ERP29	0.0910735	0.0101357	Not Sig
PRPF38B	0.0893503	0.0101636	Not Sig
MAT2B	0.0173339	0.010258	Not Sig
SRSF7	0.100691	0.0104556	Not Sig
CD69	-0.292467	0.0104576	Not Sig
AP1S2	-0.0742083	0.0104595	Not Sig
TARDBP	0.022411	0.0104765	Not Sig
HNRNPD	0.111542	0.0106597	Not Sig
UBAP1	-0.0336688	0.0107205	Not Sig
NOP2	0.02116	0.0108315	Not Sig
SMARCC1	0.0595356	0.0108671	Not Sig
UQCRC2	-0.0513303	0.0109447	Not Sig
MRPL34	-0.0589498	0.0110349	Not Sig
TIMM17B	0.0461573	0.0111076	Not Sig
EPB41	0.0744683	0.0112903	Not Sig
TUBB	0.160104	0.0114299	Not Sig
RAB8B	0.0493876	0.0114582	Not Sig
SH3GLB1	0.0157887	0.0114938	Not Sig
AHSA1	0.0582286	0.0117142	Not Sig
DCTN6	-0.0565088	0.0117458	Not Sig
SMS	0.115479	0.0118009	Not Sig
EIF4G2	-0.0706287	0.0118415	Not Sig
NAGK	-0.010299	0.0119518	Not Sig
ERO1B	-0.0140773	0.0119524	Not Sig
TNFAIP8	0.0231758	0.0120057	Not Sig
EWSR1	-0.00127977	0.0120288	Not Sig
WDR33	0.0279255	0.0122938	Not Sig
UFM1	-0.0867011	0.0123438	Not Sig
TXN	-0.22861	0.0123676	Not Sig
R3HDM4	0.0184665	0.0124374	Not Sig
TIMM8B	0.0716193	0.0126387	Not Sig
CSNK1A1	-0.0120804	0.0126763	Not Sig
LAP3	-0.201866	0.0128527	Not Sig
MBNL1	-0.0341065	0.0129528	Not Sig
TIMM17A	0.0525779	0.0131535	Not Sig
ATG3	-0.0219962	0.0131657	Not Sig
CKS2	-0.105984	0.0132227	Not Sig
LAMTOR2	-0.0557975	0.0132329	Not Sig
RAB14	-0.0706744	0.013324	Not Sig
MBP	0.13773	0.0133713	Not Sig
MYEOV2	0.0549947	0.0133745	Not Sig
RGS19	0.121601	0.0134162	Not Sig
ROMO1	0.00765337	0.0134191	Not Sig
ATP5A1	0.12796	0.01354	Not Sig
TBCC	-0.0851539	0.0135481	Not Sig
CRBN	0.0213597	0.0136114	Not Sig
DYNLT1	-0.0892702	0.0136806	Not Sig
FTH1	-0.276481	0.0136815	Not Sig
DNAJB11	-0.00489963	0.0139367	Not Sig
VBP1	-0.0569762	0.0139917	Not Sig
RNF138	0.0287432	0.0140092	Not Sig
SGF29	-0.0458051	0.0140415	Not Sig
STK17B	-0.0490551	0.0142341	Not Sig
FAM49A	0.126282	0.0143535	Not Sig
BNIP2	-0.059744	0.0143634	Not Sig
MANF	-0.0268078	0.0143996	Not Sig
SLC25A38	0.020461	0.0144947	Not Sig
GON4L	0.030134	0.0146517	Not Sig
LSM2	0.0783295	0.0147821	Not Sig
C11orf58	-0.0528007	0.0148169	Not Sig
PCMT1	0.0396385	0.0150592	Not Sig
BDP1	-0.00663594	0.0151516	Not Sig
UBE2V2	0.0661517	0.0151676	Not Sig
EIF2S2	0.0846302	0.0151939	Not Sig
MIER1	-0.00170276	0.0152218	Not Sig
NRROS	-0.0186476	0.0152598	Not Sig
POLR2D	-0.0185719	0.0154792	Not Sig
PPIB	0.0236449	0.0155317	Not Sig
BAX	-0.0267905	0.0155664	Not Sig
GPR183	0.00247079	0.0155688	Not Sig
RSL24D1	0.0399656	0.0155841	Not Sig
SMCHD1	0.038367	0.0156564	Not Sig
GORASP2	0.0249434	0.015706	Not Sig
OSTF1	0.0613319	0.0157101	Not Sig
UBE2G1	0.0471018	0.0157706	Not Sig
RSRP1	-0.118867	0.0159963	Not Sig
THAP9-AS1	-0.0321446	0.0161502	Not Sig
ZNF667-AS1	-0.222419	0.0162291	Not Sig
EIF4E2	-0.0288939	0.0162948	Not Sig
TRAF3	0.0162695	0.0163056	Not Sig
TGFB1	0.0181198	0.0163509	Not Sig
RWDD1	0.0212995	0.0163542	Not Sig
LSM4	-0.0782707	0.0166324	Not Sig
VDAC2	0.0213609	0.0167388	Not Sig
SEC61G	-0.022146	0.0167653	Not Sig
FMNL1	-0.0195564	0.0167678	Not Sig
CFAP97	0.0906216	0.0169157	Not Sig
FBL	0.031794	0.0171021	Not Sig
NSRP1	0.0364924	0.0171678	Not Sig
EIF2A	0.0250363	0.0171963	Not Sig
PIAS1	-0.0404229	0.0172466	Not Sig
CCT2	0.104522	0.0172819	Not Sig
DHX29	0.0194086	0.017533	Not Sig
POP7	0.0127817	0.0175561	Not Sig
STAG3	-0.0285192	0.0176668	Not Sig
DNAJB14	-0.00138206	0.017707	Not Sig
CTSS	-0.0825417	0.0178602	Not Sig
GARS	0.0563392	0.0179354	Not Sig
RP9	0.0150894	0.017959	Not Sig
HDAC2	0.000752377	0.0180231	Not Sig
SARAF	-0.127796	0.0181564	Not Sig
SNAPIN	0.0221357	0.018394	Not Sig
SDHC	-0.045556	0.0184155	Not Sig
CBWD5	-0.0420272	0.0184485	Not Sig
SMC6	0.00970976	0.0184545	Not Sig
PSAP	-0.041616	0.0185417	Not Sig
NMI	-0.197352	0.0186105	Not Sig
NRBP1	0.042879	0.0190366	Not Sig
FBXO7	-0.0882131	0.0191839	Not Sig
PAF1	-0.0478606	0.019272	Not Sig
GTPBP4	0.0722952	0.0192973	Not Sig
MFAP1	-0.0631245	0.0193033	Not Sig
YWHAZ	-0.0802215	0.0193599	Not Sig
APLP2	-0.0587726	0.0193653	Not Sig
RAB2A	-0.0532063	0.0195616	Not Sig
RRAGA	0.0410878	0.0195629	Not Sig
BRD2	-0.0267008	0.0196567	Not Sig
IFT57	-0.0110765	0.0198787	Not Sig
UBR4	0.0324884	0.0199503	Not Sig
ANAPC5	6.35158e-05	0.0201021	Not Sig
CDC42	0.0337256	0.0203441	Not Sig
TMEM147	0.062744	0.0203819	Not Sig
UFC1	0.0518156	0.0205201	Not Sig
AKR1A1	-0.0254486	0.0205333	Not Sig
CPNE1	-0.0403992	0.0205544	Not Sig
IK	0.0105977	0.0205673	Not Sig
BCAS2	0.192038	0.0207715	Not Sig
ATP5O	-0.00857579	0.0211126	Not Sig
PSEN1	-0.0113519	0.0211879	Not Sig
FAM32A	-0.0204325	0.0211958	Not Sig
LAMTOR5	-0.000627958	0.0212047	Not Sig
ORMDL1	-0.0312721	0.0212326	Not Sig
CDC42SE1	0.0943457	0.021339	Not Sig
RNF7	-0.0276194	0.0213752	Not Sig
MRPL46	0.0550368	0.0214695	Not Sig
COPE	-0.0534505	0.0215781	Not Sig
IRF4	-0.0913316	0.0217795	Not Sig
XPA	0.0268083	0.021865	Not Sig
SRPRA	-0.0319965	0.0220101	Not Sig
TAF9	-0.101145	0.0220621	Not Sig
DUSP12	0.00270671	0.0223458	Not Sig
SDHA	-0.0202344	0.0223578	Not Sig
GLRX3	-0.00891128	0.0224817	Not Sig
ESCO1	-0.000414807	0.0227519	Not Sig
ANXA7	0.00935223	0.0228452	Not Sig
U2SURP	-0.027686	0.022898	Not Sig
BRD4	-0.0245509	0.0230362	Not Sig
XBP1	-0.0471975	0.0230458	Not Sig
PPCS	-0.0156361	0.0233279	Not Sig
CTNNB1	0.000679844	0.0234189	Not Sig
RIOK3	-0.0241196	0.0235586	Not Sig
SFPQ	-0.0464168	0.0235654	Not Sig
CLTA	0.0540501	0.0237181	Not Sig
SNRPN	-0.0602246	0.024533	Not Sig
ESF1	0.0174003	0.024689	Not Sig
PDXDC1	-0.0169398	0.0249975	Not Sig
EVI2A	0.148739	0.025091	Not Sig
GPX1	0.0760249	0.0251308	Not Sig
NONO	-0.0398452	0.025173	Not Sig
ARPC1A	-0.0255861	0.0253488	Not Sig
FUS	0.00674231	0.025486	Not Sig
VPS13A	0.119793	0.0255976	Not Sig
EPB41L4A-AS1	-0.0515042	0.0256133	Not Sig
MIS18BP1	0.0732785	0.0257231	Not Sig
ZMAT2	-0.0559919	0.0257478	Not Sig
DTX3L	-0.227386	0.0257677	Not Sig
PSME3	0.0168758	0.0258015	Not Sig
C19orf25	-0.125416	0.0258281	Not Sig
C9orf78	0.014694	0.0258386	Not Sig
WBP2	0.0582316	0.0259269	Not Sig
EIF3G	0.0390116	0.0261032	Not Sig
ALG13	-0.0883605	0.0263103	Not Sig
DCP1A	0.0509777	0.0263513	Not Sig
TXN2	0.00563079	0.0264559	Not Sig
CDC40	0.045377	0.0265336	Not Sig
OCIAD2	0.012808	0.0265448	Not Sig
MTMR9	0.0550479	0.0268907	Not Sig
EIF1AD	-0.00190997	0.0269398	Not Sig
C6orf62	-0.0707403	0.0269569	Not Sig
PWP1	0.0643791	0.0271386	Not Sig
COA4	-0.00469865	0.0271415	Not Sig
RUNX3	0.12066	0.0274946	Not Sig
NOLC1	-0.00165739	0.0277357	Not Sig
PIK3CA	-0.112365	0.0278724	Not Sig
MRPS15	-0.043775	0.0282001	Not Sig
ARL2BP	0.0391312	0.0282313	Not Sig
IFNGR1	-0.11541	0.0282491	Not Sig
NDUFB11	0.07932	0.028309	Not Sig
ZNF766	0.0776874	0.0285711	Not Sig
CNOT2	0.158683	0.0286777	Not Sig
SLMAP	-0.0177293	0.0286902	Not Sig
PLP2	0.0723515	0.0288495	Not Sig
EMD	-0.110593	0.0289678	Not Sig
GHITM	-0.0815295	0.0290714	Not Sig
HP1BP3	0.0811541	0.0291468	Not Sig
PHF11	-0.114346	0.0293847	Not Sig
CYSTM1	-0.121743	0.0294338	Not Sig
RPS24	-0.106555	0.0295826	Not Sig
TSFM	0.0219938	0.029659	Not Sig
MRPL15	-0.00446913	0.0296604	Not Sig
PRKAR1A	-0.139719	0.0297089	Not Sig
PFDN2	-0.0758916	0.0300619	Not Sig
MPHOSPH10	0.0440641	0.030713	Not Sig
TARS	0.0224659	0.0308084	Not Sig
C19orf48	0.0651201	0.0308161	Not Sig
RNASEH2B	0.113332	0.0309422	Not Sig
LCOR	-0.0456526	0.0311332	Not Sig
ZBTB24	0.0277359	0.0313944	Not Sig
MYLIP	0.0707537	0.0314242	Not Sig
IL4R	-0.110075	0.0316747	Not Sig
TMEM156	-0.0670132	0.0318065	Not Sig
WIPF1	-0.00971634	0.031971	Not Sig
GLS	-0.108074	0.0322169	Not Sig
EDF1	-0.0224256	0.0323388	Not Sig
PRELID3B	0.0243755	0.0328512	Not Sig
MTCH1	-0.0354248	0.0329863	Not Sig
RPS27L	-0.0379553	0.0330364	Not Sig
CYBA	0.0762331	0.0333923	Not Sig
KRTCAP2	0.0460587	0.0334541	Not Sig
HADHB	0.00484257	0.0336111	Not Sig
SNX9	0.20506	0.0339758	Not Sig
IL21R	-0.077449	0.0342139	Not Sig
RQCD1	0.0351204	0.0342556	Not Sig
ATP5C1	0.0170316	0.0343412	Not Sig
TUSC2	-0.0646467	0.034363	Not Sig
TPRKB	0.00631234	0.0346035	Not Sig
FDFT1	0.0054464	0.0346346	Not Sig
TUBA1C	-0.0293643	0.0347535	Not Sig
SLC2A6	0.0761006	0.0354608	Not Sig
AP1M1	0.0603468	0.035746	Not Sig
TXLNG	0.0454749	0.0357777	Not Sig
AIDA	0.00407999	0.0359247	Not Sig
WDR46	-0.0440336	0.0359265	Not Sig
AKAP9	0.0335233	0.0359674	Not Sig
IREB2	-0.0518501	0.0361264	Not Sig
HVCN1	0.102795	0.0362387	Not Sig
NFKBIZ	-0.0756102	0.0362395	Not Sig
FLAD1	-0.0460074	0.0362654	Not Sig
PSMD11	-0.0534745	0.0364183	Not Sig
PPM1K	-0.112198	0.0365436	Not Sig
RAF1	-0.0595451	0.0368584	Not Sig
CNOT1	0.0503982	0.0369121	Not Sig
SNRPC	-0.0521622	0.0371756	Not Sig
NFAT5	-0.0507698	0.0373106	Not Sig
C12orf29	0.05615	0.0373188	Not Sig
RTFDC1	-0.0641816	0.0374754	Not Sig
GNL3	0.0296994	0.0375235	Not Sig
CDS2	0.0427122	0.0380555	Not Sig
ZNF267	-0.14899	0.0387065	Not Sig
FAM65A	0.0281272	0.0389041	Not Sig
ATP6V0D1	-0.140565	0.0390457	Not Sig
ARID5B	-0.0898613	0.039076	Not Sig
FAM215B	0.0660584	0.0391903	Not Sig
CDC37L1	-0.068965	0.0392494	Not Sig
G3BP2	0.0148449	0.040242	Not Sig
RIF1	0.0658185	0.0405462	Not Sig
EIF4H	0.0369143	0.0406212	Not Sig
CCT6A	-0.00887151	0.0407103	Not Sig
SESN3	-0.0421911	0.0407277	Not Sig
WBSCR22	0.0188465	0.0407292	Not Sig
POLR1D	-0.0508585	0.0409127	Not Sig
RAB3IP	0.0393586	0.041036	Not Sig
MRPL55	0.101668	0.0412083	Not Sig
TIPIN	-0.124572	0.041462	Not Sig
SET	0.0328915	0.0416385	Not Sig
FIP1L1	-0.00766408	0.0417709	Not Sig
TIFA	0.015584	0.0420088	Not Sig
RNF6	-0.0332284	0.0423498	Not Sig
RABAC1	-0.0142493	0.0424407	Not Sig
BCL10	0.0509321	0.0424745	Not Sig
MRPS25	0.113563	0.0426787	Not Sig
RTN3	-0.0850817	0.0432182	Not Sig
2019-03-06	-0.0445073	0.043244	Not Sig
CCAR1	0.0268083	0.0433371	Not Sig
FBRS	0.0246767	0.0434907	Not Sig
MRPL50	-0.111266	0.0435158	Not Sig
RAB5A	0.0107138	0.0435788	Not Sig
ATP5I	0.0510469	0.0435843	Not Sig
MALSU1	0.0433045	0.0437115	Not Sig
RAPGEF1	0.0358005	0.044274	Not Sig
NFKBIA	0.184692	0.0443087	Not Sig
SYAP1	0.0992189	0.0445975	Not Sig
NDUFC1	0.00807354	0.0446348	Not Sig
SDHB	-0.0232669	0.0448591	Not Sig
SLC36A4	0.0152597	0.0448746	Not Sig
TPM3	0.0817824	0.0451055	Not Sig
NOM1	-0.00996708	0.0452936	Not Sig
KIAA1551	0.0103265	0.0453004	Not Sig
GNAS	0.00895161	0.0454426	Not Sig
SPOCK2	0.0696389	0.0456129	Not Sig
KRCC1	0.114469	0.0456532	Not Sig
ATP5H	0.00773492	0.0457376	Not Sig
NACA2	0.00555932	0.0457631	Not Sig
CAMTA1	-0.00920928	0.0459756	Not Sig
CDK2AP2	-0.0888923	0.046072	Not Sig
PTCD3	0.0289225	0.0464601	Not Sig
ENY2	-0.100189	0.0465649	Not Sig
RARA	0.0218476	0.0472622	Not Sig
TAX1BP1	0.0723978	0.0474489	Not Sig
MTF2	-0.00433485	0.0476138	Not Sig
CXCR5	-0.0700378	0.0479162	Not Sig
PCNP	-0.0084258	0.0479772	Not Sig
CHMP2B	-0.0384185	0.0483424	Not Sig
GOLT1B	0.00854054	0.0486044	Not Sig
SRSF11	0.02582	0.0489329	Not Sig
NAT9	-0.0148793	0.0497993	Not Sig
MRPS35	0.0765959	0.0498454	Not Sig
SPPL2A	-0.0236731	0.0502315	Not Sig
SURF4	0.0263058	0.0502483	Not Sig
SYNGR2	0.0199459	0.0503038	Not Sig
RNF126	0.0874113	0.0505369	Not Sig
ACADVL	-0.00471669	0.051288	Not Sig
NDUFV2	0.00758545	0.0514829	Not Sig
TGIF1	0.0433781	0.0517256	Not Sig
LINC-PINT	-0.080592	0.0518188	Not Sig
WIPF2	0.0272112	0.0518875	Not Sig
TNFAIP3	-0.0284663	0.0519507	Not Sig
ALG5	0.0443576	0.0519802	Not Sig
SKIL	-0.00926679	0.0523631	Not Sig
GRB2	0.0511176	0.0524517	Not Sig
ARMC1	-0.00212526	0.0525813	Not Sig
FAM118A	0.158316	0.0528774	Not Sig
SNX5	0.00417821	0.0531307	Not Sig
HSD17B11	0.109993	0.053179	Not Sig
SAFB2	-0.0813163	0.0533074	Not Sig
LBH	-0.00789109	0.0533239	Not Sig
SLC25A5	-0.0161837	0.0542887	Not Sig
PPIG	0.103274	0.0547523	Not Sig
DDX1	0.0504393	0.0550178	Not Sig
DNMT1	-0.0205742	0.0550369	Not Sig
IFIT5	-0.207758	0.0555377	Not Sig
MS4A1	-0.191019	0.0555518	Not Sig
HIRIP3	0.0288582	0.055815	Not Sig
NFKBIE	0.195746	0.0560875	Not Sig
RUBCN	-0.0210768	0.0561838	Not Sig
NDUFA13	-0.0475942	0.0561885	Not Sig
GLTP	0.0060854	0.0564934	Not Sig
EIF3F	0.0704023	0.0565195	Not Sig
TMEM11	-0.0322885	0.0570822	Not Sig
MFSD14A	-0.00650907	0.0575711	Not Sig
KATNA1	0.045037	0.0579476	Not Sig
WASF2	-0.00483584	0.0583865	Not Sig
EXOSC1	0.0173975	0.0586522	Not Sig
TMEM43	0.0560096	0.058951	Not Sig
RALGAPA1	-0.00340511	0.0591772	Not Sig
HSF1	0.0155596	0.0591958	Not Sig
P4HB	0.0153742	0.0592365	Not Sig
CNOT7	-0.0205213	0.0592713	Not Sig
CFL1	-0.0853741	0.059616	Not Sig
RARRES3	0.100323	0.0601464	Not Sig
ACTB	0.122666	0.0605229	Not Sig
PRDX1	0.0218096	0.0605606	Not Sig
SCNM1	0.00441856	0.0607446	Not Sig
CD47	-0.0737681	0.0609516	Not Sig
TIMM10	-0.108881	0.0611828	Not Sig
SF1	0.00163784	0.0612378	Not Sig
SBNO1	0.0506378	0.0616836	Not Sig
PDCD4	0.0356306	0.0623479	Not Sig
COPS8	0.00721365	0.0625947	Not Sig
FTL	-0.204988	0.0629441	Not Sig
COX6C	0.0149089	0.0629813	Not Sig
FKBP8	0.0272002	0.0634783	Not Sig
CHORDC1	0.0488829	0.0636944	Not Sig
RAB30	0.00981822	0.063744	Not Sig
TEX9	0.133082	0.0638359	Not Sig
CHURC1	-0.0380457	0.0640024	Not Sig
PSMA7	-0.03373	0.0641167	Not Sig
IMMT	-0.0692252	0.0641615	Not Sig
DYNLRB1	0.00320939	0.0643214	Not Sig
RPL38	0.0829429	0.0644881	Not Sig
IVNS1ABP	0.0388133	0.0649608	Not Sig
BAZ1A	0.0939345	0.0649717	Not Sig
VAMP8	0.0320543	0.0649831	Not Sig
DDX21	0.0759722	0.0656267	Not Sig
UBALD2	0.129511	0.0656454	Not Sig
LSP1	0.0163784	0.0657168	Not Sig
TNRC6B	0.00046805	0.0663837	Not Sig
VPS4A	0.0755048	0.0664799	Not Sig
NDUFC2	-0.0642324	0.0666923	Not Sig
NDUFA5	-0.0117969	0.06682	Not Sig
GDI2	0.0285965	0.0669014	Not Sig
TDG	0.0384888	0.0670399	Not Sig
RPS11	-0.0787163	0.0673893	Not Sig
UBE2E3	-0.0216037	0.0675655	Not Sig
MRPL21	0.050207	0.0678521	Not Sig
HMGA1	0.0364261	0.0680747	Not Sig
CSTB	-0.229704	0.0681241	Not Sig
TACC1	0.0459761	0.0687232	Not Sig
HNRNPH3	0.0343713	0.0689113	Not Sig
DCAF8	0.0276488	0.0689643	Not Sig
C11orf31	0.0075144	0.069379	Not Sig
GSTO1	-0.0204371	0.0695295	Not Sig
PFDN6	-0.011534	0.0696652	Not Sig
PFN1	0.0609914	0.0696915	Not Sig
DUSP11	-0.0477178	0.0708361	Not Sig
TSR2	-0.00924941	0.0709553	Not Sig
ATF1	-0.0530612	0.0710196	Not Sig
MOB1A	0.0219328	0.0714712	Not Sig
PVT1	0.0794536	0.0715143	Not Sig
MRPS10	-0.00727957	0.0720318	Not Sig
VAMP2	0.0261061	0.0725236	Not Sig
EFCAB14	-0.0264826	0.0727399	Not Sig
ATP6V1D	0.0318537	0.0727512	Not Sig
PJA2	0.00582998	0.0728776	Not Sig
CCDC90B	-0.00738046	0.0734368	Not Sig
NEIL1	-0.160023	0.0749271	Not Sig
RBM39	0.0733993	0.0750523	Not Sig
RIOK1	0.0340429	0.0764019	Not Sig
OGFOD1	0.0156169	0.0770515	Not Sig
KIF5B	-0.0438357	0.0779223	Not Sig
SRP14	-0.0447859	0.0782106	Not Sig
NDE1	0.0672637	0.0795468	Not Sig
CLINT1	0.0631291	0.0798306	Not Sig
RPL22L1	0.136674	0.0800767	Not Sig
SLC25A3	0.118488	0.0806376	Not Sig
ZNF431	-0.0426635	0.0811589	Not Sig
IRF2BP2	0.0259048	0.0813903	Not Sig
NUDCD2	-0.033415	0.0823036	Not Sig
PDLIM1	0.00241268	0.083397	Not Sig
CALM1	-0.0481979	0.0834012	Not Sig
FDPS	0.0110255	0.0854789	Not Sig
C1orf52	0.00992537	0.0858309	Not Sig
MED6	0.0564989	0.0866115	Not Sig
LLPH	-0.0184146	0.0870344	Not Sig
RPL14	0.103902	0.08707	Not Sig
MCM7	0.00705056	0.0872498	Not Sig
NUP98	0.0340358	0.0883672	Not Sig
ERICH1	0.0261518	0.0885911	Not Sig
PHACTR1	-0.298648	0.0888237	Not Sig
ELOVL5	0.0594005	0.0901384	Not Sig
MRPL42	-0.0767233	0.0907008	Not Sig
G3BP1	0.023171	0.0907875	Not Sig
ASNA1	-0.0695408	0.0910478	Not Sig
HIGD2A	-0.0476918	0.0912206	Not Sig
NAP1L1	0.00770862	0.0914461	Not Sig
RBBP7	0.0345589	0.0922808	Not Sig
SEC11A	-0.0550552	0.0928038	Not Sig
CUTA	-0.0533758	0.0928274	Not Sig
PSMC1	0.0498388	0.0929387	Not Sig
ARL14EP	0.0370176	0.095016	Not Sig
PAFAH1B1	-0.104643	0.0950173	Not Sig
NABP1	-0.0530418	0.0951829	Not Sig
ARRDC2	0.0804835	0.0956732	Not Sig
ENOPH1	0.0553205	0.0959134	Not Sig
PCBP1	0.0161886	0.0959776	Not Sig
CNBP	-0.0553045	0.0960085	Not Sig
KDM5A	0.00317374	0.0960889	Not Sig
EIF3J	0.00591946	0.0963108	Not Sig
KIAA1033	0.011711	0.0965053	Not Sig
MAP3K2	-0.0320706	0.0969967	Not Sig
CSNK2B	-0.0429264	0.0971473	Not Sig
TOR3A	0.0637973	0.0973779	Not Sig
COA1	-0.0948335	0.09746	Not Sig
MRPL36	-0.0640175	0.0978997	Not Sig
CCDC12	0.0151123	0.0981522	Not Sig
HSPB11	-0.020274	0.0983864	Not Sig
CCDC66	-0.0594269	0.0986768	Not Sig
ANKRD44	0.116978	0.0988299	Not Sig
TUBA1A	-0.0952765	0.0994829	Not Sig
NINJ1	0.0716675	0.100588	Not Sig
CDC42SE2	-0.0592096	0.100873	Not Sig
RCSD1	-0.139328	0.101284	Not Sig
RAB31	0.0153055	0.101832	Not Sig
CSNK1D	0.168582	0.102742	Not Sig
AUP1	-0.0419225	0.102865	Not Sig
RAB1A	0.00357847	0.103362	Not Sig
NR1H2	-0.00483485	0.104349	Not Sig
LRP10	-0.0633668	0.104488	Not Sig
C17orf62	0.00914174	0.104981	Not Sig
ARL13B	0.013308	0.105039	Not Sig
NEMF	0.0292196	0.106549	Not Sig
DNTTIP1	-0.0889145	0.107666	Not Sig
TIMM22	0.0165771	0.108097	Not Sig
MRPS16	-0.0237136	0.108127	Not Sig
IDH3A	0.0316788	0.109296	Not Sig
S100A11	0.0134132	0.110322	Not Sig
CD320	0.001594	0.111326	Not Sig
DDIT3	-0.064142	0.112927	Not Sig
STAG2	0.0265894	0.112997	Not Sig
SLC1A5	0.0491793	0.113354	Not Sig
VPS37A	0.0196432	0.114571	Not Sig
TRAPPC1	-0.0709877	0.114698	Not Sig
PPIL1	-0.0374871	0.114766	Not Sig
PDIA6	-0.0356251	0.115398	Not Sig
HNRNPH1	-0.038902	0.115784	Not Sig
CCDC186	-0.0756732	0.115861	Not Sig
NOSIP	-0.00486813	0.115895	Not Sig
RNPS1	-0.00415262	0.117469	Not Sig
ADSS	0.0882179	0.117489	Not Sig
SLC39A8	-0.0445258	0.117644	Not Sig
OSER1	-0.0703364	0.11777	Not Sig
HMHA1	0.0607747	0.117822	Not Sig
FAM53C	-0.0178843	0.118691	Not Sig
OST4	0.00767	0.118913	Not Sig
ZCCHC11	-0.012672	0.119235	Not Sig
AASDHPPT	0.0248305	0.121163	Not Sig
PMVK	-0.0258175	0.121182	Not Sig
SHOC2	0.0170789	0.121391	Not Sig
FEN1	-0.0424389	0.121692	Not Sig
PTRHD1	0.0336156	0.121989	Not Sig
C5orf24	-0.132945	0.122573	Not Sig
DPP7	0.0298502	0.122664	Not Sig
SSBP2	-0.0140456	0.123019	Not Sig
RWDD4	0.0430143	0.123505	Not Sig
UBE2G2	0.0179475	0.124157	Not Sig
PBDC1	0.0760088	0.124369	Not Sig
ATP6AP2	0.00543012	0.127023	Not Sig
CCT8	0.025732	0.128105	Not Sig
LYRM5	0.128492	0.128377	Not Sig
KARS	-0.0256697	0.128483	Not Sig
LACTB	0.0224056	0.129042	Not Sig
PPP6C	-0.0337529	0.129523	Not Sig
IDH3B	-0.0141772	0.130779	Not Sig
MRPS14	-0.00144859	0.130848	Not Sig
CISD2	0.0846862	0.131844	Not Sig
SENP6	-0.0269606	0.132799	Not Sig
S100A6	0.0160021	0.132899	Not Sig
DCTN2	0.0104621	0.133184	Not Sig
ARL8B	-0.0967546	0.13358	Not Sig
EZR	0.0504432	0.134883	Not Sig
RPS16	-0.118556	0.135181	Not Sig
HAPLN3	-0.207093	0.135245	Not Sig
ASXL1	0.0462043	0.136142	Not Sig
CFDP1	0.0144013	0.13687	Not Sig
MCL1	-0.0918297	0.137573	Not Sig
HECTD1	0.0053709	0.137597	Not Sig
LRRC59	-0.0238814	0.139018	Not Sig
LAGE3	0.0779378	0.139064	Not Sig
TEX264	0.105135	0.139552	Not Sig
GGA1	-0.0525588	0.139943	Not Sig
SAFB	-0.0615252	0.14041	Not Sig
PSMB2	0.0182532	0.140783	Not Sig
BNIP3L	-0.0585838	0.141073	Not Sig
CACYBP	0.0961751	0.141557	Not Sig
GSTK1	-0.00865763	0.142245	Not Sig
PRR14	-0.042091	0.142262	Not Sig
WDR20	-0.00960715	0.142452	Not Sig
USP15	-0.0425314	0.143274	Not Sig
RAB29	0.1084	0.143294	Not Sig
THUMPD3-AS1	-0.0780002	0.144408	Not Sig
UFD1L	-0.0245914	0.146836	Not Sig
RAB10	-0.0491302	0.148193	Not Sig
ASH1L	-0.0610769	0.150347	Not Sig
M6PR	-0.0849259	0.150446	Not Sig
VTI1B	0.0269181	0.150802	Not Sig
DRAM2	0.0742812	0.151533	Not Sig
KLHDC3	-0.0496292	0.152131	Not Sig
RAC2	0.0685846	0.152977	Not Sig
POP4	0.0115956	0.152999	Not Sig
RRS1	-0.0206872	0.153069	Not Sig
EBI3	0.0888144	0.1534	Not Sig
CDK11B	0.00546975	0.155245	Not Sig
DCXR	-0.0670548	0.156243	Not Sig
MRPL10	0.0143976	0.157392	Not Sig
MAPRE2	-0.0676343	0.158751	Not Sig
NUDT3	0.0764277	0.159552	Not Sig
PSMC2	0.00861702	0.159589	Not Sig
EIF2S1	-0.00688394	0.15978	Not Sig
OLA1	0.0775806	0.159825	Not Sig
MSN	-0.0101181	0.159865	Not Sig
IMPDH2	-0.0480727	0.160118	Not Sig
RPN1	0.0278952	0.160391	Not Sig
PHAX	0.0122637	0.161567	Not Sig
TMA16	0.0620552	0.162064	Not Sig
TRAPPC3	0.0713982	0.162111	Not Sig
FNBP1	0.0730073	0.162338	Not Sig
ELF2	-0.0663621	0.162911	Not Sig
DBNL	0.0712926	0.163125	Not Sig
PSMC4	-0.0531786	0.163811	Not Sig
RAB8A	0.010436	0.164519	Not Sig
PRKD3	-0.0661963	0.16567	Not Sig
KPNA2	0.0181504	0.165914	Not Sig
TMED5	-0.0077718	0.166508	Not Sig
PPP1R15B	-0.0273809	0.166983	Not Sig
LTV1	0.0870591	0.167814	Not Sig
BASP1	0.0939695	0.16915	Not Sig
HTATIP2	0.0130729	0.169177	Not Sig
BCAP31	0.0628153	0.170392	Not Sig
ATP6V1E1	0.0265773	0.172079	Not Sig
TIAL1	0.0314055	0.172138	Not Sig
SYNCRIP	0.0196255	0.172604	Not Sig
POLR2A	-0.0896034	0.172751	Not Sig
RP1-313I6.12	-0.0690093	0.173785	Not Sig
EAPP	0.0101888	0.174392	Not Sig
IFIH1	-0.169802	0.174519	Not Sig
SAP30BP	-0.0407978	0.178019	Not Sig
ITGB1BP1	-0.057896	0.17811	Not Sig
HBS1L	0.0342446	0.178403	Not Sig
CMAS	0.0690897	0.180864	Not Sig
CBX3	-0.0383109	0.181403	Not Sig
TRIM27	-0.0298568	0.181693	Not Sig
ZNF324	0.0229632	0.181779	Not Sig
USP16	-0.0431551	0.181797	Not Sig
NT5C	0.0839713	0.181962	Not Sig
DAPP1	0.0452584	0.182599	Not Sig
CLIC1	-0.117607	0.186194	Not Sig
EXOSC5	0.0514792	0.186231	Not Sig
PSPC1	0.148063	0.18999	Not Sig
ALKBH7	0.0137198	0.190122	Not Sig
GMFG	0.0139346	0.194088	Not Sig
GPX4	-0.0567123	0.194446	Not Sig
ADSL	0.0629418	0.195278	Not Sig
RNF213	-0.146199	0.196491	Not Sig
WDR12	0.0388579	0.197565	Not Sig
PAICS	0.0325748	0.198251	Not Sig
CEBPZOS	0.00904366	0.200406	Not Sig
MRPL33	-0.0268237	0.201042	Not Sig
ZNF830	-0.0369326	0.201633	Not Sig
APOPT1	-0.0619503	0.202051	Not Sig
RFC2	0.0905507	0.202393	Not Sig
POLR2G	-0.0225877	0.202558	Not Sig
RBM25	0.0695183	0.202734	Not Sig
TRABD	-0.0791488	0.20323	Not Sig
SMC5	-0.0679843	0.203301	Not Sig
SIPA1L1	-0.0760262	0.203699	Not Sig
EIF3K	0.038552	0.204652	Not Sig
MPLKIP	-0.0813523	0.206043	Not Sig
COMMD2	-0.0149751	0.206212	Not Sig
SERINC1	-0.0713057	0.207155	Not Sig
UBE2L3	0.0932733	0.2074	Not Sig
RABGGTB	0.0678219	0.211741	Not Sig
CEP95	-0.014493	0.215056	Not Sig
NUP54	0.116272	0.216861	Not Sig
NFKBIB	-0.031303	0.217489	Not Sig
CDC123	0.0464002	0.219561	Not Sig
ZNF26	-0.00952023	0.220069	Not Sig
SNRPA1	0.0205397	0.220677	Not Sig
NAA25	0.0247617	0.222701	Not Sig
SLC35C2	-0.0212147	0.224302	Not Sig
TBRG4	-0.0148154	0.224582	Not Sig
NOB1	0.0467492	0.228825	Not Sig
TMEM50B	-0.0361773	0.230011	Not Sig
NDUFS3	-0.0456663	0.230642	Not Sig
FAM136A	0.0633993	0.23162	Not Sig
SMARCB1	-0.0508949	0.236946	Not Sig
NSFL1C	0.0542854	0.237429	Not Sig
C9orf16	0.0493548	0.237964	Not Sig
MCRS1	0.0328217	0.238241	Not Sig
CDC42EP3	0.0753461	0.238309	Not Sig
SCOC	0.0445054	0.240361	Not Sig
PDCD6IP	0.0168854	0.240916	Not Sig
SPNS1	0.0183669	0.24135	Not Sig
DENR	-0.0107702	0.241475	Not Sig
GPATCH8	-0.0513741	0.242975	Not Sig
DGAT2	0.107826	0.243133	Not Sig
UNC50	-0.0629754	0.243905	Not Sig
NDUFAF6	0.0537257	0.244579	Not Sig
PRPF38A	-0.0281507	0.246598	Not Sig
AQR	0.00261915	0.249154	Not Sig
PPP3CC	0.0518168	0.250514	Not Sig
AFF4	0.0508252	0.252207	Not Sig
SLC25A4	-0.0854177	0.255962	Not Sig
ARMC8	-0.022753	0.257946	Not Sig
SDHAF2	-0.0469017	0.260458	Not Sig
POLDIP2	-0.0523859	0.262383	Not Sig
FARSA	-0.049679	0.26551	Not Sig
TECR	-0.012926	0.26588	Not Sig
IL27RA	0.0740018	0.26662	Not Sig
PFDN1	0.039371	0.2672	Not Sig
EPRS	0.0530611	0.269239	Not Sig
YY1AP1	0.0116839	0.270828	Not Sig
2019-03-05	0.0372998	0.274295	Not Sig
SLU7	0.0130275	0.274847	Not Sig
PSMA5	-0.0564078	0.27523	Not Sig
NPAT	0.0623561	0.275874	Not Sig
POLR2C	-0.0416015	0.277631	Not Sig
SDF2	-0.102667	0.278407	Not Sig
HSPA8	0.113071	0.278926	Not Sig
SSR3	0.0355358	0.279742	Not Sig
MRPL9	0.0136061	0.282147	Not Sig
POLR3H	0.0357028	0.282875	Not Sig
CEP57	0.0244548	0.286117	Not Sig
YAF2	0.0722689	0.288544	Not Sig
DAZAP1	0.0520212	0.289464	Not Sig
NDUFB6	-0.0497417	0.28951	Not Sig
TP53	0.0595509	0.290628	Not Sig
C16orf13	-0.0257222	0.291586	Not Sig
ZBTB44	0.0327164	0.292039	Not Sig
SNRPF	0.0204646	0.292064	Not Sig
PHKB	-0.00789768	0.292758	Not Sig
MTRF1L	0.0921119	0.293322	Not Sig
OCIAD1	-0.05694	0.293723	Not Sig
DDOST	0.00565391	0.296084	Not Sig
NUMB	-0.0107601	0.29633	Not Sig
ARIH2	0.0572212	0.297951	Not Sig
TMEM14B	0.0193885	0.298689	Not Sig
ATP5SL	0.0263926	0.299718	Not Sig
PBX4	0.0576023	0.30167	Not Sig
HDAC3	-0.038182	0.303864	Not Sig
CBX5	-0.0142219	0.304672	Not Sig
PTPN6	0.0947307	0.307026	Not Sig
FAM65B	0.0504826	0.307873	Not Sig
SLC25A26	0.0402335	0.309107	Not Sig
IMP3	-0.0229394	0.310917	Not Sig
HIVEP2	-0.10377	0.312544	Not Sig
SNX8	0.0135112	0.314341	Not Sig
ITM2C	0.0849983	0.314968	Not Sig
ZPR1	0.0407118	0.315612	Not Sig
TOPORS	0.0311223	0.316635	Not Sig
RICTOR	-0.0623322	0.320527	Not Sig
USP39	0.083714	0.322705	Not Sig
DCUN1D5	-0.00572503	0.324131	Not Sig
LYAR	-0.0169533	0.324292	Not Sig
TRMT10C	-0.00921877	0.32579	Not Sig
DERL2	0.00921203	0.326823	Not Sig
TMEM170A	0.00135347	0.330238	Not Sig
ARL6IP1	-0.0235432	0.331077	Not Sig
ALOX5AP	-0.0150623	0.332889	Not Sig
NFKB2	0.0273941	0.333235	Not Sig
NDUFB7	-0.0535516	0.333421	Not Sig
CHRAC1	-0.048011	0.339468	Not Sig
GCDH	-0.0444607	0.341973	Not Sig
ATF7IP	-0.0349044	0.342029	Not Sig
ALDOA	-0.0464428	0.34223	Not Sig
C15orf57	-0.0463285	0.343379	Not Sig
ZNF397	0.0384556	0.34405	Not Sig
CBX6	0.142309	0.344653	Not Sig
BAZ1B	-0.0339345	0.345749	Not Sig
SAT2	-0.0524279	0.346853	Not Sig
SS18	0.0625448	0.347133	Not Sig
CLK4	0.0446118	0.347286	Not Sig
RNF181	0.00719576	0.347557	Not Sig
SIAH1	0.0326303	0.348813	Not Sig
ARFGAP3	0.0342978	0.353077	Not Sig
LINC00998	-0.0640412	0.356799	Not Sig
CHTOP	-0.0463031	0.361515	Not Sig
SSSCA1	-0.0399239	0.361537	Not Sig
CACUL1	-0.0516074	0.363222	Not Sig
NDUFS8	0.0108635	0.365256	Not Sig
RBM4B	0.000391126	0.365558	Not Sig
C7orf73	0.00961535	0.366333	Not Sig
RASGRP2	0.0213253	0.366872	Not Sig
SRPK1	0.095712	0.369506	Not Sig
GGPS1	0.0348355	0.371276	Not Sig
ZNHIT1	-0.0292136	0.372132	Not Sig
RPS19	-0.0711165	0.372724	Not Sig
PKIG	0.0722795	0.373968	Not Sig
GTF2H5	0.0670419	0.374572	Not Sig
MRPL44	-0.102536	0.376196	Not Sig
AP2M1	-0.0935976	0.378385	Not Sig
COPB1	-0.014159	0.379064	Not Sig
HSH2D	-0.135416	0.380041	Not Sig
BST2	-0.1302	0.383292	Not Sig
PHF23	0.0503375	0.38484	Not Sig
STX11	-0.0594405	0.385176	Not Sig
NME1	0.0699733	0.385527	Not Sig
BCLAF1	0.112128	0.388058	Not Sig
ZNF22	0.0110569	0.393425	Not Sig
EIF4A2	0.163224	0.394039	Not Sig
ARPC4	-0.000899187	0.396621	Not Sig
LRRFIP1	0.0746326	0.401052	Not Sig
UBA6	-0.0449879	0.403345	Not Sig
BLOC1S1	0.013619	0.403474	Not Sig
CUL4A	0.0556259	0.405814	Not Sig
KDELR1	0.0393875	0.405839	Not Sig
METTL16	0.0357236	0.406477	Not Sig
RNF13	0.0279535	0.40679	Not Sig
ITPA	0.0427194	0.407235	Not Sig
ARHGEF2	0.0208824	0.409456	Not Sig
NELFE	-0.00628202	0.409758	Not Sig
TTC3	-0.0759826	0.414114	Not Sig
QARS	0.0889138	0.415235	Not Sig
SDAD1	0.115658	0.416389	Not Sig
NASP	-0.00547403	0.418575	Not Sig
CYB561A3	0.019915	0.419492	Not Sig
PABPN1	-0.0427743	0.419533	Not Sig
RAD21	-0.0454275	0.421211	Not Sig
HELZ	0.0210357	0.421249	Not Sig
DIMT1	0.0996548	0.422266	Not Sig
KPNA6	0.0395676	0.422281	Not Sig
RBM42	-0.00663219	0.42503	Not Sig
EIF4G1	0.0446451	0.427301	Not Sig
CTR9	-0.0249494	0.427508	Not Sig
C20orf24	-0.00905486	0.42762	Not Sig
RPIA	0.0297816	0.428441	Not Sig
TRMT1	-0.0189352	0.429214	Not Sig
ZNF330	-0.0337083	0.429836	Not Sig
TRIM38	-0.0890787	0.431225	Not Sig
MYO1C	0.0553234	0.431746	Not Sig
RPL39	0.0883229	0.432202	Not Sig
MFF	0.00568756	0.433728	Not Sig
CXCR4	-0.141135	0.437128	Not Sig
PHF14	0.0140415	0.438802	Not Sig
EMC4	0.0370799	0.440001	Not Sig
TNFRSF13B	0.0787133	0.440883	Not Sig
EID1	-0.00854302	0.443164	Not Sig
CCDC115	-0.029088	0.447508	Not Sig
ILKAP	0.0808393	0.451879	Not Sig
ZNF3	-0.0176267	0.453482	Not Sig
PCSK7	-0.0490763	0.454047	Not Sig
CAMLG	-0.0200044	0.457783	Not Sig
CHCHD7	0.00451864	0.459664	Not Sig
ACTR1B	0.00966877	0.461744	Not Sig
SH3BGRL3	0.0482017	0.470109	Not Sig
LSM3	-0.0107671	0.471163	Not Sig
PRKAA1	0.00718487	0.471707	Not Sig
ARL2	-0.0446882	0.473282	Not Sig
SLC43A2	0.0470916	0.477293	Not Sig
KIF20B	0.0460055	0.477736	Not Sig
CCDC59	0.0506877	0.484154	Not Sig
SPCS2	0.0376906	0.486882	Not Sig
RP11-138A9.2	-0.125932	0.49201	Not Sig
PMPCB	0.0578852	0.494839	Not Sig
PRCC	-0.0238494	0.501446	Not Sig
EMG1	0.0153071	0.504245	Not Sig
RRP9	-0.0306848	0.506585	Not Sig
DNTTIP2	0.0806952	0.507143	Not Sig
CSDE1	0.00953594	0.507484	Not Sig
CNPPD1	-0.00276384	0.511703	Not Sig
TUBB6	0.0820733	0.512932	Not Sig
MTPN	-0.00146452	0.513486	Not Sig
ODF2L	-0.0232821	0.513986	Not Sig
TSN	-0.0785423	0.514719	Not Sig
JAGN1	0.0705717	0.515735	Not Sig
TFAM	-0.00265539	0.517951	Not Sig
RBM14	-0.0937335	0.518649	Not Sig
PAXIP1-AS1	-0.0212237	0.521839	Not Sig
CMTM6	0.0446628	0.522717	Not Sig
CD72	-0.2005	0.526135	Not Sig
GRK5	-0.0170808	0.526716	Not Sig
PTP4A1	-0.0682725	0.529565	Not Sig
COIL	0.0361192	0.530378	Not Sig
PDRG1	0.0098759	0.532234	Not Sig
CTD-3184A7.4	0.0627947	0.53351	Not Sig
BTN3A2	-0.0111252	0.537036	Not Sig
COX14	0.0477793	0.540649	Not Sig
ATG12	-0.0409284	0.541468	Not Sig
TMEM50A	-0.00764867	0.54431	Not Sig
UGP2	-0.0149007	0.561548	Not Sig
SF3A3	-0.00243019	0.56196	Not Sig
MRFAP1L1	-0.141699	0.564001	Not Sig
HSP90AB1	0.124826	0.564255	Not Sig
RAB18	0.0146699	0.567237	Not Sig
TRIP11	-0.00625814	0.569685	Not Sig
GPR132	0.0241281	0.570613	Not Sig
IER3IP1	-0.0383661	0.572299	Not Sig
EIF2AK1	-0.00566787	0.575614	Not Sig
USP47	-0.0416286	0.586156	Not Sig
MRPS11	-0.0787935	0.589354	Not Sig
THUMPD1	-0.0643744	0.591707	Not Sig
TMEM123	-0.0180291	0.594084	Not Sig
C6orf47	0.0148725	0.602643	Not Sig
C8orf33	-0.0247102	0.602789	Not Sig
C1orf56	-0.0109496	0.604489	Not Sig
FAM177A1	0.0845983	0.605435	Not Sig
MRTO4	-0.0540965	0.612506	Not Sig
IRF1	-0.204669	0.615694	Not Sig
FBXO21	0.0191458	0.61634	Not Sig
BRK1	-0.0189186	0.620757	Not Sig
PRKAR2A	0.0903085	0.623088	Not Sig
PIM2	0.0234002	0.628442	Not Sig
ZCCHC17	0.0334966	0.630218	Not Sig
AATF	-0.0255147	0.630995	Not Sig
GTF2F2	-0.0370793	0.631245	Not Sig
NCL	0.1139	0.638346	Not Sig
FUNDC2	0.0371342	0.639094	Not Sig
MZT1	-0.0206757	0.644682	Not Sig
UBXN2A	0.0561351	0.647276	Not Sig
ATP5F1	0.0218861	0.647967	Not Sig
SRRT	-0.0228078	0.648924	Not Sig
ARID5A	-0.0595048	0.649913	Not Sig
LARS	0.0252054	0.651714	Not Sig
AHI1	0.0976035	0.653476	Not Sig
ATP5B	0.0046654	0.654746	Not Sig
RNF4	-0.0359582	0.655193	Not Sig
MAPRE1	-0.00948909	0.655342	Not Sig
XRN2	0.00295301	0.655668	Not Sig
TERF1	-0.0146406	0.665745	Not Sig
BIN3	0.00227565	0.672172	Not Sig
SERF2	-0.0582494	0.672249	Not Sig
PRPF40A	0.0687609	0.673689	Not Sig
ZNF581	0.0907619	0.674422	Not Sig
CDC37	-0.12121	0.675696	Not Sig
ELP2	-0.11145	0.67946	Not Sig
PPIL4	0.0712129	0.681545	Not Sig
GNAI2	0.051067	0.681696	Not Sig
EEA1	0.0112074	0.685048	Not Sig
CDK12	-0.0592483	0.687341	Not Sig
FGD5-AS1	0.058537	0.687723	Not Sig
ANP32E	0.0162019	0.688079	Not Sig
NDUFA8	-0.000121455	0.688571	Not Sig
CD79A	-0.0642318	0.690259	Not Sig
MMADHC	0.0320948	0.69036	Not Sig
RARS	-0.0292543	0.696689	Not Sig
SUGT1	0.0697481	0.701181	Not Sig
EIF4A1	-0.0257622	0.701777	Not Sig
TKT	0.144791	0.707999	Not Sig
RUVBL1	0.0341102	0.710453	Not Sig
PIGT	-0.00440642	0.711228	Not Sig
INO80C	0.0371314	0.714302	Not Sig
MTRNR2L10	0.0281754	0.715299	Not Sig
PMF1	-0.0334545	0.719488	Not Sig
WAPL	0.0195931	0.729605	Not Sig
ILK	-0.0269348	0.730409	Not Sig
UBB	0.076903	0.732354	Not Sig
DHRS7	0.0262888	0.736473	Not Sig
RPL12	-0.0996451	0.739147	Not Sig
DYNC1H1	0.0531741	0.744531	Not Sig
AZIN1	-0.0246022	0.744796	Not Sig
GTF2E2	0.0921401	0.746577	Not Sig
FAM104A	0.0165645	0.747879	Not Sig
HIST1H4C	0.121619	0.748333	Not Sig
HNRNPA2B1	-0.0483852	0.750607	Not Sig
REXO2	0.00969624	0.754592	Not Sig
AEN	-0.0540014	0.758055	Not Sig
TRUB2	0.0372742	0.760402	Not Sig
HMGB2	0.00351443	0.762165	Not Sig
STAT6	0.0621186	0.764276	Not Sig
GOLGB1	-0.0513773	0.765239	Not Sig
MEF2C	0.0795302	0.766994	Not Sig
CSNK2A1	0.0327477	0.767419	Not Sig
YWHAE	-0.0228305	0.782802	Not Sig
ROCK1	0.0160954	0.787471	Not Sig
GPN1	0.0366032	0.790941	Not Sig
TM9SF2	-0.0598462	0.793083	Not Sig
SEPW1	0.0582832	0.793567	Not Sig
DIAPH1	-0.0618388	0.794972	Not Sig
NUDT21	0.00904223	0.797184	Not Sig
IRF8	-0.0172442	0.802298	Not Sig
POLE4	0.0826921	0.807234	Not Sig
ACP1	-0.0273483	0.811247	Not Sig
PLEKHA1	0.019363	0.816762	Not Sig
NUP107	-0.0860893	0.822596	Not Sig
TADA3	0.0206462	0.827834	Not Sig
ARL16	0.02652	0.833554	Not Sig
RPP38	0.0134647	0.834465	Not Sig
KLHL18	0.0132473	0.838958	Not Sig
RPS20	-0.064069	0.84275	Not Sig
FIS1	-0.00792208	0.847615	Not Sig
H3F3B	-0.120349	0.857097	Not Sig
ZNF281	-0.0580859	0.8583	Not Sig
MIEN1	-0.0919902	0.858793	Not Sig
UQCC2	-0.0350184	0.862282	Not Sig
RFX1	-0.018431	0.866025	Not Sig
BHLHE40	0.0562725	0.872709	Not Sig
DAZAP2	0.0254157	0.877548	Not Sig
DYNC1LI2	0.0598965	0.882126	Not Sig
DERL1	0.0210849	0.886623	Not Sig
DDX19A	-0.0154907	0.891964	Not Sig
DESI1	-0.0312345	0.893749	Not Sig
CYB5R3	0.073785	0.898339	Not Sig
WDR48	-0.0150646	0.899431	Not Sig
SELK	-0.10279	0.907276	Not Sig
VPS51	0.0389757	0.924979	Not Sig
DCTN3	-0.0193585	0.927307	Not Sig
PIN1	0.0623597	0.936417	Not Sig
COPZ1	-0.00640887	0.937507	Not Sig
SPAG9	0.0848621	0.938191	Not Sig
MCTS1	-0.010272	0.941561	Not Sig
ASNSD1	0.0723794	0.94184	Not Sig
CCDC28B	0.0967739	0.942859	Not Sig
SMARCA5	0.00758862	0.944506	Not Sig
RPS10	0.0468924	0.944951	Not Sig
OPTN	-0.00566904	0.955806	Not Sig
IL10RB	0.0048215	0.95649	Not Sig
GTF2H1	-0.0521751	0.958882	Not Sig
RILPL2	0.0203485	0.964603	Not Sig
RBBP4	-0.0504855	0.966898	Not Sig
IWS1	-0.0725143	0.977582	Not Sig
UCP2	0.120199	0.977638	Not Sig
CNPY2	-0.11435	0.982434	Not Sig
FAM208B	-0.0882697	0.986638	Not Sig
MDM4	-0.0451759	0.993519	Not Sig
FAM120AOS	0.0943023	0.994293	Not Sig
CCDC82	-0.0444701	0.995136	Not Sig
CNOT6L	0.0625339	1	Not Sig
UAP1	0.0413994	1	Not Sig
CALM2	0.0324334	1	Not Sig
KATNBL1	0.0390287	1	Not Sig
FADD	0.095532	1	Not Sig
ZRANB2	-0.0614218	1	Not Sig
C6orf1	0.0244245	1	Not Sig
CIB1	-0.0918797	1	Not Sig
GGA2	0.0421797	1	Not Sig
TSPYL1	-0.0581851	1	Not Sig
SLC9B2	-0.0296472	1	Not Sig
TCERG1	0.00905953	1	Not Sig
CWC22	-0.00655524	1	Not Sig
SSU72	0.0396523	1	Not Sig
MSL3	-0.07193	1	Not Sig
HAT1	-0.0268988	1	Not Sig
WDR43	-0.0405183	1	Not Sig
ATP6V0E1	-0.00242484	1	Not Sig
HSBP1	-0.0124484	1	Not Sig
MED29	0.00710255	1	Not Sig
HCG18	-0.0737771	1	Not Sig
PDHA1	0.0232228	1	Not Sig
TMSB4X	-0.145796	1	Not Sig
A1BG	0.0368742	1	Not Sig
CDC5L	-0.00554605	1	Not Sig
GGNBP2	0.149197	1	Not Sig
WARS	-0.119514	1	Not Sig
[truncated: 1,361 more rows]

## Sheet: LPS Monocytes
	avg_logFC	fdr	Significance
CCR7	-1.4624	0.0190655	FDR < 0.05
CD74	-1.24129	5.62953e-05	FDR < 0.05
HLA-DRB1	-1.0773	0.017236	FDR < 0.05
MIR155HG	-0.849974	0.00580221	FDR < 0.05
HLA-DQB1	-0.833779	0.000242509	FDR < 0.05
HLA-DPA1	-0.820726	0.0248844	FDR < 0.05
SQSTM1	-0.745878	0.000349918	FDR < 0.05
LITAF	-0.687615	0.00114879	FDR < 0.05
SERPINB2	0.620729	0.000456288	FDR < 0.05
TNFAIP6	0.716047	3.23198e-06	FDR < 0.05
TREM1	0.762004	0.0182778	FDR < 0.05
TIMP1	0.838522	0.000185479	FDR < 0.05
NEU4	1.12115	4.90882e-08	FDR < 0.05
RNF144B	1.20614	2.72536e-12	FDR < 0.05
CXCL3	1.38244	2.68742e-10	FDR < 0.05
CXCL1	1.59827	8.59684e-08	FDR < 0.05
MTRNR2L1	2.52174	1.73156e-41	FDR < 0.05
AKR1C1	-0.964468	1	Not Sig
GPR183	-0.943611	1	Not Sig
CKB	-0.932628	0.212595	Not Sig
SPINK1	-0.907531	1	Not Sig
GLIPR1	-0.893944	0.0773029	Not Sig
RSAD2	-0.867498	0.143398	Not Sig
GCLC	-0.813069	0.62715	Not Sig
ISG15	-0.805412	1	Not Sig
FABP5	-0.749922	1	Not Sig
HLA-DPB1	-0.669492	0.251574	Not Sig
SAMD9	-0.659634	0.266999	Not Sig
RALA	-0.648805	1	Not Sig
HLA-DQA1	-0.646992	1	Not Sig
RP11-236B18.5	-0.638852	1	Not Sig
MX1	-0.632501	0.166167	Not Sig
HMGA1	-0.622627	0.310543	Not Sig
PCGF5	-0.591922	1	Not Sig
PABPC1	-0.584074	1	Not Sig
RPSA	-0.581157	0.472402	Not Sig
ZFP36	-0.569547	1	Not Sig
CHMP1B	-0.56453	0.39147	Not Sig
GADD45B	-0.557274	1	Not Sig
RPS2	-0.551545	0.012144	Not Sig
EEF1B2	-0.551081	0.247756	Not Sig
ATF7IP2	-0.547837	1	Not Sig
HLA-DRA	-0.540913	1	Not Sig
REL	-0.529845	1	Not Sig
TXN	-0.523193	1	Not Sig
IRF7	-0.517979	0.00148988	Not Sig
CST3	-0.517591	0.527332	Not Sig
IFI6	-0.502978	1	Not Sig
CLIC2	-0.501237	0.223751	Not Sig
RHOF	-0.489996	1	Not Sig
CSTB	-0.488033	1	Not Sig
ISCU	-0.482431	1	Not Sig
OGFRL1	-0.481143	1	Not Sig
BAALC	-0.4809	0.0604828	Not Sig
LRRC69	-0.478824	1	Not Sig
TAP1	-0.477992	1	Not Sig
HLA-DRB5	-0.477105	0.0794572	Not Sig
MMADHC	-0.476658	0.870897	Not Sig
TXNRD1	-0.4758	1	Not Sig
CLEC2D	-0.474748	1	Not Sig
CD40	-0.472693	1	Not Sig
SAMD9L	-0.472448	1	Not Sig
HMOX1	-0.460449	1	Not Sig
RPS5	-0.457662	0.724655	Not Sig
DNAJB4	-0.457606	0.24669	Not Sig
IDO1	-0.456573	1	Not Sig
PPIF	-0.454432	1	Not Sig
SLC12A7	-0.453812	1	Not Sig
RPL4	-0.451513	1	Not Sig
FBL	-0.449547	0.0570904	Not Sig
PTMA	-0.448761	1	Not Sig
NEAT1	-0.445897	1	Not Sig
RPL3	-0.439007	1	Not Sig
HSPE1	-0.432794	1	Not Sig
PARP14	-0.431924	1	Not Sig
SLC22A1	-0.429737	1	Not Sig
IRF1	-0.428902	1	Not Sig
KLHL21	-0.425427	1	Not Sig
SERPINB1	-0.424514	1	Not Sig
RPL17	-0.42444	0.216843	Not Sig
HLA-B	-0.423529	0.00117372	Not Sig
GNAS	-0.423317	0.648221	Not Sig
IFI30	-0.42041	0.0113562	Not Sig
RPLP0	-0.418878	1	Not Sig
IFIT2	-0.411441	1	Not Sig
IFIH1	-0.408872	1	Not Sig
RPS3	-0.408824	1	Not Sig
UBAP1	-0.405915	0.240157	Not Sig
HSPB1	-0.404559	1	Not Sig
VDAC1	-0.39951	0.041086	Not Sig
HDAC9	-0.397188	1	Not Sig
PSMB4	-0.395601	1	Not Sig
AKAP13	-0.389531	1	Not Sig
TALDO1	-0.389114	1	Not Sig
PCBP2	-0.385778	1	Not Sig
NPM1	-0.382802	1	Not Sig
ADAR	-0.382661	1	Not Sig
RPL27A	-0.382555	1	Not Sig
CALR	-0.382032	1	Not Sig
MAFG	-0.380342	0.974083	Not Sig
CLECL1	-0.380328	1	Not Sig
NBPF14	-0.379472	1	Not Sig
CCL4L2	-0.379058	1	Not Sig
IL4I1	-0.378431	1	Not Sig
AIF1	-0.377619	1	Not Sig
RPL18	-0.374891	0.298044	Not Sig
ISG20	-0.374548	1	Not Sig
ATF5	-0.370393	1	Not Sig
ALKBH7	-0.369027	1	Not Sig
RPL10A	-0.368869	1	Not Sig
PSMD5	-0.365543	1	Not Sig
SLC25A6	-0.362371	0.970342	Not Sig
RPL36A	-0.360688	1	Not Sig
PLSCR1	-0.360019	1	Not Sig
EIF5A	-0.360015	1	Not Sig
RPS17	-0.358165	1	Not Sig
PSME2	-0.358086	1	Not Sig
RPL31	-0.35778	1	Not Sig
IFIT3	-0.357454	1	Not Sig
RPL19	-0.354207	1	Not Sig
HLA-DMA	-0.351148	1	Not Sig
RPL13A	-0.349845	0.215915	Not Sig
FAM49A	-0.347947	1	Not Sig
EIF3F	-0.346976	1	Not Sig
RPS19	-0.345409	0.0228291	Not Sig
NBPF19	-0.344742	1	Not Sig
RPL7A	-0.344322	1	Not Sig
PRDX1	-0.343911	1	Not Sig
SF3A1	-0.343512	1	Not Sig
RPL18A	-0.342786	0.203806	Not Sig
LINC01588	-0.341513	1	Not Sig
RPL15	-0.341156	1	Not Sig
ARID5A	-0.340811	1	Not Sig
RPL8	-0.338898	0.531427	Not Sig
STAT1	-0.337889	1	Not Sig
PNISR	-0.336421	1	Not Sig
RAB29	-0.336205	1	Not Sig
RBM8A	-0.336168	0.346892	Not Sig
TIPIN	-0.335628	1	Not Sig
TBC1D7	-0.333032	1	Not Sig
LDHA	-0.332088	1	Not Sig
DNAJC8	-0.331949	1	Not Sig
SLC50A1	-0.32955	1	Not Sig
APOL6	-0.328744	1	Not Sig
RAB5C	-0.328148	1	Not Sig
INHBA	-0.3278	1	Not Sig
TRIM69	-0.326789	1	Not Sig
RP11-467L13.7	-0.326741	1	Not Sig
SNF8	-0.326666	1	Not Sig
RPS3A	-0.325705	1	Not Sig
TNFSF13B	-0.325399	1	Not Sig
RPL6	-0.321657	1	Not Sig
PTGES3	-0.321172	1	Not Sig
RPS23	-0.320965	1	Not Sig
HAPLN3	-0.320344	1	Not Sig
UQCRFS1	-0.320175	1	Not Sig
OAS1	-0.319443	1	Not Sig
HDLBP	-0.318433	1	Not Sig
COX5A	-0.318373	1	Not Sig
CD83	-0.31804	1	Not Sig
RPS4X	-0.317959	1	Not Sig
RBMX	-0.317601	1	Not Sig
LILRB4	-0.316795	1	Not Sig
EEF1A1	-0.313882	1	Not Sig
PCNP	-0.313648	0.819349	Not Sig
MZT2B	-0.313374	1	Not Sig
H2AFZ	-0.312561	1	Not Sig
NONO	-0.312512	1	Not Sig
RPLP1	-0.311874	0.267595	Not Sig
PPIA	-0.311866	1	Not Sig
RAB10	-0.311315	1	Not Sig
GSTP1	-0.310724	1	Not Sig
NAP1L1	-0.309102	1	Not Sig
SPAG9	-0.307533	1	Not Sig
SMIM14	-0.30709	1	Not Sig
STAT5A	-0.306475	1	Not Sig
CCT3	-0.306303	1	Not Sig
BAZ1A	-0.306218	1	Not Sig
M6PR	-0.305074	1	Not Sig
RPL23A	-0.304721	1	Not Sig
DUSP4	-0.304707	1	Not Sig
RPS11	-0.303625	1	Not Sig
NACA	-0.302732	1	Not Sig
MPDU1	-0.301091	1	Not Sig
C6orf48	-0.299046	1	Not Sig
TICAM1	-0.297601	1	Not Sig
RPL11	-0.296875	1	Not Sig
ST3GAL6	-0.296102	1	Not Sig
OSGIN1	-0.295238	1	Not Sig
RPS16	-0.295185	1	Not Sig
EIF2S1	-0.295127	1	Not Sig
FUS	-0.295107	1	Not Sig
RPL5	-0.295042	1	Not Sig
EDEM1	-0.294893	1	Not Sig
CSF2RA	-0.294445	1	Not Sig
GTF2B	-0.291171	1	Not Sig
PSMB9	-0.290303	1	Not Sig
NXT2	-0.289863	1	Not Sig
PRDM2	-0.289678	1	Not Sig
DUSP5	-0.288617	1	Not Sig
CSF3R	-0.287844	1	Not Sig
TNF	-0.286968	1	Not Sig
TFEC	-0.286949	1	Not Sig
UBE2A	-0.286845	1	Not Sig
ATP2C1	-0.286257	1	Not Sig
YWHAQ	-0.285117	1	Not Sig
IRF8	-0.284491	0.549098	Not Sig
ZMIZ2	-0.283538	1	Not Sig
SF3B5	-0.282798	1	Not Sig
TMEM14B	-0.281431	1	Not Sig
USMG5	-0.280979	1	Not Sig
GNB2L1	-0.280702	1	Not Sig
ERGIC3	-0.279659	1	Not Sig
NDUFC2	-0.279011	1	Not Sig
NUTF2	-0.278927	1	Not Sig
RRP7A	-0.278896	1	Not Sig
TUBB4B	-0.278481	1	Not Sig
CNPY3	-0.278206	1	Not Sig
RPS6	-0.277759	1	Not Sig
SSH2	-0.277249	1	Not Sig
EMC6	-0.277092	1	Not Sig
IFI35	-0.276512	1	Not Sig
EIF3L	-0.27627	1	Not Sig
SLC25A5	-0.275218	1	Not Sig
COX5B	-0.273352	1	Not Sig
STAT3	-0.272939	1	Not Sig
RPS8	-0.272285	1	Not Sig
NDUFB7	-0.270547	1	Not Sig
DAPP1	-0.270025	1	Not Sig
IL36G	-0.269847	1	Not Sig
PSMB1	-0.269813	1	Not Sig
B2M	-0.269713	6.41023e-05	Not Sig
ST18	-0.269606	1	Not Sig
PLEKHB2	-0.268874	0.175001	Not Sig
RPS7	-0.268812	1	Not Sig
MTDH	-0.268545	1	Not Sig
MPLKIP	-0.268222	1	Not Sig
NDUFB4	-0.266525	1	Not Sig
LAMTOR5	-0.266038	1	Not Sig
XRCC6	-0.264045	1	Not Sig
GLA	-0.264006	1	Not Sig
ID2	-0.261162	1	Not Sig
CD109	-0.260967	1	Not Sig
RPL13	-0.260644	1	Not Sig
RPS20	-0.260137	1	Not Sig
RPS25	-0.259834	1	Not Sig
DDX5	-0.259304	0.0257531	Not Sig
IRF9	-0.258132	1	Not Sig
IK	-0.25749	1	Not Sig
RPL10	-0.257319	1	Not Sig
SLC6A6	-0.256804	1	Not Sig
RPL24	-0.256047	1	Not Sig
RPS13	-0.255288	1	Not Sig
CALU	-0.254158	1	Not Sig
COX6C	-0.254006	1	Not Sig
H2AFV	-0.253179	1	Not Sig
ERH	-0.252816	1	Not Sig
ESF1	-0.251979	1	Not Sig
RPS24	-0.251558	1	Not Sig
NSMAF	-0.25103	1	Not Sig
TAF7	-0.249392	1	Not Sig
PHF11	-0.248776	1	Not Sig
SLC7A11	-0.24839	1	Not Sig
ATP6V0D1	-0.24766	1	Not Sig
DUSP3	-0.24731	1	Not Sig
SP100	-0.246262	1	Not Sig
AHNAK	-0.246164	1	Not Sig
TOMM22	-0.245518	1	Not Sig
TUFM	-0.245174	1	Not Sig
RBM7	-0.244566	1	Not Sig
CCL5	-0.244125	1	Not Sig
HSPA9	-0.244107	1	Not Sig
NR3C1	-0.242733	1	Not Sig
TMSB4X	-0.242294	1	Not Sig
RPL35A	-0.242005	1	Not Sig
RPS12	-0.241742	1	Not Sig
TMEM189	-0.241675	1	Not Sig
RAB9A	-0.241409	1	Not Sig
PRELID1	-0.240969	1	Not Sig
GABPB1-AS1	-0.240808	1	Not Sig
AC069363.1	-0.240784	1	Not Sig
RPL29	-0.240157	1	Not Sig
UBE2L6	-0.238118	1	Not Sig
C3orf38	-0.237578	1	Not Sig
YTHDF1	-0.237511	1	Not Sig
CCL4	-0.236877	1	Not Sig
EI24	-0.236736	1	Not Sig
NDUFB3	-0.236566	1	Not Sig
TRIM22	-0.235645	1	Not Sig
SSR2	-0.235644	1	Not Sig
CCR5	-0.234417	1	Not Sig
ATP5G3	-0.233611	1	Not Sig
IRF2	-0.233119	1	Not Sig
SGK1	-0.233086	1	Not Sig
NUP62	-0.232137	1	Not Sig
PRKAR1A	-0.23206	1	Not Sig
RSL1D1	-0.232056	1	Not Sig
PSMA4	-0.231462	1	Not Sig
TNFSF14	-0.23083	1	Not Sig
EIF3E	-0.230818	1	Not Sig
DDAH2	-0.230681	1	Not Sig
TCF4	-0.229884	1	Not Sig
SNRPC	-0.229731	1	Not Sig
CMPK2	-0.229417	1	Not Sig
GCA	-0.229166	1	Not Sig
SRSF5	-0.22912	1	Not Sig
LYRM2	-0.228566	1	Not Sig
GOLGB1	-0.228452	1	Not Sig
TRMT10C	-0.228412	1	Not Sig
SNRPF	-0.22816	1	Not Sig
FBXW5	-0.227606	1	Not Sig
CHMP5	-0.227002	1	Not Sig
RPL30	-0.226708	1	Not Sig
CTNNAL1	-0.22648	1	Not Sig
TOMM7	-0.226372	1	Not Sig
HINT1	-0.226006	1	Not Sig
RPL9	-0.225989	1	Not Sig
TRIM33	-0.225373	1	Not Sig
RPS26	-0.224481	1	Not Sig
PIAS1	-0.224305	1	Not Sig
RPL23	-0.224179	1	Not Sig
TFE3	-0.224177	1	Not Sig
RPS21	-0.223776	1	Not Sig
RNF145	-0.223773	1	Not Sig
LAP3	-0.223504	1	Not Sig
NDUFA8	-0.223307	1	Not Sig
XAF1	-0.223011	1	Not Sig
TMEM120B	-0.222562	1	Not Sig
ATP5B	-0.222509	1	Not Sig
TMEM230	-0.222439	1	Not Sig
ARL6IP5	-0.222236	1	Not Sig
CPM	-0.221877	1	Not Sig
EIF2AK2	-0.221706	1	Not Sig
SOD1	-0.22148	0.417446	Not Sig
RUNX3	-0.221413	1	Not Sig
TCEB3	-0.221297	1	Not Sig
DCUN1D1	-0.221012	1	Not Sig
SRP54	-0.220259	1	Not Sig
TAF9	-0.220181	1	Not Sig
LGALS9	-0.219982	1	Not Sig
AC090498.1	-0.219342	1	Not Sig
CHORDC1	-0.219269	1	Not Sig
FNBP1	-0.218414	1	Not Sig
ILF3	-0.218388	1	Not Sig
WBP11	-0.218368	1	Not Sig
G3BP1	-0.217709	1	Not Sig
CA2	-0.217345	1	Not Sig
WBSCR22	-0.216146	1	Not Sig
FTL	-0.215739	1	Not Sig
SERTAD2	-0.214869	1	Not Sig
LIMD2	-0.214394	1	Not Sig
GLRX3	-0.213342	1	Not Sig
HNRNPA1	-0.212391	1	Not Sig
FOSB	-0.212368	1	Not Sig
GTF2F2	-0.211946	1	Not Sig
STX5	-0.211794	1	Not Sig
NEDD8	-0.211712	1	Not Sig
TACC1	-0.211659	1	Not Sig
SERPINB9	-0.211399	1	Not Sig
MXD1	-0.211128	1	Not Sig
MGST3	-0.210879	1	Not Sig
TRAF1	-0.210677	1	Not Sig
LATS2	-0.210448	1	Not Sig
MFAP1	-0.210352	1	Not Sig
PSMC4	-0.210137	1	Not Sig
EID3	-0.210006	1	Not Sig
RPL14	-0.209958	1	Not Sig
DDX24	-0.209886	1	Not Sig
SRSF10	-0.209448	1	Not Sig
CFP	-0.208577	1	Not Sig
CANT1	-0.208228	1	Not Sig
WBP2	-0.20798	1	Not Sig
CXCR4	-0.206521	1	Not Sig
ARCN1	-0.206307	1	Not Sig
PPIB	-0.206208	1	Not Sig
PARP9	-0.205957	1	Not Sig
UBE2D1	-0.205702	1	Not Sig
PRRC2C	-0.205155	1	Not Sig
NRP2	-0.205112	1	Not Sig
UBXN6	-0.203317	1	Not Sig
PHF1	-0.203238	1	Not Sig
ZFP36L1	-0.202989	1	Not Sig
SLC41A2	-0.202865	1	Not Sig
SCAMP2	-0.20277	1	Not Sig
SLC5A3	-0.202498	1	Not Sig
TIAL1	-0.202465	1	Not Sig
COPS5	-0.201615	1	Not Sig
SND1-IT1	-0.201255	1	Not Sig
SRD5A1	-0.200913	1	Not Sig
ADRM1	-0.200725	1	Not Sig
SUB1	-0.200692	1	Not Sig
RNH1	-0.200577	1	Not Sig
IER3IP1	-0.199629	1	Not Sig
SNX8	-0.198733	1	Not Sig
RLIM	-0.198688	1	Not Sig
PFDN2	-0.198424	1	Not Sig
HSPD1	-0.198199	1	Not Sig
NBEAL1	-0.198027	1	Not Sig
TOMM20	-0.197948	1	Not Sig
ARF5	-0.197908	1	Not Sig
GSAP	-0.197581	1	Not Sig
EPSTI1	-0.197506	1	Not Sig
ANAPC11	-0.197228	1	Not Sig
SUMO2	-0.196994	1	Not Sig
CHTOP	-0.196684	1	Not Sig
AMD1	-0.196502	1	Not Sig
CST7	-0.196334	1	Not Sig
CDK12	-0.195879	1	Not Sig
CYTIP	-0.195398	1	Not Sig
PSME1	-0.19534	1	Not Sig
NDUFV2	-0.195312	1	Not Sig
FAM103A1	-0.195207	1	Not Sig
RPS27A	-0.195061	1	Not Sig
STK4	-0.194815	1	Not Sig
CAPZA1	-0.194676	1	Not Sig
SERPINA1	-0.194398	1	Not Sig
GHITM	-0.194248	1	Not Sig
NUDC	-0.194182	1	Not Sig
GEM	-0.193884	1	Not Sig
FKBP4	-0.193684	1	Not Sig
PPP1R10	-0.193589	1	Not Sig
HOOK3	-0.192994	1	Not Sig
FGD5-AS1	-0.192862	1	Not Sig
LSM5	-0.192761	1	Not Sig
EZR	-0.192469	1	Not Sig
PTTG1IP	-0.191935	1	Not Sig
TMEM70	-0.191809	1	Not Sig
RPL35	-0.191511	1	Not Sig
ABL2	-0.191012	1	Not Sig
CTD-3252C9.4	-0.190776	1	Not Sig
RPL7	-0.190367	1	Not Sig
SNN	-0.190074	1	Not Sig
RPL22	-0.190053	1	Not Sig
RASGRP3	-0.189859	1	Not Sig
SMARCE1	-0.189709	1	Not Sig
GPAT3	-0.189701	1	Not Sig
RPS18	-0.189685	1	Not Sig
FOSL1	-0.189671	1	Not Sig
MORF4L2	-0.18964	1	Not Sig
PIM2	-0.189606	1	Not Sig
ST13	-0.189087	1	Not Sig
THOC2	-0.188811	1	Not Sig
COMMD6	-0.188058	1	Not Sig
SNU13	-0.187925	1	Not Sig
DDX17	-0.187846	1	Not Sig
RHOG	-0.187762	1	Not Sig
IWS1	-0.187608	1	Not Sig
RPS4Y1	-0.186859	1	Not Sig
BRMS1	-0.186727	1	Not Sig
SYNJ2	-0.186719	1	Not Sig
SNRPG	-0.186672	1	Not Sig
SYNGR2	-0.186618	1	Not Sig
DDX21	-0.186491	1	Not Sig
NSUN2	-0.185968	1	Not Sig
CUL1	-0.185541	1	Not Sig
RPL26L1	-0.185527	1	Not Sig
DNTTIP1	-0.185289	1	Not Sig
NCOR1	-0.185232	1	Not Sig
ATP5O	-0.185161	1	Not Sig
CS	-0.184836	1	Not Sig
CD37	-0.184379	1	Not Sig
BNIP3L	-0.184245	1	Not Sig
EIF5B	-0.184181	1	Not Sig
HIST1H1C	-0.18389	1	Not Sig
POU2F2	-0.183869	1	Not Sig
RP11-138A9.1	-0.183126	1	Not Sig
PPP2R3C	-0.182885	1	Not Sig
SUPT5H	-0.182746	1	Not Sig
RSRP1	-0.182312	1	Not Sig
NCL	-0.181542	1	Not Sig
MCOLN2	-0.180548	1	Not Sig
EIF3D	-0.180149	1	Not Sig
RNF185	-0.180094	1	Not Sig
ASCC2	-0.179981	1	Not Sig
NOL7	-0.178626	1	Not Sig
MIR22HG	-0.178584	1	Not Sig
DNAJC2	-0.177962	1	Not Sig
GRPEL1	-0.177443	1	Not Sig
ZPR1	-0.177329	1	Not Sig
HMGB2	-0.177095	1	Not Sig
RCSD1	-0.177088	1	Not Sig
APOPT1	-0.176894	1	Not Sig
EPC1	-0.176573	1	Not Sig
KHDRBS1	-0.176439	1	Not Sig
RPL36	-0.17597	1	Not Sig
CREG1	-0.175594	1	Not Sig
SPHK1	-0.175549	1	Not Sig
OFD1	-0.174808	1	Not Sig
PTP4A1	-0.174798	1	Not Sig
TRIM16L	-0.174697	1	Not Sig
IFI44L	-0.174669	1	Not Sig
AKIRIN2	-0.174593	1	Not Sig
SNRPE	-0.174489	1	Not Sig
SLC38A1	-0.174481	1	Not Sig
MIF	-0.173399	1	Not Sig
PNN	-0.173369	1	Not Sig
PACSIN2	-0.173184	1	Not Sig
MAD1L1	-0.172696	1	Not Sig
LY6E	-0.17269	1	Not Sig
MZT2A	-0.172551	1	Not Sig
PSMD8	-0.172339	1	Not Sig
BSG	-0.172337	1	Not Sig
MRPL41	-0.172334	1	Not Sig
RPL26	-0.171823	1	Not Sig
GBP4	-0.171791	1	Not Sig
ATRAID	-0.171636	1	Not Sig
NGDN	-0.17131	1	Not Sig
GCLM	-0.171301	1	Not Sig
OSBPL8	-0.171204	1	Not Sig
IFNGR1	-0.17117	1	Not Sig
PRRC2A	-0.171145	1	Not Sig
OSTC	-0.171014	1	Not Sig
SYNCRIP	-0.17089	1	Not Sig
EVI2B	-0.170826	1	Not Sig
UQCRC2	-0.170563	1	Not Sig
SMIM10L1	-0.170472	1	Not Sig
RPL37	-0.170446	1	Not Sig
SF3B6	-0.170415	1	Not Sig
ABLIM1	-0.17033	1	Not Sig
DDX39A	-0.169968	1	Not Sig
CD58	-0.169662	1	Not Sig
PML	-0.168533	1	Not Sig
SLC35B1	-0.168296	1	Not Sig
BAZ2A	-0.167908	1	Not Sig
RPL21	-0.167779	1	Not Sig
RPL27	-0.167557	1	Not Sig
NCBP3	-0.167327	1	Not Sig
ABCF1	-0.167057	1	Not Sig
SRSF7	-0.166546	1	Not Sig
RPL37A	-0.166504	1	Not Sig
LAMP2	-0.16616	1	Not Sig
CPSF6	-0.165824	1	Not Sig
TROVE2	-0.165804	1	Not Sig
ZNF706	-0.165789	1	Not Sig
EIF4G1	-0.165674	1	Not Sig
SRC	-0.164863	1	Not Sig
CREM	-0.164851	1	Not Sig
FERMT3	-0.164657	1	Not Sig
DBI	-0.16448	1	Not Sig
TM2D1	-0.164418	1	Not Sig
ATP6V1D	-0.163829	1	Not Sig
UBE2V2	-0.163552	1	Not Sig
GLTSCR2	-0.163332	1	Not Sig
PRDX6	-0.163323	1	Not Sig
IFT57	-0.163153	1	Not Sig
FOXO3	-0.162936	1	Not Sig
DHX9	-0.162742	1	Not Sig
ATOX1	-0.162401	1	Not Sig
TAF1D	-0.162337	1	Not Sig
BCL2L13	-0.162025	1	Not Sig
TFPI	-0.161973	1	Not Sig
SEC22B	-0.161581	1	Not Sig
ZFYVE16	-0.16158	1	Not Sig
ZEB2-AS1	-0.160654	1	Not Sig
MFF	-0.160109	1	Not Sig
RDX	-0.159878	1	Not Sig
MRPL33	-0.159719	1	Not Sig
ATP5G2	-0.159573	1	Not Sig
CALCRL	-0.159163	1	Not Sig
DYNLT1	-0.15893	1	Not Sig
ADAM8	-0.158555	1	Not Sig
LSP1	-0.158224	1	Not Sig
TNFAIP8	-0.15789	1	Not Sig
ZMAT2	-0.157696	1	Not Sig
ZNF267	-0.157655	1	Not Sig
ATP6V1H	-0.157351	1	Not Sig
OGT	-0.156959	1	Not Sig
LPXN	-0.156654	1	Not Sig
LMNA	-0.155859	1	Not Sig
XIAP	-0.155852	1	Not Sig
U2SURP	-0.155616	1	Not Sig
ORMDL1	-0.155447	1	Not Sig
POLR2J3	-0.155289	1	Not Sig
IDI1	-0.155246	1	Not Sig
RASSF2	-0.154662	1	Not Sig
ANKRD11	-0.154466	1	Not Sig
UBC	-0.154435	0.8314	Not Sig
MRPS15	-0.154359	1	Not Sig
TNKS2	-0.153913	1	Not Sig
BST2	-0.153777	1	Not Sig
TKT	-0.153304	1	Not Sig
RBM5	-0.153292	1	Not Sig
LAPTM4A	-0.153264	1	Not Sig
NDUFA12	-0.153236	1	Not Sig
NT5C3A	-0.153195	1	Not Sig
PSMC3	-0.152528	1	Not Sig
PSMA3	-0.152275	1	Not Sig
TBL1XR1	-0.152092	1	Not Sig
RPL32	-0.151822	1	Not Sig
MAT2A	-0.151717	1	Not Sig
KMT2C	-0.15157	1	Not Sig
DDT	-0.151487	1	Not Sig
OAS2	-0.151199	1	Not Sig
MDH2	-0.150835	1	Not Sig
ITGAE	-0.150709	1	Not Sig
FNIP2	-0.150545	1	Not Sig
TRAM1	-0.149966	1	Not Sig
PEBP1	-0.149722	1	Not Sig
ARL8B	-0.148805	1	Not Sig
MIR4435-2HG	-0.148774	1	Not Sig
SAV1	-0.148766	1	Not Sig
PPP1R14B	-0.148528	1	Not Sig
POLR2K	-0.147971	1	Not Sig
RFTN1	-0.147727	1	Not Sig
EHD4	-0.147023	1	Not Sig
TPST2	-0.147008	1	Not Sig
RTFDC1	-0.147005	1	Not Sig
PSMB8-AS1	-0.1469	1	Not Sig
NFKBID	-0.146828	1	Not Sig
UPB1	-0.146778	1	Not Sig
IL6ST	-0.146447	1	Not Sig
HELZ2	-0.146239	1	Not Sig
RPN2	-0.145759	1	Not Sig
TARDBP	-0.145643	1	Not Sig
SIRPA	-0.145439	1	Not Sig
SMDT1	-0.144993	1	Not Sig
MYL12A	-0.144733	1	Not Sig
SCAF11	-0.144466	1	Not Sig
SEC61A1	-0.14415	1	Not Sig
TOLLIP	-0.143748	1	Not Sig
MAST4	-0.143578	1	Not Sig
PSMD12	-0.143264	1	Not Sig
DRAP1	-0.143245	1	Not Sig
REEP5	-0.143159	1	Not Sig
GTPBP4	-0.142733	1	Not Sig
DPP7	-0.142637	1	Not Sig
TMEM126A	-0.142331	1	Not Sig
KARS	-0.142097	1	Not Sig
NDUFA4	-0.142036	1	Not Sig
PSMC6	-0.141949	1	Not Sig
PITPNA	-0.141945	1	Not Sig
RNF213	-0.141821	1	Not Sig
PDCD6IP	-0.141107	1	Not Sig
SKP1	-0.14108	1	Not Sig
TLN1	-0.141072	1	Not Sig
TRIM25	-0.140931	1	Not Sig
SPG20	-0.140899	1	Not Sig
MARCKSL1	-0.140756	1	Not Sig
ITGA5	-0.140744	1	Not Sig
HSP90AA1	-0.140484	1	Not Sig
GPBP1	-0.14036	1	Not Sig
PRDX5	-0.140049	1	Not Sig
MESDC2	-0.139838	1	Not Sig
ATP6V1B2	-0.139448	1	Not Sig
ZNFX1	-0.139371	1	Not Sig
DHX36	-0.139278	1	Not Sig
RPS14	-0.139183	1	Not Sig
CSNK2B	-0.139031	1	Not Sig
HNRNPA0	-0.138967	1	Not Sig
CLTA	-0.138798	1	Not Sig
KDELR2	-0.138561	1	Not Sig
BCAS2	-0.137909	1	Not Sig
ATP5A1	-0.137341	1	Not Sig
SUZ12	-0.137232	1	Not Sig
SIVA1	-0.136922	1	Not Sig
SERBP1	-0.136912	1	Not Sig
RPL12	-0.136896	1	Not Sig
CYCS	-0.136551	1	Not Sig
MAPKAP1	-0.136226	1	Not Sig
KLF4	-0.136196	1	Not Sig
PSMD9	-0.136117	1	Not Sig
FUBP1	-0.136104	1	Not Sig
VAMP2	-0.135937	1	Not Sig
NDUFAB1	-0.135784	1	Not Sig
RAB21	-0.135253	1	Not Sig
HAX1	-0.135104	1	Not Sig
RTCB	-0.134875	1	Not Sig
COMMD5	-0.13482	1	Not Sig
PTRHD1	-0.134647	1	Not Sig
2019-03-06	-0.134585	1	Not Sig
RPL41	-0.134512	1	Not Sig
ADGRE5	-0.134114	1	Not Sig
RRAGA	-0.134004	1	Not Sig
ITSN2	-0.133818	1	Not Sig
EIF5	-0.133611	1	Not Sig
GINM1	-0.13332	1	Not Sig
GTF2H1	-0.133239	1	Not Sig
MRPL36	-0.133058	1	Not Sig
SNX1	-0.132614	1	Not Sig
SET	-0.132302	1	Not Sig
RNF130	-0.13216	1	Not Sig
PPP1R11	-0.132153	1	Not Sig
LINC00528	-0.132008	1	Not Sig
CCT2	-0.131881	1	Not Sig
HAVCR2	-0.131744	1	Not Sig
SELT	-0.13139	1	Not Sig
DTX3L	-0.1306	1	Not Sig
PHLDA1	-0.130492	1	Not Sig
TSC22D4	-0.130463	1	Not Sig
MOB4	-0.13036	1	Not Sig
LDHB	-0.130192	1	Not Sig
ATP5L	-0.130159	1	Not Sig
TINF2	-0.129623	1	Not Sig
LSM3	-0.129573	1	Not Sig
COPE	-0.129354	1	Not Sig
PSPC1	-0.128692	1	Not Sig
SDHD	-0.128061	1	Not Sig
IFI16	-0.127798	1	Not Sig
NHSL2	-0.127797	1	Not Sig
FAM133B	-0.127544	1	Not Sig
ACP1	-0.1275	1	Not Sig
NCBP2	-0.127489	1	Not Sig
EIF3H	-0.127455	1	Not Sig
NOP16	-0.126404	1	Not Sig
YWHAG	-0.126199	1	Not Sig
FAM177B	-0.12607	1	Not Sig
GNL3	-0.126019	1	Not Sig
SSR4	-0.125962	1	Not Sig
HNRNPH2	-0.125861	1	Not Sig
HMGN1	-0.125816	1	Not Sig
TMED4	-0.125735	1	Not Sig
LYST	-0.125692	1	Not Sig
CD47	-0.125568	1	Not Sig
SNX9	-0.125371	1	Not Sig
RNF138	-0.125117	1	Not Sig
MS4A7	-0.124488	1	Not Sig
ZFAND6	-0.124482	1	Not Sig
FYTTD1	-0.124378	1	Not Sig
SAT2	-0.124293	1	Not Sig
NT5C2	-0.123858	1	Not Sig
PSMD7	-0.123665	1	Not Sig
KCNQ1OT1	-0.123659	1	Not Sig
YTHDF3	-0.123355	1	Not Sig
GUK1	-0.123026	1	Not Sig
PSMB5	-0.122978	1	Not Sig
MTMR9	-0.122965	1	Not Sig
RPS15A	-0.122899	1	Not Sig
USP16	-0.122379	1	Not Sig
VAMP8	-0.122188	1	Not Sig
HSPA8	-0.122124	1	Not Sig
ARPC3	-0.121683	1	Not Sig
PPA1	-0.121583	1	Not Sig
MED19	-0.121096	1	Not Sig
PA2G4	-0.120998	1	Not Sig
CALM1	-0.120775	1	Not Sig
IMP3	-0.120663	1	Not Sig
RAB8A	-0.120322	1	Not Sig
PEA15	-0.119765	1	Not Sig
MED8	-0.119503	1	Not Sig
PLP2	-0.118724	1	Not Sig
TES	-0.118639	1	Not Sig
BCAP31	-0.118561	1	Not Sig
RPS15	-0.11824	1	Not Sig
ERN1	-0.11801	1	Not Sig
NACA2	-0.117926	1	Not Sig
SNRNP40	-0.117536	1	Not Sig
RBBP6	-0.117182	1	Not Sig
TRIM16	-0.117103	1	Not Sig
MIER1	-0.117008	1	Not Sig
RSF1	-0.116797	1	Not Sig
AKR1A1	-0.116791	1	Not Sig
TMEM59	-0.116535	1	Not Sig
TCEB1	-0.116419	1	Not Sig
ZNF24	-0.116399	1	Not Sig
DESI1	-0.115992	1	Not Sig
DAP3	-0.115911	1	Not Sig
WDR26	-0.115778	1	Not Sig
RHOQ	-0.115473	1	Not Sig
RAF1	-0.115282	1	Not Sig
BANP	-0.115216	1	Not Sig
DDX6	-0.11504	1	Not Sig
NDEL1	-0.114819	1	Not Sig
HLA-C	-0.114813	1	Not Sig
TYMP	-0.114749	1	Not Sig
FAU	-0.114531	1	Not Sig
PPP2R1A	-0.114313	1	Not Sig
SFSWAP	-0.114151	1	Not Sig
MTPN	-0.113983	1	Not Sig
RP11-1143G9.4	-0.11384	1	Not Sig
HSPA4	-0.113702	1	Not Sig
PRKCSH	-0.113645	1	Not Sig
CCDC47	-0.113485	1	Not Sig
LRPAP1	-0.113475	1	Not Sig
ATP1A1	-0.113392	1	Not Sig
CPEB4	-0.113239	1	Not Sig
AP2M1	-0.112813	1	Not Sig
PDCD5	-0.112329	1	Not Sig
PDAP1	-0.112299	1	Not Sig
DYNC1H1	-0.11227	1	Not Sig
PATL1	-0.112026	1	Not Sig
NEMP1	-0.111318	1	Not Sig
SAP18	-0.111165	1	Not Sig
ADAMDEC1	-0.110687	1	Not Sig
ATG4B	-0.110683	1	Not Sig
TMEM60	-0.110516	1	Not Sig
PHF20	-0.110285	1	Not Sig
TMED2	-0.110036	1	Not Sig
ANP32A	-0.110005	1	Not Sig
HNRNPAB	-0.109859	1	Not Sig
GDI2	-0.109598	1	Not Sig
FXYD5	-0.109129	1	Not Sig
TRIP12	-0.109127	1	Not Sig
UPF2	-0.108602	1	Not Sig
INO80D	-0.10829	1	Not Sig
AHSA1	-0.107739	1	Not Sig
RBM3	-0.10709	1	Not Sig
ETF1	-0.106894	1	Not Sig
ZC3H15	-0.106277	1	Not Sig
AUP1	-0.106133	1	Not Sig
OAS3	-0.105845	1	Not Sig
ADNP2	-0.105421	1	Not Sig
NR4A3	-0.104942	1	Not Sig
ILF2	-0.104618	1	Not Sig
SNRPA1	-0.104449	1	Not Sig
NSUN3	-0.104352	1	Not Sig
KIAA0368	-0.104304	1	Not Sig
RAB4A	-0.104238	1	Not Sig
RSRC2	-0.103332	1	Not Sig
VPS28	-0.103288	1	Not Sig
WIPF2	-0.10305	1	Not Sig
ZNF800	-0.102896	1	Not Sig
ERP44	-0.102742	1	Not Sig
COX14	-0.102653	1	Not Sig
KIAA1143	-0.102652	1	Not Sig
USP7	-0.102491	1	Not Sig
MRPL32	-0.102477	1	Not Sig
NAPA	-0.102215	1	Not Sig
MED4	-0.101927	1	Not Sig
POMP	-0.10182	1	Not Sig
PTGIR	-0.101747	1	Not Sig
ADM	-0.101668	1	Not Sig
RAB2A	-0.101574	1	Not Sig
PKNOX1	-0.101343	1	Not Sig
MORC3	-0.101322	1	Not Sig
ASH1L	-0.101009	1	Not Sig
PSMD1	-0.100501	1	Not Sig
SLC11A2	-0.10049	1	Not Sig
TBC1D10A	-0.100195	1	Not Sig
PRPF40A	-0.100092	1	Not Sig
NCF2	-0.100012	1	Not Sig
STX4	-0.098985	1	Not Sig
RPS10	-0.0984222	1	Not Sig
PRKAG2	-0.0980549	1	Not Sig
HNRNPH3	-0.0979026	1	Not Sig
IKZF1	-0.0978294	1	Not Sig
SNRPD2	-0.0976515	1	Not Sig
SPCS3	-0.0975716	1	Not Sig
UBA52	-0.0975245	1	Not Sig
MTMR14	-0.0975065	1	Not Sig
CGGBP1	-0.0969494	1	Not Sig
DHX38	-0.0966369	1	Not Sig
HLA-F	-0.0966157	1	Not Sig
MAX	-0.096214	1	Not Sig
TUBA1A	-0.096123	1	Not Sig
STAT2	-0.0957886	1	Not Sig
NDUFC1	-0.0957777	1	Not Sig
LRRC59	-0.0956801	1	Not Sig
PEF1	-0.095481	1	Not Sig
SETD5	-0.0953224	1	Not Sig
UQCRB	-0.0948952	1	Not Sig
CUTA	-0.09488	1	Not Sig
PLEKHM2	-0.0946622	1	Not Sig
TMEM115	-0.0946143	1	Not Sig
PRCC	-0.0945785	1	Not Sig
DLST	-0.0945345	1	Not Sig
SHFM1	-0.0940561	1	Not Sig
BTF3L4	-0.0936421	1	Not Sig
SSBP1	-0.0935664	1	Not Sig
SMG9	-0.0934915	1	Not Sig
PCID2	-0.0933266	1	Not Sig
CDC37L1	-0.0931335	1	Not Sig
MMGT1	-0.0923564	1	Not Sig
PHB2	-0.0921914	1	Not Sig
XRN1	-0.0920895	1	Not Sig
NIPA2	-0.091495	1	Not Sig
MAP3K2	-0.0912283	1	Not Sig
RBM25	-0.0911882	1	Not Sig
ATXN2L	-0.091132	1	Not Sig
CCT6A	-0.0907565	1	Not Sig
HOTAIRM1	-0.0906137	1	Not Sig
CCNY	-0.0906075	1	Not Sig
CLEC5A	-0.0904074	1	Not Sig
TIMM13	-0.0897759	1	Not Sig
GNA13	-0.0897106	1	Not Sig
CLK3	-0.0896554	1	Not Sig
SRP68	-0.0892755	1	Not Sig
LRIF1	-0.0892389	1	Not Sig
MLF2	-0.0890858	1	Not Sig
ATG3	-0.0890206	1	Not Sig
WTAP	-0.0889769	1	Not Sig
CCDC90B	-0.0889375	1	Not Sig
AC147651.4	-0.0880775	1	Not Sig
SRSF4	-0.0877803	1	Not Sig
RAB18	-0.0876274	1	Not Sig
PITHD1	-0.0875771	1	Not Sig
BUD31	-0.0875384	1	Not Sig
TBCA	-0.0871126	1	Not Sig
RABAC1	-0.0870611	1	Not Sig
CYLD	-0.086817	1	Not Sig
TAGLN2	-0.0866575	1	Not Sig
ROCK1	-0.086523	1	Not Sig
AMZ2	-0.0863647	1	Not Sig
PKM	-0.0862031	1	Not Sig
CFL1	-0.0855932	1	Not Sig
TMA7	-0.085525	1	Not Sig
UQCRC1	-0.0854283	1	Not Sig
LENG8	-0.0852058	1	Not Sig
ZNF644	-0.085053	1	Not Sig
SRSF6	-0.0850351	1	Not Sig
ACSL3	-0.084625	1	Not Sig
SRSF11	-0.0845091	1	Not Sig
EIF3G	-0.0842711	1	Not Sig
RALB	-0.0837037	1	Not Sig
LUCAT1	-0.0832177	1	Not Sig
NAA20	-0.0831951	1	Not Sig
IDH3G	-0.0829276	1	Not Sig
SMIM3	-0.0828135	1	Not Sig
SZRD1	-0.0828071	1	Not Sig
CD2BP2	-0.0828053	1	Not Sig
MANF	-0.082176	1	Not Sig
RNF10	-0.0819753	1	Not Sig
SCYL1	-0.0818987	1	Not Sig
VDAC3	-0.08172	1	Not Sig
TSG101	-0.0816885	1	Not Sig
LGALS3	-0.0812852	1	Not Sig
RBM23	-0.0797679	1	Not Sig
BUB3	-0.0795789	1	Not Sig
SLC31A2	-0.0794197	1	Not Sig
HIGD1A	-0.0791372	1	Not Sig
S100A4	-0.0791262	1	Not Sig
LMAN2	-0.0791025	1	Not Sig
CCAR1	-0.0790019	1	Not Sig
BIRC2	-0.0786565	1	Not Sig
DDX46	-0.0783023	1	Not Sig
SPTY2D1	-0.0782247	1	Not Sig
CRY1	-0.0781878	1	Not Sig
TM2D2	-0.0777187	1	Not Sig
SRP9	-0.0776669	1	Not Sig
IL3RA	-0.0772767	1	Not Sig
RALY	-0.077276	1	Not Sig
THUMPD3-AS1	-0.077108	1	Not Sig
COQ10B	-0.0763961	1	Not Sig
TSPYL1	-0.0759567	1	Not Sig
HNRNPK	-0.0756441	1	Not Sig
PSMB7	-0.0752456	1	Not Sig
ARF6	-0.0752233	1	Not Sig
SNAP23	-0.0750378	1	Not Sig
EIF2A	-0.0748803	1	Not Sig
GOLGA7	-0.0746379	1	Not Sig
CEBPZOS	-0.0746371	1	Not Sig
TMEM11	-0.0746126	1	Not Sig
PHACTR1	-0.0744901	1	Not Sig
PSMC1	-0.0743617	1	Not Sig
CAB39	-0.0743472	1	Not Sig
TMF1	-0.0742411	1	Not Sig
KB-1507C5.4	-0.0740566	1	Not Sig
C14orf166	-0.0740559	1	Not Sig
RASGEF1B	-0.0739129	1	Not Sig
MFSD12	-0.0738244	1	Not Sig
SECISBP2	-0.0736679	1	Not Sig
CIAO1	-0.0735719	1	Not Sig
CANX	-0.0734522	1	Not Sig
NDUFS6	-0.0732526	1	Not Sig
VMP1	-0.073216	1	Not Sig
OSGIN2	-0.0731302	1	Not Sig
EWSR1	-0.0729494	1	Not Sig
CTA-29F11.1	-0.0728587	1	Not Sig
ZNF430	-0.0727147	1	Not Sig
PRDM1	-0.0726868	1	Not Sig
SEC13	-0.0726416	1	Not Sig
UBE2J2	-0.0726391	1	Not Sig
ALCAM	-0.0725832	1	Not Sig
CTB-58E17.1	-0.0722403	1	Not Sig
NSA2	-0.0722115	1	Not Sig
UBE2I	-0.0721902	1	Not Sig
TNFRSF14	-0.0720662	1	Not Sig
IGBP1	-0.0719517	1	Not Sig
TRMT112	-0.0718904	1	Not Sig
ERBB2IP	-0.0713713	1	Not Sig
UTP11L	-0.0711361	1	Not Sig
NFYC	-0.0711281	1	Not Sig
EIF6	-0.0709023	1	Not Sig
IP6K2	-0.0707131	1	Not Sig
IBTK	-0.0706471	1	Not Sig
ATG5	-0.0704413	1	Not Sig
SF3B4	-0.070166	1	Not Sig
SGPL1	-0.0698941	1	Not Sig
MACF1	-0.069875	1	Not Sig
RPAIN	-0.0697584	1	Not Sig
ATF2	-0.0696114	1	Not Sig
PDXK	-0.0687882	1	Not Sig
DCTN2	-0.0684064	1	Not Sig
TRIM56	-0.0683655	1	Not Sig
SAR1A	-0.0680954	1	Not Sig
STEAP4	-0.0677007	1	Not Sig
PPP2R2A	-0.0674927	1	Not Sig
RUNX1	-0.0674737	1	Not Sig
2019-09-15	-0.0673727	1	Not Sig
RPLP2	-0.0673637	1	Not Sig
CSDE1	-0.0672487	1	Not Sig
EIF4A1	-0.0669441	1	Not Sig
GPSM3	-0.0666714	1	Not Sig
KAT6A	-0.0664473	1	Not Sig
SMCO4	-0.0657936	1	Not Sig
ATG12	-0.0657115	1	Not Sig
C1orf43	-0.0655854	1	Not Sig
MTCH1	-0.0655174	1	Not Sig
HCST	-0.0655047	1	Not Sig
EIF4B	-0.0654954	1	Not Sig
ZRANB2	-0.0652209	1	Not Sig
BTF3	-0.0649534	1	Not Sig
MPC1	-0.064779	1	Not Sig
OS9	-0.0647571	1	Not Sig
LINC00158	-0.0645158	1	Not Sig
WAC	-0.0643391	1	Not Sig
ABRACL	-0.0639711	1	Not Sig
NDUFA1	-0.0639648	1	Not Sig
CIR1	-0.0639024	1	Not Sig
NIFK	-0.0637367	1	Not Sig
PABPC4	-0.0636612	1	Not Sig
STX12	-0.0636131	1	Not Sig
MTCH2	-0.0635146	1	Not Sig
SRI	-0.0634554	1	Not Sig
PSMC2	-0.0633332	1	Not Sig
EIF3B	-0.0633267	1	Not Sig
KXD1	-0.0631672	1	Not Sig
MYDGF	-0.0627483	1	Not Sig
LRRFIP2	-0.0626581	1	Not Sig
CORO1A	-0.0624006	1	Not Sig
SRRM2	-0.0623256	1	Not Sig
UBE2H	-0.0618781	1	Not Sig
MIR3142HG	-0.0618267	1	Not Sig
SEMA6B	-0.0613114	1	Not Sig
PLEK	-0.0608526	1	Not Sig
TDG	-0.0607176	1	Not Sig
HNRNPF	-0.0606665	1	Not Sig
MAPKAPK2	-0.0605366	1	Not Sig
ACSL5	-0.0603761	1	Not Sig
ZC3HAV1	-0.0602165	1	Not Sig
PPM1G	-0.0602025	1	Not Sig
C14orf119	-0.0601181	1	Not Sig
KDM5A	-0.0600981	1	Not Sig
ISCA1	-0.0600794	1	Not Sig
ABT1	-0.059464	1	Not Sig
ATP5J	-0.0592257	1	Not Sig
UQCRH	-0.0592013	1	Not Sig
RAB7A	-0.0588003	1	Not Sig
PPP1R12A	-0.0585643	1	Not Sig
AP2S1	-0.0585538	1	Not Sig
MRPS10	-0.0585184	1	Not Sig
LINC00493	-0.0584961	1	Not Sig
TAX1BP1	-0.0583474	1	Not Sig
PITPNB	-0.0578354	1	Not Sig
PRELID3B	-0.0572302	1	Not Sig
MRPL18	-0.0570879	1	Not Sig
ATG13	-0.056967	1	Not Sig
HNRNPD	-0.0567166	1	Not Sig
N4BP2L2	-0.0566644	1	Not Sig
MRPL54	-0.0566234	1	Not Sig
EZH2	-0.0563841	1	Not Sig
PSMA2	-0.0563283	1	Not Sig
PQBP1	-0.0561052	1	Not Sig
LRRC8C	-0.0557901	1	Not Sig
SLC25A3	-0.05575	1	Not Sig
ENSA	-0.0556718	1	Not Sig
EIF3J	-0.0555285	1	Not Sig
B4GALT5	-0.0555223	1	Not Sig
ZNF622	-0.0554862	1	Not Sig
VPS26A	-0.0553249	1	Not Sig
RBCK1	-0.0550714	1	Not Sig
MX2	-0.0546353	1	Not Sig
MTHFD2L	-0.0544656	1	Not Sig
COX7C	-0.0541738	1	Not Sig
RAB31	-0.0539582	1	Not Sig
PRKD3	-0.0535988	1	Not Sig
CHCHD7	-0.053386	1	Not Sig
HM13	-0.0533247	1	Not Sig
TOP1	-0.0531159	1	Not Sig
HMGB1	-0.0530909	1	Not Sig
CD9	-0.0528557	1	Not Sig
STAG2	-0.05264	1	Not Sig
SETD2	-0.0526319	1	Not Sig
CSTF3	-0.0525351	1	Not Sig
POLR2J	-0.0522585	1	Not Sig
HERPUD1	-0.0521847	1	Not Sig
MAD2L1BP	-0.0521784	1	Not Sig
PSMB6	-0.0519818	1	Not Sig
RP11-138A9.2	-0.0519731	1	Not Sig
RPL36AL	-0.0519021	1	Not Sig
RPS28	-0.0515752	1	Not Sig
UBE2K	-0.0513658	1	Not Sig
SFPQ	-0.0513503	1	Not Sig
STARD3NL	-0.0509878	1	Not Sig
CNBP	-0.0508951	1	Not Sig
TYROBP	-0.0508426	1	Not Sig
COPB1	-0.0507973	1	Not Sig
ASNSD1	-0.0504805	1	Not Sig
JARID2	-0.0497728	1	Not Sig
PLEKHO2	-0.0494088	1	Not Sig
CCL3	-0.0491858	1	Not Sig
MAN1A2	-0.0489413	1	Not Sig
RABEP1	-0.048849	1	Not Sig
SRSF1	-0.0488393	1	Not Sig
RRAGC	-0.0486768	1	Not Sig
TNFRSF1A	-0.0485156	1	Not Sig
CNOT1	-0.048099	1	Not Sig
SPNS1	-0.0480656	1	Not Sig
DDX58	-0.0480534	1	Not Sig
GNAI3	-0.0479946	1	Not Sig
NDUFS7	-0.0475169	1	Not Sig
RPN1	-0.0473418	1	Not Sig
RPS6KC1	-0.0464063	1	Not Sig
ARL6IP4	-0.0462913	1	Not Sig
MRPS6	-0.0462692	1	Not Sig
RNF115	-0.0460291	1	Not Sig
TMEM208	-0.0459751	1	Not Sig
ADORA2A-AS1	-0.0459554	1	Not Sig
PSMC5	-0.04593	1	Not Sig
TMEM219	-0.0457584	1	Not Sig
PSMD4	-0.0457466	1	Not Sig
VRK3	-0.0456092	1	Not Sig
EIF1B	-0.0455424	1	Not Sig
CREBBP	-0.0453364	1	Not Sig
DLGAP1-AS1	-0.0453204	1	Not Sig
COX4I1	-0.044965	1	Not Sig
PSMA1	-0.0446866	1	Not Sig
HGS	-0.0444838	1	Not Sig
SLU7	-0.0444446	1	Not Sig
ARL4A	-0.0443158	1	Not Sig
TP53INP2	-0.0442603	1	Not Sig
WAS	-0.0441404	1	Not Sig
SRPRA	-0.0439058	1	Not Sig
MBP	-0.0433414	1	Not Sig
PHIP	-0.0431744	1	Not Sig
NECAP2	-0.0430849	1	Not Sig
RHOC	-0.0428168	1	Not Sig
STRAP	-0.0424156	1	Not Sig
FAM3C	-0.0422911	1	Not Sig
CD86	-0.0420918	1	Not Sig
CAMLG	-0.041826	1	Not Sig
TMEM258	-0.0418245	1	Not Sig
ZMIZ1	-0.0414659	1	Not Sig
CKS2	-0.041457	1	Not Sig
STK24	-0.0414	1	Not Sig
TRIM36	-0.0413917	1	Not Sig
CLIP1	-0.0409989	1	Not Sig
HELZ	-0.0408695	1	Not Sig
PDIA3	-0.0407798	1	Not Sig
PRPF38A	-0.0407089	1	Not Sig
STIP1	-0.0403151	1	Not Sig
COX7A2	-0.0402049	1	Not Sig
PCGF3	-0.0400752	1	Not Sig
SEC62	-0.0399069	1	Not Sig
C19orf43	-0.0397872	1	Not Sig
DCAF7	-0.0396888	1	Not Sig
PSMB3	-0.0393337	1	Not Sig
SMC3	-0.0391663	1	Not Sig
CFD	-0.0383462	1	Not Sig
DHX58	-0.0383461	1	Not Sig
CWC15	-0.0382099	1	Not Sig
GIGYF2	-0.0378983	1	Not Sig
ISG20L2	-0.0378486	1	Not Sig
KPNB1	-0.0378262	1	Not Sig
ARMCX3	-0.0378092	1	Not Sig
SDHB	-0.0377913	1	Not Sig
BET1	-0.0376281	1	Not Sig
ZBTB43	-0.0368788	1	Not Sig
JAGN1	-0.0368693	1	Not Sig
NAP1L4	-0.0367343	1	Not Sig
DDIT3	-0.0366977	1	Not Sig
ABTB2	-0.0363956	1	Not Sig
SAFB	-0.0362483	1	Not Sig
TMEM9B	-0.0361997	1	Not Sig
PTGER2	-0.0357684	1	Not Sig
MKKS	-0.0356705	1	Not Sig
NANS	-0.0354665	1	Not Sig
FAM214B	-0.0352942	1	Not Sig
CYTH2	-0.035005	1	Not Sig
ATP6V1F	-0.0347922	1	Not Sig
TMBIM1	-0.0343948	1	Not Sig
G3BP2	-0.0342607	1	Not Sig
RPL39	-0.0342564	1	Not Sig
POLR2E	-0.0336496	1	Not Sig
GPX4	-0.0336394	1	Not Sig
PLPP5	-0.033218	1	Not Sig
RBX1	-0.0331218	1	Not Sig
CSRNP1	-0.0329427	1	Not Sig
CTSD	-0.0328482	1	Not Sig
PLA2G7	-0.0328093	1	Not Sig
NDUFA13	-0.0327665	1	Not Sig
IL6R	-0.0326232	1	Not Sig
MTSS1	-0.0326148	1	Not Sig
MTMR11	-0.0321764	1	Not Sig
TUBA1C	-0.0319292	1	Not Sig
MIEN1	-0.0315015	1	Not Sig
EEF2	-0.031478	1	Not Sig
TAPBP	-0.0311431	1	Not Sig
ATP5C1	-0.031049	1	Not Sig
PTX3	-0.0309031	1	Not Sig
ARPC5L	-0.0308607	1	Not Sig
TRIM44	-0.0305301	1	Not Sig
VDAC2	-0.0304415	1	Not Sig
EMC4	-0.0300818	1	Not Sig
CLDND1	-0.0299106	1	Not Sig
APH1A	-0.0294848	1	Not Sig
STX11	-0.0292544	1	Not Sig
TRA2B	-0.0291601	1	Not Sig
CTSB	-0.0291551	1	Not Sig
CNIH1	-0.0287379	1	Not Sig
MAD2L2	-0.0282891	1	Not Sig
ATG7	-0.0274363	1	Not Sig
CCT5	-0.0273582	1	Not Sig
CDC5L	-0.0272883	1	Not Sig
CPSF7	-0.0272185	1	Not Sig
SOCS3	-0.0272154	1	Not Sig
OGDH	-0.0270187	1	Not Sig
TMX1	-0.0270063	1	Not Sig
RAB1A	-0.0268443	1	Not Sig
SDF2	-0.0268077	1	Not Sig
RPL34	-0.0264925	1	Not Sig
SMARCA5	-0.0264578	1	Not Sig
IL2RG	-0.0263985	1	Not Sig
OTUD4	-0.026324	1	Not Sig
CCNT2	-0.0262764	1	Not Sig
MRPL47	-0.0262709	1	Not Sig
MFSD2A	-0.0259153	1	Not Sig
TRPC4AP	-0.025458	1	Not Sig
NXF1	-0.0254279	1	Not Sig
ATP5J2	-0.0253378	1	Not Sig
ZNF90	-0.025298	1	Not Sig
TPI1	-0.0252057	1	Not Sig
COX8A	-0.0252035	1	Not Sig
OGFR	-0.0250606	1	Not Sig
EMC3	-0.0249897	1	Not Sig
AAED1	-0.0249855	1	Not Sig
NRBP1	-0.0249233	1	Not Sig
MGLL	-0.0249193	1	Not Sig
TIMM17A	-0.0249065	1	Not Sig
TNPO1	-0.0245372	1	Not Sig
MTRF1L	-0.0245118	1	Not Sig
GYPC	-0.0244777	1	Not Sig
AFF4	-0.0243598	1	Not Sig
EFCAB14	-0.0237046	1	Not Sig
JUNB	-0.0235089	1	Not Sig
MTRNR2L10	-0.023363	1	Not Sig
ASNA1	-0.0232464	1	Not Sig
SMIM12	-0.0230871	1	Not Sig
RNASEH1	-0.02306	1	Not Sig
TUBB	-0.0227086	1	Not Sig
UFC1	-0.0225903	1	Not Sig
SYF2	-0.0225886	1	Not Sig
RAB14	-0.0218264	1	Not Sig
ACTR3	-0.0217438	1	Not Sig
DOT1L	-0.0215626	1	Not Sig
ERP29	-0.0215183	1	Not Sig
BTG2	-0.0214372	1	Not Sig
YTHDF2	-0.0212105	1	Not Sig
SURF4	-0.0211094	1	Not Sig
SNX3	-0.0210769	1	Not Sig
PARK7	-0.0210109	1	Not Sig
EIF3K	-0.0209342	1	Not Sig
CEBPZ	-0.0208441	1	Not Sig
TAOK3	-0.0204685	1	Not Sig
AFTPH	-0.0204165	1	Not Sig
NFAT5	-0.020411	1	Not Sig
SDHAF2	-0.0203108	1	Not Sig
UBTD2	-0.0201601	1	Not Sig
MAGOH	-0.019775	1	Not Sig
TNFAIP2	-0.0194954	1	Not Sig
CHMP2B	-0.0189348	1	Not Sig
TCF25	-0.0188689	1	Not Sig
PLIN3	-0.0188446	1	Not Sig
SRA1	-0.0188216	1	Not Sig
MTRNR2L8	-0.0187122	1	Not Sig
BDP1	-0.0186255	1	Not Sig
SPCS1	-0.0186117	1	Not Sig
UBAP2L	-0.0185937	1	Not Sig
FNBP4	-0.0184899	1	Not Sig
PABPN1	-0.0181531	1	Not Sig
NDUFA6	-0.0179617	1	Not Sig
TPRA1	-0.0179104	1	Not Sig
PAFAH1B1	-0.0176915	1	Not Sig
ACTN4	-0.0174826	1	Not Sig
MED15	-0.0174591	1	Not Sig
DCTN3	-0.0172818	1	Not Sig
ST8SIA4	-0.0172504	1	Not Sig
HIPK3	-0.017117	1	Not Sig
NABP1	-0.0169546	1	Not Sig
HNRNPM	-0.0169202	0.991345	Not Sig
SSU72	-0.0168961	1	Not Sig
ZC3H13	-0.0166969	1	Not Sig
GOLT1B	-0.0166039	1	Not Sig
NOTCH2	-0.0165857	1	Not Sig
SARAF	-0.0165675	1	Not Sig
STAT6	-0.0163583	1	Not Sig
PSMD6	-0.0162362	1	Not Sig
HSP90AB1	-0.016171	1	Not Sig
ATP6V1G1	-0.0158098	1	Not Sig
MOB2	-0.0157819	1	Not Sig
CIB1	-0.0157202	1	Not Sig
PDSS1	-0.0155781	1	Not Sig
PLEKHF2	-0.0155711	1	Not Sig
C11orf31	-0.0155604	1	Not Sig
FUNDC2	-0.0152279	1	Not Sig
SMIM19	-0.0148753	1	Not Sig
GTF2A2	-0.0145511	1	Not Sig
TXNL1	-0.0143846	1	Not Sig
EIF4A3	-0.0143403	1	Not Sig
PHF5A	-0.0143144	1	Not Sig
USP15	-0.0139368	1	Not Sig
MRPL20	-0.0138608	1	Not Sig
CHD1	-0.0137256	1	Not Sig
C8orf76	-0.0135625	1	Not Sig
CHCHD2	-0.0133094	1	Not Sig
NDUFB10	-0.0130641	1	Not Sig
MIS12	-0.0128153	1	Not Sig
EIF4E2	-0.0127277	1	Not Sig
RPS6KA3	-0.0125201	1	Not Sig
PSMD11	-0.0124434	1	Not Sig
EMC7	-0.0115486	1	Not Sig
LUC7L3	-0.0111772	1	Not Sig
FAM60A	-0.0107787	1	Not Sig
MECP2	-0.0107279	1	Not Sig
ANXA2	-0.0106545	1	Not Sig
UPF3B	-0.0103016	1	Not Sig
TRAPPC3	-0.0102256	1	Not Sig
TNFRSF9	-0.00978934	1	Not Sig
SF3B1	-0.00973127	1	Not Sig
SAFB2	-0.00941705	1	Not Sig
NINJ1	-0.0092373	1	Not Sig
LCMT2	-0.00923161	1	Not Sig
EPB41L3	-0.00921801	1	Not Sig
GJB2	-0.00881526	1	Not Sig
TMEM30A	-0.00822094	1	Not Sig
CAPN2	-0.00821116	1	Not Sig
CCT8	-0.00815947	1	Not Sig
APRT	-0.00808058	1	Not Sig
EFR3A	-0.00793369	1	Not Sig
CHP1	-0.00782534	1	Not Sig
IPO7	-0.00774875	1	Not Sig
FAM32A	-0.00725991	1	Not Sig
ATP6V0E1	-0.0071596	1	Not Sig
TMEM170A	-0.00703946	1	Not Sig
MTRNR2L12	-0.00675398	1	Not Sig
CDC37	-0.00674041	1	Not Sig
PMAIP1	-0.00655217	1	Not Sig
MED30	-0.00571018	1	Not Sig
CLTC	-0.00541367	1	Not Sig
RBM14	-0.0048216	1	Not Sig
CCDC88A	-0.00444867	1	Not Sig
ZNF143	-0.00423616	1	Not Sig
CD164	-0.00417307	1	Not Sig
SDF2L1	-0.00406623	1	Not Sig
PGD	-0.00402475	1	Not Sig
UBE2N	-0.0037572	1	Not Sig
MALAT1	-0.00345442	1	Not Sig
TIPARP	-0.00269233	1	Not Sig
DDX3X	-0.00256872	1	Not Sig
KRT10	-0.00230043	1	Not Sig
MGAT2	-0.00216444	1	Not Sig
CSNK1D	-0.00207583	1	Not Sig
UBQLN1	-0.00192137	1	Not Sig
MAP1LC3B2	-0.00184413	1	Not Sig
RBMXL1	-0.0015972	1	Not Sig
PDCD6	-0.00137157	1	Not Sig
RAP1B	-0.0011218	1	Not Sig
GNG5	-0.00110763	1	Not Sig
CDC42SE1	-0.000921844	1	Not Sig
AKR1B1	-0.000910589	1	Not Sig
AMPD3	-0.000783957	1	Not Sig
DNAJB11	-0.000713782	1	Not Sig
BLOC1S2	-0.000240848	1	Not Sig
SRSF2	0.000172134	1	Not Sig
MSC	0.000541711	1	Not Sig
SRP19	0.000582737	1	Not Sig
RNPS1	0.000708987	1	Not Sig
CDC42	0.00118332	1	Not Sig
NDUFS4	0.00129576	1	Not Sig
ADIPOR1	0.00159953	1	Not Sig
H2AFJ	0.00194901	1	Not Sig
PHLDA2	0.00203601	1	Not Sig
TCP1	0.00262929	1	Not Sig
OXA1L	0.00283152	1	Not Sig
GDI1	0.00293231	1	Not Sig
UBE2B	0.00343065	1	Not Sig
LEPROT	0.00343933	1	Not Sig
BNIP2	0.0038708	1	Not Sig
ARRDC4	0.00396916	1	Not Sig
CCDC82	0.00399495	1	Not Sig
TGIF1	0.00445805	1	Not Sig
DEK	0.00458704	1	Not Sig
ANAPC16	0.00514389	1	Not Sig
CACYBP	0.00533413	1	Not Sig
BIRC3	0.00534356	1	Not Sig
NEMF	0.00542074	1	Not Sig
NDUFB8	0.00542077	1	Not Sig
CHMP4B	0.00553613	1	Not Sig
SLK	0.00606317	1	Not Sig
INTS6	0.00631989	1	Not Sig
SLTM	0.00671024	1	Not Sig
GNA12	0.00682468	1	Not Sig
ORAI2	0.00721082	1	Not Sig
NDUFB11	0.00776899	1	Not Sig
PSMB2	0.0078151	1	Not Sig
MED28	0.00793668	1	Not Sig
NIPBL	0.00809672	1	Not Sig
PRR13	0.00879372	1	Not Sig
TRAPPC1	0.0088192	1	Not Sig
HLA-A	0.00925145	1	Not Sig
LRRFIP1	0.00926878	1	Not Sig
GGNBP2	0.009278	1	Not Sig
2019-09-02	0.00964271	1	Not Sig
RBPJ	0.00967816	1	Not Sig
ITGB1	0.00972405	1	Not Sig
TMOD3	0.00990239	1	Not Sig
TBRG1	0.00992297	1	Not Sig
DPM1	0.0100121	1	Not Sig
C14orf2	0.0100374	1	Not Sig
IFRD1	0.0102854	1	Not Sig
BAG3	0.0104348	1	Not Sig
PUF60	0.0106341	1	Not Sig
COX6A1	0.0106857	1	Not Sig
TGFB1	0.0108002	1	Not Sig
TPT1	0.0108429	1	Not Sig
YTHDC1	0.010893	1	Not Sig
UQCRHL	0.0111079	1	Not Sig
LAMTOR1	0.0112066	1	Not Sig
ELK3	0.011517	1	Not Sig
SUMO1	0.0115322	1	Not Sig
MRPL14	0.0115744	1	Not Sig
HSPA1A	0.0116822	1	Not Sig
CSNK1A1	0.0118211	1	Not Sig
DYNLRB1	0.0122149	1	Not Sig
P4HB	0.0127066	1	Not Sig
SLC7A7	0.0127093	1	Not Sig
CCT4	0.0130296	1	Not Sig
ATP5I	0.0131803	1	Not Sig
CAPZA2	0.0134819	1	Not Sig
PPP1R15B	0.0135436	1	Not Sig
CAMTA1	0.0137964	1	Not Sig
TRABD	0.0138324	1	Not Sig
CDK5RAP2	0.0140553	1	Not Sig
ARHGDIB	0.0140684	1	Not Sig
RIN3	0.0140797	1	Not Sig
SREK1	0.0142412	1	Not Sig
BRD2	0.014645	1	Not Sig
ARRB2	0.0147968	1	Not Sig
SBNO1	0.0149068	1	Not Sig
FMNL1	0.0153924	1	Not Sig
FKBP8	0.0156149	1	Not Sig
SLC2A6	0.0156406	1	Not Sig
WDFY1	0.0157543	1	Not Sig
RPS27L	0.0160698	1	Not Sig
RAN	0.0161317	1	Not Sig
SMOX	0.0164309	1	Not Sig
RASSF3	0.0167022	1	Not Sig
PTPRE	0.0168687	1	Not Sig
GADD45GIP1	0.0172899	1	Not Sig
PDIA6	0.0173414	1	Not Sig
SBDS	0.0175698	1	Not Sig
DR1	0.0179031	1	Not Sig
NRBF2	0.0181213	1	Not Sig
DHX15	0.0182162	1	Not Sig
PPP2CB	0.0183476	1	Not Sig
SYS1	0.0184418	1	Not Sig
SEC11A	0.0185932	1	Not Sig
ARGLU1	0.0187737	1	Not Sig
COX7A2L	0.0189002	1	Not Sig
SNRPB	0.0193313	1	Not Sig
PPP4R3B	0.0193463	1	Not Sig
FBXO30	0.0194528	1	Not Sig
SDCCAG8	0.01987	1	Not Sig
ARPC1B	0.0200041	1	Not Sig
BLOC1S6	0.0202428	1	Not Sig
TMEM50A	0.0202727	1	Not Sig
EPM2AIP1	0.0202744	1	Not Sig
DAD1	0.0203137	1	Not Sig
PGK1	0.0207798	1	Not Sig
FSD1L	0.0210034	1	Not Sig
SNRPD3	0.0210058	1	Not Sig
BROX	0.0217648	1	Not Sig
FIS1	0.0221334	1	Not Sig
PCF11	0.0222012	1	Not Sig
MMP19	0.0223426	1	Not Sig
CCL3L3	0.0229669	1	Not Sig
CNIH4	0.0230031	1	Not Sig
PTBP1	0.0231669	1	Not Sig
FMNL3	0.0231988	1	Not Sig
C8orf59	0.0235548	1	Not Sig
GAPDH	0.0235666	1	Not Sig
RIT1	0.0236556	1	Not Sig
SDHC	0.0236696	1	Not Sig
BIRC6	0.0237534	1	Not Sig
IL15	0.0241969	1	Not Sig
SFR1	0.024802	1	Not Sig
ATP6V0B	0.0249431	1	Not Sig
CASP1	0.0254439	1	Not Sig
GBP1	0.0256354	1	Not Sig
HECTD1	0.0256659	1	Not Sig
ZNHIT1	0.0257233	1	Not Sig
MPC2	0.0258166	1	Not Sig
HNRNPDL	0.0259575	1	Not Sig
CSTA	0.0261374	1	Not Sig
OSER1	0.0265875	1	Not Sig
SLCO3A1	0.0268678	1	Not Sig
RTN3	0.0270213	1	Not Sig
ZNF302	0.0271603	1	Not Sig
ROMO1	0.0272801	1	Not Sig
RELA	0.0274004	1	Not Sig
ATP5F1	0.0277404	1	Not Sig
CEP170	0.027757	1	Not Sig
MAP2K1	0.027874	1	Not Sig
PSAP	0.0282663	1	Not Sig
HNRNPR	0.0286462	1	Not Sig
RPS9	0.0287253	1	Not Sig
PPP4C	0.0287772	1	Not Sig
RPL7L1	0.0288966	1	Not Sig
SRRM1	0.0291952	1	Not Sig
HADHA	0.0296988	1	Not Sig
SLC30A7	0.0300329	1	Not Sig
MAP1LC3B	0.0303453	1	Not Sig
RHEB	0.0305712	1	Not Sig
LINC-PINT	0.0305772	1	Not Sig
MCTP1	0.0306796	1	Not Sig
KYNU	0.0307189	1	Not Sig
HLA-G	0.0308829	1	Not Sig
HIGD2A	0.0311185	1	Not Sig
ETNK1	0.0314321	1	Not Sig
SF1	0.031498	1	Not Sig
RPL22L1	0.0316138	1	Not Sig
ENO1	0.0317319	1	Not Sig
BRI3	0.0319304	1	Not Sig
ZFR	0.0321456	1	Not Sig
UFD1L	0.0321666	1	Not Sig
TGOLN2	0.0321795	1	Not Sig
ALDOA	0.0321823	1	Not Sig
NFKBIB	0.0322759	1	Not Sig
HMGN2	0.0322951	1	Not Sig
RPL28	0.0326428	1	Not Sig
GOLGA4	0.0326474	1	Not Sig
ATP6V1E1	0.0329955	1	Not Sig
SERINC3	0.0330558	1	Not Sig
FOXP1	0.0336156	1	Not Sig
COX20	0.0336325	1	Not Sig
DNAJA2	0.0336379	1	Not Sig
POLR2F	0.0336513	1	Not Sig
CHMP1A	0.0339656	1	Not Sig
PICALM	0.0341124	1	Not Sig
SPI1	0.0341163	1	Not Sig
TMSB10	0.0343803	1	Not Sig
ANKRD10	0.0344026	1	Not Sig
SPAG7	0.0344479	1	Not Sig
YBX1	0.0345713	1	Not Sig
THRAP3	0.034758	1	Not Sig
GATAD2A	0.0348875	1	Not Sig
CTSZ	0.0351476	1	Not Sig
CAPZB	0.0354262	1	Not Sig
TANK	0.0355107	1	Not Sig
TM2D3	0.0355305	1	Not Sig
NCOA4	0.035588	1	Not Sig
C4orf3	0.035899	1	Not Sig
PSMB8	0.0362169	1	Not Sig
OASL	0.0362616	1	Not Sig
PET100	0.0363816	1	Not Sig
CTB-61M7.2	0.0365257	1	Not Sig
EDF1	0.0365934	1	Not Sig
PDE4DIP	0.0366314	1	Not Sig
EIF1AY	0.0367657	1	Not Sig
CAPG	0.0371537	1	Not Sig
RBM47	0.0374499	1	Not Sig
RPS29	0.0376052	1	Not Sig
IL10RA	0.037621	1	Not Sig
CALM2	0.0378287	1	Not Sig
VPS35	0.0378467	1	Not Sig
RER1	0.0378739	1	Not Sig
MED13	0.0380728	1	Not Sig
RTF1	0.0381325	1	Not Sig
PSMD2	0.0384891	1	Not Sig
SRSF3	0.0385225	1	Not Sig
HECA	0.0386065	1	Not Sig
AKIRIN1	0.0389268	1	Not Sig
RSL24D1	0.0390295	1	Not Sig
SON	0.0394597	1	Not Sig
DYNLT3	0.0399094	1	Not Sig
PCYT1A	0.0399297	1	Not Sig
CHD4	0.0406083	1	Not Sig
UBL5	0.0409621	1	Not Sig
DDX3Y	0.0410255	1	Not Sig
JAK1	0.0411151	1	Not Sig
TRAF3	0.0412892	1	Not Sig
ARL6IP1	0.0415733	1	Not Sig
ACTN1	0.0416804	1	Not Sig
SLC43A3	0.0420622	1	Not Sig
YPEL5	0.0421628	1	Not Sig
ARIH2	0.0422007	1	Not Sig
NQO2	0.0422434	1	Not Sig
MBD4	0.0423092	1	Not Sig
2019-03-07	0.0425285	1	Not Sig
RBM39	0.0428365	1	Not Sig
FNDC3A	0.0429119	1	Not Sig
TJP2	0.0432868	1	Not Sig
IFITM3	0.0433474	1	Not Sig
2019-09-07	0.0435147	1	Not Sig
KRCC1	0.0437918	1	Not Sig
HSPA1B	0.0445702	1	Not Sig
PPIG	0.0446584	1	Not Sig
MIR222HG	0.0447931	1	Not Sig
TUBA1B	0.0449465	1	Not Sig
GID8	0.0450561	1	Not Sig
SOD2	0.0452463	1	Not Sig
SLIRP	0.0452849	1	Not Sig
CAST	0.0453611	1	Not Sig
ANKRD12	0.0453716	1	Not Sig
OST4	0.0454061	1	Not Sig
CCNI	0.0454902	1	Not Sig
ZNF394	0.0456294	1	Not Sig
HIVEP2	0.0456688	1	Not Sig
LCP2	0.0456834	1	Not Sig
RAPGEF1	0.0458517	1	Not Sig
PPID	0.0459836	1	Not Sig
ZBTB10	0.0459928	1	Not Sig
GAK	0.0460513	1	Not Sig
ING3	0.0461302	1	Not Sig
MRPL50	0.0463239	1	Not Sig
ARPP19	0.0464141	1	Not Sig
TIPRL	0.0465502	1	Not Sig
MGEA5	0.0467647	1	Not Sig
SNHG8	0.0469826	1	Not Sig
VCP	0.0470888	1	Not Sig
EEF1D	0.0474226	1	Not Sig
BCAT1	0.0476145	1	Not Sig
ZP3	0.0476603	1	Not Sig
IDS	0.047666	1	Not Sig
ATP6AP1	0.0476741	1	Not Sig
TIMM10	0.0482982	1	Not Sig
C1orf52	0.0486641	1	Not Sig
REST	0.0487335	1	Not Sig
MT-ND4L	0.048768	1	Not Sig
MINOS1	0.0488243	1	Not Sig
MFSD1	0.049261	1	Not Sig
SNRPD1	0.0494512	1	Not Sig
C15orf48	0.0495187	1	Not Sig
AP1G1	0.0495789	1	Not Sig
YY1	0.0496612	1	Not Sig
NSRP1	0.0496969	1	Not Sig
TRA2A	0.049746	1	Not Sig
HPRT1	0.0498859	1	Not Sig
TET2	0.0500736	1	Not Sig
URM1	0.0501885	1	Not Sig
SUMO3	0.0502327	1	Not Sig
C1orf56	0.0505989	1	Not Sig
PPDPF	0.0506464	1	Not Sig
CCDC50	0.0506465	1	Not Sig
FAM120AOS	0.0506887	1	Not Sig
VBP1	0.050911	1	Not Sig
ELOF1	0.0510019	1	Not Sig
LLPH	0.0510146	1	Not Sig
SVBP	0.051035	1	Not Sig
CYB5R3	0.0512122	1	Not Sig
ITM2B	0.0513697	1	Not Sig
IFI44	0.0514133	1	Not Sig
RIF1	0.051464	1	Not Sig
ARF4	0.0515303	1	Not Sig
TUBB2A	0.0515508	1	Not Sig
MAP3K4	0.0515528	1	Not Sig
GNA15	0.0521995	1	Not Sig
UQCR11	0.0523541	1	Not Sig
PIK3CB	0.0523869	1	Not Sig
DENND4A	0.0523952	1	Not Sig
C1D	0.0524713	1	Not Sig
PRPF4B	0.052834	1	Not Sig
STK17B	0.0531274	1	Not Sig
EMD	0.0543383	1	Not Sig
IER3	0.054489	1	Not Sig
CEBPB	0.0545039	1	Not Sig
RGS10	0.0546648	1	Not Sig
AK6	0.0548083	1	Not Sig
GABPB1	0.0553381	1	Not Sig
FAM177A1	0.0555772	1	Not Sig
IRAK1	0.0557651	1	Not Sig
CCRL2	0.0559062	1	Not Sig
GNAI2	0.0561493	1	Not Sig
TLE4	0.0563954	1	Not Sig
SLC16A3	0.0564942	1	Not Sig
SSR3	0.0565794	1	Not Sig
EIF1AX	0.0566673	1	Not Sig
HMGCS1	0.0568491	1	Not Sig
PMPCB	0.0569437	1	Not Sig
IPO5	0.057259	1	Not Sig
WAPL	0.0573799	1	Not Sig
EML4	0.057434	1	Not Sig
RIOK3	0.0574711	1	Not Sig
SLC25A13	0.0575428	1	Not Sig
DUSP1	0.0583192	1	Not Sig
PGAM1	0.058531	1	Not Sig
FAAP20	0.0586481	1	Not Sig
RAB35	0.0587395	1	Not Sig
HSPH1	0.0588636	1	Not Sig
CCSER2	0.0594952	1	Not Sig
TMEM251	0.0596188	1	Not Sig
C11orf58	0.0596414	1	Not Sig
WDR82	0.0600563	1	Not Sig
DCP1A	0.0603408	1	Not Sig
USP8	0.0603562	1	Not Sig
NRAS	0.0605614	1	Not Sig
KPNA4	0.0606209	1	Not Sig
N4BP1	0.0606492	1	Not Sig
GRN	0.0608019	1	Not Sig
MRFAP1	0.0609879	1	Not Sig
C16orf72	0.0611378	1	Not Sig
PGLS	0.0612702	1	Not Sig
VPS29	0.0613828	1	Not Sig
DYNLL1	0.0614151	1	Not Sig
TFG	0.0615172	1	Not Sig
NCOR2	0.0621928	1	Not Sig
PSMG2	0.0623752	1	Not Sig
LSM14A	0.062445	1	Not Sig
WDR83OS	0.0625454	1	Not Sig
SEC14L1	0.0627361	1	Not Sig
TOX4	0.0628288	1	Not Sig
LYRM4	0.0628566	1	Not Sig
MANBA	0.0630926	1	Not Sig
P2RX4	0.0635132	1	Not Sig
PPP1CA	0.0636371	1	Not Sig
BIN1	0.0637944	1	Not Sig
MORF4L1	0.0642659	1	Not Sig
DEGS1	0.0645315	1	Not Sig
TSC22D3	0.0646446	1	Not Sig
GTF3A	0.0647846	1	Not Sig
EIF1	0.0652204	1	Not Sig
UBXN4	0.0656315	1	Not Sig
ZKSCAN1	0.0657011	1	Not Sig
PPP1CB	0.0659528	1	Not Sig
MSN	0.0660643	1	Not Sig
THAP2	0.0662393	1	Not Sig
UBE2R2	0.066712	1	Not Sig
EHD1	0.0667527	1	Not Sig
INSIG1	0.0673774	1	Not Sig
GPBP1L1	0.0674255	1	Not Sig
CLEC2B	0.0676672	1	Not Sig
GNB2	0.0678139	1	Not Sig
ACTR1A	0.0680756	1	Not Sig
TMED9	0.068297	1	Not Sig
NRIP1	0.0685563	1	Not Sig
ARHGEF2	0.0690074	1	Not Sig
SAR1B	0.0690744	1	Not Sig
GABARAPL2	0.0693865	1	Not Sig
TTC32	0.0694566	1	Not Sig
ARL6IP6	0.069483	1	Not Sig
SUPT4H1	0.0697232	1	Not Sig
DERL2	0.0700352	1	Not Sig
CAPRIN1	0.0701351	1	Not Sig
ITGAX	0.0705025	1	Not Sig
ARID4B	0.0705179	1	Not Sig
FBXO7	0.0709927	1	Not Sig
DGUOK	0.0712832	1	Not Sig
BID	0.0715319	1	Not Sig
NDUFB2	0.0716178	1	Not Sig
VAPA	0.0716228	1	Not Sig
XRN2	0.0716882	1	Not Sig
CFLAR	0.0717102	1	Not Sig
HEXB	0.0717866	1	Not Sig
ARPC1A	0.0718575	1	Not Sig
ITGB1BP1	0.0719177	1	Not Sig
IL10RB-AS1	0.0719449	1	Not Sig
MIDN	0.0719904	1	Not Sig
MAP2K3	0.0721488	1	Not Sig
ATP6V1A	0.072191	1	Not Sig
CTSL	0.0727701	1	Not Sig
CEBPG	0.072902	1	Not Sig
ESD	0.0731696	1	Not Sig
EIF4A2	0.0733038	1	Not Sig
FAM126A	0.0739193	1	Not Sig
XRCC5	0.0741044	1	Not Sig
RC3H1	0.0741886	1	Not Sig
PSTPIP2	0.0745041	1	Not Sig
CHD2	0.0750259	1	Not Sig
CCDC12	0.0757943	1	Not Sig
HSP90B1	0.0761225	1	Not Sig
TMBIM6	0.07655	1	Not Sig
FAM49B	0.0769207	1	Not Sig
ALG13	0.0772322	1	Not Sig
BCLAF1	0.0773183	1	Not Sig
BEST1	0.0774261	1	Not Sig
COX7B	0.0774844	1	Not Sig
CORO1C	0.0775974	1	Not Sig
TP53BP2	0.0779031	1	Not Sig
GLUD1	0.0785396	1	Not Sig
NR1H2	0.0787705	1	Not Sig
ANKLE2	0.0787807	1	Not Sig
MYD88	0.0787957	1	Not Sig
EIF4H	0.0790188	1	Not Sig
GPX1	0.0792247	1	Not Sig
SERTAD1	0.0797365	1	Not Sig
MESDC1	0.0799217	1	Not Sig
ABI1	0.0801815	1	Not Sig
C9orf16	0.080711	1	Not Sig
LRP12	0.0808304	1	Not Sig
IFNAR1	0.0810762	1	Not Sig
KTN1	0.0819767	1	Not Sig
ZNF207	0.0823068	1	Not Sig
WIPF1	0.082317	1	Not Sig
TARS	0.0823545	1	Not Sig
GBP2	0.0825983	1	Not Sig
ZFAND5	0.0826867	1	Not Sig
JMJD1C	0.0826899	1	Not Sig
LYZ	0.082927	1	Not Sig
NDUFB9	0.0830593	1	Not Sig
TXNIP	0.0835151	1	Not Sig
IL10RB	0.0836122	1	Not Sig
UBE3A	0.0838622	1	Not Sig
RAD23A	0.0839772	1	Not Sig
PNRC2	0.0840148	1	Not Sig
TMEM41B	0.0840895	1	Not Sig
CHMP4A	0.0842196	1	Not Sig
KDM6B	0.0843427	1	Not Sig
AGO2	0.0845112	1	Not Sig
MAML2	0.084707	1	Not Sig
TIMM17B	0.084765	1	Not Sig
RTN4	0.0851643	1	Not Sig
PPP1R2	0.0857147	1	Not Sig
AP3S1	0.086501	1	Not Sig
RPS19BP1	0.086573	1	Not Sig
SENP6	0.0875224	1	Not Sig
KHNYN	0.0876004	1	Not Sig
HSPA5	0.087617	1	Not Sig
ELOVL7	0.0876276	1	Not Sig
LSM1	0.0890606	1	Not Sig
TSSC4	0.0894063	1	Not Sig
TCEA1	0.0896608	1	Not Sig
DNAJA1	0.0899222	1	Not Sig
CREBRF	0.0899781	1	Not Sig
EMP3	0.0904263	1	Not Sig
FNIP1	0.0904357	1	Not Sig
AURKAIP1	0.0905114	1	Not Sig
LAMTOR4	0.0907091	1	Not Sig
DDA1	0.0907933	1	Not Sig
EIF2S2	0.0915068	1	Not Sig
HDGF	0.0915331	1	Not Sig
MTHFD2	0.0918978	1	Not Sig
UBE2D2	0.0920926	1	Not Sig
WASF2	0.0921698	1	Not Sig
SDCBP	0.0931997	1	Not Sig
SH2B3	0.0932047	1	Not Sig
ICAM3	0.0932286	1	Not Sig
PTGER4	0.0933119	1	Not Sig
ARL5B	0.0934447	1	Not Sig
MRPL27	0.0934497	1	Not Sig
EREG	0.0937591	1	Not Sig
RNF13	0.0938636	1	Not Sig
ACBD3	0.0938688	1	Not Sig
CDC26	0.0938936	1	Not Sig
PRNP	0.0942876	1	Not Sig
ADNP	0.0944839	1	Not Sig
VIM	0.0945176	1	Not Sig
PTPN1	0.0945261	1	Not Sig
NFKB1	0.0956483	1	Not Sig
IL7R	0.0958943	1	Not Sig
RPS27	0.0960852	1	Not Sig
TMED10	0.0962005	1	Not Sig
CHMP2A	0.0964996	1	Not Sig
DLD	0.0967703	1	Not Sig
KRAS	0.0971278	1	Not Sig
SAP30BP	0.0971529	1	Not Sig
IGSF6	0.0978639	1	Not Sig
MCL1	0.0981964	1	Not Sig
BCL10	0.0983893	1	Not Sig
NFKB2	0.0990501	1	Not Sig
CSGALNACT2	0.0997516	1	Not Sig
NFKBIZ	0.0998706	1	Not Sig
CTNNB1	0.100118	1	Not Sig
IFITM2	0.100179	1	Not Sig
COPZ1	0.100756	1	Not Sig
S100A6	0.100759	1	Not Sig
CLINT1	0.100805	1	Not Sig
CYB5R4	0.101392	1	Not Sig
POLR1D	0.101626	1	Not Sig
GRINA	0.101827	1	Not Sig
RAC2	0.101971	1	Not Sig
ARPC4	0.102284	1	Not Sig
SNX6	0.102568	1	Not Sig
RNMT	0.102719	1	Not Sig
NFKBIE	0.103008	1	Not Sig
SYAP1	0.103075	1	Not Sig
PELI1	0.103088	1	Not Sig
WDR1	0.103123	1	Not Sig
OAZ1	0.103229	1	Not Sig
EFHD2	0.103501	1	Not Sig
RNF149	0.103625	1	Not Sig
CUL4A	0.103696	1	Not Sig
DDIT4	0.104563	1	Not Sig
SLFN5	0.104787	1	Not Sig
ZFAS1	0.105877	1	Not Sig
ETV6	0.105949	1	Not Sig
RP11-567C2.1	0.106019	1	Not Sig
FCGR2A	0.106486	1	Not Sig
WBP4	0.107397	1	Not Sig
SELK	0.10752	1	Not Sig
UQCR10	0.107623	1	Not Sig
QKI	0.107658	1	Not Sig
HNRNPU	0.108023	1	Not Sig
EIF3A	0.108077	1	Not Sig
CCDC71L	0.10811	1	Not Sig
RBM33	0.108142	1	Not Sig
PIM1	0.108148	1	Not Sig
RPL38	0.108189	1	Not Sig
ANTXR2	0.108368	1	Not Sig
FLNA	0.108491	1	Not Sig
RNASET2	0.108601	1	Not Sig
PSMA5	0.108729	1	Not Sig
SLAMF7	0.108853	1	Not Sig
EIF3M	0.108914	1	Not Sig
CCNK	0.108992	1	Not Sig
DNAJC7	0.109173	1	Not Sig
VAMP7	0.109222	1	Not Sig
MED10	0.109298	1	Not Sig
UBE2L3	0.109526	1	Not Sig
ACADVL	0.109652	1	Not Sig
PLK3	0.10985	1	Not Sig
SF3B2	0.10991	1	Not Sig
CEP350	0.110507	1	Not Sig
ARHGDIA	0.110568	1	Not Sig
LAMP1	0.110902	1	Not Sig
ZNF638	0.11105	1	Not Sig
FAM129A	0.111126	1	Not Sig
PCBP1	0.111133	1	Not Sig
NDFIP1	0.111199	1	Not Sig
SLC15A3	0.111809	1	Not Sig
UBA1	0.111823	1	Not Sig
FTH1	0.111993	1	Not Sig
NAB1	0.112844	1	Not Sig
ATP1B3	0.112862	1	Not Sig
NDUFS5	0.113029	1	Not Sig
PSMD13	0.114195	1	Not Sig
SRP14	0.114208	1	Not Sig
SDC4	0.114347	1	Not Sig
PTS	0.114421	1	Not Sig
COX6B1	0.114658	1	Not Sig
PPP2R5C	0.114724	1	Not Sig
VMA21	0.115342	1	Not Sig
ANKRD28	0.116281	1	Not Sig
FKBP1A	0.116443	1	Not Sig
LHFPL2	0.116943	1	Not Sig
BANF1	0.117018	1	Not Sig
PRPF38B	0.117152	1	Not Sig
PPP3CC	0.117608	1	Not Sig
DCP2	0.118703	1	Not Sig
PFDN5	0.118989	1	Not Sig
C19orf53	0.119231	1	Not Sig
DOCK4	0.119943	1	Not Sig
ENY2	0.119975	1	Not Sig
ZEB2	0.120108	1	Not Sig
COPA	0.120185	1	Not Sig
STK40	0.120887	1	Not Sig
PHACTR2	0.120904	1	Not Sig
CTA-293F17.1	0.121159	1	Not Sig
ORMDL2	0.121524	1	Not Sig
GTF3C6	0.121652	1	Not Sig
PPP1R15A	0.121897	1	Not Sig
C7orf73	0.122659	1	Not Sig
HTATIP2	0.123003	1	Not Sig
MYO9B	0.124114	1	Not Sig
EIF3I	0.124169	1	Not Sig
CLK1	0.124378	1	Not Sig
TAF13	0.12441	1	Not Sig
ADPGK	0.124888	1	Not Sig
BPTF	0.124955	1	Not Sig
DNM1L	0.12546	1	Not Sig
TBC1D9	0.125846	1	Not Sig
FKBP2	0.126052	1	Not Sig
RABIF	0.126543	1	Not Sig
NUP214	0.126546	1	Not Sig
OXSR1	0.126998	1	Not Sig
SNX10	0.12712	1	Not Sig
NELFE	0.127266	1	Not Sig
B3GNT5	0.127756	1	Not Sig
PCMT1	0.127821	1	Not Sig
AC002456.2	0.127877	1	Not Sig
HPS1	0.127947	1	Not Sig
TNIP2	0.127961	1	Not Sig
MED13L	0.128097	1	Not Sig
GPR84	0.128106	1	Not Sig
HIVEP1	0.128118	1	Not Sig
MAGT1	0.128913	1	Not Sig
NFKBIA	0.129259	1	Not Sig
C5orf15	0.129577	1	Not Sig
ARPC5	0.130607	1	Not Sig
PPP6R3	0.130667	1	Not Sig
AC058791.1	0.130746	1	Not Sig
MYH9	0.131252	1	Not Sig
KCMF1	0.131254	1	Not Sig
WSB1	0.131472	1	Not Sig
SAMD4B	0.131674	1	Not Sig
CTSC	0.131816	1	Not Sig
COTL1	0.131994	1	Not Sig
CAP1	0.132374	1	Not Sig
ASAP1	0.132446	1	Not Sig
YIPF3	0.132574	1	Not Sig
SFT2D1	0.132621	1	Not Sig
FOSL2	0.133511	1	Not Sig
ZCCHC10	0.13451	1	Not Sig
AP1S2	0.134999	1	Not Sig
RAB30-AS1	0.135739	1	Not Sig
COX19	0.13592	1	Not Sig
TUBB6	0.136061	1	Not Sig
ITGAV	0.136585	1	Not Sig
ACTR10	0.137369	1	Not Sig
WDR11	0.137377	1	Not Sig
CBX3	0.137753	1	Not Sig
[truncated: 555 more rows]
