# Supplementary material for: Single cell transcriptomics reveals opioid usage evokes widespread suppression of antiviral gene program
Source: Nat Commun. 2020 May 26;11:2611. doi: 10.1038/s41467-020-16159-y (PMC7250875; doi:10.1038/s41467-020-16159-y)
Supplement: Supplementary file 4 — Source Data [file 41467_2020_16159_MOESM4_ESM.zip › Supplementary Figure 4.xlsx]

## Sheet: Naïve CD4+ T cells
	avg_logFC	fdr	Significance
YBX1	-0.633149	0	FDR < 0.05
MT-CYB	0.393243	0	Not Sig
MT-ATP6	0.328918	0	Not Sig
SARAF	0.310759	0	Not Sig
MT-ND4	0.302767	0	Not Sig
MT-ND2	0.300491	0	Not Sig
MT-CO2	0.283114	0	Not Sig
MT-CO3	0.258819	0	Not Sig
B2M	0.233681	0	Not Sig
RPL34	-0.19256	0	Not Sig
RPL36	-0.247672	0	Not Sig
RPS27	-0.294901	0	Not Sig
RPL37	-0.297862	0	Not Sig
RPL39	-0.317889	0	Not Sig
RPL38	-0.322178	0	Not Sig
RPS28	-0.334453	0	Not Sig
RPL37A	-0.351789	0	Not Sig
RPL41	-0.351997	0	Not Sig
RPS21	-0.368053	0	Not Sig
RPL36A	-0.382425	0	Not Sig
MTRNR2L12	-0.449094	0	Not Sig
AC090498.1	-0.477754	0	Not Sig
BTG1	-0.512492	0	Not Sig
RPS29	-0.568347	0	Not Sig
NFKBIA	-0.384332	1.20766e-285	Not Sig
RPS2	0.129229	4.18031e-275	Not Sig
LEPROTL1	0.353092	7.67254e-272	Not Sig
RPS3A	0.108016	8.05823e-254	Not Sig
MT-ND1	0.252481	4.77963e-240	Not Sig
PNRC1	-0.428526	2.4519e-235	Not Sig
HIST1H1E	-0.350548	4.88688e-235	Not Sig
ARID5A	0.409832	2.00154e-234	Not Sig
MT-ND3	-0.319347	2.57686e-234	Not Sig
RPL17	-0.207645	8.7111e-211	Not Sig
RPS9	0.129399	7.61061e-205	Not Sig
RPL13	0.0780741	3.32948e-200	Not Sig
TMSB4X	0.182809	8.68384e-194	Not Sig
PMAIP1	-0.492004	3.3645e-176	Not Sig
RPS26	-0.333422	4.74881e-174	Not Sig
CIRBP	0.225544	8.38791e-170	Not Sig
RPS10	0.201592	1.27206e-159	Not Sig
LDHA	0.34783	2.31329e-148	Not Sig
RPL35A	-0.0981838	6.25436e-139	Not Sig
NBEAL1	-0.206798	1.51611e-138	Not Sig
HIST1H1D	-0.275731	1.70339e-135	Not Sig
SMCHD1	-0.312328	4.49516e-134	Not Sig
RNF145	-0.293013	7.37349e-132	Not Sig
PTGER4	-0.327304	1.05737e-131	Not Sig
PIK3IP1	0.213377	1.50416e-128	Not Sig
MT-ND4L	-0.321578	1.95572e-128	Not Sig
UBE2B	0.236464	7.15949e-128	Not Sig
STK17A	-0.271123	7.5058e-128	Not Sig
RPS8	-0.0959897	5.98182e-125	Not Sig
MTRNR2L8	-0.241941	3.68803e-124	Not Sig
RPS5	0.117948	2.5159e-123	Not Sig
RPL10	0.0665239	6.59743e-121	Not Sig
RPL31	-0.08924	1.61014e-118	Not Sig
HLA-C	-0.141903	1.86535e-114	Not Sig
UBE2D3	0.208691	4.85185e-112	Not Sig
GYPC	0.241864	9.60329e-112	Not Sig
BATF	0.270202	3.76595e-111	Not Sig
HIST1H4C	-0.282479	1.10477e-110	Not Sig
SOCS3	0.351574	3.32033e-109	Not Sig
STAT3	0.216842	3.80172e-109	Not Sig
GIMAP7	0.248792	1.27604e-107	Not Sig
RPL11	0.0633167	7.2393e-105	Not Sig
FTL	0.155261	3.56363e-104	Not Sig
CYTIP	0.199122	2.0287e-102	Not Sig
RPL18A	0.0706837	2.33295e-97	Not Sig
RPL19	0.0666467	8.37048e-97	Not Sig
APBA2	0.201869	2.24847e-96	Not Sig
DDX39B	-0.2573	3.23909e-96	Not Sig
JUNB	0.189468	7.20026e-95	Not Sig
CIB1	0.214914	1.50751e-93	Not Sig
TRA2B	-0.229509	1.7233e-93	Not Sig
ITM2B	0.198917	2.36966e-93	Not Sig
SMDT1	-0.249425	2.3826e-92	Not Sig
RPL7	0.0703775	2.64958e-92	Not Sig
ZNF101	0.197634	5.7741e-91	Not Sig
KLF6	-0.182748	3.62751e-90	Not Sig
GNB2L1	0.09911	3.62966e-89	Not Sig
DDX5	0.163023	3.07623e-88	Not Sig
PTMA	0.139353	1.13016e-87	Not Sig
RPL29	0.0769159	1.71325e-86	Not Sig
AREG	0.216857	8.73666e-86	Not Sig
SOD1	0.195856	5.89536e-84	Not Sig
ARHGDIB	0.174721	6.12107e-83	Not Sig
RPS14	0.0561141	6.75158e-83	Not Sig
SLC2A3	0.201949	7.53066e-83	Not Sig
H3F3A	0.1837	4.18007e-81	Not Sig
SFXN1	0.170499	2.88977e-79	Not Sig
ITK	0.190231	3.81324e-79	Not Sig
FNBP1	-0.204537	4.9677e-78	Not Sig
IKZF1	0.208615	9.11607e-78	Not Sig
RPL21	-0.0646413	6.05308e-76	Not Sig
RPL9	0.058072	6.62831e-76	Not Sig
GBP5	-0.250351	2.36955e-75	Not Sig
TNFAIP3	-0.230034	4.08846e-75	Not Sig
PABPC1	0.151365	4.31899e-75	Not Sig
XRN2	0.178321	3.35306e-74	Not Sig
TBC1D15	0.173542	5.60064e-73	Not Sig
IFIT2	-0.460853	7.46661e-73	Not Sig
RPL32	0.0513574	2.4518e-72	Not Sig
HIST1H1C	-0.212425	3.9597e-72	Not Sig
RPL10A	0.0721055	7.36916e-71	Not Sig
MYL6	0.21552	2.87606e-70	Not Sig
ARL6IP4	0.174092	9.57056e-70	Not Sig
PGK1	0.180331	2.07009e-69	Not Sig
FKBP11	-0.243388	2.5088e-68	Not Sig
ATRAID	0.155668	5.98419e-68	Not Sig
C11orf58	0.136082	9.36442e-68	Not Sig
GMFG	0.164564	3.3177e-67	Not Sig
EIF3E	0.135199	5.96109e-67	Not Sig
IFITM2	0.198347	1.41978e-66	Not Sig
LIMD2	0.133763	1.82733e-66	Not Sig
EIF5A	0.180826	3.30674e-66	Not Sig
HMGN2	0.147189	4.3482e-66	Not Sig
C4orf3	0.173428	7.96516e-66	Not Sig
ZNF75A	0.157364	1.98975e-65	Not Sig
LITAF	0.194939	2.25716e-65	Not Sig
RPL8	0.0758045	2.88483e-65	Not Sig
UBALD2	0.150498	8.70675e-65	Not Sig
TNF	-0.245249	1.07648e-63	Not Sig
RPL3	0.0556715	1.2797e-63	Not Sig
PLAC8	0.163967	3.49704e-63	Not Sig
JUN	-0.161029	3.5881e-63	Not Sig
BAZ1A	0.230352	8.98963e-63	Not Sig
NDUFB9	0.156334	1.70402e-62	Not Sig
SF1	0.139139	2.45428e-62	Not Sig
RPS27A	0.0531517	1.15005e-61	Not Sig
HNRNPK	0.151783	1.64574e-61	Not Sig
H3F3B	-0.0889505	4.3788e-61	Not Sig
TOMM7	-0.105969	6.33392e-61	Not Sig
SDCBP	0.152054	6.63467e-61	Not Sig
PPDPF	0.187715	9.12266e-61	Not Sig
ATP5E	-0.137469	9.40995e-60	Not Sig
TMEM123	0.191052	1.68225e-59	Not Sig
CHD1	-0.183234	1.80812e-59	Not Sig
RPS3	0.0536668	2.9774e-59	Not Sig
TECR	0.123533	1.49574e-58	Not Sig
CCR7	0.102034	2.36139e-58	Not Sig
SRP14	0.145429	3.58665e-58	Not Sig
DNAJA1	-0.196362	9.91896e-58	Not Sig
CNBP	0.13024	3.30404e-57	Not Sig
SNRPB	0.119906	5.27801e-57	Not Sig
HNRNPM	0.114716	7.59928e-57	Not Sig
PTPRC	-0.187622	1.00172e-56	Not Sig
ATP6V1G1	0.140889	1.77929e-56	Not Sig
SQSTM1	-0.184907	4.61436e-56	Not Sig
LINC00869	-0.1974	1.95093e-55	Not Sig
SERF2	0.197216	5.69978e-55	Not Sig
ATF7IP2	0.155716	6.28049e-55	Not Sig
SELK	0.180807	1.01708e-53	Not Sig
CHCHD2	0.152302	1.10662e-53	Not Sig
PIM3	-0.19288	1.37228e-53	Not Sig
SIVA1	0.122047	1.48049e-53	Not Sig
TRAF4	-0.177097	1.86667e-53	Not Sig
RPL13A	0.0422567	2.35831e-53	Not Sig
KLF10	-0.192911	5.64907e-53	Not Sig
ARHGDIA	0.149726	6.6484e-53	Not Sig
EEF1A1	0.0493847	1.38558e-52	Not Sig
COX7C	-0.109651	1.73452e-52	Not Sig
ISG20	0.144298	2.03359e-52	Not Sig
SC5D	0.149992	2.80878e-52	Not Sig
TMA7	-0.0985811	5.0996e-52	Not Sig
CNOT1	-0.177927	9.69673e-52	Not Sig
OST4	-0.123861	1.5646e-51	Not Sig
CDC42SE2	0.15056	1.89287e-51	Not Sig
LSM5	0.127652	2.82872e-51	Not Sig
PRMT2	0.152828	3.36444e-51	Not Sig
ZC3HAV1	-0.285257	5.70718e-51	Not Sig
WBSCR22	0.119511	1.1368e-50	Not Sig
GOLGA7	0.132243	2.61877e-50	Not Sig
EIF1	0.0750139	5.01095e-50	Not Sig
SSB	0.116026	7.71263e-50	Not Sig
FAM215B	0.130288	1.37253e-49	Not Sig
SON	-0.131078	2.23198e-49	Not Sig
RBM39	-0.127997	3.63041e-49	Not Sig
LAPTM5	0.117791	1.00168e-48	Not Sig
XRCC6	0.103528	1.22788e-48	Not Sig
TNRC6B	-0.206907	1.40907e-48	Not Sig
COX5B	0.12757	1.78906e-48	Not Sig
TNIP1	-0.194778	6.57292e-48	Not Sig
LTB	-0.115202	1.34554e-47	Not Sig
CTA-29F11.1	0.127988	2.34663e-47	Not Sig
IFIT3	-0.379459	2.48516e-47	Not Sig
LAMTOR5	0.116899	6.47574e-47	Not Sig
MED30	0.102438	6.62443e-47	Not Sig
TBC1D10C	0.132586	6.66344e-47	Not Sig
PSMB7	0.104172	8.19383e-47	Not Sig
TUBB4B	-0.172467	1.80888e-46	Not Sig
TMEM173	0.153914	1.93039e-46	Not Sig
C19orf60	0.131705	2.43609e-46	Not Sig
RPS4X	0.0541854	2.63188e-46	Not Sig
SERPINB1	0.126382	4.49389e-46	Not Sig
ERH	0.0803765	5.14986e-46	Not Sig
ACTG1	0.151656	5.44357e-46	Not Sig
SATB1	0.0854694	6.21451e-46	Not Sig
PPP1R15A	-0.149647	1.45857e-45	Not Sig
ENSA	0.122443	1.66531e-45	Not Sig
CHD2	-0.178701	2.15318e-45	Not Sig
FHIT	0.114307	2.67164e-45	Not Sig
PPHLN1	0.129151	2.68008e-45	Not Sig
FUS	-0.110059	4.28061e-45	Not Sig
SRRM1	-0.119144	4.73171e-45	Not Sig
HNRNPF	0.0983912	6.06652e-45	Not Sig
MYL12B	0.11972	1.77443e-44	Not Sig
PCNP	0.106755	1.78615e-44	Not Sig
BTF3	0.0833343	2.15634e-44	Not Sig
ATP6V0E1	0.131473	3.25102e-44	Not Sig
CD247	0.111376	5.4844e-44	Not Sig
RNPS1	0.0883098	9.12702e-44	Not Sig
RPL35	-0.0672174	1.13906e-43	Not Sig
ZFAND5	-0.159599	1.22799e-43	Not Sig
NUCKS1	0.132642	2.0951e-43	Not Sig
PIM1	0.147779	2.64193e-43	Not Sig
CAMK4	-0.170863	2.96829e-43	Not Sig
RPL15	0.0536912	3.31688e-43	Not Sig
HSPA5	-0.147536	8.80133e-43	Not Sig
ATP5G3	0.112708	1.1084e-42	Not Sig
ZFAS1	-0.0882842	2.13561e-42	Not Sig
KLRB1	-0.303337	3.21753e-42	Not Sig
NDUFC2	0.0955626	3.34708e-42	Not Sig
NDFIP1	0.129446	3.55457e-42	Not Sig
SPCS1	0.0863709	4.85451e-42	Not Sig
C6orf48	0.0683874	2.53888e-41	Not Sig
DAZAP2	0.0922253	3.08146e-41	Not Sig
MRFAP1	0.0974275	5.49614e-41	Not Sig
HLA-G	0.125828	6.04124e-41	Not Sig
GPSM3	-0.120249	9.01875e-41	Not Sig
CNN2	0.116962	9.28695e-41	Not Sig
PDCD4	0.139176	9.70069e-41	Not Sig
CD7	0.103211	9.874e-41	Not Sig
TUFM	0.123434	9.89807e-41	Not Sig
RPL5	0.0558674	1.11096e-40	Not Sig
CD55	0.124657	2.07036e-40	Not Sig
MT-CO1	0.0689399	2.31286e-40	Not Sig
CD37	0.0973345	2.69998e-40	Not Sig
FAM177A1	0.114096	3.57049e-40	Not Sig
APOL3	-0.158358	6.33785e-40	Not Sig
PSMB1	0.104533	6.40454e-40	Not Sig
SNU13	0.103013	6.68142e-40	Not Sig
SUMO2	0.0725991	8.39716e-40	Not Sig
INTS6	-0.172703	8.67998e-40	Not Sig
HNRNPH3	0.0984582	1.25038e-39	Not Sig
BEX2	0.0792899	1.35654e-39	Not Sig
COX7A2L	0.0926536	1.36502e-39	Not Sig
S100A6	-0.141958	1.40853e-39	Not Sig
CLEC2D	0.0756934	1.42817e-39	Not Sig
TRAF3IP3	0.114592	1.46659e-39	Not Sig
HNRNPA0	0.0832301	1.51091e-39	Not Sig
CRBN	0.0651564	2.22243e-39	Not Sig
SPOCK2	0.0914952	2.24212e-39	Not Sig
CD3E	0.101039	2.82123e-39	Not Sig
C19orf53	0.0996555	3.36755e-39	Not Sig
UBE2V2	0.0991522	3.93478e-39	Not Sig
EIF3K	0.108497	4.11069e-39	Not Sig
EID1	0.1185	4.84611e-39	Not Sig
SNHG8	-0.0936715	6.10563e-39	Not Sig
SFPQ	-0.152681	7.0415e-39	Not Sig
UBE2I	0.0773105	7.61777e-39	Not Sig
RANBP1	0.116499	1.8113e-38	Not Sig
GATA3	-0.183896	2.58665e-38	Not Sig
STK17B	-0.117005	3.16707e-38	Not Sig
FTH1	0.187898	5.40053e-38	Not Sig
CREM	0.152851	7.00473e-38	Not Sig
FAM118A	0.135612	8.63293e-38	Not Sig
MIA3	-0.166356	1.24655e-37	Not Sig
RPL6	0.0648746	1.66278e-37	Not Sig
ZNF331	0.129804	1.75844e-37	Not Sig
POLR2I	0.0989135	1.87594e-37	Not Sig
CYCS	0.119799	2.0195e-37	Not Sig
GTF3A	0.0666424	3.33223e-37	Not Sig
ARL6IP5	0.054235	3.61499e-37	Not Sig
TXNIP	0.17574	3.69602e-37	Not Sig
NR1H2	0.110477	4.23915e-37	Not Sig
EIF3G	0.0796424	4.31834e-37	Not Sig
ICOS	0.116889	4.49588e-37	Not Sig
SELM	0.0945848	4.82412e-37	Not Sig
TMBIM6	0.106112	4.99851e-37	Not Sig
RBM3	0.0905925	6.05407e-37	Not Sig
ANXA7	0.104202	6.33165e-37	Not Sig
MGAT4A	0.124973	1.01403e-36	Not Sig
BIN1	0.0916453	1.21697e-36	Not Sig
TMEM59	0.0903707	1.22434e-36	Not Sig
TMSB10	0.102257	1.24376e-36	Not Sig
TLE4	-0.161229	1.56346e-36	Not Sig
IDI1	0.1305	1.89408e-36	Not Sig
LCK	0.106518	1.97134e-36	Not Sig
FCMR	0.104241	3.67003e-36	Not Sig
SAP18	0.0717281	8.94939e-36	Not Sig
TAF9	0.0797001	1.03814e-35	Not Sig
H2AFZ	0.0981326	1.17402e-35	Not Sig
ARPC5L	0.121083	2.23248e-35	Not Sig
SERINC5	0.109674	3.17275e-35	Not Sig
RNF7	0.119805	4.62433e-35	Not Sig
CH17-373J23.1	-0.185171	4.83999e-35	Not Sig
LEF1	0.095731	5.61485e-35	Not Sig
XRN1	-0.162609	8.80771e-35	Not Sig
SUMO1	0.0769925	1.05012e-34	Not Sig
CYLD	-0.113099	1.32128e-34	Not Sig
SEC61B	-0.0435112	1.33445e-34	Not Sig
SLU7	0.0609381	2.2899e-34	Not Sig
2019-09-09	0.0705241	2.33958e-34	Not Sig
PEBP1	0.0989048	2.49464e-34	Not Sig
AIM1	0.119424	3.01442e-34	Not Sig
NUDT16L1	0.0817098	3.0603e-34	Not Sig
HSD17B11	0.0969096	3.32567e-34	Not Sig
CD3D	0.0753881	3.35571e-34	Not Sig
CLEC2B	0.0873426	3.51756e-34	Not Sig
DNAJB2	0.0936819	4.16593e-34	Not Sig
RPS27L	0.0764604	4.61824e-34	Not Sig
VAMP2	0.0885999	6.45577e-34	Not Sig
SNRPG	-0.114088	1.05884e-33	Not Sig
KLHL36	0.109956	1.09411e-33	Not Sig
ZNF274	0.111548	1.20027e-33	Not Sig
SSH2	0.104959	1.5896e-33	Not Sig
EIF4H	0.0538452	1.848e-33	Not Sig
EIF1B	0.0217097	2.27467e-33	Not Sig
STRAP	0.0871331	3.14423e-33	Not Sig
UBE2L3	0.0595385	3.26442e-33	Not Sig
2019-09-01	0.0802796	4.34449e-33	Not Sig
ATP5G2	0.0933153	5.90788e-33	Not Sig
SRP9	0.100102	6.21473e-33	Not Sig
SLC38A2	-0.148984	7.89304e-33	Not Sig
STAG2	-0.152688	9.16612e-33	Not Sig
POMP	0.0772479	1.19808e-32	Not Sig
SNHG9	-0.143349	1.31689e-32	Not Sig
RSRP1	-0.0541251	1.67868e-32	Not Sig
HSP90AA1	0.0860562	2.23602e-32	Not Sig
ACTB	0.129573	2.24707e-32	Not Sig
N4BP2L2	0.0826709	2.27267e-32	Not Sig
TIPIN	-0.126534	2.30226e-32	Not Sig
HMGXB4	0.101988	2.91672e-32	Not Sig
SPAG9	-0.160234	3.40976e-32	Not Sig
SDHC	0.0974604	4.48472e-32	Not Sig
PYURF	0.0960128	5.19908e-32	Not Sig
PRDX6	0.0907306	5.33243e-32	Not Sig
BUB3	0.0749346	6.29184e-32	Not Sig
GSTK1	0.106308	7.18033e-32	Not Sig
EIF3F	0.0663187	8.24281e-32	Not Sig
RP11-660L16.2	0.0971921	8.94889e-32	Not Sig
WHSC1L1	-0.108347	9.20918e-32	Not Sig
AKAP13	-0.160255	9.72184e-32	Not Sig
NDUFA4	0.0643225	1.11243e-31	Not Sig
CD5	0.0881957	1.16879e-31	Not Sig
TRABD	0.10336	1.1749e-31	Not Sig
LSM3	0.0895082	1.41258e-31	Not Sig
TMEM243	0.0884968	1.41757e-31	Not Sig
DCTN6	0.103834	1.48217e-31	Not Sig
TSC22D3	0.17765	1.64033e-31	Not Sig
CYTH4	0.0711073	2.61641e-31	Not Sig
UPP1	0.109414	2.63031e-31	Not Sig
HMGB2	0.151606	4.37681e-31	Not Sig
USP16	0.110812	4.92562e-31	Not Sig
FKBP5	0.0940328	5.25216e-31	Not Sig
AAK1	-0.149363	5.83222e-31	Not Sig
MPC2	0.0842849	6.82339e-31	Not Sig
DDX6	0.0780147	9.23707e-31	Not Sig
NDUFA5	0.078983	1.03071e-30	Not Sig
COX7B	0.0501386	1.20698e-30	Not Sig
LAPTM4A	0.0667053	1.25113e-30	Not Sig
TCAF2	0.0929391	1.37673e-30	Not Sig
GOLGB1	-0.159238	1.42896e-30	Not Sig
SYNE2	-0.162306	1.61653e-30	Not Sig
RHOG	0.105393	1.76388e-30	Not Sig
ORMDL1	0.0939929	1.84348e-30	Not Sig
EIF3M	0.0725555	1.96009e-30	Not Sig
NDUFA2	0.074472	2.83932e-30	Not Sig
CNOT6L	0.0579176	3.88285e-30	Not Sig
CCNI	0.0921401	4.49213e-30	Not Sig
DDIT4	0.124627	4.49403e-30	Not Sig
FDX1	0.0937121	5.03266e-30	Not Sig
KMT2A	-0.147918	5.67517e-30	Not Sig
RIC3	0.0886359	5.99198e-30	Not Sig
ATP5O	0.0732188	6.03795e-30	Not Sig
ESD	0.0757634	6.78711e-30	Not Sig
NACA	0.0554117	6.9843e-30	Not Sig
RORA	-0.141855	7.41646e-30	Not Sig
SERBP1	0.0760647	9.15069e-30	Not Sig
TMEM219	0.0896275	9.39659e-30	Not Sig
MRPL57	0.0656645	1.05481e-29	Not Sig
MED4	0.0576217	1.15848e-29	Not Sig
ANKRD12	0.111802	1.17852e-29	Not Sig
ZC3H12A	-0.14575	1.24548e-29	Not Sig
CD44	-0.1012	1.37424e-29	Not Sig
LINC01420	0.107584	1.63693e-29	Not Sig
USMG5	-0.0974142	1.71425e-29	Not Sig
TRAC	0.107345	1.80533e-29	Not Sig
RAD23A	0.0883271	1.87601e-29	Not Sig
GTF2A2	0.0616792	2.35767e-29	Not Sig
ATP5I	-0.127491	2.79984e-29	Not Sig
DUSP10	-0.137197	2.88325e-29	Not Sig
PIM2	0.0566127	3.20637e-29	Not Sig
CALM1	0.098539	3.27131e-29	Not Sig
ZNF90	-0.104068	3.38131e-29	Not Sig
GGNBP2	-0.082341	3.61041e-29	Not Sig
DNAJB6	0.0814336	4.45785e-29	Not Sig
MTERF4	0.0583153	5.33632e-29	Not Sig
RPS15A	-0.0378935	7.03265e-29	Not Sig
OCIAD2	0.0979913	7.33125e-29	Not Sig
EIF4B	-0.057899	7.4001e-29	Not Sig
RAN	0.0817248	8.97057e-29	Not Sig
YPEL5	0.117039	1.02502e-28	Not Sig
ST13	0.0513633	1.24436e-28	Not Sig
CAPZB	0.0681484	1.7248e-28	Not Sig
NDUFV2	0.100069	1.72665e-28	Not Sig
EIF4G2	-0.0861526	1.75527e-28	Not Sig
HNRNPDL	0.0845546	2.52922e-28	Not Sig
OSER1	0.0805851	2.57021e-28	Not Sig
MED10	0.0373845	3.15454e-28	Not Sig
C19orf43	0.0452676	3.2323e-28	Not Sig
POLR2K	0.0757374	3.46984e-28	Not Sig
THRAP3	0.0626594	3.50652e-28	Not Sig
LGALS1	-0.172814	3.64762e-28	Not Sig
BCLAF1	-0.114151	3.91749e-28	Not Sig
PTBP1	0.0989033	4.03874e-28	Not Sig
AP3M2	0.118774	4.0506e-28	Not Sig
WBP2	0.0758777	4.6643e-28	Not Sig
TSR2	0.071284	5.57159e-28	Not Sig
PPIG	0.082728	5.86093e-28	Not Sig
CAMLG	-0.0545801	5.89717e-28	Not Sig
KIF2A	-0.107676	5.93047e-28	Not Sig
KLF3	-0.124657	6.82815e-28	Not Sig
COX6C	-0.0428767	7.83071e-28	Not Sig
WHAMM	-0.147246	1.13523e-27	Not Sig
ANKRD11	0.119675	1.55211e-27	Not Sig
CCNG1	0.0301661	1.57034e-27	Not Sig
CCZ1	0.0889366	2.53499e-27	Not Sig
TIMM9	0.0840157	2.60223e-27	Not Sig
TAF7	0.0551862	3.0785e-27	Not Sig
ABHD14B	0.0728911	3.34263e-27	Not Sig
VAPA	0.0320558	4.1842e-27	Not Sig
SVIP	0.0739824	4.45862e-27	Not Sig
COX7A2	0.0227082	4.59344e-27	Not Sig
SSR2	0.0520168	5.15021e-27	Not Sig
UBB	0.0899277	5.73619e-27	Not Sig
ATM	0.0765386	6.29144e-27	Not Sig
SAR1A	0.0292308	6.62768e-27	Not Sig
PSMD5-AS1	0.0450569	6.89532e-27	Not Sig
TMEM50A	-0.00283783	8.75553e-27	Not Sig
COMMD2	0.0839195	9.09038e-27	Not Sig
BTG2	0.0347956	1.10185e-26	Not Sig
HMGB1	0.0742057	1.14188e-26	Not Sig
NEAT1	-0.122342	1.20521e-26	Not Sig
PSMC1	0.0503281	1.2802e-26	Not Sig
SRSF2	0.0408876	1.49256e-26	Not Sig
GHITM	0.0464383	1.56207e-26	Not Sig
ARF1	0.044444	1.56592e-26	Not Sig
ATP5F1	0.0537527	1.66027e-26	Not Sig
SEC61G	-0.0511341	1.68238e-26	Not Sig
SRSF6	0.0417786	1.76544e-26	Not Sig
CMTM3	-0.119628	2.072e-26	Not Sig
CSNK1A1	0.0530328	2.31086e-26	Not Sig
GADD45GIP1	0.0323939	2.52989e-26	Not Sig
BNIP2	0.00772554	2.53237e-26	Not Sig
PITHD1	0.0380363	2.63817e-26	Not Sig
ANP32B	0.0186583	2.85026e-26	Not Sig
2019-09-15	0.0660655	3.22843e-26	Not Sig
SNRPF	0.0233143	3.32382e-26	Not Sig
CAPZA2	0.0648582	3.63359e-26	Not Sig
MPHOSPH8	0.031872	3.9665e-26	Not Sig
MYC	0.108833	4.03419e-26	Not Sig
KRR1	0.0697666	4.36329e-26	Not Sig
DLD	0.020129	4.82701e-26	Not Sig
PSMB6	0.0632446	5.22315e-26	Not Sig
SUMO3	0.0617992	6.6749e-26	Not Sig
PSMD12	-0.00948574	8.91073e-26	Not Sig
SDHB	0.0545408	1.01326e-25	Not Sig
MRPS7	0.0539464	1.02582e-25	Not Sig
RBM4	0.0521622	1.10113e-25	Not Sig
UBE2D2	0.0346218	1.11378e-25	Not Sig
CD69	-0.0966338	1.23246e-25	Not Sig
RSRC2	-0.0965801	1.41842e-25	Not Sig
DHRS7	0.0898705	1.71574e-25	Not Sig
TMEM41B	0.0602699	1.93526e-25	Not Sig
RAB7A	0.0790111	1.96552e-25	Not Sig
TMED2	0.0256602	2.40956e-25	Not Sig
IRF1	0.0985626	2.46347e-25	Not Sig
ITPKB	0.0528864	2.66777e-25	Not Sig
KTN1	-0.12754	2.7982e-25	Not Sig
TRMT10C	0.0228284	3.27581e-25	Not Sig
U2SURP	0.0491138	4.27894e-25	Not Sig
RICTOR	0.0625633	4.56185e-25	Not Sig
SCAND1	0.0635925	4.64146e-25	Not Sig
PSMB8	0.0621637	5.03966e-25	Not Sig
RPS19BP1	0.0536575	5.04178e-25	Not Sig
ARID4B	0.0341056	5.60872e-25	Not Sig
YWHAB	0.0716273	5.74826e-25	Not Sig
ARPC2	-0.0498106	6.02643e-25	Not Sig
CIR1	0.0461779	6.0686e-25	Not Sig
GLTSCR2	0.0631321	6.7984e-25	Not Sig
SIGIRR	0.0680879	6.86439e-25	Not Sig
RSL1D1	-0.0175355	7.51271e-25	Not Sig
APEX1	0.045421	7.51566e-25	Not Sig
MZT2A	0.000788821	9.03134e-25	Not Sig
CD2	0.0329229	9.09244e-25	Not Sig
RPS23	0.0343534	1.04398e-24	Not Sig
PSMA2	0.0406748	1.13095e-24	Not Sig
HSPA9	0.0722895	1.157e-24	Not Sig
NSA2	0.0584669	1.2187e-24	Not Sig
SERP1	0.0690046	1.26974e-24	Not Sig
ZNF655	0.0515371	1.28939e-24	Not Sig
SUPT4H1	0.0616409	1.3438e-24	Not Sig
RBM17	0.0259504	1.3868e-24	Not Sig
CSDE1	0.0157071	1.51511e-24	Not Sig
MAX	0.0678691	1.57204e-24	Not Sig
HMGA1	-0.0951153	1.74693e-24	Not Sig
RHOH	-0.0899844	1.80324e-24	Not Sig
RPL18	0.0380482	1.91205e-24	Not Sig
SMARCA5	-0.137488	1.92322e-24	Not Sig
SMC3	0.0577327	1.95873e-24	Not Sig
G3BP2	0.0240671	2.06096e-24	Not Sig
NKTR	-0.0318025	2.57222e-24	Not Sig
ALDOA	0.0752113	2.95101e-24	Not Sig
FAM49B	0.0540064	3.09169e-24	Not Sig
RPL24	0.0470809	3.1519e-24	Not Sig
BSDC1	0.0732039	3.24816e-24	Not Sig
TPM3	-0.0318083	3.28128e-24	Not Sig
TGFBR2	0.00826987	3.81539e-24	Not Sig
PCSK7	0.0368743	3.98516e-24	Not Sig
EIF3H	0.0724034	3.98664e-24	Not Sig
RBM23	0.0562778	4.33595e-24	Not Sig
TMEM70	0.0928876	4.84591e-24	Not Sig
FAM65B	-0.133805	5.46761e-24	Not Sig
RPL22L1	0.060963	5.98086e-24	Not Sig
MRPS18C	0.0496446	6.51965e-24	Not Sig
RNMT	-0.0031401	6.70037e-24	Not Sig
CHMP3	0.0442775	6.96533e-24	Not Sig
PPA1	-0.0796655	7.17992e-24	Not Sig
PPP4C	0.0584655	7.54363e-24	Not Sig
SPTY2D1	-0.124753	8.01359e-24	Not Sig
PKM	-0.136417	8.31274e-24	Not Sig
FAM102A	0.0855344	9.34027e-24	Not Sig
PPIB	-0.0702328	9.40688e-24	Not Sig
RPL7A	0.042122	9.55342e-24	Not Sig
SF3B5	0.0147904	1.02817e-23	Not Sig
TRBC2	0.141443	1.04405e-23	Not Sig
KIF5B	-0.0663361	1.29227e-23	Not Sig
RASGRP2	0.0771988	1.32497e-23	Not Sig
GPATCH8	0.0678457	1.42401e-23	Not Sig
PPP1R2	0.0268539	1.44549e-23	Not Sig
RPS4Y1	0.104211	1.57293e-23	Not Sig
ISCA1	0.0772827	1.64793e-23	Not Sig
LSM7	0.0620664	1.72941e-23	Not Sig
ASB8	0.0400961	1.91868e-23	Not Sig
SYF2	0.0141794	2.13914e-23	Not Sig
GPBP1	-0.0191387	2.19507e-23	Not Sig
NDUFB1	-0.123442	2.3196e-23	Not Sig
CAP1	0.0638352	2.75351e-23	Not Sig
TOMM20	-0.0307213	2.77083e-23	Not Sig
DYNLT1	0.0637523	2.82092e-23	Not Sig
PPM1B	0.0290444	2.86418e-23	Not Sig
SNRPD1	0.0518128	3.11383e-23	Not Sig
RNF125	0.0881739	4.0112e-23	Not Sig
R3HDM4	0.0725174	4.40265e-23	Not Sig
EIF3I	0.032526	5.02492e-23	Not Sig
HNRNPA2B1	0.0182014	5.4619e-23	Not Sig
EAPP	0.0462067	5.75226e-23	Not Sig
EDF1	0.0465677	6.13485e-23	Not Sig
NCOR1	0.0436472	6.20343e-23	Not Sig
LAMTOR1	0.0799519	6.50355e-23	Not Sig
MBP	0.0996831	6.797e-23	Not Sig
ICAM3	0.0549849	6.86218e-23	Not Sig
RPF1	0.0415617	7.68812e-23	Not Sig
NACA2	4.92517e-05	8.63993e-23	Not Sig
SLC25A3	0.0221742	8.73232e-23	Not Sig
CRTC3	0.0780157	9.94909e-23	Not Sig
MRPL9	0.0564835	1.00843e-22	Not Sig
MAPRE1	0.0600308	1.04561e-22	Not Sig
VDAC2	0.00649025	1.05966e-22	Not Sig
CYFIP2	0.0384136	1.32817e-22	Not Sig
HINT1	0.0495632	1.35244e-22	Not Sig
UGP2	0.0717684	1.38184e-22	Not Sig
PRPF38B	0.0498489	1.38196e-22	Not Sig
RNASEH1	0.0468601	1.47956e-22	Not Sig
CWC15	-0.049103	1.49884e-22	Not Sig
RARRES3	0.0612012	1.59352e-22	Not Sig
SNRPC	0.0388764	1.61654e-22	Not Sig
HSPA8	-0.0323683	1.65401e-22	Not Sig
EIF2A	-0.0666198	1.67048e-22	Not Sig
MORF4L1	-0.0157894	1.67185e-22	Not Sig
2019-09-06	0.0913162	1.70965e-22	Not Sig
PSMD7	0.0505013	1.73542e-22	Not Sig
C9orf78	-0.0549827	1.73924e-22	Not Sig
GBP2	-0.118062	1.79875e-22	Not Sig
MT-ND5	-0.0333726	1.87682e-22	Not Sig
HIGD2A	0.0235725	2.37065e-22	Not Sig
TUBB	0.0714053	2.49922e-22	Not Sig
2019-03-07	-0.102323	2.5625e-22	Not Sig
SRRM2	-0.0107479	2.57795e-22	Not Sig
CTD-3184A7.4	0.102582	2.62555e-22	Not Sig
RPLP1	-0.0520762	2.6522e-22	Not Sig
ATP5A1	0.03714	2.71298e-22	Not Sig
PDIA3	0.0453098	3.16642e-22	Not Sig
DYNLRB1	0.0385507	3.28678e-22	Not Sig
SCML1	0.0803035	3.49132e-22	Not Sig
C9orf142	0.0714082	3.50111e-22	Not Sig
EIF3D	0.0526126	3.72919e-22	Not Sig
JTB	0.0309852	3.7626e-22	Not Sig
ZC3H15	-0.0320525	3.88835e-22	Not Sig
AES	0.0617353	3.98244e-22	Not Sig
BRIX1	0.0287951	4.20944e-22	Not Sig
FAM96B	0.0923764	4.26398e-22	Not Sig
LINC00493	-0.00764872	4.51573e-22	Not Sig
OXA1L	0.0408711	4.56951e-22	Not Sig
SP100	-0.0479479	4.61949e-22	Not Sig
UFC1	0.0259783	4.66244e-22	Not Sig
ATF4	0.0130242	4.7638e-22	Not Sig
C1orf43	0.0279689	4.83516e-22	Not Sig
RSL24D1	-0.0353197	4.86723e-22	Not Sig
TSHZ2	0.101336	4.9299e-22	Not Sig
GAPDH	0.0341361	5.39369e-22	Not Sig
CD6	-0.0741287	5.45671e-22	Not Sig
PSMB3	0.058502	5.6289e-22	Not Sig
ZFP36L2	-0.0232914	6.55783e-22	Not Sig
RAB2A	0.0623616	6.55842e-22	Not Sig
PTGES3	0.0678226	7.24764e-22	Not Sig
CASP8	-0.00220372	7.78265e-22	Not Sig
BZW1	0.0316003	7.8721e-22	Not Sig
EIF2S3	0.0713644	8.58075e-22	Not Sig
ATP5B	0.00953791	8.65063e-22	Not Sig
MBNL1	-0.105304	9.79732e-22	Not Sig
RNASET2	0.0405368	1.01991e-21	Not Sig
PEF1	0.0617002	1.0502e-21	Not Sig
ALKBH7	0.0766906	1.2013e-21	Not Sig
SNRNP70	0.0648636	1.20888e-21	Not Sig
POLR2C	0.0511435	1.23074e-21	Not Sig
ZFAND1	0.0654886	1.34932e-21	Not Sig
EEF1D	0.0592869	1.37523e-21	Not Sig
FAM107B	0.0705885	1.40929e-21	Not Sig
PFDN5	0.0482539	1.54111e-21	Not Sig
ARPC1B	0.0502865	1.58592e-21	Not Sig
UBQLN2	0.0792152	1.6681e-21	Not Sig
UBA52	0.0447794	1.72819e-21	Not Sig
RP11-372K14.2	-0.0717677	1.74154e-21	Not Sig
CSNK1D	0.0411544	1.82823e-21	Not Sig
HLA-E	0.0953536	1.9336e-21	Not Sig
PRKCSH	0.0424621	1.93974e-21	Not Sig
DRAM2	0.0500528	2.03298e-21	Not Sig
ATP5C1	0.0445071	2.04984e-21	Not Sig
MAPK1IP1L	0.0597626	2.1822e-21	Not Sig
KLF2	0.0456085	2.34944e-21	Not Sig
REL	-0.103369	2.51352e-21	Not Sig
YME1L1	-0.0849582	2.5659e-21	Not Sig
UBR5	-0.11335	2.69708e-21	Not Sig
SLFN5	-0.116815	2.74067e-21	Not Sig
ACAP1	0.083354	2.88979e-21	Not Sig
MRPL47	0.0404753	2.89724e-21	Not Sig
C14orf166	0.0651322	2.98573e-21	Not Sig
PNISR	0.0759795	3.40899e-21	Not Sig
COX6A1	0.0524877	3.41053e-21	Not Sig
GLRX	0.0993103	3.41399e-21	Not Sig
EMC6	0.0157006	3.51449e-21	Not Sig
FXYD5	0.0614261	3.80896e-21	Not Sig
NEMF	0.0717644	4.28507e-21	Not Sig
SPTBN1	-0.12472	4.47608e-21	Not Sig
SEC11A	0.038108	4.68411e-21	Not Sig
EML4	-0.0817791	4.80005e-21	Not Sig
PRPF40A	0.00321181	5.66203e-21	Not Sig
NOSIP	0.0722568	5.68685e-21	Not Sig
RPL26	-0.049135	5.77161e-21	Not Sig
CDC42	0.0324307	5.95795e-21	Not Sig
CYB5B	0.0804142	6.35444e-21	Not Sig
MDM4	0.0289426	6.48206e-21	Not Sig
IL32	-0.128778	6.96883e-21	Not Sig
OASL	-0.156569	7.30006e-21	Not Sig
PSMA7	0.0523539	7.606e-21	Not Sig
EIF1AX	0.0565635	8.13085e-21	Not Sig
ATPIF1	0.0747516	8.48555e-21	Not Sig
WBP11	-0.0725646	8.63508e-21	Not Sig
ELP2	-0.0772412	9.63686e-21	Not Sig
SNHG7	0.0581861	9.99254e-21	Not Sig
FKBP8	0.0270465	1.03675e-20	Not Sig
ANAPC16	0.0336901	1.04306e-20	Not Sig
MZT2B	0.0344538	1.12018e-20	Not Sig
TAGAP	-0.127272	1.13021e-20	Not Sig
DDX21	0.0365841	1.2374e-20	Not Sig
VIM	-0.0731776	1.36732e-20	Not Sig
MLF2	0.0522231	1.36734e-20	Not Sig
BRWD1	-0.107899	1.43041e-20	Not Sig
NCBP2-AS2	0.0276405	1.44654e-20	Not Sig
ARL4C	-0.111038	1.48946e-20	Not Sig
ATP5L	-0.0318482	1.57265e-20	Not Sig
UBE2G1	0.0222033	1.58455e-20	Not Sig
RAP1B	0.0435061	1.6385e-20	Not Sig
ANXA2R	0.061205	1.671e-20	Not Sig
POLR1D	-0.044422	1.94814e-20	Not Sig
CARD19	-0.0988684	1.98427e-20	Not Sig
C1D	0.0522833	2.03384e-20	Not Sig
CD28	0.0695185	2.068e-20	Not Sig
FNBP4	-0.086348	2.07571e-20	Not Sig
THAP7	0.0418876	2.10217e-20	Not Sig
TAX1BP1	-0.0486042	2.14041e-20	Not Sig
ILF2	0.0255681	2.18051e-20	Not Sig
HIF1A	-0.110975	2.43345e-20	Not Sig
RFC1	-0.102477	2.52969e-20	Not Sig
MDH2	0.0572205	2.53705e-20	Not Sig
RP11-83A24.2	0.0568219	2.55395e-20	Not Sig
NOL11	0.0484769	2.69049e-20	Not Sig
CHMP1B	-0.0338842	2.98544e-20	Not Sig
RNF138	0.0646235	3.18183e-20	Not Sig
NPM1	0.0644073	3.18991e-20	Not Sig
AUP1	0.0437266	3.21279e-20	Not Sig
TSN	0.0444294	3.2137e-20	Not Sig
GCC2	-0.013614	3.32292e-20	Not Sig
HBS1L	-0.108844	3.4498e-20	Not Sig
SSR4	0.022995	3.83866e-20	Not Sig
PER1	0.0628951	3.90707e-20	Not Sig
JAK1	-0.122577	4.00478e-20	Not Sig
VPS29	0.0553171	4.03612e-20	Not Sig
USP3	-0.0617274	4.91066e-20	Not Sig
HMHA1	0.0674877	5.4244e-20	Not Sig
ARHGEF1	0.0611931	5.61101e-20	Not Sig
UBL5	-0.0153422	6.14732e-20	Not Sig
LETMD1	0.0526257	6.92601e-20	Not Sig
CCNC	0.0474947	7.00588e-20	Not Sig
ITM2A	0.0772641	7.24746e-20	Not Sig
STK4	-0.00410729	7.94498e-20	Not Sig
HNRNPC	0.0189577	7.97115e-20	Not Sig
COX6B1	-0.0533027	7.97538e-20	Not Sig
RBMX	0.0164639	8.63091e-20	Not Sig
DNAJC19	0.0604847	8.65155e-20	Not Sig
TCEB1	0.02716	8.73949e-20	Not Sig
IL6ST	-0.000892263	9.3843e-20	Not Sig
SKP1	0.0304808	9.46971e-20	Not Sig
RPL7L1	0.0373165	9.54195e-20	Not Sig
ATXN8OS	-0.0452825	9.75528e-20	Not Sig
METTL23	0.055628	9.91747e-20	Not Sig
DDX18	-0.0322358	1.05491e-19	Not Sig
IFNGR1	0.0249363	1.12271e-19	Not Sig
NFKBIZ	-0.100092	1.14662e-19	Not Sig
INTS10	0.0690899	1.30967e-19	Not Sig
CORO1A	0.0689949	1.31156e-19	Not Sig
EMC4	0.0507589	1.51253e-19	Not Sig
APRT	0.068819	1.52389e-19	Not Sig
ATF6B	0.0193319	1.69069e-19	Not Sig
EPB41L4A-AS1	-0.0551338	1.72073e-19	Not Sig
MMADHC	0.0195755	2.24629e-19	Not Sig
SEC62	0.0232926	2.38891e-19	Not Sig
SNW1	0.00029753	2.54263e-19	Not Sig
GPX4	0.0163714	2.59292e-19	Not Sig
KARS	0.034535	2.64652e-19	Not Sig
FOSB	-0.0969375	2.78147e-19	Not Sig
PRKRA	0.0685235	2.86847e-19	Not Sig
ACP1	0.0478732	2.91045e-19	Not Sig
TMC8	0.0692726	3.09955e-19	Not Sig
SNRPA1	0.00336791	3.13557e-19	Not Sig
TPT1	0.0297294	3.15276e-19	Not Sig
IRF2BP2	-0.0985706	3.30144e-19	Not Sig
RBM25	-0.0333712	3.46791e-19	Not Sig
ATP5J	0.0510502	3.62658e-19	Not Sig
ATG3	0.0321525	3.65025e-19	Not Sig
PRRC2C	-0.0513398	3.7833e-19	Not Sig
DNAJC2	0.0351291	4.0012e-19	Not Sig
RBM8A	0.0299007	4.09499e-19	Not Sig
TSPAN14	0.0446231	4.49151e-19	Not Sig
ATP6AP2	0.0521122	4.90821e-19	Not Sig
EMC7	0.0255115	5.22341e-19	Not Sig
HSPE1	0.0559705	5.83782e-19	Not Sig
MTRNR2L10	-0.0715083	6.01585e-19	Not Sig
ZFP36L1	-0.0835653	6.02654e-19	Not Sig
PSMC2	0.0168734	6.06552e-19	Not Sig
TSPYL1	0.0350422	6.72499e-19	Not Sig
SNX9	-0.00965405	6.94018e-19	Not Sig
UXT	0.0455787	7.51489e-19	Not Sig
SRSF3	0.0157826	7.85038e-19	Not Sig
CHCHD7	0.0474378	7.98798e-19	Not Sig
UBXN4	0.0418827	8.13636e-19	Not Sig
PSMA4	0.0285477	8.2554e-19	Not Sig
TMEM55B	0.0596195	8.32872e-19	Not Sig
PFDN4	0.030927	9.50325e-19	Not Sig
ARF6	-0.110573	9.81413e-19	Not Sig
CSRNP1	-0.103134	1.11738e-18	Not Sig
HNRNPD	-0.0336382	1.13389e-18	Not Sig
TOMM22	0.0534126	1.29982e-18	Not Sig
TBCA	0.0308755	1.30398e-18	Not Sig
SRI	0.0515156	1.30741e-18	Not Sig
SAFB	-0.0188571	1.34028e-18	Not Sig
IDH3B	0.0709148	1.42495e-18	Not Sig
COX17	-0.102116	1.46995e-18	Not Sig
NELFCD	0.0531876	1.55505e-18	Not Sig
ATP6V1E1	0.0302119	1.5913e-18	Not Sig
MRPS21	0.0431671	1.61711e-18	Not Sig
FAM162A	0.0463452	1.69958e-18	Not Sig
FNTA	0.0532625	1.73305e-18	Not Sig
RPL23A	0.0262465	1.77036e-18	Not Sig
TMED4	0.0320888	1.77717e-18	Not Sig
HMGN1	-0.0118979	1.83202e-18	Not Sig
AFF4	0.0352512	1.86421e-18	Not Sig
ZC3H7A	-0.113383	1.91125e-18	Not Sig
DCP1A	0.0221584	1.96205e-18	Not Sig
IK	-0.0316057	1.98445e-18	Not Sig
METTL12	-0.110466	2.20654e-18	Not Sig
RWDD1	0.00181534	2.41297e-18	Not Sig
KRAS	0.0134774	2.46834e-18	Not Sig
ZNF394	0.0579127	2.53667e-18	Not Sig
TNFRSF25	-0.110469	2.57137e-18	Not Sig
MYLIP	-0.085205	2.6273e-18	Not Sig
SLC25A5	0.0263741	3.10388e-18	Not Sig
SESN1	-0.0838475	3.19915e-18	Not Sig
ERP29	0.0281513	3.50917e-18	Not Sig
SMG1	-0.099953	3.74186e-18	Not Sig
FOXP1	0.0447899	3.7834e-18	Not Sig
PSMA1	0.073337	3.85345e-18	Not Sig
C1QBP	-0.0733682	3.86108e-18	Not Sig
COX8A	0.0598156	3.94428e-18	Not Sig
ACTR2	-0.00290811	4.39096e-18	Not Sig
FBL	0.0285925	4.4196e-18	Not Sig
SF3B2	-0.010968	4.75226e-18	Not Sig
MAL	0.0497608	4.82643e-18	Not Sig
HLA-A	0.0455937	4.85631e-18	Not Sig
CYTH1	-0.0312714	5.00783e-18	Not Sig
2019-09-02	-0.109776	5.1093e-18	Not Sig
OSTC	0.0527093	5.56112e-18	Not Sig
USP15	0.0333747	5.60909e-18	Not Sig
UBXN1	0.00444045	5.63571e-18	Not Sig
C12orf57	0.0350683	5.68246e-18	Not Sig
ADPRM	0.0715148	6.0245e-18	Not Sig
NOL7	0.03453	6.03153e-18	Not Sig
SOD2	0.0629171	6.06469e-18	Not Sig
IER2	-0.0822846	6.50681e-18	Not Sig
ZNF800	-0.100333	7.07727e-18	Not Sig
PSME1	-0.0389163	7.36724e-18	Not Sig
PRR13	0.043323	7.37156e-18	Not Sig
ERGIC3	0.0534251	7.86535e-18	Not Sig
PAIP2	0.0513248	8.26546e-18	Not Sig
NT5C3A	0.0382429	8.36812e-18	Not Sig
ENO1	0.0871736	8.44544e-18	Not Sig
PAPOLA	0.0035458	8.69456e-18	Not Sig
FAM60A	0.0609358	8.96069e-18	Not Sig
PPP1CB	0.0714937	9.28308e-18	Not Sig
ALG13	0.0698093	9.55649e-18	Not Sig
SS18L2	-0.0175765	9.66235e-18	Not Sig
PSMD3	0.0204245	1.02056e-17	Not Sig
CDC37L1	0.044278	1.0745e-17	Not Sig
HNRNPA3	0.0173704	1.11998e-17	Not Sig
RAB5A	0.0333076	1.15953e-17	Not Sig
C6orf62	-0.0609223	1.21065e-17	Not Sig
PSMG2	0.0380244	1.22853e-17	Not Sig
EIF2S2	-0.031803	1.26033e-17	Not Sig
CCND3	-0.0528926	1.27988e-17	Not Sig
SECISBP2	0.0134303	1.29619e-17	Not Sig
GLO1	0.0201479	1.3659e-17	Not Sig
NUCB2	0.0582176	1.52581e-17	Not Sig
DPP7	0.0557082	1.65098e-17	Not Sig
GIMAP1	0.0588654	1.68276e-17	Not Sig
SSU72	0.0442632	1.71258e-17	Not Sig
CD96	0.0982572	2.0901e-17	Not Sig
NAA16	-0.0125368	2.12611e-17	Not Sig
RPS24	0.052813	2.16046e-17	Not Sig
PSMB9	0.0657819	2.27219e-17	Not Sig
NFKB1	-0.094512	2.305e-17	Not Sig
RNF126	0.0637733	2.38432e-17	Not Sig
SLC3A2	-0.061255	2.5204e-17	Not Sig
CTDSPL2	-0.107039	2.6518e-17	Not Sig
NDUFS8	0.0609245	2.89761e-17	Not Sig
BIRC3	0.084643	3.14474e-17	Not Sig
NDUFS3	0.0372468	3.16093e-17	Not Sig
ADAR	0.0138689	3.33754e-17	Not Sig
GABPB1	-0.0793054	3.4198e-17	Not Sig
ETS1	-0.0865069	3.58419e-17	Not Sig
HAX1	0.0402682	3.67172e-17	Not Sig
PSMD11	0.0362848	3.72026e-17	Not Sig
P4HB	-0.0681149	3.81305e-17	Not Sig
CCDC12	0.0414289	4.39413e-17	Not Sig
RUNX3	-0.105589	4.71376e-17	Not Sig
EVI2A	0.0450577	4.78531e-17	Not Sig
PSMD4	0.0514902	4.99232e-17	Not Sig
NCL	0.0027012	5.22632e-17	Not Sig
ZMAT2	0.040796	5.69479e-17	Not Sig
PPP1CC	0.00658649	5.71841e-17	Not Sig
CHMP7	0.0543983	6.3e-17	Not Sig
ZNF706	-0.0714992	6.49602e-17	Not Sig
FAM133B	0.0307742	6.7818e-17	Not Sig
KRT10	-0.0130239	6.93908e-17	Not Sig
PHB2	0.0333593	7.05868e-17	Not Sig
SAP30BP	0.0497295	7.21545e-17	Not Sig
ISCU	-0.0277372	7.84029e-17	Not Sig
CLK1	0.016977	7.88309e-17	Not Sig
ARPC3	0.0203642	8.0125e-17	Not Sig
RSF1	0.0275822	8.0847e-17	Not Sig
MTCH1	-0.0780241	8.12614e-17	Not Sig
CELF1	0.0594322	8.59658e-17	Not Sig
GABPB1-AS1	-0.0439914	8.68653e-17	Not Sig
PSMA3-AS1	0.0471158	9.23855e-17	Not Sig
LCP1	-0.0986969	9.70138e-17	Not Sig
NDUFA12	0.0806505	9.77191e-17	Not Sig
CCSER2	-0.0613759	9.99307e-17	Not Sig
MFSD14A	-0.0502107	1.04895e-16	Not Sig
SNRPD2	-0.0277528	1.11158e-16	Not Sig
DHX9	-0.0954542	1.14788e-16	Not Sig
PLP2	0.0170188	1.30194e-16	Not Sig
RAB14	-0.0202823	1.33646e-16	Not Sig
RHBDD2	0.0582777	1.33679e-16	Not Sig
BIN2	0.0707982	1.36919e-16	Not Sig
GORASP2	0.0131168	1.38164e-16	Not Sig
TMEM167B	0.0092203	1.40706e-16	Not Sig
NDUFB11	0.0141729	1.42509e-16	Not Sig
CCDC59	-0.0482212	1.56484e-16	Not Sig
SNRPE	0.032242	1.57422e-16	Not Sig
NONO	0.0122564	1.59882e-16	Not Sig
EIF4A1	0.0572609	1.61928e-16	Not Sig
BNIP3L	0.0602373	1.62056e-16	Not Sig
CD99	0.00501598	1.68437e-16	Not Sig
AIF1	0.0210988	1.92822e-16	Not Sig
MIF	-0.005119	1.97451e-16	Not Sig
AIP	0.0346622	2.09648e-16	Not Sig
TGOLN2	-0.011534	2.20877e-16	Not Sig
ARRB2	0.0632141	2.25225e-16	Not Sig
IAH1	0.0241005	2.43908e-16	Not Sig
PPP2CA	-0.0121879	2.45718e-16	Not Sig
NDUFB8	0.0409411	2.59534e-16	Not Sig
TAP1	-0.0680967	2.64527e-16	Not Sig
NKAP	0.057039	2.81585e-16	Not Sig
ZCCHC11	-0.0760078	2.91628e-16	Not Sig
DDX3X	0.0544236	3.21086e-16	Not Sig
GBAS	0.0174316	3.21178e-16	Not Sig
SRSF5	0.0247112	3.39309e-16	Not Sig
DNAJC8	-0.0334036	3.4502e-16	Not Sig
LDHB	0.0659831	3.52954e-16	Not Sig
TXNL1	0.042144	3.60655e-16	Not Sig
GRPEL1	-0.0295154	3.68572e-16	Not Sig
PNN	0.012921	3.84351e-16	Not Sig
LMBR1L	0.0290455	3.84983e-16	Not Sig
PFDN2	0.0023953	4.04477e-16	Not Sig
UQCRB	0.0424854	4.07075e-16	Not Sig
SLC25A26	0.0760818	4.14082e-16	Not Sig
LINC-PINT	0.0525029	4.16725e-16	Not Sig
LSM8	-0.0061085	4.266e-16	Not Sig
ZNF430	0.0373056	4.3765e-16	Not Sig
RPS20	0.0295332	4.38072e-16	Not Sig
EPC1	0.000462067	4.42258e-16	Not Sig
BEX4	0.0632346	4.62149e-16	Not Sig
LINC00969	-0.0865964	5.2051e-16	Not Sig
FBXO21	0.0263412	5.44054e-16	Not Sig
BUD31	0.00042319	5.51237e-16	Not Sig
ENY2	-0.00124609	5.7484e-16	Not Sig
C12orf65	0.00112728	5.78205e-16	Not Sig
ZNF451	-0.103275	5.87347e-16	Not Sig
TCF7	-0.00459621	6.05214e-16	Not Sig
CFL1	0.0169432	6.33622e-16	Not Sig
PHF20L1	0.0228216	6.809e-16	Not Sig
RNF114	0.0230982	6.85803e-16	Not Sig
TMEM183A	-0.021513	7.01808e-16	Not Sig
SET	-0.0771887	7.0462e-16	Not Sig
MYL12A	0.022371	7.11047e-16	Not Sig
METAP2	-0.0793383	7.60399e-16	Not Sig
SNX3	0.0448627	7.60844e-16	Not Sig
EWSR1	-0.0349231	7.63203e-16	Not Sig
PRKCH	0.0132721	7.6896e-16	Not Sig
PRKAA1	0.0725553	8.5321e-16	Not Sig
IMP3	0.0404346	8.70267e-16	Not Sig
CD48	0.0286831	9.25213e-16	Not Sig
CCAR1	-0.029572	9.58662e-16	Not Sig
FOS	-0.0485305	1.0383e-15	Not Sig
PMPCB	0.0395147	1.03857e-15	Not Sig
MTDH	0.0257512	1.05663e-15	Not Sig
CMTM6	0.0292964	1.1051e-15	Not Sig
VAMP8	0.0262307	1.10615e-15	Not Sig
RAP1A	0.00983748	1.20792e-15	Not Sig
CD53	0.0371174	1.22867e-15	Not Sig
TUBA1A	-0.0247403	1.2375e-15	Not Sig
RTF1	-0.0211152	1.24002e-15	Not Sig
MFF	0.0216504	1.24074e-15	Not Sig
SERINC1	0.0207454	1.25897e-15	Not Sig
OLA1	0.0261262	1.36322e-15	Not Sig
LSM14A	0.00102166	1.37787e-15	Not Sig
CACYBP	0.0170291	1.41691e-15	Not Sig
BCAS2	-0.0150171	1.4498e-15	Not Sig
NAP1L4	0.0289906	1.46273e-15	Not Sig
UBE2N	0.0246164	1.499e-15	Not Sig
RRP7A	0.0715645	1.51658e-15	Not Sig
SF3B1	-0.0873221	1.56778e-15	Not Sig
ADD3	0.0546588	1.58476e-15	Not Sig
FBXO7	0.0114354	1.62005e-15	Not Sig
PDAP1	0.0357767	1.62474e-15	Not Sig
NGDN	-0.000206593	1.66431e-15	Not Sig
PHF3	-0.0632576	1.66546e-15	Not Sig
PFN1	-0.0183565	1.77369e-15	Not Sig
TRAT1	-0.0665428	1.78865e-15	Not Sig
XRCC5	0.03822	1.85771e-15	Not Sig
NDUFC1	-0.0741355	1.86534e-15	Not Sig
POLR2J3	-0.0910545	1.87889e-15	Not Sig
PHF20	0.00339387	1.91136e-15	Not Sig
EMC3	-0.0152168	1.93231e-15	Not Sig
NAE1	0.0591118	2.06549e-15	Not Sig
RGS10	0.0150074	2.0969e-15	Not Sig
OAZ1	0.0136825	2.20556e-15	Not Sig
TROVE2	0.0405347	2.25432e-15	Not Sig
TANK	-0.092199	2.31223e-15	Not Sig
CHMP2A	0.0383576	2.3166e-15	Not Sig
BRD2	-0.0881122	2.34221e-15	Not Sig
IGBP1	0.00124725	2.34555e-15	Not Sig
MRPL54	0.0695605	2.35861e-15	Not Sig
SYPL1	0.0437657	2.35871e-15	Not Sig
VPS28	0.0311706	2.36236e-15	Not Sig
NECAP1	0.0193987	2.42738e-15	Not Sig
CHD4	-0.111783	2.48829e-15	Not Sig
ZBTB10	-0.0986259	2.49202e-15	Not Sig
SBDS	-0.0585137	2.55504e-15	Not Sig
ARL6IP1	-0.0034247	2.57653e-15	Not Sig
DAD1	0.0429617	2.58881e-15	Not Sig
MED6	0.0532816	2.6531e-15	Not Sig
PPIA	0.016415	2.72797e-15	Not Sig
PCBP2	0.0148401	2.8678e-15	Not Sig
EIF3L	0.0572264	2.9752e-15	Not Sig
NFE2L2	0.0189037	3.1549e-15	Not Sig
NTMT1	0.0309001	3.18342e-15	Not Sig
EIF5	-0.0396151	3.19872e-15	Not Sig
HNRNPR	0.0222566	3.29504e-15	Not Sig
FNIP1	0.0149508	3.29509e-15	Not Sig
CALM2	0.000837758	3.77027e-15	Not Sig
SNRPN	0.0498233	4.21964e-15	Not Sig
SPCS2	-0.0453971	4.26247e-15	Not Sig
NOP58	-0.0297841	4.28297e-15	Not Sig
CCDC109B	0.00371984	4.37617e-15	Not Sig
HEXIM1	-0.0950334	4.48391e-15	Not Sig
VPS51	0.0242337	4.60921e-15	Not Sig
YWHAZ	-0.0426994	4.67032e-15	Not Sig
TRMT112	0.0288736	5.10212e-15	Not Sig
NUDCD2	0.0577174	5.17635e-15	Not Sig
HBP1	0.0388345	5.20304e-15	Not Sig
CCNH	0.0209911	5.45591e-15	Not Sig
CAST	-0.105769	6.08578e-15	Not Sig
CCT2	-0.000632848	6.11796e-15	Not Sig
ADIPOR1	0.0210048	6.32691e-15	Not Sig
BAZ2A	-0.0307312	6.58451e-15	Not Sig
COMMD6	-0.0404344	6.77075e-15	Not Sig
PSMD6	-0.00120889	6.82611e-15	Not Sig
CDK11A	-0.076522	6.97204e-15	Not Sig
ARHGAP15	-0.0661697	7.06521e-15	Not Sig
GPR183	-0.00311833	7.39879e-15	Not Sig
SH3BGRL3	0.0638987	7.86032e-15	Not Sig
SAFB2	-0.0083367	8.05695e-15	Not Sig
UFD1L	0.0429171	8.09283e-15	Not Sig
HPS4	0.0542448	8.1027e-15	Not Sig
PPP1R10	-0.10337	8.21351e-15	Not Sig
ETF1	0.00503411	8.22272e-15	Not Sig
UQCRH	-0.0137564	8.61462e-15	Not Sig
MOAP1	0.0370522	8.81221e-15	Not Sig
NIPBL	-0.0877149	9.00936e-15	Not Sig
PRPF4B	-0.082503	9.58167e-15	Not Sig
UQCRC2	0.0415052	9.84258e-15	Not Sig
TTC3	-0.0226849	1.00309e-14	Not Sig
HECTD1	-0.0840718	1.08581e-14	Not Sig
RSBN1L	0.0228267	1.11961e-14	Not Sig
CAMTA1	0.0189028	1.13253e-14	Not Sig
ZNRD1	0.0208477	1.1776e-14	Not Sig
BRD4	-0.00354037	1.19351e-14	Not Sig
PCM1	-0.0823503	1.23445e-14	Not Sig
LAMTOR4	0.06083	1.24345e-14	Not Sig
C14orf2	-0.048799	1.36853e-14	Not Sig
DDX24	-0.0260132	1.40053e-14	Not Sig
RBCK1	0.0382894	1.40204e-14	Not Sig
YTHDC1	-0.0579222	1.67851e-14	Not Sig
CTBS	0.032856	1.71206e-14	Not Sig
PA2G4	0.0250643	1.72506e-14	Not Sig
TKT	-0.0190976	1.74196e-14	Not Sig
MAP1LC3B	-0.0220478	1.74941e-14	Not Sig
ZCRB1	0.0246263	1.87109e-14	Not Sig
MRPS33	0.0162914	1.90438e-14	Not Sig
CFLAR	0.0218518	1.91788e-14	Not Sig
NELL2	-0.0875569	2.03177e-14	Not Sig
RGS1	-0.107265	2.03432e-14	Not Sig
UNC119	-0.0893519	2.13562e-14	Not Sig
ZNF326	0.00171218	2.25956e-14	Not Sig
GTF2B	-0.0575427	2.40859e-14	Not Sig
CNOT7	0.0545792	2.48709e-14	Not Sig
IFRD1	-0.0540386	2.49611e-14	Not Sig
COPS6	0.0232963	2.52776e-14	Not Sig
CCDC57	0.0742702	2.5463e-14	Not Sig
KMT2E	0.00191102	2.57336e-14	Not Sig
NDUFAB1	0.0454046	2.65365e-14	Not Sig
RSBN1	0.032135	3.01987e-14	Not Sig
HNRNPU	0.0274606	3.064e-14	Not Sig
SRSF11	0.00497663	3.09366e-14	Not Sig
ZEB1	-0.0166038	3.28565e-14	Not Sig
UQCRFS1	0.00903006	3.45367e-14	Not Sig
KLHL24	0.0116394	3.4909e-14	Not Sig
MAGOH	0.0167461	3.74038e-14	Not Sig
RNF216	-0.0494795	3.86815e-14	Not Sig
CEBPZ	-0.0824022	3.90773e-14	Not Sig
TNFAIP8	0.00855989	3.93797e-14	Not Sig
SMU1	0.04411	4.01057e-14	Not Sig
MRPL33	-0.0049501	4.0951e-14	Not Sig
SLC25A6	0.0322857	4.55007e-14	Not Sig
STX12	0.071968	4.61875e-14	Not Sig
FAM32A	0.0349618	4.781e-14	Not Sig
COX19	0.00931917	5.18503e-14	Not Sig
RLF	-0.0914807	5.19939e-14	Not Sig
NDUFS5	0.030234	5.42738e-14	Not Sig
ZNF207	-0.0453126	5.67374e-14	Not Sig
SCAF11	-0.0496101	6.42696e-14	Not Sig
SRSF10	0.0162534	6.61735e-14	Not Sig
SPSB3	0.0618808	6.62185e-14	Not Sig
DPM1	0.0145171	6.9655e-14	Not Sig
MRPL41	0.000870857	7.12011e-14	Not Sig
SMAP2	-0.0139518	7.39363e-14	Not Sig
CHMP4A	-0.0230322	7.81124e-14	Not Sig
PTPN1	-0.0178526	7.88728e-14	Not Sig
PHF11	-0.00365714	7.90472e-14	Not Sig
CCT8	-0.0387429	8.09553e-14	Not Sig
HSP90B1	-0.096462	8.10701e-14	Not Sig
CUTA	0.0417766	8.68722e-14	Not Sig
SCNM1	-0.0176955	8.74723e-14	Not Sig
C9orf16	0.0384123	8.89651e-14	Not Sig
LARP7	0.0445948	9.95419e-14	Not Sig
COX4I1	0.0536094	9.97825e-14	Not Sig
MTPN	-0.05111	1.13707e-13	Not Sig
ZFC3H1	-0.104639	1.21892e-13	Not Sig
PNRC2	-0.0369463	1.28416e-13	Not Sig
TRABD2A	0.0469242	1.34833e-13	Not Sig
TRIAP1	0.000844288	1.4105e-13	Not Sig
GADD45B	-0.0856482	1.44825e-13	Not Sig
ARFGAP2	0.00199581	1.47192e-13	Not Sig
IWS1	0.0326952	1.49764e-13	Not Sig
C1orf35	0.00871068	1.52798e-13	Not Sig
LGALS8	0.0192856	1.56166e-13	Not Sig
RARA	-0.0729117	1.58288e-13	Not Sig
ATP1A1	0.0353717	1.70764e-13	Not Sig
NDUFA1	-0.0566102	1.77338e-13	Not Sig
ASNSD1	-0.00246833	1.80346e-13	Not Sig
FYTTD1	0.015811	1.80433e-13	Not Sig
TCEB2	-0.0597081	1.83896e-13	Not Sig
RAB5C	0.0528221	1.85105e-13	Not Sig
EBLN3	0.045933	1.85677e-13	Not Sig
AKIRIN1	-0.0685814	1.88163e-13	Not Sig
PLEKHA1	0.00639551	1.88471e-13	Not Sig
TOM1	0.0187465	1.95444e-13	Not Sig
SELT	0.0228314	2.08538e-13	Not Sig
ILF3-AS1	0.0421437	2.25307e-13	Not Sig
MTRNR2L1	0.0984788	2.26259e-13	Not Sig
BRK1	0.0368488	2.28213e-13	Not Sig
AMD1	-0.0366517	2.28989e-13	Not Sig
NRBF2	-0.0885214	2.32905e-13	Not Sig
BCL11B	0.021337	2.44918e-13	Not Sig
DAP3	0.0201086	2.53557e-13	Not Sig
MBD4	0.00504455	2.58017e-13	Not Sig
2019-09-07	-0.0262487	2.61017e-13	Not Sig
SPRTN	0.00736551	2.66743e-13	Not Sig
RALA	0.040122	2.7541e-13	Not Sig
NDUFB4	0.00991252	2.78585e-13	Not Sig
ATG12	0.060401	2.78726e-13	Not Sig
NHSL2	-0.0297377	2.88092e-13	Not Sig
FGFR1OP2	0.0161653	3.34646e-13	Not Sig
AIMP1	0.0394802	3.36195e-13	Not Sig
ARGLU1	-0.0265939	3.76019e-13	Not Sig
GNL3	0.0247842	4.06964e-13	Not Sig
ABT1	-0.00392416	4.12215e-13	Not Sig
CCT3	0.0346263	4.3432e-13	Not Sig
CELF2	0.0188683	4.34887e-13	Not Sig
NIFK	0.0301452	4.36858e-13	Not Sig
RPL14	0.0275083	4.46932e-13	Not Sig
USP47	-0.0695097	4.52812e-13	Not Sig
RPAIN	-0.0307204	4.66982e-13	Not Sig
IRF9	0.0698209	4.70474e-13	Not Sig
RBX1	0.00933419	5.14765e-13	Not Sig
AFTPH	-0.0860282	5.54472e-13	Not Sig
PRELID3B	-0.000159628	5.90798e-13	Not Sig
RP11-51J9.5	0.0924933	6.36514e-13	Not Sig
DNAJC7	0.0158704	6.6731e-13	Not Sig
DRAP1	-0.0453246	6.80348e-13	Not Sig
AKAP9	0.02073	7.32715e-13	Not Sig
TAF1D	-0.00558234	7.52997e-13	Not Sig
SNRK	0.0378142	7.99345e-13	Not Sig
LRRFIP1	0.0772588	8.19101e-13	Not Sig
TMEM258	-0.0602786	8.27969e-13	Not Sig
SAT2	-0.0576662	8.68968e-13	Not Sig
SETD2	-0.090096	8.81947e-13	Not Sig
TCP1	0.0173412	9.16747e-13	Not Sig
SYTL3	0.050165	9.37771e-13	Not Sig
VAPB	0.0306305	9.41413e-13	Not Sig
TCF25	-0.0100267	9.44426e-13	Not Sig
ADRM1	0.0145312	9.54489e-13	Not Sig
TIPRL	0.0373362	1.01919e-12	Not Sig
TM2D3	0.00841767	1.048e-12	Not Sig
CALM3	-0.0530645	1.12497e-12	Not Sig
HERC1	-0.0261501	1.1461e-12	Not Sig
HADHA	0.0099978	1.21641e-12	Not Sig
TMC6	0.0308035	1.21818e-12	Not Sig
RBBP6	-0.0524265	1.23275e-12	Not Sig
MYDGF	-0.0157316	1.26258e-12	Not Sig
ASH1L	-0.0750487	1.32613e-12	Not Sig
DOK2	-0.0503463	1.33024e-12	Not Sig
IDH2	0.034526	1.36071e-12	Not Sig
CDK12	-0.0592273	1.40441e-12	Not Sig
RPA3	0.0306075	1.42208e-12	Not Sig
FXR1	-0.0363717	1.43675e-12	Not Sig
RPL36AL	-0.0256531	1.44006e-12	Not Sig
RCAN3	-0.01399	1.55174e-12	Not Sig
MDH1	0.00604471	1.65272e-12	Not Sig
SNRPA	0.0157406	1.74704e-12	Not Sig
PELI1	-0.0924934	1.76475e-12	Not Sig
NDUFS2	0.0339788	1.77242e-12	Not Sig
ARNTL	-0.0711682	1.78678e-12	Not Sig
COPS8	-0.0074668	1.83247e-12	Not Sig
ZNF791	0.0230245	1.91842e-12	Not Sig
KLHDC2	-0.0164801	1.92679e-12	Not Sig
RPS18	0.0324074	1.94155e-12	Not Sig
PAFAH1B2	0.0139281	2.02121e-12	Not Sig
LMAN1	-0.0956044	2.0668e-12	Not Sig
RGS2	-0.105438	2.40338e-12	Not Sig
RP11-138A9.1	-0.0734823	2.44853e-12	Not Sig
RAB1A	-0.071042	2.53821e-12	Not Sig
CREBRF	0.0509378	2.7335e-12	Not Sig
LBH	-0.075906	2.89801e-12	Not Sig
NUP54	0.00822141	2.9031e-12	Not Sig
NAMPT	0.0198598	2.94112e-12	Not Sig
PIK3R1	-0.0928609	3.02421e-12	Not Sig
PLIN2	-0.0609324	3.29988e-12	Not Sig
GNAS	0.000579504	3.34612e-12	Not Sig
EVL	0.046234	3.4121e-12	Not Sig
DHRS3	0.00699525	3.45764e-12	Not Sig
GOLGA8B	-0.0963794	3.48268e-12	Not Sig
YEATS4	-0.07604	3.56122e-12	Not Sig
MRPS18B	0.0141571	3.7166e-12	Not Sig
ARPP19	0.0185601	3.76207e-12	Not Sig
KMT2C	-0.0895719	3.84611e-12	Not Sig
TCEA1	0.00781215	4.35474e-12	Not Sig
CDC37	0.0439198	4.40777e-12	Not Sig
RAC2	0.0253502	4.43236e-12	Not Sig
OTUD6B-AS1	-0.0359394	4.46713e-12	Not Sig
CCNL1	0.00667284	4.77018e-12	Not Sig
HNRNPH2	0.025305	4.77684e-12	Not Sig
PARP8	-0.0870578	4.78924e-12	Not Sig
MGEA5	-0.0244217	4.8203e-12	Not Sig
APH1A	0.0283326	4.93949e-12	Not Sig
NEDD8	0.0177648	5.19364e-12	Not Sig
PET100	0.00672718	5.27569e-12	Not Sig
DGUOK	0.0482538	5.33498e-12	Not Sig
EVI2B	-0.0471858	5.46115e-12	Not Sig
KHDRBS1	-0.0831351	5.52597e-12	Not Sig
CLPP	-0.0376714	5.56644e-12	Not Sig
ILF3	-0.0197875	6.78485e-12	Not Sig
FBXO3	0.013445	6.9782e-12	Not Sig
SEPW1	0.0351901	7.11789e-12	Not Sig
SREK1	0.0464819	7.17783e-12	Not Sig
GNG5	0.034701	7.28276e-12	Not Sig
MCL1	0.0456176	7.99385e-12	Not Sig
STAU1	-0.0174084	8.21277e-12	Not Sig
OTUB1	0.0256644	8.56562e-12	Not Sig
RHOF	-0.0473594	9.03441e-12	Not Sig
SGTB	-0.0177614	1.04403e-11	Not Sig
ISG15	-0.105925	1.05049e-11	Not Sig
LAMTOR3	0.0218866	1.07924e-11	Not Sig
PTPN7	0.00833151	1.08404e-11	Not Sig
ABCE1	0.0221785	1.1438e-11	Not Sig
UQCR11	-0.0414313	1.14691e-11	Not Sig
YTHDF2	-0.00856981	1.15423e-11	Not Sig
WASF2	-0.0227627	1.16193e-11	Not Sig
DERL2	0.0170109	1.19721e-11	Not Sig
METTL9	-0.0140748	1.25832e-11	Not Sig
NEU1	-0.0889706	1.34549e-11	Not Sig
CHMP2B	0.00255549	1.35116e-11	Not Sig
SP140L	-0.0358338	1.38732e-11	Not Sig
TRAM1	0.014573	1.40001e-11	Not Sig
ACTR3	0.0433332	1.4473e-11	Not Sig
BBX	-0.0337179	1.46473e-11	Not Sig
RAD21	0.0166372	1.47604e-11	Not Sig
FYB	0.039681	1.49126e-11	Not Sig
RASSF5	0.0431843	1.51457e-11	Not Sig
S100A10	-0.0505156	1.56548e-11	Not Sig
TERF2IP	-0.0139856	1.5851e-11	Not Sig
CCT4	0.0338037	1.59953e-11	Not Sig
YY1	-0.0575941	1.61638e-11	Not Sig
DIS3	-0.0461831	1.77595e-11	Not Sig
NAP1L1	-0.00485855	1.91443e-11	Not Sig
ESF1	0.0328895	1.95818e-11	Not Sig
LMNA	-0.0948556	2.00273e-11	Not Sig
TBCC	-0.0247239	2.12357e-11	Not Sig
MKRN1	-0.0475829	2.27173e-11	Not Sig
RNF213	-0.00511206	2.28433e-11	Not Sig
ZFR	-0.0421515	2.28686e-11	Not Sig
SF3B6	0.00299665	2.3781e-11	Not Sig
HNRNPH1	-0.0490091	2.4755e-11	Not Sig
RABAC1	-0.0292675	2.56028e-11	Not Sig
LUC7L3	0.015026	2.62512e-11	Not Sig
SRSF4	-0.0244093	2.72979e-11	Not Sig
C20orf24	-0.0695124	2.79927e-11	Not Sig
TTC19	-0.0142735	2.82012e-11	Not Sig
BTG3	-0.0566433	2.83665e-11	Not Sig
2019-03-06	-0.0168058	2.94614e-11	Not Sig
TRA2A	-0.0678078	3.0658e-11	Not Sig
CLTA	-0.00388357	3.16562e-11	Not Sig
PQBP1	0.0629078	3.3042e-11	Not Sig
AC009501.4	-0.00803149	3.39014e-11	Not Sig
CNIH1	0.00854855	3.41349e-11	Not Sig
WTAP	-0.0302832	3.47143e-11	Not Sig
EIF5B	-0.05279	3.59128e-11	Not Sig
DNAJB11	-0.0361097	3.68921e-11	Not Sig
RASSF1	0.0264166	3.90147e-11	Not Sig
MTF2	0.00218726	3.99095e-11	Not Sig
MECP2	-0.0614216	4.04951e-11	Not Sig
TOR1AIP2	-0.0765217	4.20338e-11	Not Sig
NOP56	0.0395473	4.21216e-11	Not Sig
RP11-255M2.3	-0.0416714	4.28318e-11	Not Sig
DEDD2	0.0167873	4.69156e-11	Not Sig
C8orf59	0.00634026	4.82184e-11	Not Sig
ZBTB43	-0.0749562	4.94501e-11	Not Sig
UBC	0.105123	4.96381e-11	Not Sig
AKIRIN2	-0.0444793	5.25588e-11	Not Sig
PDE4D	0.0655934	5.37558e-11	Not Sig
COQ10B	-0.00787495	5.60509e-11	Not Sig
SARS	-0.0364593	5.84763e-11	Not Sig
SLIRP	-0.0308285	5.86944e-11	Not Sig
FIS1	0.0287234	5.88352e-11	Not Sig
DBF4	-0.0302548	5.93005e-11	Not Sig
ELF1	0.000754806	6.29036e-11	Not Sig
PGLS	0.0215023	6.32795e-11	Not Sig
TUBA4A	-0.00561367	6.35855e-11	Not Sig
TGS1	0.00320514	6.56487e-11	Not Sig
LINC01481	0.0231502	7.77284e-11	Not Sig
NARS	-0.0181048	8.01868e-11	Not Sig
DCP2	-0.0505645	8.12848e-11	Not Sig
P2RY10	-0.0276482	8.82911e-11	Not Sig
ZNF281	-0.0835964	9.02435e-11	Not Sig
NANS	0.0402137	9.18912e-11	Not Sig
PAFAH1B1	0.00417052	9.29798e-11	Not Sig
ARF4	0.00095457	9.36403e-11	Not Sig
OXNAD1	0.0177596	9.70007e-11	Not Sig
SSSCA1	-0.0268935	9.82322e-11	Not Sig
COPS2	-0.0479401	1.02205e-10	Not Sig
PRDX1	-0.0341092	1.08861e-10	Not Sig
GGPS1	-0.00265673	1.11041e-10	Not Sig
DYNLT3	-0.0220605	1.22629e-10	Not Sig
SRSF7	-0.00879136	1.23014e-10	Not Sig
RPL4	0.0344553	1.2661e-10	Not Sig
SUPT5H	-0.0499338	1.28303e-10	Not Sig
OPTN	-0.0803728	1.34069e-10	Not Sig
NSRP1	0.0424594	1.42552e-10	Not Sig
RBM38	0.00130662	1.43206e-10	Not Sig
MALSU1	0.0288207	1.45218e-10	Not Sig
LINC00657	0.0124798	1.46124e-10	Not Sig
TESPA1	-0.0200532	1.48671e-10	Not Sig
COPE	0.025753	1.48742e-10	Not Sig
IL4R	-0.0662566	1.61411e-10	Not Sig
SNRPB2	-0.0111187	1.63236e-10	Not Sig
KDM2A	-0.0344174	1.63505e-10	Not Sig
CNOT8	0.0171017	1.73398e-10	Not Sig
IL27RA	-0.0554388	1.88724e-10	Not Sig
DNAJB14	-0.0735575	1.98903e-10	Not Sig
DDHD1	-0.0701629	2.05176e-10	Not Sig
EIF3J	-0.0546717	2.15045e-10	Not Sig
SRP19	0.013882	2.26938e-10	Not Sig
SORL1	0.0342323	2.46998e-10	Not Sig
NUDC	0.0095786	2.61928e-10	Not Sig
PPP2R5C	0.0253171	2.6581e-10	Not Sig
SRP54	0.0146714	2.67783e-10	Not Sig
PNPLA8	0.0216834	2.79587e-10	Not Sig
ARID4A	-0.0108268	2.87846e-10	Not Sig
CEP57	-0.0201516	3.02754e-10	Not Sig
NUDT21	-0.0430479	3.19402e-10	Not Sig
JUND	-0.0347655	3.29254e-10	Not Sig
ARID5B	0.0886891	3.3026e-10	Not Sig
BLOC1S2	0.0326275	3.31641e-10	Not Sig
DCK	0.0345235	3.69434e-10	Not Sig
ARL2BP	-0.00800007	3.9403e-10	Not Sig
CHURC1	0.0193344	3.95463e-10	Not Sig
H2AFY	0.023609	4.05775e-10	Not Sig
AC245100.1	-0.000220901	4.3054e-10	Not Sig
TSPYL2	-0.0698514	4.43829e-10	Not Sig
DNTTIP2	-0.00512849	4.72623e-10	Not Sig
SAT1	0.0940539	4.73225e-10	Not Sig
GRB2	-0.0659884	4.76696e-10	Not Sig
DRG1	0.0296125	4.79792e-10	Not Sig
YIPF4	0.0458419	4.81886e-10	Not Sig
PCIF1	0.0600877	4.85027e-10	Not Sig
POLR2B	0.0187096	5.02352e-10	Not Sig
DUSP1	-0.0842303	5.44639e-10	Not Sig
RPL23	0.0359198	5.88025e-10	Not Sig
GINM1	-0.0159352	5.92285e-10	Not Sig
HNRNPA1	0.0420041	5.98088e-10	Not Sig
H2AFV	-0.0352807	6.14638e-10	Not Sig
U2AF1L4	0.0081285	6.24988e-10	Not Sig
VPS26A	-0.0471793	6.27827e-10	Not Sig
CEP95	-0.0358857	6.35909e-10	Not Sig
SNRNP200	0.0420212	6.57537e-10	Not Sig
CYBA	0.0388129	6.90151e-10	Not Sig
ZC3H11A	-0.0800714	7.16005e-10	Not Sig
GUK1	0.0343488	7.24026e-10	Not Sig
RTCB	-0.0442982	7.55208e-10	Not Sig
CDK11B	-0.0620598	7.80994e-10	Not Sig
GCHFR	0.0084503	7.98369e-10	Not Sig
GAPVD1	-0.0654514	8.0086e-10	Not Sig
CGGBP1	0.00679521	8.47927e-10	Not Sig
SUZ12	-0.0832749	8.69339e-10	Not Sig
LONP2	0.0457808	8.71158e-10	Not Sig
MAP2K7	0.0711716	8.81951e-10	Not Sig
RPS6	0.018487	8.95717e-10	Not Sig
EIF4A2	-0.0418067	9.13091e-10	Not Sig
NXT1	-0.0364295	9.48956e-10	Not Sig
KIF20B	0.0288645	9.6651e-10	Not Sig
BFAR	0.0370056	9.99185e-10	Not Sig
ZNF131	-0.0049176	1.05143e-09	Not Sig
RBM33	-0.0570003	1.10225e-09	Not Sig
ATP6V1F	-0.0262991	1.12308e-09	Not Sig
IST1	-0.0435951	1.1333e-09	Not Sig
MRPL55	0.0174421	1.19423e-09	Not Sig
SURF4	0.0150049	1.19467e-09	Not Sig
OCIAD1	-0.00773585	1.22273e-09	Not Sig
TMEM14B	0.0299343	1.25643e-09	Not Sig
MT2A	-0.0546369	1.34053e-09	Not Sig
MRPS30	-0.00567856	1.414e-09	Not Sig
CDC40	0.0297371	1.41583e-09	Not Sig
COPA	-0.0762978	1.44308e-09	Not Sig
SLC25A36	-0.0399375	1.44444e-09	Not Sig
MRPL22	-0.00641439	1.58678e-09	Not Sig
IQGAP1	-0.0829767	1.66842e-09	Not Sig
RALY	-0.00645641	1.7153e-09	Not Sig
KAT6A	-0.0364871	1.74963e-09	Not Sig
SYAP1	0.0536568	1.78199e-09	Not Sig
CORO7	-0.055186	1.91483e-09	Not Sig
CASP4	-0.0268344	1.94247e-09	Not Sig
DHX36	0.00652395	2.20363e-09	Not Sig
CXorf38	-0.0815983	2.21851e-09	Not Sig
PARK7	0.0214361	2.33548e-09	Not Sig
DDX39A	0.00855394	2.36456e-09	Not Sig
RANBP2	-0.0183696	2.42469e-09	Not Sig
IFITM1	0.0476839	2.50878e-09	Not Sig
FDFT1	0.0322806	2.51887e-09	Not Sig
TUBA1B	0.00679438	2.65242e-09	Not Sig
NPAT	-0.075747	2.71307e-09	Not Sig
MPHOSPH10	0.0304962	2.89906e-09	Not Sig
SMARCE1	0.0187991	3.13765e-09	Not Sig
ITSN2	-0.0280067	3.43773e-09	Not Sig
PLK3	-0.0459898	3.44832e-09	Not Sig
NECAP2	-0.0426456	3.45218e-09	Not Sig
HSP90AB1	-0.0153768	3.56779e-09	Not Sig
LBR	-0.0748213	3.57621e-09	Not Sig
IL7R	-0.0293316	3.79561e-09	Not Sig
ATG2A	-0.085085	3.90991e-09	Not Sig
DEGS1	-0.0363555	3.94129e-09	Not Sig
CTNNB1	-0.080292	4.02601e-09	Not Sig
ZNF24	0.0413942	4.10363e-09	Not Sig
ZC3H13	0.0181587	4.23207e-09	Not Sig
ROCK1	-0.0220491	4.26363e-09	Not Sig
ZC3H6	-0.0410217	4.29891e-09	Not Sig
FMNL1	-0.0872617	4.32354e-09	Not Sig
LLPH	-0.0138444	4.61474e-09	Not Sig
USP34	-0.0607005	4.79992e-09	Not Sig
HERPUD2	-0.00202471	5.04281e-09	Not Sig
SUB1	0.0208319	5.22179e-09	Not Sig
DDX50	0.0205905	5.38358e-09	Not Sig
NDUFA6	-0.0114671	5.66158e-09	Not Sig
SFSWAP	0.0141984	5.77807e-09	Not Sig
HP1BP3	-0.0576284	5.93432e-09	Not Sig
RBM7	-0.00503458	5.93781e-09	Not Sig
PPP6C	0.0204541	6.02246e-09	Not Sig
SHFM1	-0.036268	6.1493e-09	Not Sig
HCLS1	-0.0214574	6.31751e-09	Not Sig
RHOA	0.0172381	6.57611e-09	Not Sig
OFD1	0.0361096	6.65932e-09	Not Sig
NR3C1	0.0478502	7.04577e-09	Not Sig
WIPF1	0.031378	7.07422e-09	Not Sig
LY6E	0.0298769	7.24309e-09	Not Sig
NOP10	-0.0482595	8.04503e-09	Not Sig
TOPORS	-0.0326841	8.70128e-09	Not Sig
PHF5A	0.0072069	8.71389e-09	Not Sig
IDS	-0.0615292	8.87766e-09	Not Sig
VDAC1	0.0462667	9.22939e-09	Not Sig
GOSR1	-0.0173762	9.31712e-09	Not Sig
THUMPD3	0.0160311	9.43614e-09	Not Sig
SUMF2	0.0298662	9.6973e-09	Not Sig
C11orf31	0.0111897	9.84941e-09	Not Sig
VMP1	-0.044702	9.9191e-09	Not Sig
SRPRA	-0.0446339	1.00392e-08	Not Sig
SSBP1	0.00474373	1.02083e-08	Not Sig
TAPBP	-0.027565	1.03008e-08	Not Sig
ZNF350	0.000312738	1.03449e-08	Not Sig
SF3A2	0.0171754	1.06922e-08	Not Sig
RPS13	0.020501	1.16606e-08	Not Sig
IREB2	-0.00224079	1.21818e-08	Not Sig
SRP72	-0.0294239	1.23058e-08	Not Sig
WDR74	0.0103549	1.26429e-08	Not Sig
KDELR2	-0.0687132	1.27204e-08	Not Sig
MORF4L2	-0.00044603	1.32443e-08	Not Sig
ARIH2	-0.069658	1.39957e-08	Not Sig
EZR	-0.0811804	1.44497e-08	Not Sig
SUPV3L1	0.0226749	1.55828e-08	Not Sig
ZNHIT3	0.0243007	1.56337e-08	Not Sig
TRBC1	0.0905583	1.56604e-08	Not Sig
SPG7	0.0344928	1.58326e-08	Not Sig
SDHA	-0.0113213	1.61386e-08	Not Sig
TBRG1	0.014607	1.63029e-08	Not Sig
SPCS3	-0.0188433	1.65175e-08	Not Sig
TMED10	0.0110139	1.72376e-08	Not Sig
COX5A	-0.0175317	1.92217e-08	Not Sig
PSMC4	0.0206406	1.92787e-08	Not Sig
OARD1	-0.0270207	1.98489e-08	Not Sig
NSD1	-0.0228879	2.07291e-08	Not Sig
CDS2	-0.0339929	2.14964e-08	Not Sig
NDUFB10	0.022129	2.29907e-08	Not Sig
HAUS3	0.00459955	2.36429e-08	Not Sig
PASK	0.0596386	2.42964e-08	Not Sig
CCNK	-0.069342	2.66141e-08	Not Sig
QARS	0.016183	2.68289e-08	Not Sig
TGIF1	0.0225078	2.73797e-08	Not Sig
CD3G	-0.0123032	2.7643e-08	Not Sig
RIOK3	-0.0252612	2.86306e-08	Not Sig
RAB11A	-0.00958192	2.89289e-08	Not Sig
CCDC85B	-0.00610374	2.90085e-08	Not Sig
THUMPD3-AS1	0.0265132	2.94866e-08	Not Sig
TTC32	0.0295121	3.03111e-08	Not Sig
THUMPD1	-0.0246436	3.04436e-08	Not Sig
ANP32A	0.0106693	3.16873e-08	Not Sig
CAPZA1	-0.0529631	3.19787e-08	Not Sig
TAGLN2	-0.00815728	3.36318e-08	Not Sig
UBA2	0.0142277	3.47608e-08	Not Sig
CBX3	-0.0249663	3.53956e-08	Not Sig
ABI1	0.00508447	3.82586e-08	Not Sig
PPP4R2	-0.0328571	3.88315e-08	Not Sig
UBE2A	-0.00358884	4.02114e-08	Not Sig
CD47	-0.00403236	4.32975e-08	Not Sig
KPNB1	-0.0394529	4.34039e-08	Not Sig
TPR	-0.022577	4.35681e-08	Not Sig
LUC7L2	-0.00849615	4.3659e-08	Not Sig
DNAJA2	-0.00421026	4.38391e-08	Not Sig
NLRP1	-0.00725293	4.40449e-08	Not Sig
CDKN2AIP	0.0199556	4.40511e-08	Not Sig
PHIP	0.0183968	4.43645e-08	Not Sig
TIMM17A	0.0103642	4.49078e-08	Not Sig
EIF2AK2	-0.0577173	4.49556e-08	Not Sig
LYRM4	0.0426408	4.53135e-08	Not Sig
SLC38A1	0.0153076	4.56211e-08	Not Sig
ELF2	0.0271327	4.69571e-08	Not Sig
TOP1	-0.0186534	4.72046e-08	Not Sig
PIK3CA	-0.0699581	4.84302e-08	Not Sig
MED28	0.0118852	4.94905e-08	Not Sig
TFG	-0.00312615	5.20369e-08	Not Sig
HERPUD1	-0.0520467	5.26497e-08	Not Sig
TFAM	-0.0120551	5.29381e-08	Not Sig
PDE3B	0.000818151	5.43925e-08	Not Sig
C1orf52	0.00193339	5.45383e-08	Not Sig
SEC63	-0.0564982	5.81837e-08	Not Sig
ZNFX1	-0.0694774	5.83927e-08	Not Sig
YAF2	0.00333079	5.99685e-08	Not Sig
DNAJB9	-0.0252782	6.20372e-08	Not Sig
RELA	0.0252907	6.49362e-08	Not Sig
TGFB1	-0.0334861	6.89062e-08	Not Sig
RB1CC1	-0.00875751	7.4937e-08	Not Sig
TDG	-0.0252273	7.62833e-08	Not Sig
NUP58	-0.0705579	7.8164e-08	Not Sig
TOR1AIP1	-0.0217639	7.8262e-08	Not Sig
ZNF267	-0.0683104	8.37045e-08	Not Sig
PCGF5	-0.000100465	8.43227e-08	Not Sig
FAM103A1	-0.0201556	8.60148e-08	Not Sig
CDKN1B	-0.0310841	9.49699e-08	Not Sig
CD52	0.00715565	9.70858e-08	Not Sig
GTPBP4	-0.014192	1.06501e-07	Not Sig
PSMC6	-0.0136766	1.08682e-07	Not Sig
TMEM57	-0.0696531	1.09222e-07	Not Sig
ZMYM2	0.00963661	1.16384e-07	Not Sig
RBPJ	-0.0205337	1.26413e-07	Not Sig
LY9	0.00358644	1.34962e-07	Not Sig
EIF4E	0.00597461	1.41416e-07	Not Sig
FUBP1	-0.0186497	1.5209e-07	Not Sig
PGAM1	0.00185909	1.55109e-07	Not Sig
CHD6	-0.00569831	1.5685e-07	Not Sig
SIN3A	-0.0514824	1.63115e-07	Not Sig
PTP4A1	0.0272405	1.8102e-07	Not Sig
SH2D1A	-0.0519473	1.8528e-07	Not Sig
CALR	-0.00730234	1.89362e-07	Not Sig
DDB2	0.0501876	1.89389e-07	Not Sig
ZNF638	0.00723954	1.92584e-07	Not Sig
ID2	-0.00752338	1.99934e-07	Not Sig
YIPF5	-0.024918	2.01341e-07	Not Sig
ARF5	0.00258681	2.05092e-07	Not Sig
UQCR10	0.0249086	2.10813e-07	Not Sig
MYEOV2	-0.0248594	2.15785e-07	Not Sig
ATP5H	-0.0117499	2.32872e-07	Not Sig
RPL27A	0.018321	2.34942e-07	Not Sig
RNF10	-0.0154559	2.35504e-07	Not Sig
IL10RA	-0.016774	2.3568e-07	Not Sig
MARK3	-0.0598005	2.36135e-07	Not Sig
C6orf226	-0.00783528	2.54893e-07	Not Sig
PHF1	0.0249091	2.81618e-07	Not Sig
MYCBP2	-0.0138844	3.07515e-07	Not Sig
TMF1	-0.0409343	3.094e-07	Not Sig
RHEB	-0.0157572	3.25311e-07	Not Sig
LPIN1	0.023986	3.27079e-07	Not Sig
ODF2L	-0.0538059	3.27216e-07	Not Sig
KIAA1551	-0.0379276	3.40178e-07	Not Sig
RNF11	-0.0609077	3.45892e-07	Not Sig
CCDC186	-0.0705005	3.53441e-07	Not Sig
NDUFB6	-0.0557989	3.57425e-07	Not Sig
CLK4	-0.0101769	3.82291e-07	Not Sig
NDUFS4	0.0442439	4.01172e-07	Not Sig
TWISTNB	-0.000901285	4.17312e-07	Not Sig
TOX4	0.0131291	4.34499e-07	Not Sig
MYH9	-0.0592646	4.41659e-07	Not Sig
CLK3	-0.0139771	4.61132e-07	Not Sig
WAC	-0.0258547	4.88024e-07	Not Sig
USP14	-0.00902026	4.93329e-07	Not Sig
VCP	-0.0295691	5.12494e-07	Not Sig
GABARAPL1	0.00322407	5.43714e-07	Not Sig
PSMB4	-0.00881252	5.5299e-07	Not Sig
CMC2	-0.0426246	5.60771e-07	Not Sig
NASP	-0.0730778	5.78685e-07	Not Sig
MAPKAPK5-AS1	-0.00194001	6.11179e-07	Not Sig
WAPL	-0.025656	6.60138e-07	Not Sig
EIF3A	-0.0452879	6.66603e-07	Not Sig
KDM5A	-0.0519766	7.41389e-07	Not Sig
KLF7	0.0141194	7.60415e-07	Not Sig
CENPC	0.016846	8.33679e-07	Not Sig
RPL27	-0.0298814	8.49045e-07	Not Sig
SNHG15	0.00421376	8.78998e-07	Not Sig
HCST	-0.0033376	8.89796e-07	Not Sig
VPS4B	-0.0184732	9.07537e-07	Not Sig
DDA1	-0.00488687	9.15203e-07	Not Sig
GOLGA4	-0.0195473	9.53311e-07	Not Sig
TPP2	0.0164009	9.60223e-07	Not Sig
NRBP1	-0.0123402	1.02685e-06	Not Sig
CLNS1A	0.0413222	1.04941e-06	Not Sig
STX5	0.0362815	1.0733e-06	Not Sig
RASA2	-0.0351373	1.08776e-06	Not Sig
CNOT4	0.00885651	1.10056e-06	Not Sig
TRAPPC4	-0.0396479	1.13515e-06	Not Sig
RABGGTB	-0.0117339	1.14815e-06	Not Sig
SLTM	-0.0408007	1.22198e-06	Not Sig
RASGRP1	0.0378101	1.22844e-06	Not Sig
SNHG12	-0.0113426	1.25266e-06	Not Sig
UBA6	-0.0111484	1.32299e-06	Not Sig
SREK1IP1	-0.00731498	1.36391e-06	Not Sig
PCF11	-0.027125	1.3708e-06	Not Sig
ZNF644	-0.0352012	1.39828e-06	Not Sig
SETD5	-0.0539156	1.41893e-06	Not Sig
PTP4A2	-0.0249758	1.44058e-06	Not Sig
ADPGK	0.0360577	1.50425e-06	Not Sig
USP8	-0.0523275	1.51306e-06	Not Sig
ANXA11	0.00332093	1.57852e-06	Not Sig
MRPL32	-0.0145976	1.60234e-06	Not Sig
ZNF766	0.0211691	1.60523e-06	Not Sig
TOB1	-0.0492062	1.61991e-06	Not Sig
SEC23A	-0.0235874	1.66648e-06	Not Sig
DNAJB1	-0.0153053	1.74793e-06	Not Sig
TPI1	0.00852138	1.77552e-06	Not Sig
RIF1	0.0336228	1.81767e-06	Not Sig
CAND1	-0.0134817	1.83485e-06	Not Sig
CD74	-0.07366	1.83967e-06	Not Sig
FYN	-0.0576065	1.93899e-06	Not Sig
ATXN2L	-0.0674735	1.94927e-06	Not Sig
KDELR1	-0.0165695	2.00885e-06	Not Sig
ZNF622	-0.0267363	2.01302e-06	Not Sig
PSMA3	-0.0232996	2.14631e-06	Not Sig
UBE4A	-0.023498	2.1494e-06	Not Sig
REST	-0.0614898	2.1498e-06	Not Sig
BPTF	-0.0395873	2.20091e-06	Not Sig
EMC10	0.0269452	2.27066e-06	Not Sig
IFI16	-0.00730526	2.45623e-06	Not Sig
TIAL1	-0.0586096	2.46441e-06	Not Sig
AMZ2	0.0209771	2.46461e-06	Not Sig
RGCC	-0.0523943	2.48391e-06	Not Sig
ANKRD44	-0.0558574	2.51465e-06	Not Sig
KDM6B	-0.0821324	2.73374e-06	Not Sig
GMFB	-0.0106499	2.74872e-06	Not Sig
STAT4	-0.0410504	2.76244e-06	Not Sig
TIPARP	-0.0730378	3.35482e-06	Not Sig
CALCOCO2	-0.0552662	3.39529e-06	Not Sig
SPTAN1	-0.0700353	3.47015e-06	Not Sig
RP11-347P5.1	-0.0215836	3.67349e-06	Not Sig
RP1-313I6.12	0.0078042	3.71595e-06	Not Sig
UBE3A	0.0258138	3.93329e-06	Not Sig
CEP85L	-0.019608	4.06974e-06	Not Sig
DDIT3	-0.0727607	4.13178e-06	Not Sig
DDX46	0.00233131	4.29736e-06	Not Sig
CDC42SE1	-0.0453858	4.40338e-06	Not Sig
ANP32E	-0.0568552	4.51173e-06	Not Sig
SMARCC1	0.0392124	4.51246e-06	Not Sig
MIER1	-0.0490408	4.94422e-06	Not Sig
POLE3	-0.037814	5.34293e-06	Not Sig
SPATA13	-0.0523474	5.91775e-06	Not Sig
RBBP4	0.0105108	5.97745e-06	Not Sig
KLF9	-0.0670978	6.24896e-06	Not Sig
WSB1	-0.0159682	6.86878e-06	Not Sig
PHC3	-0.0119793	7.26556e-06	Not Sig
PRKD3	-0.0135259	7.34376e-06	Not Sig
PAK2	-0.049936	7.37637e-06	Not Sig
MSN	-0.00883294	7.61881e-06	Not Sig
ARIH1	-0.0367538	8.33763e-06	Not Sig
JMJD1C	0.0162111	8.65044e-06	Not Sig
UQCRQ	0.0186161	8.92268e-06	Not Sig
OSBPL8	-0.0372792	9.57221e-06	Not Sig
PPP1R12A	-0.0369245	9.60151e-06	Not Sig
LAT	-0.0142134	1.07573e-05	Not Sig
RTN4	-0.000238265	1.0984e-05	Not Sig
PSMB2	0.00638038	1.10887e-05	Not Sig
ADGRE5	-0.0777886	1.11119e-05	Not Sig
NAA50	-0.0243079	1.13004e-05	Not Sig
FDPS	0.0143629	1.17553e-05	Not Sig
HIPK1	-0.0209501	1.23394e-05	Not Sig
ORMDL3	0.0192061	1.28794e-05	Not Sig
ESCO1	-0.0602698	1.30859e-05	Not Sig
CDKN2D	-0.0343843	1.32378e-05	Not Sig
TSC22D4	-0.0133908	1.37892e-05	Not Sig
UFM1	-0.0264935	1.43076e-05	Not Sig
HSPB1	-0.0372758	1.65406e-05	Not Sig
YWHAE	-0.0490458	1.7435e-05	Not Sig
RNF19A	-0.0778972	1.86253e-05	Not Sig
SBNO1	-0.0599293	1.87453e-05	Not Sig
RBBP7	-0.0299049	1.94088e-05	Not Sig
BIRC2	-0.00385644	2.00431e-05	Not Sig
PRNP	-0.0121682	2.02682e-05	Not Sig
ETFDH	-0.00129364	2.06499e-05	Not Sig
TTC17	-0.0473908	2.08135e-05	Not Sig
XBP1	-0.0475975	2.08318e-05	Not Sig
USP10	-0.0326206	2.17992e-05	Not Sig
LSM10	-0.0509418	2.19911e-05	Not Sig
H2AFJ	0.0088947	2.20449e-05	Not Sig
CLINT1	-0.0344953	2.25265e-05	Not Sig
SRSF8	-0.0393293	2.36028e-05	Not Sig
ABRACL	-3.74209e-05	2.4722e-05	Not Sig
FLT3LG	-0.00650319	2.65104e-05	Not Sig
DDX3Y	-0.057399	2.66368e-05	Not Sig
C6orf1	0.0131082	2.67185e-05	Not Sig
RPS6KB1	-0.0397349	2.84949e-05	Not Sig
DDT	0.00938506	2.90804e-05	Not Sig
PJA2	-0.0520251	3.00614e-05	Not Sig
SUCO	-0.0503062	3.19063e-05	Not Sig
ARRDC3	-0.062186	3.21169e-05	Not Sig
TNFRSF14	-0.0106092	3.75105e-05	Not Sig
PLEKHB2	-0.00550169	3.82777e-05	Not Sig
SMG6	-0.002368	4.54805e-05	Not Sig
COX14	0.0209567	4.64649e-05	Not Sig
EMP3	0.0265516	4.80083e-05	Not Sig
PRDM2	-0.0569354	4.97052e-05	Not Sig
ACTR1B	0.0322474	4.99627e-05	Not Sig
NCK1	0.0242045	6.11123e-05	Not Sig
RPSA	0.030754	7.00243e-05	Not Sig
HELZ	-0.0507959	7.23714e-05	Not Sig
TMEM2	-0.051676	7.47448e-05	Not Sig
SNX6	0.00625983	7.5288e-05	Not Sig
PPM1K	-0.0113477	8.2748e-05	Not Sig
SRSF1	0.0131619	8.54908e-05	Not Sig
RAB21	-0.055838	9.20726e-05	Not Sig
SKIL	-0.0457059	0.000107417	Not Sig
FRG1	0.0188288	0.00012009	Not Sig
DR1	-0.0226776	0.00012091	Not Sig
ZBTB25	-0.0474021	0.000121986	Not Sig
ZRANB2	-0.0163202	0.000122883	Not Sig
RAB18	-0.00273938	0.000124181	Not Sig
ZNF302	-0.020258	0.000127634	Not Sig
WDR83OS	0.0178005	0.000152503	Not Sig
C19orf66	0.000127228	0.000161042	Not Sig
TRAF1	-0.0740929	0.000178379	Not Sig
GPATCH2L	-0.052593	0.000184634	Not Sig
HNRNPUL1	-0.0046373	0.000186281	Not Sig
MIDN	-0.0122517	0.000187718	Not Sig
PPIL4	-0.0459397	0.00019299	Not Sig
MLLT6	0.0256844	0.000193945	Not Sig
ATP6V1H	0.00532594	0.000197707	Not Sig
ATP6V0B	0.000594398	0.000204732	Not Sig
U2AF1	-0.002695	0.00021119	Not Sig
PAG1	-0.017429	0.000222847	Not Sig
CTD-2090I13.1	-0.0290279	0.000224617	Not Sig
REEP5	-0.0178566	0.000233009	Not Sig
CDC14A	-0.0670888	0.000243939	Not Sig
IL16	0.00125152	0.000262241	Not Sig
SRGN	0.0629946	0.000306599	Not Sig
WDR33	0.00984727	0.000326094	Not Sig
TNRC6A	-0.0350013	0.000338814	Not Sig
APOL6	-0.0377297	0.000352643	Not Sig
UHMK1	-0.00322105	0.000408138	Not Sig
ELMSAN1	-0.0244023	0.000422014	Not Sig
DSTN	-0.0129176	0.000434303	Not Sig
RP11-796E2.4	-0.0558935	0.000454041	Not Sig
UBQLN1	0.00224655	0.000467957	Not Sig
CNOT2	0.0170441	0.000590271	Not Sig
CCDC88C	-0.0563489	0.0006011	Not Sig
SGK1	0.0345175	0.000686118	Not Sig
EEF1B2	-0.000930926	0.000731422	Not Sig
SH3GLB1	-0.0328149	0.000759838	Not Sig
EEF2	0.0237469	0.00085919	Not Sig
SAMSN1	-0.00130245	0.000926197	Not Sig
JMJD6	-0.0336346	0.000949632	Not Sig
ZNF292	0.00417223	0.0011036	Not Sig
RAF1	-0.00584106	0.00111093	Not Sig
SH3YL1	-0.0454322	0.00133426	Not Sig
TACC1	0.0112663	0.00140422	Not Sig
CBX6	-0.0327477	0.00147242	Not Sig
RPS7	0.0137113	0.0015331	Not Sig
TCERG1	0.0126197	0.00171147	Not Sig
NUB1	-0.0190286	0.00181051	Not Sig
NPC2	0.0257055	0.00187086	Not Sig
PPP2R2A	0.00621524	0.00217144	Not Sig
DEK	-0.0312818	0.00230349	Not Sig
HSPD1	0.0167764	0.00237013	Not Sig
BST2	0.0111591	0.00257479	Not Sig
CCDC66	0.00692962	0.00259812	Not Sig
DHX29	0.00640952	0.00276709	Not Sig
HELB	-0.0428119	0.00281307	Not Sig
UBE2K	-0.00167566	0.0029271	Not Sig
HLA-F	-0.0350377	0.00333635	Not Sig
POLR2A	-0.0249049	0.00333855	Not Sig
RBM5	-0.0094125	0.00372613	Not Sig
MRPL34	0.00729235	0.00387495	Not Sig
CD27	0.0155036	0.00391571	Not Sig
RPS11	0.0212693	0.00401261	Not Sig
YWHAQ	-0.0203363	0.00401828	Not Sig
NDE1	-0.0383141	0.00450188	Not Sig
GDI2	0.0162763	0.00454647	Not Sig
PSMA5	-0.0242531	0.00511333	Not Sig
DGKA	-0.037011	0.00518652	Not Sig
XPC	0.00248636	0.0056921	Not Sig
TRIM38	-0.0414695	0.00626553	Not Sig
NFKB2	-0.0365329	0.00676226	Not Sig
YTHDC2	-0.0293781	0.00727439	Not Sig
RILPL2	-0.0454843	0.0089655	Not Sig
NINJ1	0.0166737	0.00896811	Not Sig
SERTAD1	0.0068137	0.00972084	Not Sig
RPL28	0.0155978	0.00978945	Not Sig
IFT57	0.0087816	0.0105029	Not Sig
ARL4A	-0.0276586	0.0112692	Not Sig
CLDND1	0.00527544	0.0140161	Not Sig
IKZF3	0.012868	0.0161109	Not Sig
RPS25	-0.0225945	0.0162267	Not Sig
ELOVL5	-0.0177257	0.0163017	Not Sig
CACUL1	0.00243122	0.0185268	Not Sig
FAM53C	0.00195852	0.0210641	Not Sig
RP11-138A9.2	-0.0550433	0.0357702	Not Sig
PPP3CC	0.00714243	0.0397018	Not Sig
DDB1	-0.0388285	0.0399261	Not Sig
CLIP1	-0.00773777	0.0466799	Not Sig
REV1	-0.0268743	0.0622769	Not Sig
RPL30	0.0119063	0.0656476	Not Sig
NR4A2	-0.0327942	0.0736972	Not Sig
ATRX	-0.0237814	0.0865107	Not Sig
FAU	-0.0226786	0.13611	Not Sig
GNL1	-0.0138006	0.173254	Not Sig
HLA-B	0.0161364	0.216451	Not Sig
ZFP36	0.0171267	0.223825	Not Sig
GNG2	-0.0262438	0.226525	Not Sig
RNF149	-0.035885	0.311831	Not Sig
LCP2	-0.012937	0.550986	Not Sig
CXCR4	0.00556327	0.62411	Not Sig
CCNB1IP1	-0.0227305	0.631932	Not Sig
RPS15	0.0115592	0.654739	Not Sig
IL2RG	-0.0272743	0.808324	Not Sig
MAP3K2	-0.00682678	1	Not Sig
GADD45G	-0.0387098	1	Not Sig
C19orf70	0.00292257	1	Not Sig
S100A4	0.0317489	1	Not Sig
CLIC1	-0.0264098	1	Not Sig
BDP1	-0.00340454	1	Not Sig
C1orf56	-0.0270723	1	Not Sig
CFAP36	0.00556415	1	Not Sig
RPS17	-0.00577667	1	Not Sig
RPS19	-0.00500583	1	Not Sig
RPLP2	0.0100639	1	Not Sig
RPL12	-0.0163239	1	Not Sig
DENND4A	-0.00803525	1	Not Sig
ANXA1	-0.00426879	1	Not Sig
TPM4	-0.00859434	1	Not Sig
RPLP0	-0.0128978	1	Not Sig
ID3	-0.0100026	1	Not Sig
MALAT1	-0.00192333	1	Not Sig
RPL22	-0.005128	1	Not Sig
RPS12	-0.00695189	1	Not Sig
RPS16	-0.00637534	1	Not Sig

## Sheet: Naïve CD8+ T cells
	avg_logFC	fdr	Significance
YBX1	-0.622863	4.06457e-140	FDR < 0.05
MTRNR2L1	0.610695	1.3673e-65	FDR < 0.05
RPS27	-0.300639	0	Not Sig
RPS29	-0.493126	0	Not Sig
RPL39	-0.318987	2.32153e-304	Not Sig
RPL37A	-0.337408	4.4646e-283	Not Sig
RPS28	-0.309015	2.44346e-280	Not Sig
MT-CYB	0.51714	3.09408e-257	Not Sig
RPL37	-0.283112	4.04959e-239	Not Sig
MT-CO2	0.391726	5.69599e-222	Not Sig
RPL38	-0.316677	1.0297e-202	Not Sig
MT-ATP6	0.443194	8.15587e-201	Not Sig
RPL34	-0.187065	5.58783e-198	Not Sig
RPS21	-0.321935	1.31229e-189	Not Sig
MT-ND4	0.432674	3.64295e-187	Not Sig
MT-ND2	0.38603	1.87671e-180	Not Sig
MT-CO3	0.310673	7.82992e-162	Not Sig
BTG1	-0.542682	1.02943e-137	Not Sig
RPL36	-0.247691	3.82427e-133	Not Sig
RPL41	-0.327628	1.67724e-132	Not Sig
MT-ND1	0.352613	2.69697e-125	Not Sig
RPS2	0.150691	2.46064e-88	Not Sig
B2M	0.223116	7.31572e-84	Not Sig
RPL36A	-0.341343	1.1109e-82	Not Sig
NFKBIA	-0.418255	1.90465e-79	Not Sig
MTRNR2L12	-0.393485	1.94492e-71	Not Sig
AC090498.1	-0.424803	2.71839e-69	Not Sig
RPS18	0.131357	3.35963e-65	Not Sig
TMSB4X	0.199444	8.73391e-58	Not Sig
RPS9	0.141264	1.31705e-57	Not Sig
RPL6	0.164049	2.01786e-51	Not Sig
STK17A	-0.368861	5.1479e-50	Not Sig
RPL17	-0.227404	6.21275e-50	Not Sig
RPL10	0.0911844	2.20361e-49	Not Sig
SARAF	0.219466	3.13622e-48	Not Sig
PNRC1	-0.381275	2.46773e-47	Not Sig
RPL35A	-0.110894	1.91872e-46	Not Sig
RPS10	0.227129	6.3673e-46	Not Sig
RPS3A	0.0885265	9.04171e-46	Not Sig
LEPROTL1	0.274996	3.26391e-40	Not Sig
GNB2L1	0.13403	6.74612e-39	Not Sig
MT-CO1	0.154442	1.37119e-38	Not Sig
KLF10	-0.346671	2.56628e-37	Not Sig
RPL13	0.0672355	3.88854e-36	Not Sig
FTH1	0.267931	6.90098e-36	Not Sig
RPL10A	0.0943831	1.34266e-34	Not Sig
RPS5	0.115856	1.79135e-33	Not Sig
RPL19	0.0753343	8.04372e-31	Not Sig
SMCHD1	-0.308294	9.44009e-31	Not Sig
RPL18A	0.0826401	1.70905e-30	Not Sig
PMAIP1	-0.377986	3.88847e-30	Not Sig
RPL31	-0.0915554	5.04154e-29	Not Sig
RPL21	-0.0807439	7.51463e-29	Not Sig
BBC3	-0.238543	2.89128e-27	Not Sig
RPS4Y1	0.220501	3.05225e-27	Not Sig
NBEAL1	-0.17855	4.52593e-27	Not Sig
ACTG1	0.244456	5.97148e-27	Not Sig
MT-ND3	-0.213668	1.13354e-26	Not Sig
HIST1H1D	-0.273782	1.48474e-26	Not Sig
RPS27A	0.0715864	1.70638e-26	Not Sig
RPL15	0.087063	2.00419e-26	Not Sig
RPS14	0.0671364	1.06943e-25	Not Sig
HIST1H1E	-0.242414	4.34486e-24	Not Sig
TSC22D3	0.293501	1.33465e-23	Not Sig
ARID5A	0.269958	7.33541e-23	Not Sig
GYPC	0.218637	1.44891e-22	Not Sig
UBE2B	0.210465	5.50071e-22	Not Sig
CIB1	0.219263	1.75607e-21	Not Sig
HIST1H4C	-0.258692	3.21924e-21	Not Sig
COX7C	-0.173356	5.58353e-21	Not Sig
ACTB	0.238786	6.57791e-21	Not Sig
RNF145	-0.226271	1.09098e-20	Not Sig
ARL6IP4	0.211448	5.54137e-20	Not Sig
CHD1	-0.213461	6.46713e-20	Not Sig
TRA2B	-0.222352	7.66059e-20	Not Sig
CTA-29F11.1	0.17842	8.8709e-20	Not Sig
RPL3	0.06464	2.56392e-19	Not Sig
RPS8	-0.0800328	3.21673e-19	Not Sig
ID2	0.241593	4.17118e-19	Not Sig
RPS26	-0.269772	6.62099e-19	Not Sig
RNF7	0.125235	7.37221e-19	Not Sig
HIST1H1C	-0.240992	2.21895e-18	Not Sig
RPL23A	0.0615082	2.53613e-18	Not Sig
SELK	0.193077	3.30048e-18	Not Sig
CIRBP	0.155514	4.12931e-18	Not Sig
C11orf58	0.199897	7.3214e-18	Not Sig
HLA-C	-0.138684	1.00186e-17	Not Sig
HNRNPM	0.188437	1.32436e-17	Not Sig
RPL11	0.0572102	1.53339e-17	Not Sig
FAM65B	-0.215656	1.58307e-17	Not Sig
CRTAM	-0.241288	1.60942e-17	Not Sig
SLC2A3	0.26146	2.17427e-17	Not Sig
LSM7	0.158104	2.46692e-17	Not Sig
UBE2D3	0.173563	2.84447e-17	Not Sig
SOCS3	0.318712	5.1422e-17	Not Sig
DDX39B	-0.229427	8.20081e-17	Not Sig
SNRPB	0.158326	9.34646e-17	Not Sig
SQSTM1	-0.158155	3.29148e-16	Not Sig
FAM215B	0.173557	1.2944e-15	Not Sig
YPEL5	0.229197	1.43794e-15	Not Sig
SPOCK2	0.176558	1.56225e-15	Not Sig
ARF1	0.0948339	1.85627e-15	Not Sig
CASK	0.161332	1.96676e-15	Not Sig
CAMK4	-0.206249	2.53384e-15	Not Sig
XRN1	-0.21184	4.21315e-15	Not Sig
PTGER4	-0.221408	6.54301e-15	Not Sig
LITAF	0.219436	6.8466e-15	Not Sig
GBP2	-0.221146	6.95937e-15	Not Sig
RPL7	0.0642549	7.59142e-15	Not Sig
RNF125	0.166872	9.49355e-15	Not Sig
DDX5	0.134735	1.10535e-14	Not Sig
SNRPC	0.0914536	1.24811e-14	Not Sig
NACA	0.0813636	1.45572e-14	Not Sig
SMDT1	-0.222833	1.467e-14	Not Sig
GABPB1-AS1	-0.247602	1.68173e-14	Not Sig
ICAM3	0.155524	1.85406e-14	Not Sig
LSM3	0.118957	2.22988e-14	Not Sig
FNBP1	-0.19923	2.35212e-14	Not Sig
RPL28	0.0611057	2.50742e-14	Not Sig
ATF7IP2	0.169579	2.89387e-14	Not Sig
ITM2B	0.151625	2.89713e-14	Not Sig
ATP5G3	0.13853	3.67622e-14	Not Sig
PSMD7	0.128025	6.22583e-14	Not Sig
HMGXB4	0.134323	6.89302e-14	Not Sig
RAB2A	0.146323	7.96789e-14	Not Sig
NUCKS1	0.131815	8.21264e-14	Not Sig
SRP14	0.162687	9.83615e-14	Not Sig
GZMM	0.14947	1.15027e-13	Not Sig
CHCHD2	0.158387	1.48686e-13	Not Sig
PSMB1	0.15125	1.54297e-13	Not Sig
CD44	-0.162023	1.78601e-13	Not Sig
VIM	-0.178156	1.96287e-13	Not Sig
SON	-0.142084	2.14559e-13	Not Sig
RPL9	0.057409	2.15712e-13	Not Sig
GAPDH	0.147277	2.2861e-13	Not Sig
LINC00869	-0.20586	2.75495e-13	Not Sig
LAMTOR5	0.121895	3.46286e-13	Not Sig
H2AFZ	0.154656	5.23557e-13	Not Sig
PTPRC	-0.194366	5.81358e-13	Not Sig
EIF4A2	-0.145668	8.92087e-13	Not Sig
ATP6V1E1	0.0776573	1.04757e-12	Not Sig
ZFAS1	-0.131511	1.1463e-12	Not Sig
KLF6	-0.195433	1.21921e-12	Not Sig
TRAF1	-0.20306	1.41651e-12	Not Sig
NDFIP1	0.210762	1.67435e-12	Not Sig
KTN1	-0.206389	1.87611e-12	Not Sig
ANKRD11	0.192708	2.01244e-12	Not Sig
EPB41L4A-AS1	-0.152565	2.04125e-12	Not Sig
TECR	0.189087	2.99373e-12	Not Sig
SPAG9	-0.184781	3.05053e-12	Not Sig
MT-ND5	0.128646	3.35199e-12	Not Sig
ATP6V0E1	0.158125	3.80449e-12	Not Sig
TOMM7	-0.125986	3.97844e-12	Not Sig
STAT3	0.182216	4.21384e-12	Not Sig
HMGA1	-0.162021	4.31045e-12	Not Sig
C1D	0.0974761	5.12785e-12	Not Sig
UBC	0.15936	5.89811e-12	Not Sig
JUN	-0.158582	5.95199e-12	Not Sig
ZC3H12A	-0.173335	5.99535e-12	Not Sig
RPL18	0.0603797	8.77602e-12	Not Sig
CD3D	-0.0888334	9.35104e-12	Not Sig
FTL	0.107421	9.41394e-12	Not Sig
H3F3A	0.153329	1.16061e-11	Not Sig
IL32	-0.207757	1.17071e-11	Not Sig
RPLP0	0.0880116	1.18241e-11	Not Sig
CCDC12	0.0309349	1.30867e-11	Not Sig
AAK1	-0.205016	1.40825e-11	Not Sig
ITM2C	-0.154199	1.42814e-11	Not Sig
EVI2B	-0.165011	1.51842e-11	Not Sig
ZNF75A	0.109023	1.72952e-11	Not Sig
ATPIF1	0.156799	1.89066e-11	Not Sig
PLAC8	0.159508	2.14768e-11	Not Sig
RPLP1	-0.080719	2.15429e-11	Not Sig
MTRNR2L8	-0.139243	2.37322e-11	Not Sig
ATP6V1G1	0.149659	2.50355e-11	Not Sig
RPS3	0.056013	2.57963e-11	Not Sig
NDUFA2	0.0752465	2.70392e-11	Not Sig
DNAJB6	0.0672	2.95133e-11	Not Sig
CYTIP	0.151526	4.33808e-11	Not Sig
EIF4B	-0.0257283	6.26205e-11	Not Sig
MRPL57	0.121608	6.30628e-11	Not Sig
RAB7A	0.102097	6.31963e-11	Not Sig
ZCCHC11	-0.156576	7.43746e-11	Not Sig
TXNIP	0.21798	7.88582e-11	Not Sig
CNBP	0.127148	8.2558e-11	Not Sig
RFC1	-0.175487	1.058e-10	Not Sig
SC5D	0.13241	1.11016e-10	Not Sig
SFXN1	0.153021	1.18191e-10	Not Sig
SNU13	0.117638	1.23822e-10	Not Sig
MYL6	0.176839	1.35667e-10	Not Sig
DDX18	-0.0827279	1.38813e-10	Not Sig
KRR1	0.0551074	1.40057e-10	Not Sig
MT-ND4L	-0.16583	1.45083e-10	Not Sig
ARHGDIA	0.120621	1.53486e-10	Not Sig
UBALD2	0.111673	1.68823e-10	Not Sig
NDUFB9	0.138403	1.73555e-10	Not Sig
TBC1D15	0.124572	1.7786e-10	Not Sig
CHD2	-0.174114	1.78807e-10	Not Sig
CNOT6L	0.132951	2.00078e-10	Not Sig
NFKBID	-0.168236	2.07661e-10	Not Sig
SIVA1	0.123205	2.48756e-10	Not Sig
GPSM3	-0.0849321	2.73834e-10	Not Sig
FMNL1	-0.180225	2.79332e-10	Not Sig
EIF1	0.0793449	3.17069e-10	Not Sig
SRRM1	-0.125219	3.22359e-10	Not Sig
SUMO3	0.136543	3.44054e-10	Not Sig
FAM177A1	0.145944	3.61919e-10	Not Sig
RP11-291B21.2	-0.167798	4.42665e-10	Not Sig
TBC1D10C	0.172612	4.61789e-10	Not Sig
ENSA	0.0593378	4.98753e-10	Not Sig
ATRAID	0.115458	5.25713e-10	Not Sig
GOLGA8B	-0.158877	5.27702e-10	Not Sig
NR1H2	0.110048	6.80502e-10	Not Sig
PSMB6	0.123373	7.00823e-10	Not Sig
SSB	0.096801	7.1067e-10	Not Sig
GADD45A	0.157328	8.54447e-10	Not Sig
HMGB2	0.186246	9.00942e-10	Not Sig
XRCC5	-0.0302316	1.05194e-09	Not Sig
CDC42SE2	0.135985	1.17902e-09	Not Sig
ATP5E	-0.107721	1.36832e-09	Not Sig
UBE2L3	0.0849958	1.4504e-09	Not Sig
UBE2N	0.0826795	1.52164e-09	Not Sig
HLA-B	-0.113414	1.56761e-09	Not Sig
RBBP7	-0.0913035	1.60954e-09	Not Sig
SLU7	0.0712812	1.63925e-09	Not Sig
HSP90AA1	0.129339	1.70029e-09	Not Sig
COX8A	0.0838034	1.73833e-09	Not Sig
SUMO1	0.136991	1.89589e-09	Not Sig
RSRP1	-0.0495367	1.98607e-09	Not Sig
AC009501.4	0.0169889	2.35068e-09	Not Sig
GIMAP7	0.170231	2.44648e-09	Not Sig
NDUFB4	0.0392201	2.45826e-09	Not Sig
PSMB7	0.161209	2.47466e-09	Not Sig
STAG2	-0.133303	2.56039e-09	Not Sig
PPDPF	0.108279	2.69389e-09	Not Sig
NFKB2	-0.192189	2.78209e-09	Not Sig
NEAT1	-0.177287	2.80619e-09	Not Sig
APBA2	0.142733	2.88473e-09	Not Sig
KIF2A	-0.14214	2.89952e-09	Not Sig
SOD1	0.147335	3.20224e-09	Not Sig
ZFP36L2	0.117612	3.35245e-09	Not Sig
ERH	0.0958546	3.69305e-09	Not Sig
EEF1A1	0.0512169	4.16986e-09	Not Sig
BUB3	0.0998758	4.23007e-09	Not Sig
ARIH2	-0.130351	4.5059e-09	Not Sig
PKM	-0.185002	4.63385e-09	Not Sig
HMGB1	0.0986414	4.91682e-09	Not Sig
SCAND1	0.0982671	5.07789e-09	Not Sig
SUMO2	0.081117	5.13058e-09	Not Sig
C4orf3	0.128682	5.14334e-09	Not Sig
PAPOLA	0.105364	5.7363e-09	Not Sig
SRP9	0.0874361	6.33468e-09	Not Sig
HSPE1	0.0533491	7.86467e-09	Not Sig
APOL3	-0.143772	8.11496e-09	Not Sig
COX5B	0.129643	8.21864e-09	Not Sig
BEX2	0.0128723	8.58759e-09	Not Sig
DYNLT1	0.0526259	8.83758e-09	Not Sig
CD7	0.109153	9.0476e-09	Not Sig
ZNF90	-0.13376	9.0936e-09	Not Sig
MGAT4A	0.112125	9.95675e-09	Not Sig
DCTN6	0.0814777	9.97354e-09	Not Sig
RNF138	0.0382287	1.08766e-08	Not Sig
RAB5A	-0.00527428	1.09814e-08	Not Sig
DNAJA1	-0.151475	1.12015e-08	Not Sig
DAZAP2	0.110564	1.28675e-08	Not Sig
GPX4	-0.102853	1.30501e-08	Not Sig
TIMM9	0.102325	1.3177e-08	Not Sig
2019-09-15	0.0804123	1.34942e-08	Not Sig
GABPB1	-0.157693	1.6185e-08	Not Sig
HNRNPK	0.127597	2.05397e-08	Not Sig
NSMCE3	-0.138539	2.09283e-08	Not Sig
ORMDL1	0.0954346	2.27539e-08	Not Sig
SERF2	0.177502	2.38347e-08	Not Sig
C19orf60	0.116805	2.54852e-08	Not Sig
STRAP	0.0980384	3.08955e-08	Not Sig
MALAT1	-0.0655457	3.16686e-08	Not Sig
RPL29	0.0565811	3.17551e-08	Not Sig
CALCOCO2	-0.12593	3.21014e-08	Not Sig
SF1	0.105266	3.32281e-08	Not Sig
RPL35	-0.0678086	3.45601e-08	Not Sig
CALM1	0.113038	3.48253e-08	Not Sig
NDUFB1	-0.145482	3.69249e-08	Not Sig
ALKBH7	0.144613	3.91275e-08	Not Sig
ITPKB	0.0665411	4.03045e-08	Not Sig
SATB1	0.112584	4.4715e-08	Not Sig
CD8A	0.137297	4.59771e-08	Not Sig
TRABD	0.129106	4.62497e-08	Not Sig
POMP	0.130801	4.73363e-08	Not Sig
GSTK1	0.103467	4.79174e-08	Not Sig
STMN3	0.133306	4.82574e-08	Not Sig
SFPQ	-0.126143	5.04144e-08	Not Sig
PPA1	-0.129741	5.32656e-08	Not Sig
ASB8	0.0420326	5.75154e-08	Not Sig
TRAF4	-0.138965	5.78515e-08	Not Sig
HMHA1	0.0953986	5.89082e-08	Not Sig
LAMTOR4	0.121861	6.24122e-08	Not Sig
PEBP1	0.120842	6.70709e-08	Not Sig
SNRPF	0.0643285	9.83582e-08	Not Sig
CAST	-0.165777	1.06983e-07	Not Sig
PCM1	-0.132923	1.09692e-07	Not Sig
PIK3IP1	0.0849576	1.10497e-07	Not Sig
PIM3	-0.158205	1.1128e-07	Not Sig
H3F3B	-0.0879008	1.3389e-07	Not Sig
HIF1A	-0.147568	1.36999e-07	Not Sig
MYL12B	0.113593	1.39187e-07	Not Sig
LTB	-0.0939455	1.48756e-07	Not Sig
CSNK1D	0.0818217	1.76348e-07	Not Sig
RAB5C	0.0959502	1.76632e-07	Not Sig
DUSP11	-0.0028744	1.98514e-07	Not Sig
MIA3	-0.165859	2.22376e-07	Not Sig
FOSB	-0.171868	2.56946e-07	Not Sig
WBSCR22	0.115774	2.56979e-07	Not Sig
POLR2K	0.0938495	2.62155e-07	Not Sig
YTHDC1	-0.109314	2.68246e-07	Not Sig
ZNF101	0.110044	2.73821e-07	Not Sig
SDCBP	0.142607	2.82781e-07	Not Sig
CYTH1	-0.00929204	2.83375e-07	Not Sig
RPL7L1	0.0296378	2.95813e-07	Not Sig
INTS6	-0.151928	3.12264e-07	Not Sig
SREK1	0.0122283	3.14726e-07	Not Sig
GMFG	0.112575	3.17758e-07	Not Sig
VPS29	0.108952	3.26017e-07	Not Sig
COX7B	0.0973024	3.31909e-07	Not Sig
C19orf53	0.104404	3.36158e-07	Not Sig
SNHG15	-0.0185248	3.43353e-07	Not Sig
SLC38A2	-0.142797	3.66545e-07	Not Sig
HNRNPH3	0.0493686	3.77312e-07	Not Sig
NDUFA5	0.105765	4.03044e-07	Not Sig
MED4	0.100303	4.08949e-07	Not Sig
TMBIM6	0.0854571	4.10669e-07	Not Sig
PSMB8	0.0812497	4.245e-07	Not Sig
NDUFAB1	0.102836	4.27228e-07	Not Sig
APRT	0.0510971	4.37213e-07	Not Sig
ZC3H7A	-0.123267	4.44301e-07	Not Sig
PIM1	0.172438	4.56229e-07	Not Sig
WBP11	-0.104884	4.57625e-07	Not Sig
CORO1A	0.0273978	4.68088e-07	Not Sig
KIAA1551	-0.161841	4.7162e-07	Not Sig
CGRRF1	0.068656	4.90815e-07	Not Sig
HNRNPR	-0.0209747	4.99066e-07	Not Sig
C9orf16	0.131892	5.06237e-07	Not Sig
HMGN3	0.130937	5.47987e-07	Not Sig
GHITM	0.0876129	5.63749e-07	Not Sig
KLF3	-0.138528	5.6431e-07	Not Sig
PPP4C	0.058059	5.65765e-07	Not Sig
NUDC	0.04387	5.87005e-07	Not Sig
SEC61B	0.0726319	5.89292e-07	Not Sig
TSPYL1	0.0824603	6.42805e-07	Not Sig
RPS19BP1	0.0877889	6.72746e-07	Not Sig
SLC25A6	0.106689	7.21686e-07	Not Sig
LDHA	0.193367	7.66497e-07	Not Sig
SERBP1	0.0132789	7.70795e-07	Not Sig
SOD2	0.119824	7.89768e-07	Not Sig
RSL1D1	-0.0450561	8.30735e-07	Not Sig
ATP5B	0.061793	8.5377e-07	Not Sig
LMBR1L	-0.0290416	8.58087e-07	Not Sig
LINC01420	0.0979827	8.81038e-07	Not Sig
CD55	0.149428	9.1322e-07	Not Sig
BNIP3L	0.0250725	9.47628e-07	Not Sig
PPHLN1	0.07804	9.882e-07	Not Sig
EIF1AX	0.019425	1.04588e-06	Not Sig
BUD31	0.0921657	1.05549e-06	Not Sig
C19orf43	0.051575	1.09761e-06	Not Sig
SSR2	0.0873752	1.15433e-06	Not Sig
SELT	-0.0102092	1.17971e-06	Not Sig
UBB	0.131056	1.18798e-06	Not Sig
OSTC	0.0923219	1.21448e-06	Not Sig
NDUFA4	0.0889718	1.23082e-06	Not Sig
WHAMM	-0.141087	1.281e-06	Not Sig
ZNF655	0.0585571	1.29532e-06	Not Sig
EIF3G	0.085344	1.31849e-06	Not Sig
PER1	0.0916108	1.32574e-06	Not Sig
ACAP1	0.118961	1.34808e-06	Not Sig
PSMD5-AS1	0.0643433	1.42767e-06	Not Sig
ARPC2	-0.0897431	1.44473e-06	Not Sig
MPC2	0.111099	1.46489e-06	Not Sig
TMA7	-0.061419	1.7221e-06	Not Sig
ZNF800	-0.129016	1.80419e-06	Not Sig
DNAJC2	0.0422833	1.81418e-06	Not Sig
PRMT2	0.124426	1.84961e-06	Not Sig
PPP1R7	0.102508	1.89487e-06	Not Sig
GNAS	0.0759455	1.98263e-06	Not Sig
RPS15A	-0.0421681	1.9936e-06	Not Sig
PNRC2	-0.0699638	2.0035e-06	Not Sig
DERL2	0.0786095	2.01738e-06	Not Sig
MRPL47	0.0784726	2.12109e-06	Not Sig
ELP2	-0.105652	2.30123e-06	Not Sig
CXorf38	-0.130902	2.45481e-06	Not Sig
AURKAIP1	0.0558491	2.50131e-06	Not Sig
HNRNPA0	0.1167	2.60741e-06	Not Sig
RBM3	0.0748665	2.70451e-06	Not Sig
BTF3	0.0740717	2.78746e-06	Not Sig
MRPL55	0.0151555	2.81802e-06	Not Sig
CCZ1	0.0487988	2.88584e-06	Not Sig
OST4	-0.0843171	2.98885e-06	Not Sig
SNHG8	-0.112502	3.0558e-06	Not Sig
EIF1AY	0.115777	3.16336e-06	Not Sig
NTMT1	0.0816152	3.23762e-06	Not Sig
BIN1	0.0372209	3.38085e-06	Not Sig
DGKA	-0.147202	3.46828e-06	Not Sig
NOL7	0.076279	3.47071e-06	Not Sig
DDIT4	0.16348	3.47572e-06	Not Sig
AES	0.0998306	3.49077e-06	Not Sig
NELL2	-0.131349	3.50962e-06	Not Sig
TRAM1	0.082728	3.7919e-06	Not Sig
CAPZA2	0.0867177	3.79477e-06	Not Sig
UBA2	-0.0347255	4.06897e-06	Not Sig
CCR7	0.0948591	4.12539e-06	Not Sig
TAF9	0.05482	4.28901e-06	Not Sig
RNF168	-0.140851	4.34262e-06	Not Sig
2019-09-07	-0.0140071	4.4583e-06	Not Sig
TPR	-0.041965	4.97763e-06	Not Sig
HBS1L	-0.146619	5.16193e-06	Not Sig
PMPCB	0.0527954	5.36826e-06	Not Sig
TLE4	-0.158689	5.46193e-06	Not Sig
RP11-255M2.3	-0.0825824	5.53273e-06	Not Sig
PCSK7	0.0192648	5.78588e-06	Not Sig
ATP5H	-0.0559622	5.85459e-06	Not Sig
HNRNPF	0.0624906	5.88437e-06	Not Sig
HCST	-0.0319001	6.53119e-06	Not Sig
NDUFC2	0.110186	6.8746e-06	Not Sig
CCT8	-0.101352	6.9894e-06	Not Sig
GOLGA7	0.101167	7.21408e-06	Not Sig
FBXO7	0.000325228	7.26797e-06	Not Sig
YEATS4	-0.0218525	7.37597e-06	Not Sig
GPATCH8	0.0626669	7.48754e-06	Not Sig
ADGRE5	-0.166217	8.98914e-06	Not Sig
ADRM1	0.0560116	9.09339e-06	Not Sig
TMEM59	0.106364	9.33913e-06	Not Sig
BZW1	0.053079	9.49172e-06	Not Sig
PPIG	0.0433048	9.81519e-06	Not Sig
RBM38	0.0497269	1.02135e-05	Not Sig
APBB1	0.0464457	1.02961e-05	Not Sig
SNRPD3	0.0786645	1.03684e-05	Not Sig
PET100	-0.00839288	1.04222e-05	Not Sig
PARK7	0.0325249	1.06761e-05	Not Sig
NDUFA12	0.0402861	1.07728e-05	Not Sig
EID1	0.0715899	1.09965e-05	Not Sig
HBP1	0.0657728	1.10001e-05	Not Sig
IL4R	-0.130948	1.10776e-05	Not Sig
ZNF267	-0.129363	1.12915e-05	Not Sig
OSER1	0.0982104	1.13503e-05	Not Sig
KLF2	0.120773	1.22046e-05	Not Sig
OSBPL8	-0.0670327	1.26376e-05	Not Sig
HSPA9	0.0983794	1.28955e-05	Not Sig
CCSER2	-0.101493	1.33436e-05	Not Sig
CAMLG	-0.0245661	1.38252e-05	Not Sig
DEK	-0.119151	1.46078e-05	Not Sig
TNFRSF14	-0.0113476	1.49771e-05	Not Sig
FAAP20	0.0633021	1.51487e-05	Not Sig
SERINC1	0.0290419	1.5469e-05	Not Sig
CDS2	-0.0738982	1.60862e-05	Not Sig
RAP1B	0.0272984	1.63514e-05	Not Sig
ANXA7	0.0843994	1.64668e-05	Not Sig
ANKRD44	-0.130171	1.75895e-05	Not Sig
NKTR	-0.0657487	1.7606e-05	Not Sig
TMF1	-0.0348623	1.90705e-05	Not Sig
TMEM123	0.119064	1.94884e-05	Not Sig
ADIPOR1	0.01795	1.9874e-05	Not Sig
NACA2	-0.0619146	2.0534e-05	Not Sig
RTF1	-0.00593482	2.09416e-05	Not Sig
LSM8	0.0180361	2.12428e-05	Not Sig
MAPK1IP1L	0.0585073	2.2693e-05	Not Sig
PHF20	0.0669065	2.3008e-05	Not Sig
RPSA	0.0590712	2.46927e-05	Not Sig
METTL9	-0.0419776	2.5756e-05	Not Sig
CLK4	0.012421	2.63604e-05	Not Sig
NKAP	0.0434475	2.82348e-05	Not Sig
SAMD8	-0.119779	2.85515e-05	Not Sig
KDM6B	-0.151395	2.88827e-05	Not Sig
PRRC2C	-0.0768234	2.94641e-05	Not Sig
PPP3CC	-0.0306138	3.01121e-05	Not Sig
NDUFB8	-0.017495	3.0498e-05	Not Sig
TTC19	-0.0519017	3.08757e-05	Not Sig
FAM107B	0.0780176	3.14464e-05	Not Sig
HNRNPUL1	0.0546947	3.19967e-05	Not Sig
RP11-660L16.2	0.105101	3.32113e-05	Not Sig
MFSD14A	-0.0450398	3.33379e-05	Not Sig
PLP2	0.0719022	3.37974e-05	Not Sig
NECAP1	-0.0952747	3.40663e-05	Not Sig
ITSN2	-0.113887	3.50976e-05	Not Sig
NDUFS8	0.071707	3.5576e-05	Not Sig
MED30	0.0456723	3.5756e-05	Not Sig
CTDSPL2	-0.1043	3.6073e-05	Not Sig
DCP1A	0.0418074	3.66568e-05	Not Sig
SNRNP70	0.0667423	3.67208e-05	Not Sig
TRIAP1	0.00392297	3.72689e-05	Not Sig
ZC3H15	-0.00811556	3.78048e-05	Not Sig
TPT1	0.0433217	3.78684e-05	Not Sig
G3BP2	0.0642178	3.7982e-05	Not Sig
RPL8	0.0545502	3.80915e-05	Not Sig
ATP5G2	0.029878	3.89049e-05	Not Sig
SDHB	0.0949794	4.06822e-05	Not Sig
C8orf59	-0.0596411	4.09402e-05	Not Sig
CUTA	0.0161859	4.39303e-05	Not Sig
HMGN1	0.0507684	4.51615e-05	Not Sig
FKBP8	0.0509236	4.56948e-05	Not Sig
IFITM2	0.148559	4.59688e-05	Not Sig
RBM39	-0.0963292	4.76303e-05	Not Sig
PNISR	0.0817874	4.83203e-05	Not Sig
RBX1	0.0773873	4.93308e-05	Not Sig
ERV3-1	0.06411	5.0594e-05	Not Sig
RAB1A	-0.070962	5.09457e-05	Not Sig
EAPP	0.0265737	5.17213e-05	Not Sig
ARID4B	0.0486177	5.3066e-05	Not Sig
RBM23	0.0457447	5.3174e-05	Not Sig
CDC123	0.0918765	5.55192e-05	Not Sig
SAT2	-0.105526	5.5672e-05	Not Sig
TPP2	-0.038094	5.66241e-05	Not Sig
ESD	0.0530117	5.66731e-05	Not Sig
RHOH	-0.0872111	5.91345e-05	Not Sig
NPM3	0.00964339	5.97568e-05	Not Sig
RPS6KB1	-0.0707759	6.36258e-05	Not Sig
ISCU	-0.102158	6.48269e-05	Not Sig
SRSF3	0.0865123	6.52725e-05	Not Sig
PPM1K	0.00157265	6.66672e-05	Not Sig
ZNF22	0.0720041	6.91787e-05	Not Sig
PTBP1	0.0475039	7.48934e-05	Not Sig
CCDC57	0.130623	7.56922e-05	Not Sig
CARS	0.0931605	7.60389e-05	Not Sig
SMARCA5	-0.116768	7.74596e-05	Not Sig
IL2RG	-0.13533	8.01659e-05	Not Sig
GOLGA4	-0.108764	8.10048e-05	Not Sig
TMC6	0.0914156	8.10156e-05	Not Sig
SVIP	0.0734705	8.12484e-05	Not Sig
AKAP13	-0.113913	8.21585e-05	Not Sig
PTPN7	-0.0289893	8.49348e-05	Not Sig
SECISBP2	-0.000508337	8.74911e-05	Not Sig
ROCK1	0.0346413	8.77484e-05	Not Sig
CD52	-0.0954622	8.80095e-05	Not Sig
NUCB2	-0.0688761	8.88918e-05	Not Sig
TUBA1B	0.101329	9.05573e-05	Not Sig
UBE2I	0.0834546	9.3292e-05	Not Sig
DEDD2	0.0484444	9.60057e-05	Not Sig
SERPINB1	0.117326	9.62863e-05	Not Sig
PITHD1	0.0155703	9.63394e-05	Not Sig
EIF4G2	-0.0593171	0.000101268	Not Sig
TMEM50A	0.0797438	0.000101963	Not Sig
EIF3M	-0.00805873	0.000103121	Not Sig
CSNK1A1	0.00242433	0.000103862	Not Sig
COPE	0.050952	0.00010572	Not Sig
LBH	-0.106077	0.000106227	Not Sig
GORASP2	0.0211344	0.000108202	Not Sig
GADD45GIP1	0.0857432	0.000109554	Not Sig
TAP1	-0.0768121	0.000109688	Not Sig
RPAIN	0.0208766	0.000109837	Not Sig
EIF3E	0.0891114	0.000115437	Not Sig
TOR1AIP1	-0.0628136	0.000117343	Not Sig
MALSU1	0.0485618	0.000118187	Not Sig
SMIM12	0.0500131	0.000118701	Not Sig
MED10	-0.0391131	0.000119175	Not Sig
NCBP2-AS2	0.0426124	0.000119205	Not Sig
LSM5	0.0638067	0.000119596	Not Sig
MBD4	-0.01112	0.000120211	Not Sig
PSME1	-0.0240259	0.00012113	Not Sig
ARL6IP1	-0.000398339	0.00012696	Not Sig
CREM	0.145935	0.000127626	Not Sig
MOAP1	0.0149142	0.000132919	Not Sig
SORL1	0.0620959	0.000132923	Not Sig
PHB2	0.0579933	0.000136041	Not Sig
PSMD3	0.0171096	0.000136906	Not Sig
TNIP1	-0.110277	0.000138339	Not Sig
WTAP	-0.0123163	0.000138861	Not Sig
PPIB	-0.0183213	0.000146467	Not Sig
CAND1	-0.0200394	0.000148714	Not Sig
TMED2	0.037004	0.000152066	Not Sig
EIF2D	0.0353577	0.000153485	Not Sig
BIN2	0.0213565	0.000153784	Not Sig
TSNAX	0.0821099	0.000154096	Not Sig
SUB1	0.0782388	0.000154268	Not Sig
U2SURP	0.0530084	0.000157326	Not Sig
SYNCRIP	-0.0341932	0.000157911	Not Sig
TOMM22	0.0458009	0.000164673	Not Sig
ZFAND6	0.068362	0.000168916	Not Sig
IAH1	-0.012993	0.000175885	Not Sig
HSPA5	-0.0571441	0.000182442	Not Sig
WDR83OS	0.0593735	0.000185437	Not Sig
SNRPG	-0.0773487	0.000187295	Not Sig
TMEM70	0.0692633	0.000187315	Not Sig
S100A6	-0.0801958	0.000190022	Not Sig
AMD1	-0.092224	0.000190589	Not Sig
HNRNPD	-0.0709578	0.000196579	Not Sig
CCNB1IP1	-0.0482683	0.000197215	Not Sig
HAT1	0.0879112	0.00020014	Not Sig
MRPL9	0.0455157	0.000201318	Not Sig
SIGIRR	0.050001	0.000202461	Not Sig
KIF5B	-0.0579259	0.000205369	Not Sig
SLC25A3	-0.00902032	0.000209364	Not Sig
BBX	-0.0791399	0.000215864	Not Sig
EIF4A1	0.0576548	0.000216388	Not Sig
CD69	-0.125701	0.00021777	Not Sig
DNAJC19	0.0576987	0.000220578	Not Sig
SRI	0.00592927	0.000224703	Not Sig
ITK	0.11658	0.00022749	Not Sig
ZNF394	0.015508	0.000234711	Not Sig
TMED10	0.076145	0.000240775	Not Sig
SH3BGRL3	0.133809	0.000245596	Not Sig
ATXN7L3B	-0.112154	0.000247742	Not Sig
RNF114	-0.00437601	0.000257676	Not Sig
ALG13	0.065842	0.000258848	Not Sig
SPTY2D1	-0.105171	0.00026404	Not Sig
LSM2	0.0513122	0.000268892	Not Sig
SLC25A36	-0.064929	0.000277537	Not Sig
ATP5C1	0.0754413	0.00028076	Not Sig
TIPIN	-0.0805093	0.000287294	Not Sig
FNBP4	-0.103313	0.000289203	Not Sig
RSRC2	-0.0809884	0.000292888	Not Sig
PGK1	0.0873166	0.000294267	Not Sig
ANP32B	-0.0260537	0.000294501	Not Sig
ZFC3H1	-0.129344	0.00029463	Not Sig
TNRC6B	-0.120205	0.00029856	Not Sig
REST	-0.0882257	0.000301952	Not Sig
HMGN2	0.0580905	0.000302339	Not Sig
COX6B1	-0.0657573	0.000302869	Not Sig
FUS	-0.0709728	0.000305893	Not Sig
CARD19	-0.106284	0.000306226	Not Sig
DNAJB14	-0.0945219	0.000316601	Not Sig
CYCS	0.092648	0.000319858	Not Sig
EML4	-0.128236	0.000320011	Not Sig
SSH2	0.0189825	0.000323003	Not Sig
NDUFS3	0.0287997	0.000323628	Not Sig
A1BG	-0.117306	0.000325813	Not Sig
FOXP1	-0.0582525	0.000338077	Not Sig
CLEC2D	-0.0385844	0.000339455	Not Sig
GPBP1	-0.00062381	0.000341461	Not Sig
CHMP1B	-0.084425	0.000347892	Not Sig
IDI1	0.110932	0.000351926	Not Sig
MGEA5	-0.0627821	0.000357932	Not Sig
MEF2A	-0.117569	0.000363466	Not Sig
PFDN5	0.0658135	0.000374859	Not Sig
NIPBL	-0.121357	0.000375302	Not Sig
PASK	0.110134	0.000394077	Not Sig
ARPC3	-0.0510217	0.000398034	Not Sig
RARRES3	0.0324749	0.000415331	Not Sig
GLO1	0.0158557	0.000418246	Not Sig
FAM49B	0.00784779	0.000418753	Not Sig
PARL	0.0852501	0.000420996	Not Sig
BSDC1	0.0671065	0.000425362	Not Sig
STAT4	-0.0593982	0.000425625	Not Sig
PCNP	0.0124707	0.000429901	Not Sig
SNRPD2	-0.0178775	0.000431121	Not Sig
CDC42	0.0622303	0.000436708	Not Sig
KDELR2	-0.0963276	0.000439547	Not Sig
PTGES3	0.00775824	0.000440366	Not Sig
SYNE2	-0.131338	0.000441579	Not Sig
UBE2G1	0.0207865	0.000445839	Not Sig
EIF3F	0.0709828	0.000447254	Not Sig
PRDM2	-0.127044	0.000456872	Not Sig
TWISTNB	0.0153165	0.000487828	Not Sig
RNF11	-0.112985	0.000492955	Not Sig
JTB	0.0149754	0.000495045	Not Sig
UBL5	0.00680037	0.0004982	Not Sig
CYFIP2	-0.0194691	0.000508957	Not Sig
RPL13A	0.030562	0.000511321	Not Sig
MFF	0.0349777	0.00051908	Not Sig
SPCS1	0.0897907	0.000541058	Not Sig
MRFAP1	-0.0181333	0.000549084	Not Sig
MED28	0.0323731	0.00055573	Not Sig
COX7A2L	0.0330418	0.000566109	Not Sig
CYLD	-0.0952949	0.000572065	Not Sig
POLR1D	-0.0612004	0.000584518	Not Sig
PREPL	-0.0983219	0.000589769	Not Sig
ARID4A	-0.0536411	0.00059968	Not Sig
MZT2B	0.0290366	0.000617441	Not Sig
EIF3A	-0.0597387	0.000624531	Not Sig
IMP3	0.0278687	0.000639653	Not Sig
MAL	0.00960647	0.00065197	Not Sig
EMC6	-0.0226432	0.000657261	Not Sig
CBX5	-0.0420918	0.000667878	Not Sig
N4BP2L1	0.0379067	0.000674282	Not Sig
METTL12	-0.111967	0.000675216	Not Sig
DNAJA2	-0.0648566	0.000692154	Not Sig
CCDC28A	0.0540683	0.000705555	Not Sig
MBNL1	-0.109777	0.000706561	Not Sig
TAF7	0.0284552	0.000708256	Not Sig
C14orf166	0.0463539	0.000708467	Not Sig
ZNF706	-0.111254	0.000711651	Not Sig
USP11	0.0539776	0.000713712	Not Sig
RGS10	-0.0550475	0.000718328	Not Sig
CFAP20	0.141904	0.000724768	Not Sig
TROVE2	0.0912699	0.000729779	Not Sig
BNIP2	-0.00612304	0.00073809	Not Sig
UQCRQ	0.0835945	0.000738237	Not Sig
TOB1	0.143689	0.00075779	Not Sig
SRSF2	0.0385983	0.000770725	Not Sig
CTSW	0.0802361	0.000777097	Not Sig
OCIAD1	-0.0314034	0.000790853	Not Sig
DOCK10	-0.0575595	0.000807293	Not Sig
DDX6	-0.00253631	0.000808294	Not Sig
RSBN1L	0.0397447	0.000837475	Not Sig
PRPF4B	-0.13872	0.000838296	Not Sig
RAE1	0.0337643	0.000839	Not Sig
NLRP1	-0.0551902	0.000848913	Not Sig
CAP1	0.0222387	0.000875576	Not Sig
CD6	-0.0581362	0.00089287	Not Sig
DYNLRB1	0.0484095	0.000908596	Not Sig
MRPL54	0.0768617	0.00092216	Not Sig
RLF	-0.1239	0.000927537	Not Sig
DENND6A	0.081103	0.000942778	Not Sig
YIPF4	0.0899566	0.000943829	Not Sig
MED6	0.0450713	0.000959673	Not Sig
TSR2	0.0470447	0.000971099	Not Sig
NSA2	0.0195974	0.000981391	Not Sig
CHMP3	0.0359808	0.000983878	Not Sig
ISCA1	0.0892564	0.00100611	Not Sig
PSMA4	0.0137063	0.00101753	Not Sig
BRIX1	-0.0111102	0.00102442	Not Sig
RBM8A	0.0756993	0.00102569	Not Sig
ARHGDIB	0.0644825	0.00104096	Not Sig
KRT10	-0.0148577	0.0010461	Not Sig
ZAP70	0.0801293	0.0010479	Not Sig
SSU72	0.0763918	0.00106397	Not Sig
HSD17B11	0.0825184	0.00107095	Not Sig
MYL12A	0.00723227	0.00109863	Not Sig
DR1	-0.00624292	0.00111911	Not Sig
ACTN1	0.0802706	0.00111938	Not Sig
EIF5	-0.00948995	0.00112407	Not Sig
ZNF644	-0.113465	0.0011314	Not Sig
ERGIC3	0.0786064	0.00114805	Not Sig
CAMTA1	0.031565	0.00116378	Not Sig
JAK1	-0.136637	0.00117638	Not Sig
RTCB	-0.0955708	0.00118381	Not Sig
RNASET2	0.100288	0.00121257	Not Sig
POLE3	-0.023979	0.00123812	Not Sig
ARPC1B	0.0390323	0.00124372	Not Sig
USP34	-0.0637405	0.00125997	Not Sig
SF3B6	0.0259564	0.00126485	Not Sig
SEC62	0.0228245	0.00128258	Not Sig
TCEB1	0.00317853	0.00128996	Not Sig
CNOT8	0.0448979	0.00129206	Not Sig
SRSF1	-0.0465909	0.00135425	Not Sig
RPS23	0.0363334	0.00137939	Not Sig
DDX39A	-0.0562911	0.00138662	Not Sig
MBIP	0.0180822	0.00138931	Not Sig
PTCD3	-0.0274544	0.00139656	Not Sig
IFNGR1	0.062475	0.00140299	Not Sig
SART1	0.00747166	0.0014209	Not Sig
PSMD12	0.0593828	0.00145182	Not Sig
ATG3	0.0190655	0.00148362	Not Sig
PRKAA1	0.0596888	0.00149564	Not Sig
METTL23	0.0861351	0.00151592	Not Sig
GTF2A2	0.052997	0.00151888	Not Sig
NUDT16L1	0.0663807	0.00156229	Not Sig
ARPP19	0.0323297	0.00158031	Not Sig
RAD23A	0.0473492	0.00160344	Not Sig
SNRPB2	0.0126324	0.00163275	Not Sig
RPL32	0.027954	0.00170401	Not Sig
UTP23	-0.0775355	0.00172295	Not Sig
THRAP3	0.0209389	0.00173093	Not Sig
PAIP2	0.0923322	0.00185908	Not Sig
2019-03-07	-0.0987095	0.00188	Not Sig
SMC3	0.0257581	0.00188377	Not Sig
NDUFS4	0.0595563	0.00189426	Not Sig
CYB5B	0.0782705	0.00193722	Not Sig
IDH3B	0.0853805	0.0019517	Not Sig
RIC3	0.0806861	0.00198779	Not Sig
SAR1A	0.0868802	0.00201309	Not Sig
USP22	-0.081177	0.00203331	Not Sig
HLA-F	-0.0808695	0.00203428	Not Sig
MAGOH	0.0296031	0.00203926	Not Sig
RC3H2	0.0121941	0.00204002	Not Sig
ARPC5L	0.0931388	0.00205031	Not Sig
SF3B1	-0.0625499	0.00207296	Not Sig
YTHDF2	-0.00273278	0.00208458	Not Sig
CD2	0.0906782	0.00210881	Not Sig
EIF2S3	0.0118425	0.00214201	Not Sig
ST13	0.00311301	0.00220249	Not Sig
POLR2J3	-0.0872821	0.00221283	Not Sig
C12orf65	-0.0171277	0.00223916	Not Sig
LIMD2	0.0210901	0.0022395	Not Sig
FAM162A	0.0690194	0.00226312	Not Sig
GNG2	0.00666477	0.00226869	Not Sig
FNTA	0.0136577	0.00226905	Not Sig
TAF11	-0.110724	0.00231366	Not Sig
COMMD2	-0.00818113	0.00241307	Not Sig
PRNP	-0.0237779	0.00241337	Not Sig
RASGRP2	0.102667	0.00241957	Not Sig
FLT3LG	0.0891449	0.00246689	Not Sig
EIF3I	-0.0158066	0.0024952	Not Sig
RHEB	0.0207215	0.00250537	Not Sig
TBPL1	0.026217	0.0025124	Not Sig
ISG20	0.12853	0.00252382	Not Sig
CD5	0.0754981	0.00253027	Not Sig
EIF2AK2	-0.00908508	0.00260564	Not Sig
TOMM20	-0.0342854	0.00261285	Not Sig
TRABD2A	-0.000866845	0.00264843	Not Sig
ATF4	-0.0231953	0.00264895	Not Sig
CMTM6	0.0587719	0.00270773	Not Sig
NAA20	0.0636655	0.00271523	Not Sig
RAB4A	0.0459625	0.00271586	Not Sig
CDC40	0.0270743	0.00272509	Not Sig
FAM105A	0.0903181	0.00272768	Not Sig
MMD	0.0289812	0.00273671	Not Sig
TBCC	0.0592432	0.00275151	Not Sig
HAX1	0.0633872	0.00275963	Not Sig
MEAF6	0.046901	0.00276397	Not Sig
RBPJ	-0.0258863	0.00284536	Not Sig
PSMB9	0.0803473	0.00286779	Not Sig
TNFRSF25	-0.090133	0.00310193	Not Sig
BIRC6	-0.096404	0.00313175	Not Sig
RCAN3	0.0148267	0.00313924	Not Sig
AK6	0.055007	0.00342011	Not Sig
SETD2	-0.0832245	0.00342634	Not Sig
REEP5	-0.0393081	0.00344941	Not Sig
DDT	-0.0120609	0.00348053	Not Sig
FAM102A	0.0901689	0.00349272	Not Sig
LINC00493	0.00903979	0.00350658	Not Sig
2019-09-01	0.0388639	0.00361039	Not Sig
SNRNP200	0.0281783	0.00362156	Not Sig
CMTM3	-0.0938653	0.00363222	Not Sig
PDCD4	0.0808398	0.00364057	Not Sig
SNRPA	0.0220717	0.00368139	Not Sig
PPIA	0.036866	0.00371959	Not Sig
NDUFB2	0.0983438	0.00374774	Not Sig
DNTTIP2	-0.0132819	0.00385153	Not Sig
SRSF10	-0.0620478	0.00385348	Not Sig
GCC2	-0.0680892	0.00389047	Not Sig
ARRB2	0.0280775	0.00390622	Not Sig
ELF1	-0.0157175	0.00390945	Not Sig
C1orf43	0.05085	0.00391575	Not Sig
TMEM219	0.0969834	0.00393305	Not Sig
PUF60	0.0793164	0.00394654	Not Sig
RHOF	-0.0493758	0.00395847	Not Sig
ALDOA	0.0648871	0.00398054	Not Sig
DPM1	0.0156864	0.00405006	Not Sig
TSPAN14	0.0287057	0.00408288	Not Sig
PSMA7	0.0405444	0.00418301	Not Sig
EIF3L	0.068142	0.00419864	Not Sig
TMC8	0.0349475	0.00437623	Not Sig
GOLGB1	-0.128325	0.0044697	Not Sig
TMED4	0.0516936	0.00448843	Not Sig
NAMPT	-0.0049457	0.00451067	Not Sig
ATP5F1	0.0646734	0.0045118	Not Sig
PRDX6	0.0628043	0.00457478	Not Sig
CACUL1	-0.0199096	0.00461701	Not Sig
PYURF	0.0649812	0.00464011	Not Sig
LAPTM4A	0.0513033	0.00464861	Not Sig
VAMP2	0.0709456	0.00465281	Not Sig
RABGGTB	-0.0322595	0.0046762	Not Sig
ETS1	-0.0682817	0.00482902	Not Sig
SAP18	0.0559013	0.004892	Not Sig
PSMD11	0.0515722	0.00489798	Not Sig
RHOA	0.0167786	0.00503892	Not Sig
CCDC109B	-0.0754897	0.00510199	Not Sig
TNFAIP8	0.000316164	0.0051293	Not Sig
RBM42	0.0501809	0.00525838	Not Sig
ERP29	0.0770736	0.00530297	Not Sig
DPP7	0.0281544	0.00532025	Not Sig
USP47	-0.120103	0.00547463	Not Sig
ZFAND5	-0.0950208	0.00548627	Not Sig
PPP1CC	-0.00858014	0.00555757	Not Sig
CENPC	-0.0371616	0.00571883	Not Sig
CLK1	0.0750334	0.00576636	Not Sig
XRN2	0.1051	0.00582432	Not Sig
RBM26	-0.0157395	0.00583426	Not Sig
RAN	0.0688693	0.00583711	Not Sig
PGAM1	-0.0105832	0.00606169	Not Sig
LCK	0.0438753	0.00606343	Not Sig
SPCS2	-0.032381	0.0062126	Not Sig
SUPT16H	-0.0974623	0.00624879	Not Sig
ATP6AP2	0.0417175	0.00627731	Not Sig
NDUFB11	-0.00442981	0.00635616	Not Sig
PCGF5	0.0751665	0.00648136	Not Sig
CWC15	-0.0407036	0.00659524	Not Sig
CHCHD7	0.0271259	0.00663663	Not Sig
ABI1	0.0128505	0.00687822	Not Sig
TBRG1	-0.0354193	0.00689529	Not Sig
CNIH4	0.00727939	0.00697556	Not Sig
ELOVL5	-0.109236	0.00706866	Not Sig
CDK11B	-0.0686056	0.00713267	Not Sig
RBBP6	-0.0739913	0.00714689	Not Sig
TCAF2	0.0944334	0.00728125	Not Sig
RBM4	0.0783388	0.00728786	Not Sig
EIF2S1	-0.00284939	0.00729066	Not Sig
NDUFS5	-0.0074211	0.00730041	Not Sig
2019-09-09	0.0801229	0.00737477	Not Sig
NELFCD	0.0242215	0.00759026	Not Sig
THRA	-0.105242	0.00760228	Not Sig
CCDC90B	0.00885322	0.00787266	Not Sig
CCDC186	-0.0907735	0.00790406	Not Sig
ANKRD49	-0.0584466	0.00809313	Not Sig
TAX1BP1	0.0167143	0.00818899	Not Sig
SPTBN1	-0.0900309	0.00825915	Not Sig
LSM4	0.00187361	0.0083095	Not Sig
SRP19	0.0808956	0.00842959	Not Sig
ZNF451	-0.0937792	0.00850518	Not Sig
ATP5A1	0.0395709	0.00861622	Not Sig
XRCC6	0.0564129	0.00867677	Not Sig
SERINC5	0.0812482	0.00869613	Not Sig
COX14	0.0236231	0.00881816	Not Sig
EVL	0.0534629	0.00891875	Not Sig
SRSF4	-0.0807946	0.00906001	Not Sig
CYTH4	-0.02836	0.00908477	Not Sig
HLA-G	0.0369584	0.00960678	Not Sig
KMT2A	-0.110833	0.00963033	Not Sig
MRPL13	0.0356925	0.00966973	Not Sig
VDAC2	0.00642954	0.00967102	Not Sig
RAB33A	0.0756535	0.00974155	Not Sig
KHDRBS1	-0.0935366	0.00975537	Not Sig
CNOT7	0.103767	0.00984314	Not Sig
SF3A2	-0.0196648	0.0101011	Not Sig
FBL	0.0231818	0.0104374	Not Sig
CALM2	0.0171725	0.0104773	Not Sig
PPP1R15A	-0.0771089	0.0105386	Not Sig
REL	-0.0965922	0.0105755	Not Sig
RICTOR	0.0383603	0.0106168	Not Sig
IL10RA	-0.0729261	0.0107534	Not Sig
FAM60A	-0.049299	0.0108136	Not Sig
CDKN1B	0.00259354	0.0115315	Not Sig
TNFAIP3	-0.0716266	0.0115808	Not Sig
DSTN	-0.0157697	0.011666	Not Sig
PGLS	0.0853124	0.0116785	Not Sig
FAM96B	0.0876758	0.0116966	Not Sig
ARHGEF1	0.013668	0.011809	Not Sig
OAZ2	0.0494738	0.0119173	Not Sig
TUFM	0.073662	0.0120501	Not Sig
ELMSAN1	-0.0839596	0.0122164	Not Sig
TMEM243	0.0531767	0.012241	Not Sig
POLR2J	0.0644316	0.0123463	Not Sig
ATF6B	0.0284271	0.0123645	Not Sig
CYBA	0.0650788	0.012424	Not Sig
PDE3B	-0.101904	0.0126892	Not Sig
CEBPG	-0.0512334	0.0127119	Not Sig
MLX	0.051233	0.0129142	Not Sig
ZBTB43	-0.104879	0.012984	Not Sig
PRELID3B	0.0306662	0.013041	Not Sig
GLRX	0.0746142	0.0130859	Not Sig
EIF2S2	-0.0543601	0.0131832	Not Sig
CAPZB	0.0279774	0.0132441	Not Sig
USP3	-0.0463628	0.013409	Not Sig
ADPRM	0.0325165	0.0136195	Not Sig
SELM	8.44203e-05	0.0137184	Not Sig
DDHD1	-0.0461159	0.0138621	Not Sig
EEF1D	0.0584796	0.0140654	Not Sig
EIF1B	0.0628952	0.0141135	Not Sig
VPS26A	-0.044371	0.0143641	Not Sig
CD164	0.0501201	0.0145008	Not Sig
DEGS1	-0.0588668	0.0145425	Not Sig
RPS27L	0.0582267	0.0145592	Not Sig
ARL6IP5	0.00362501	0.0151006	Not Sig
TCEB2	-0.0647424	0.0151354	Not Sig
ACP1	0.00937195	0.0151606	Not Sig
GATA3	-0.102628	0.0153381	Not Sig
SRSF6	0.0324345	0.0155138	Not Sig
CTD-3184A7.4	0.122967	0.015525	Not Sig
VPS37B	-0.0379428	0.015635	Not Sig
SLIRP	0.0226592	0.0158402	Not Sig
LSM14A	0.0457212	0.0160059	Not Sig
AFTPH	-0.105836	0.0161812	Not Sig
PSMC1	0.032496	0.0165853	Not Sig
CFL1	0.0442058	0.0166713	Not Sig
VPS51	0.109744	0.0166762	Not Sig
MRPS15	0.0207455	0.01668	Not Sig
ILF2	0.00449072	0.016746	Not Sig
ASNSD1	-0.0200564	0.0167572	Not Sig
BIRC3	-0.0307458	0.0172166	Not Sig
RANBP2	-0.0199695	0.0172421	Not Sig
ARF6	-0.0619561	0.0174438	Not Sig
ETF1	0.0385196	0.0175137	Not Sig
AREG	0.108592	0.0176018	Not Sig
TFG	-0.0200904	0.0180032	Not Sig
EMC4	0.037273	0.018084	Not Sig
RPL5	0.0414754	0.0183124	Not Sig
RBBP4	0.00129009	0.0184654	Not Sig
NFKB1	-0.0776388	0.0185415	Not Sig
CD48	0.0119853	0.0185445	Not Sig
CEP85L	-0.0731412	0.0186024	Not Sig
RBM25	-0.0462209	0.0186832	Not Sig
CCNL1	-0.0634955	0.01869	Not Sig
MDH1	-0.00950501	0.0189267	Not Sig
PHF5A	0.00902009	0.0193685	Not Sig
AIMP1	0.0261731	0.0194763	Not Sig
GRB2	-0.0125003	0.0195499	Not Sig
BLOC1S2	0.0600107	0.0202014	Not Sig
FDFT1	0.0345262	0.0203581	Not Sig
PFN1	0.0164457	0.0205072	Not Sig
SP100	-0.0179512	0.0205317	Not Sig
SUZ12	-0.111811	0.0206199	Not Sig
USP15	-0.0389281	0.0209244	Not Sig
SNRPN	0.0689527	0.0210605	Not Sig
RBM7	0.0505539	0.0213634	Not Sig
MIER1	-0.0420026	0.02155	Not Sig
COX6C	0.0657771	0.0216025	Not Sig
PEF1	0.0483028	0.0216184	Not Sig
PSMD13	0.00313937	0.0216876	Not Sig
YME1L1	-0.0681345	0.0219768	Not Sig
NONO	-0.0124121	0.0221033	Not Sig
IGBP1	-0.027498	0.0221885	Not Sig
LAMTOR3	0.0329297	0.0222845	Not Sig
SF3B2	-0.00678405	0.0229256	Not Sig
PSMD8	0.0736071	0.0229893	Not Sig
SMC5	-0.0834866	0.0230172	Not Sig
YWHAZ	-0.0450845	0.0231331	Not Sig
SNX3	0.0179479	0.023164	Not Sig
BRWD1	-0.0726317	0.0232664	Not Sig
SLC25A5	0.0218637	0.0237444	Not Sig
ZBED6	-0.0848455	0.0237936	Not Sig
STX5	0.0178455	0.0238222	Not Sig
ARL4C	-0.102318	0.0238808	Not Sig
TTF2	-0.0872389	0.0242657	Not Sig
COPA	-0.0601483	0.0244497	Not Sig
C9orf142	0.0881786	0.0247196	Not Sig
YWHAB	0.0197334	0.0249094	Not Sig
CLDND1	-0.0493702	0.0249102	Not Sig
SMARCE1	-0.00891229	0.0250487	Not Sig
ZNF350	0.0224314	0.0250567	Not Sig
MRPL41	0.00108023	0.0250865	Not Sig
SF3B5	0.038862	0.0252152	Not Sig
PAG1	-0.0522651	0.0254517	Not Sig
NCOR1	0.0476601	0.0254533	Not Sig
OCIAD2	0.100976	0.0254752	Not Sig
PSMA3	0.0125608	0.0256797	Not Sig
RPL22L1	-0.0153679	0.025945	Not Sig
ERP44	0.0174866	0.0260862	Not Sig
MLLT6	0.00736347	0.0261301	Not Sig
RHBDD2	0.0769887	0.0261704	Not Sig
SNRK	0.0303146	0.0263563	Not Sig
CD247	0.0128272	0.0266594	Not Sig
TSN	0.0127389	0.0268354	Not Sig
SSR4	0.0151199	0.0271357	Not Sig
ACTR2	-0.0387791	0.027162	Not Sig
2019-09-02	-0.0836149	0.027183	Not Sig
BEX4	0.0228209	0.0277598	Not Sig
BCAS2	0.0483206	0.0278338	Not Sig
HINT1	0.0501842	0.0279336	Not Sig
RALY	0.03255	0.0281042	Not Sig
POLR2C	0.0559471	0.0281839	Not Sig
VCPKMT	-0.0391933	0.0284878	Not Sig
SNRPD1	0.0141333	0.0285365	Not Sig
PPP1R2	0.0643613	0.0289547	Not Sig
SCML1	0.0561948	0.0289723	Not Sig
MLF2	0.00862541	0.0292643	Not Sig
SMU1	-0.0230813	0.029601	Not Sig
MT1X	-0.0981962	0.0296782	Not Sig
SSBP1	-0.00919584	0.0300362	Not Sig
MSI2	-0.0275167	0.030494	Not Sig
TCF7	-0.0822642	0.030509	Not Sig
XBP1	-0.0918975	0.0305612	Not Sig
SZRD1	-0.0233351	0.0307454	Not Sig
ZNF638	-0.0790413	0.0310012	Not Sig
ZNRD1	-0.0445004	0.0315657	Not Sig
CD37	0.0483171	0.0321895	Not Sig
MRPS10	0.0576501	0.0326897	Not Sig
HP1BP3	-0.062067	0.033047	Not Sig
JUNB	0.10158	0.0331209	Not Sig
LRRFIP1	-0.0069255	0.0332796	Not Sig
DHX36	-0.0128362	0.0336864	Not Sig
BDP1	0.0321065	0.0337457	Not Sig
COX19	-0.0254346	0.0340824	Not Sig
DNAJB9	-0.0240242	0.0343714	Not Sig
LINC00969	-0.0797385	0.0343933	Not Sig
ARL14EP	0.0642946	0.0347926	Not Sig
TXN2	-0.0012531	0.0351069	Not Sig
THUMPD1	-0.021309	0.0368223	Not Sig
PSMD6	0.021543	0.0372971	Not Sig
VAMP8	0.0396861	0.0378605	Not Sig
ZNF274	0.0750874	0.0379127	Not Sig
POLR2A	-0.0176977	0.0379148	Not Sig
GTF2F1	-0.0648951	0.0385497	Not Sig
ATP5O	0.0573544	0.0389212	Not Sig
OFD1	0.0311004	0.0389314	Not Sig
PPP2CA	0.0310865	0.0391926	Not Sig
CSTB	-0.0958489	0.039324	Not Sig
PTMA	0.0720733	0.0395905	Not Sig
SNX9	-0.0699675	0.0396067	Not Sig
SEC61G	0.0123424	0.0398803	Not Sig
NFKBIZ	-0.0706272	0.040817	Not Sig
SREK1IP1	-0.0186272	0.0411546	Not Sig
DDX1	-0.00347669	0.0415021	Not Sig
GRPEL1	-0.0350451	0.0420284	Not Sig
SRPRA	-0.0123126	0.0422615	Not Sig
CD3E	0.0778933	0.0422716	Not Sig
SYTL3	0.0572516	0.0423107	Not Sig
MTRNR2L10	0.0267537	0.0423395	Not Sig
UGP2	0.0374833	0.0429999	Not Sig
UQCRH	-0.0114264	0.0432844	Not Sig
NUDT21	0.00302409	0.0436079	Not Sig
PDAP1	0.0618618	0.0436524	Not Sig
GBAS	0.0161659	0.0437851	Not Sig
RBM5	-0.0110488	0.0443627	Not Sig
MTCH1	-0.0785625	0.0448507	Not Sig
COX6A1	0.0569068	0.044852	Not Sig
AIM1	0.050292	0.04603	Not Sig
CGGBP1	-0.0306992	0.0466517	Not Sig
SUPT4H1	0.0514923	0.0466657	Not Sig
MRPS7	0.0748046	0.0466848	Not Sig
RPL7A	0.0418441	0.0468589	Not Sig
ZNF131	0.00203682	0.0471224	Not Sig
ATP5L	-0.0558609	0.0476819	Not Sig
RAB18	-0.00690769	0.0483124	Not Sig
APOL6	0.00672904	0.0484953	Not Sig
MRPL33	0.00282349	0.0486077	Not Sig
TGFBR2	0.0320437	0.0487276	Not Sig
UBE2V2	0.0415996	0.048827	Not Sig
ABHD14B	0.00264934	0.0489528	Not Sig
BECN1	0.0255915	0.0493659	Not Sig
PPP1R10	-0.0984348	0.0493757	Not Sig
C9orf78	0.0499224	0.0502743	Not Sig
ZFAND2A	0.0249728	0.0502896	Not Sig
TRBC2	0.0702474	0.0509903	Not Sig
CCNG1	0.0407511	0.0517943	Not Sig
ANXA2R	0.0591963	0.0519819	Not Sig
RNF113A	0.0255334	0.0526632	Not Sig
PSIP1	-0.0395009	0.0528011	Not Sig
PKN2	-0.074094	0.0530113	Not Sig
DNAJB2	0.0940169	0.0536813	Not Sig
C14orf2	-0.0227462	0.0538454	Not Sig
IKZF5	0.0145576	0.0545065	Not Sig
COPS2	-0.0480206	0.0546245	Not Sig
SMIM19	0.0652398	0.0546847	Not Sig
HSPA8	-0.0100184	0.0562713	Not Sig
NR3C1	-0.0403658	0.056706	Not Sig
ATP5J	0.0541136	0.057234	Not Sig
TIMM10	-0.0709812	0.0584415	Not Sig
EVI2A	0.0270094	0.0586193	Not Sig
GON4L	0.0259534	0.0589297	Not Sig
TPRKB	0.0672162	0.0594694	Not Sig
TMEM9B	0.0528713	0.059505	Not Sig
TIAL1	-0.110702	0.0597532	Not Sig
MAP2K7	0.0206891	0.0597648	Not Sig
EWSR1	-0.0198411	0.0603803	Not Sig
STK4	-0.00449001	0.0605987	Not Sig
USE1	0.0439251	0.0613081	Not Sig
THUMPD3	0.0155968	0.0614101	Not Sig
ZNF430	0.0714271	0.0617064	Not Sig
CSRNP1	-0.0959203	0.062122	Not Sig
GAPVD1	-0.0550549	0.0624971	Not Sig
CHURC1	-0.0319518	0.0627999	Not Sig
NXF1	0.0203215	0.0629892	Not Sig
C11orf31	-0.0183026	0.0631485	Not Sig
CCNH	0.00235909	0.0633896	Not Sig
NDUFS2	-0.00830925	0.0635825	Not Sig
THAP7	0.0489499	0.0644568	Not Sig
HIGD2A	0.0435587	0.0645626	Not Sig
ZC3H13	0.0334241	0.0654516	Not Sig
UBA52	0.0391659	0.0659257	Not Sig
IRF9	0.0838668	0.0659262	Not Sig
UXT	0.0417422	0.0660468	Not Sig
N4BP2L2	0.041046	0.0660921	Not Sig
TMEM14B	0.036151	0.0665125	Not Sig
RNF181	0.00763071	0.0667873	Not Sig
AMZ2	-0.0299813	0.0682637	Not Sig
CHMP2B	0.0664234	0.0702655	Not Sig
SHFM1	-0.0310093	0.0702971	Not Sig
COX17	-0.054825	0.070894	Not Sig
FAM32A	0.0984946	0.0715219	Not Sig
FNIP1	-0.0467826	0.0717891	Not Sig
STK17B	-0.0933314	0.0721004	Not Sig
TCTN3	0.0229967	0.0721224	Not Sig
ETFDH	-0.0273361	0.0727149	Not Sig
SLFN5	-0.107461	0.0733399	Not Sig
TESPA1	-0.0853662	0.0733789	Not Sig
RPL36AL	-0.0456111	0.0734513	Not Sig
SNX6	-0.0362591	0.0735553	Not Sig
SPTAN1	-0.091317	0.0735837	Not Sig
RP11-160E2.6	0.0987628	0.0737721	Not Sig
TCP11L2	0.0209497	0.0740398	Not Sig
NPAT	-0.0893237	0.0747941	Not Sig
TMEM57	-0.033568	0.0754446	Not Sig
TAPBP	-0.055416	0.0759907	Not Sig
LAPTM5	0.0537397	0.0765317	Not Sig
BOD1L1	-0.0352166	0.0774551	Not Sig
ZNHIT3	0.065991	0.0781843	Not Sig
UBXN1	-0.0324983	0.078822	Not Sig
DERL1	0.0539523	0.0805335	Not Sig
COX5A	0.0277706	0.0810815	Not Sig
FDX1	0.000197141	0.0811143	Not Sig
SLC44A2	0.0267803	0.0822514	Not Sig
CD47	0.00886411	0.083153	Not Sig
NHP2	-0.00269292	0.0841136	Not Sig
CHMP7	-0.0122631	0.0852242	Not Sig
TRMT112	0.070397	0.0854179	Not Sig
UQCRFS1	0.00317626	0.0861987	Not Sig
FKBP11	-0.0572384	0.0870274	Not Sig
PDIA3	0.0275207	0.0874666	Not Sig
PABPC1	0.0594594	0.0875935	Not Sig
TCEA1	-0.0317278	0.0878498	Not Sig
BRD2	-0.0347656	0.0886043	Not Sig
MTDH	0.046275	0.0886861	Not Sig
CDKN2AIP	-0.0179707	0.0890275	Not Sig
HECTD1	-0.0722484	0.0897252	Not Sig
TSTD1	0.0649627	0.0900615	Not Sig
CMC2	-0.0539814	0.0902457	Not Sig
CCDC66	-0.0645805	0.0911254	Not Sig
NCL	0.0344852	0.0913297	Not Sig
ZNF281	-0.106887	0.0925832	Not Sig
ESCO1	-0.0958774	0.0926186	Not Sig
SMAP2	0.0232994	0.0960491	Not Sig
ARPC5	0.0275956	0.0970745	Not Sig
MYCBP2	-0.0767245	0.0977924	Not Sig
UBQLN2	0.0100684	0.0985824	Not Sig
ARL4A	0.0219541	0.100594	Not Sig
NEU1	-0.100447	0.100713	Not Sig
UFC1	0.0413874	0.100754	Not Sig
DCP2	-0.0681327	0.101899	Not Sig
DAP3	0.0354132	0.102029	Not Sig
LINC-PINT	0.0424431	0.102376	Not Sig
NEMF	0.043846	0.103496	Not Sig
USMG5	-0.07444	0.10388	Not Sig
TRAC	0.0930908	0.104687	Not Sig
SH2D1A	-0.0118607	0.105443	Not Sig
TACC1	0.00500087	0.106093	Not Sig
C12orf57	-0.0105448	0.107403	Not Sig
RB1CC1	-0.0844798	0.107679	Not Sig
FYTTD1	0.0284581	0.108229	Not Sig
CSNK1E	0.0438251	0.108518	Not Sig
ZNF326	0.0321077	0.108878	Not Sig
ATAD2	-0.0976858	0.109081	Not Sig
MLXIP	-0.0132793	0.109656	Not Sig
GOSR1	0.006478	0.110481	Not Sig
SYAP1	0.0587494	0.110703	Not Sig
CNOT1	-0.070397	0.11137	Not Sig
MAP3K2	0.0132641	0.112859	Not Sig
ZRANB2	-0.0933056	0.112918	Not Sig
P2RY10	-0.0108841	0.113917	Not Sig
MDH2	-0.00595294	0.115035	Not Sig
LSM6	0.0650608	0.115766	Not Sig
SNW1	0.00336589	0.11666	Not Sig
HSPB1	-0.065798	0.118753	Not Sig
TRAF3IP3	0.0667926	0.119191	Not Sig
UNC119	-0.0944093	0.12169	Not Sig
NDUFV2	0.00489044	0.122892	Not Sig
MAX	0.00148127	0.124871	Not Sig
YWHAQ	-0.0172816	0.125394	Not Sig
DRG1	0.0411821	0.126485	Not Sig
DHRS7	0.0567575	0.128952	Not Sig
NAA50	-0.0126753	0.130394	Not Sig
MYEOV2	-0.0334476	0.131753	Not Sig
USP16	0.0215472	0.13191	Not Sig
PFDN2	0.0286137	0.132365	Not Sig
IFRD1	-0.0401541	0.13255	Not Sig
EDF1	0.0410005	0.133093	Not Sig
ZFR	-0.0863239	0.134291	Not Sig
CHIC2	0.0283731	0.134504	Not Sig
HPS4	0.0190727	0.135845	Not Sig
PSMA1	0.070242	0.137663	Not Sig
RNASEH1	0.0421094	0.138334	Not Sig
UQCRC2	0.0379707	0.140009	Not Sig
BTG3	-0.0647007	0.140104	Not Sig
PRPF38B	-0.0014294	0.140345	Not Sig
RPF1	0.0573299	0.142723	Not Sig
RBM17	-0.0116426	0.143765	Not Sig
GNL3	0.00474335	0.144184	Not Sig
MORF4L1	0.0221224	0.14752	Not Sig
LINC01481	0.00185662	0.151542	Not Sig
DRAM2	0.00457158	0.152055	Not Sig
SRRM2	-0.0316128	0.153112	Not Sig
WSB1	-0.0255669	0.154597	Not Sig
MYLIP	0.0129714	0.154871	Not Sig
MRPS35	0.0563739	0.155878	Not Sig
PPIL4	-0.0208802	0.156438	Not Sig
SPINT2	-0.0722147	0.157805	Not Sig
NOP58	-0.0599887	0.158327	Not Sig
SRSF11	-0.00420514	0.162095	Not Sig
GGNBP2	-0.0575431	0.162453	Not Sig
TOPORS	-0.0584242	0.162562	Not Sig
SESN1	-0.0934176	0.162987	Not Sig
FXYD5	0.0896155	0.163402	Not Sig
SEPW1	0.0384759	0.164078	Not Sig
MLLT3	-0.0953765	0.164795	Not Sig
GSTP1	0.0318443	0.164892	Not Sig
NECAP2	-0.0761672	0.165576	Not Sig
NDUFA6	0.0705665	0.166496	Not Sig
2019-03-05	0.00272858	0.166517	Not Sig
CASP8	0.0320443	0.167708	Not Sig
CORO7	-0.0100822	0.168551	Not Sig
PCBP2	-0.0115348	0.16911	Not Sig
MSN	-0.0297177	0.169159	Not Sig
RNF126	0.0053593	0.170321	Not Sig
C6orf48	0.00544042	0.171421	Not Sig
GMFB	-0.0242783	0.172054	Not Sig
NDUFA9	0.0414553	0.172992	Not Sig
NRBP1	0.0055815	0.173113	Not Sig
TTTY15	0.0665302	0.17321	Not Sig
AKAP9	-0.0519632	0.173237	Not Sig
RELA	0.0491758	0.173728	Not Sig
PHIP	-0.00786035	0.173985	Not Sig
HERPUD1	0.076657	0.174044	Not Sig
SYF2	0.00800044	0.179874	Not Sig
USP8	-0.039025	0.180178	Not Sig
NOP56	0.0365518	0.180359	Not Sig
BFAR	0.0141692	0.183102	Not Sig
EIF3D	0.0357386	0.187047	Not Sig
RBMX2	0.0113398	0.189259	Not Sig
OXA1L	0.0435824	0.191672	Not Sig
CIR1	0.0522277	0.193278	Not Sig
BAG1	-0.0858005	0.194288	Not Sig
TUBGCP2	-0.0583122	0.206717	Not Sig
SRSF7	0.0318646	0.20752	Not Sig
MBD5	0.0223524	0.208325	Not Sig
PSMB4	0.0217941	0.209817	Not Sig
SIN3A	-0.0810857	0.209953	Not Sig
IK	0.0190886	0.210154	Not Sig
ESF1	0.0519213	0.211628	Not Sig
PQBP1	0.0284128	0.212034	Not Sig
C20orf24	-0.0701741	0.21319	Not Sig
C11orf1	-0.00348131	0.221922	Not Sig
NAE1	0.0566116	0.221959	Not Sig
SPG7	0.00830766	0.223961	Not Sig
TRAPPC3	-0.024072	0.224583	Not Sig
AUP1	0.0268724	0.225842	Not Sig
TDP2	0.0224314	0.226199	Not Sig
UBXN6	0.0612657	0.227199	Not Sig
FAM133B	-0.00784099	0.227635	Not Sig
SAP30BP	0.0107672	0.227918	Not Sig
CD99	0.0222496	0.228392	Not Sig
KLHL24	0.0136756	0.230329	Not Sig
MTERF4	0.0296574	0.233529	Not Sig
TMEM256	-0.0489933	0.235266	Not Sig
TERF2IP	-0.0195141	0.238849	Not Sig
HNRNPU	-0.00976303	0.239931	Not Sig
ABCB1	0.00180045	0.240426	Not Sig
COQ10B	0.0261137	0.241214	Not Sig
CDC37L1	0.0602319	0.241337	Not Sig
HELZ	-0.0696147	0.242145	Not Sig
TPM3	-0.0217731	0.246247	Not Sig
JMJD6	-0.0155957	0.249547	Not Sig
OLA1	0.00612064	0.24986	Not Sig
CELF2	0.0141347	0.259627	Not Sig
MT2A	0.133329	0.260936	Not Sig
RP11-347P5.1	0.0763871	0.26374	Not Sig
FAM53C	-0.0522988	0.265574	Not Sig
WBP4	0.0442908	0.268882	Not Sig
MZT2A	-0.0116088	0.269386	Not Sig
SUMF2	0.04404	0.270171	Not Sig
SMG1	-0.0830458	0.272174	Not Sig
PHF20L1	-0.0150256	0.279959	Not Sig
RAB14	-0.0199507	0.285604	Not Sig
SPAG7	0.0146208	0.288729	Not Sig
DDX24	-0.0171658	0.292473	Not Sig
AKIRIN2	-0.0612495	0.304745	Not Sig
DNPEP	0.0112485	0.309044	Not Sig
CCDC174	-0.0756341	0.310576	Not Sig
AKAP8	0.0206778	0.310602	Not Sig
KLHDC2	-0.00734417	0.313661	Not Sig
SNRPE	0.0572315	0.319823	Not Sig
SGTB	-0.0268578	0.32531	Not Sig
MAPRE1	0.0675088	0.327597	Not Sig
RSL24D1	-0.023494	0.328417	Not Sig
MOB4	0.037461	0.329339	Not Sig
PSMD4	0.0175577	0.330524	Not Sig
PFDN4	-0.0270146	0.334975	Not Sig
LCP1	-0.0831149	0.338422	Not Sig
IKZF1	0.100169	0.34533	Not Sig
FAM118A	0.0910748	0.345704	Not Sig
TFAM	-0.00903478	0.348801	Not Sig
NOSIP	0.0283743	0.350845	Not Sig
PSMC3	-0.0186659	0.353636	Not Sig
RBL2	-0.0652191	0.358421	Not Sig
ATXN2L	-0.0897553	0.360417	Not Sig
SEC63	-0.061358	0.360636	Not Sig
DLD	0.0423219	0.36232	Not Sig
DNAJC7	0.00960587	0.371243	Not Sig
PPP2R2A	0.00675472	0.372691	Not Sig
DAD1	-0.0121401	0.372781	Not Sig
THYN1	0.0222501	0.378481	Not Sig
CD74	-0.0807122	0.380005	Not Sig
IDS	-0.0702444	0.382397	Not Sig
TGIF1	-0.0171097	0.383606	Not Sig
EIF5A	0.122779	0.388847	Not Sig
PRKCH	0.0167098	0.39366	Not Sig
GRAMD1A	0.0749876	0.394195	Not Sig
DLST	-0.015881	0.399084	Not Sig
HLA-DPB1	0.0239957	0.399854	Not Sig
WBP2	0.0272388	0.402888	Not Sig
APH1A	0.0224498	0.414341	Not Sig
SRGN	0.0631024	0.41796	Not Sig
FAM103A1	0.00216566	0.417978	Not Sig
ZBTB10	-0.0770101	0.420128	Not Sig
RAP1A	-0.00947341	0.420356	Not Sig
ARMC8	0.0272966	0.421679	Not Sig
ATRX	-0.101046	0.440473	Not Sig
ENY2	-0.0255141	0.446264	Not Sig
SRSF8	-0.0359587	0.448851	Not Sig
DNAJC8	0.0189509	0.451378	Not Sig
SLC25A26	0.031154	0.451378	Not Sig
HADHA	-0.0160364	0.454805	Not Sig
CNN2	0.057435	0.459821	Not Sig
PTAR1	0.0462236	0.460115	Not Sig
ILF3-AS1	0.0227909	0.460858	Not Sig
DDX27	0.0436342	0.461419	Not Sig
RPL23	0.0429471	0.46208	Not Sig
PTP4A1	0.0453612	0.467295	Not Sig
CNPY2	-0.04598	0.470945	Not Sig
CTNNB1	-0.00465409	0.472909	Not Sig
NUFIP2	-0.0763386	0.473019	Not Sig
MPHOSPH10	0.000595957	0.474635	Not Sig
2019-09-06	0.0359126	0.480077	Not Sig
DDB1	-0.0882588	0.484641	Not Sig
PLK3	-0.0528913	0.48825	Not Sig
NIN	-0.095722	0.489171	Not Sig
EMC3	-0.00860451	0.494682	Not Sig
ISCA2	0.034539	0.495586	Not Sig
SMIM10L1	0.000285933	0.501088	Not Sig
DBF4	0.00354832	0.504324	Not Sig
BCLAF1	-0.0733163	0.504335	Not Sig
RUNX3	-0.0570308	0.504393	Not Sig
CCDC88C	-0.0581938	0.507932	Not Sig
PRR13	-0.00156281	0.512924	Not Sig
YPEL3	-1.83983e-05	0.514471	Not Sig
NDUFA10	0.0209972	0.52588	Not Sig
MORF4L2	0.041115	0.532432	Not Sig
TM2D3	-0.0386536	0.534108	Not Sig
KIF20B	0.0235893	0.536057	Not Sig
LLPH	0.0441636	0.537366	Not Sig
CCNDBP1	0.0275276	0.541687	Not Sig
MRPL32	-0.039292	0.542655	Not Sig
SNHG9	-0.0633945	0.544839	Not Sig
IMP4	0.0653933	0.545855	Not Sig
SNRPA1	-0.0429879	0.545993	Not Sig
BRD4	0.0349602	0.550926	Not Sig
ADD3	0.0509154	0.559379	Not Sig
ZNF431	-0.0335867	0.562649	Not Sig
XPO4	0.0120197	0.569999	Not Sig
LARP7	0.0395692	0.579442	Not Sig
KDELR1	-0.0406822	0.579984	Not Sig
RWDD1	0.0423982	0.583423	Not Sig
HNRNPC	-0.0397848	0.585654	Not Sig
SETD5	-0.0978713	0.586628	Not Sig
ACTR3	-0.00510164	0.597872	Not Sig
MTF2	0.00229061	0.599264	Not Sig
CHMP2A	0.0625192	0.607633	Not Sig
RORA	-0.0502102	0.60863	Not Sig
ZMAT2	0.0294907	0.612611	Not Sig
THOC2	-0.0749443	0.621388	Not Sig
IP6K1	0.0568999	0.621449	Not Sig
PSME2	0.0516629	0.622113	Not Sig
ARFGAP2	-0.0546076	0.622748	Not Sig
EIF3H	0.0557708	0.627815	Not Sig
THUMPD3-AS1	-0.0330417	0.645646	Not Sig
ATG12	0.0463707	0.648505	Not Sig
SCAF11	-0.0420414	0.658676	Not Sig
HNRNPDL	-0.0203082	0.66178	Not Sig
ZNF428	0.0822321	0.662582	Not Sig
LINC00657	-0.0205476	0.682365	Not Sig
TBCA	0.0715327	0.689893	Not Sig
RABAC1	-0.021426	0.712432	Not Sig
RNPS1	0.0611949	0.717143	Not Sig
CASP4	-0.0482455	0.722864	Not Sig
CNOT2	-0.0369467	0.745328	Not Sig
SERTAD1	-0.0138811	0.748075	Not Sig
RSF1	0.0127803	0.748211	Not Sig
QARS	0.0522941	0.752388	Not Sig
DYNLT3	0.00806983	0.7536	Not Sig
OTUB1	0.0360409	0.756045	Not Sig
LONP2	-0.0379519	0.759531	Not Sig
GNL1	-0.0478533	0.773049	Not Sig
PTPN6	-0.079273	0.788738	Not Sig
H2AFV	-0.0722919	0.789693	Not Sig
PRKCSH	0.00852336	0.798831	Not Sig
MYC	0.132055	0.817479	Not Sig
ILF3	-0.0248569	0.824384	Not Sig
CHMP4A	-0.00596324	0.842611	Not Sig
CBX6	-0.0631406	0.84658	Not Sig
KDM2A	0.00102186	0.863463	Not Sig
EIF4E	0.0224187	0.889458	Not Sig
ISG20L2	-0.0165712	0.917554	Not Sig
GLOD4	0.0143523	0.940625	Not Sig
KPNA1	-0.0706796	0.959326	Not Sig
RNMT	-0.0213606	0.959496	Not Sig
ADPGK	-0.0267056	0.969088	Not Sig
HMCES	0.00828179	0.971321	Not Sig
SURF4	-0.00370082	0.980392	Not Sig
MCL1	0.0374216	0.980609	Not Sig
SEC23A	-0.0175513	0.983313	Not Sig
PPM1B	0.0783512	1	Not Sig
ORMDL3	0.015848	1	Not Sig
ZNF791	0.0103206	1	Not Sig
ZNF622	-0.00109819	1	Not Sig
CEBPZ	-0.0331295	1	Not Sig
FXR1	-0.00168903	1	Not Sig
DRAP1	0.0159436	1	Not Sig
PAFAH1B1	-0.00952105	1	Not Sig
KMT2C	-0.0931881	1	Not Sig
CALR	0.0137624	1	Not Sig
LAMTOR1	0.0988478	1	Not Sig
CCAR1	-0.0368088	1	Not Sig
C6orf62	-0.0584459	1	Not Sig
SS18L2	-0.0110831	1	Not Sig
ZFP36	-0.0785321	1	Not Sig
PDE4D	0.0730821	1	Not Sig
ZCRB1	0.0426148	1	Not Sig
TMEM258	-0.00424355	1	Not Sig
WHSC1L1	-0.0516736	1	Not Sig
PIM2	0.0291784	1	Not Sig
OTUD6B-AS1	-0.0517241	1	Not Sig
TMEM41B	0.0356379	1	Not Sig
FBXO21	0.0343592	1	Not Sig
EIF6	0.0174289	1	Not Sig
UBE2D2	0.0318216	1	Not Sig
TIMM17A	0.0231678	1	Not Sig
LUC7L3	-0.0401741	1	Not Sig
RTFDC1	0.0630621	1	Not Sig
FUBP1	-0.0343263	1	Not Sig
ATM	-0.0388517	1	Not Sig
PAK2	-0.072629	1	Not Sig
UBQLN1	-0.0322494	1	Not Sig
PIK3R1	-0.0882651	1	Not Sig
CCND3	-0.0766778	1	Not Sig
BRMS1	0.0205537	1	Not Sig
CLINT1	-0.076269	1	Not Sig
ANP32E	-0.0386164	1	Not Sig
MTPN	0.00100169	1	Not Sig
DYNC1H1	0.0371311	1	Not Sig
ARGLU1	-0.00568633	1	Not Sig
SLTM	0.0228965	1	Not Sig
PSMF1	0.0461658	1	Not Sig
PPP1R12A	-0.0105945	1	Not Sig
KRAS	-0.0441684	1	Not Sig
IREB2	0.00342085	1	Not Sig
DDA1	-0.0121509	1	Not Sig
OTUD5	-0.00817288	1	Not Sig
IER2	-0.0877298	1	Not Sig
APEX1	0.0423453	1	Not Sig
MRPL50	0.0254062	1	Not Sig
TGFB1	-0.0834091	1	Not Sig
WDR43	-0.00932273	1	Not Sig
MMADHC	0.0212445	1	Not Sig
FOS	-0.0120898	1	Not Sig
TUBA4A	0.0706133	1	Not Sig
GUK1	0.00364806	1	Not Sig
TMEM183A	0.0210835	1	Not Sig
WDR74	0.0222893	1	Not Sig
SH3GLB1	-0.0352053	1	Not Sig
IL27RA	-0.0224055	1	Not Sig
ATXN8OS	-0.108727	1	Not Sig
MRPS36	-0.0470374	1	Not Sig
LY6E	-0.0430162	1	Not Sig
TUBB4B	-0.0741921	1	Not Sig
CRLF3	0.0116901	1	Not Sig
CLNS1A	-0.0235685	1	Not Sig
CCNC	0.0380099	1	Not Sig
CCT3	0.0269285	1	Not Sig
PCMT1	0.0343013	1	Not Sig
TTC17	-0.0503823	1	Not Sig
CREBBP	0.0234889	1	Not Sig
MDM4	0.00945885	1	Not Sig
PNPLA8	0.0092512	1	Not Sig
HSP90B1	-0.0606026	1	Not Sig
WAC	0.000217096	1	Not Sig
RPL4	0.0365083	1	Not Sig
SRP54	-0.0720143	1	Not Sig
U2AF1L4	0.0307285	1	Not Sig
JAGN1	0.0144699	1	Not Sig
KLF13	0.0402352	1	Not Sig
CRTC2	-0.00805807	1	Not Sig
ABCE1	0.0366491	1	Not Sig
PAFAH1B2	0.00893564	1	Not Sig
NHSL2	-0.0193591	1	Not Sig
PHLDB3	0.0245711	1	Not Sig
PCBP1	0.0285047	1	Not Sig
ZFP36L1	-0.00153595	1	Not Sig
PAPD4	-0.0624138	1	Not Sig
H2AFJ	-0.0549162	1	Not Sig
AFF4	-0.0293511	1	Not Sig
TXNL1	0.00460995	1	Not Sig
INSIG1	0.058289	1	Not Sig
WDR33	-0.0081286	1	Not Sig
NUP54	-0.0479461	1	Not Sig
FIS1	0.0288007	1	Not Sig
DNAJB11	-0.0078469	1	Not Sig
HNRNPA3	0.021018	1	Not Sig
GADD45B	-0.0758872	1	Not Sig
TRIP11	-0.0594447	1	Not Sig
SLC37A3	-0.00100741	1	Not Sig
CLPP	0.0146041	1	Not Sig
VAPA	-0.00750258	1	Not Sig
PTP4A2	0.0253921	1	Not Sig
YWHAE	-0.0482897	1	Not Sig
NOP10	0.0121995	1	Not Sig
SNHG12	-0.0594729	1	Not Sig
HSP90AB1	-0.0367572	1	Not Sig
MRPL18	0.0296446	1	Not Sig
CTD-2090I13.1	-0.0350478	1	Not Sig
PRPF8	0.0176095	1	Not Sig
SLC38A1	-0.00984692	1	Not Sig
TAF15	-0.072851	1	Not Sig
KPNA6	0.00133803	1	Not Sig
KLF7	-0.0228029	1	Not Sig
PSMA3-AS1	0.0450028	1	Not Sig
FDPS	0.0121156	1	Not Sig
CFLAR	-0.0470624	1	Not Sig
PTRHD1	0.0255773	1	Not Sig
TIPRL	0.0721104	1	Not Sig
PLIN2	0.0227764	1	Not Sig
MRPS30	0.0352494	1	Not Sig
C19orf66	-0.0705832	1	Not Sig
PSMB2	0.0228732	1	Not Sig
XPC	-0.00820128	1	Not Sig
NEDD8	0.0413442	1	Not Sig
ABT1	0.0437397	1	Not Sig
TRAPPC1	0.0157125	1	Not Sig
RNH1	0.0310007	1	Not Sig
RAC2	-0.0587776	1	Not Sig
NAP1L1	-0.0489937	1	Not Sig
PTPN1	-0.00966541	1	Not Sig
SNHG19	-0.0771913	1	Not Sig
SMG6	-0.0582838	1	Not Sig
ERO1B	-0.00359373	1	Not Sig
LYRM2	0.000862924	1	Not Sig
TGS1	0.00554696	1	Not Sig
ENTPD4	-0.0604217	1	Not Sig
IL16	-0.0299226	1	Not Sig
CD53	-0.0228483	1	Not Sig
MIF	0.0129899	1	Not Sig
TCERG1	-0.0235873	1	Not Sig
GINM1	-0.0620485	1	Not Sig
RCSD1	-0.0581189	1	Not Sig
CCNK	-0.0459714	1	Not Sig
SMARCC2	-0.0559166	1	Not Sig
IDH2	-0.00333005	1	Not Sig
CD46	-0.0523658	1	Not Sig
LBR	-0.0616387	1	Not Sig
KIAA1143	-0.0403201	1	Not Sig
IQGAP1	-0.0370776	1	Not Sig
EMC7	0.0112443	1	Not Sig
ZMYM2	0.0305142	1	Not Sig
SPCS3	0.0307133	1	Not Sig
PSMC2	0.0334291	1	Not Sig
ELF2	-0.0286528	1	Not Sig
NRBF2	-0.0806021	1	Not Sig
EMC10	0.0300051	1	Not Sig
GLTSCR2	0.0513031	1	Not Sig
MBP	0.0188448	1	Not Sig
NDE1	-0.0463745	1	Not Sig
NARS	-0.0503627	1	Not Sig
SSSCA1	-0.043855	1	Not Sig
KPNB1	-0.0807295	1	Not Sig
SARS	-0.0424357	1	Not Sig
LRBA	0.019316	1	Not Sig
PHF11	0.0118036	1	Not Sig
YAF2	-0.0244253	1	Not Sig
ZNF581	-0.0375759	1	Not Sig
CSDE1	0.00888614	1	Not Sig
GPX1	-0.0033079	1	Not Sig
MYDGF	0.00237414	1	Not Sig
CD8B	-0.045109	1	Not Sig
UBXN4	0.00928578	1	Not Sig
ZNF721	-0.0135887	1	Not Sig
PA2G4	-0.0276057	1	Not Sig
TRAPPC4	-0.0772425	1	Not Sig
MRPL34	-0.0110554	1	Not Sig
GTF2B	-0.0336506	1	Not Sig
FBXO3	-0.015715	1	Not Sig
VDAC3	0.000466196	1	Not Sig
MRPS18C	0.0126321	1	Not Sig
ZNF302	-0.0322921	1	Not Sig
EIF4H	0.0318603	1	Not Sig
ATP6V1F	-0.0223574	1	Not Sig
PSMA5	0.0194641	1	Not Sig
MRPL4	0.0285234	1	Not Sig
C1orf35	-0.026432	1	Not Sig
DDX17	0.0107946	1	Not Sig
PPP1CB	-0.00902679	1	Not Sig
TERF1	0.00912047	1	Not Sig
NAA16	-0.00794811	1	Not Sig
RNF10	-0.0126218	1	Not Sig
RASA2	-0.0581522	1	Not Sig
AIP	0.0237013	1	Not Sig
ZC3H11A	-0.080552	1	Not Sig
NLRC5	-0.0522893	1	Not Sig
ANXA11	0.0132054	1	Not Sig
SMPD1	0.0513519	1	Not Sig
ABRACL	0.00571388	1	Not Sig
EPC1	0.029008	1	Not Sig
CDKN2D	-0.050602	1	Not Sig
RRP7A	-0.00403475	1	Not Sig
GIT2	-0.0510308	1	Not Sig
COPB1	-0.0064765	1	Not Sig
POLR2D	-0.0560085	1	Not Sig
POLR2I	-0.0219629	1	Not Sig
PSMB3	0.0372949	1	Not Sig
LDLRAP1	-0.0290178	1	Not Sig
ITGAE	-0.040081	1	Not Sig
UBE2K	0.00319446	1	Not Sig
SRSF5	0.0441333	1	Not Sig
CDC37	0.0473586	1	Not Sig
GNG5	0.0146524	1	Not Sig
RNF149	-0.086247	1	Not Sig
ATF7IP	-0.0659665	1	Not Sig
S100A4	0.0598071	1	Not Sig
DCK	-0.00679169	1	Not Sig
DDIT3	-0.0843719	1	Not Sig
EIF5B	-0.0548183	1	Not Sig
FBXO9	-0.0570729	1	Not Sig
DDX21	-0.0271413	1	Not Sig
MRPL14	-0.0455937	1	Not Sig
MTRF1L	0.00170725	1	Not Sig
COX7A2	0.0210028	1	Not Sig
CCNI	-0.0357492	1	Not Sig
HLA-E	0.0733441	1	Not Sig
TOMM5	-0.045698	1	Not Sig
KMT2E	-0.016595	1	Not Sig
FGFR1OP2	0.0376399	1	Not Sig
NFE2L2	-0.0180807	1	Not Sig
NSD1	-0.0399282	1	Not Sig
EIF3K	0.0627634	1	Not Sig
BCL11B	0.0247323	1	Not Sig
LYRM4	0.0435641	1	Not Sig
EEF2	0.0439941	1	Not Sig
CALM3	-0.0836634	1	Not Sig
MKRN1	-0.0110006	1	Not Sig
RANBP1	0.0479209	1	Not Sig
TAF1D	-0.0390239	1	Not Sig
DAZAP1	-0.0398097	1	Not Sig
OXNAD1	-0.0316954	1	Not Sig
EIF2A	-0.00485947	1	Not Sig
PHF1	0.016512	1	Not Sig
EBLN3	0.0168075	1	Not Sig
NSRP1	0.0296679	1	Not Sig
BAZ2A	-0.0426367	1	Not Sig
NT5C3A	-0.00112751	1	Not Sig
CHD4	-0.0943614	1	Not Sig
UQCRB	0.00129227	1	Not Sig
SKP1	0.0257919	1	Not Sig
ARHGAP15	-0.0566868	1	Not Sig
PJA2	-0.0473252	1	Not Sig
UFM1	-0.00874829	1	Not Sig
RAF1	-0.0179906	1	Not Sig
TMPO	-0.00606892	1	Not Sig
TXNDC12	0.0494844	1	Not Sig
SDHA	-0.0138952	1	Not Sig
PNN	-0.0663484	1	Not Sig
GGPS1	0.0134638	1	Not Sig
KLF9	-0.0149587	1	Not Sig
GDI2	0.0285719	1	Not Sig
CCT2	-0.009589	1	Not Sig
CD3G	-0.0640951	1	Not Sig
BACH2	-0.00463246	1	Not Sig
ANAPC16	0.0162155	1	Not Sig
LY9	-0.0254883	1	Not Sig
PSMA2	0.0267548	1	Not Sig
PCF11	-0.0511121	1	Not Sig
UFD1L	0.0367076	1	Not Sig
BRK1	0.033958	1	Not Sig
PCIF1	0.00947509	1	Not Sig
ADH5	0.0360373	1	Not Sig
BAZ1A	0.10627	1	Not Sig
ZC3H6	-0.0316485	1	Not Sig
GRAP2	0.0426483	1	Not Sig
NPC2	0.0148525	1	Not Sig
CNIH1	0.0353681	1	Not Sig
SEC14L1	-0.0527362	1	Not Sig
WDR26	-0.0336989	1	Not Sig
TRIM38	-0.0622512	1	Not Sig
NUB1	-0.0528547	1	Not Sig
DENR	0.0104781	1	Not Sig
ATP6V1H	-0.0244652	1	Not Sig
MED23	-0.0763091	1	Not Sig
HECA	0.0192637	1	Not Sig
C1orf228	0.000809463	1	Not Sig
ARL5A	0.0241782	1	Not Sig
NDUFB6	0.0231207	1	Not Sig
PLEKHB2	-0.0495877	1	Not Sig
SDF2	0.0199009	1	Not Sig
MRPL22	0.00861053	1	Not Sig
YTHDC2	-0.0572202	1	Not Sig
RBMX	-0.011228	1	Not Sig
NCBP2	0.030784	1	Not Sig
KARS	0.0298943	1	Not Sig
U2AF1	-0.0426929	1	Not Sig
HSF2	-0.0417434	1	Not Sig
ARF5	-0.0113187	1	Not Sig
CTBS	0.00935449	1	Not Sig
VAPB	0.0323686	1	Not Sig
ZC3HAV1	-0.032257	1	Not Sig
INPP5K	0.0249854	1	Not Sig
ZKSCAN1	-0.0592382	1	Not Sig
HNRNPH1	0.0261456	1	Not Sig
RAB11A	0.00281665	1	Not Sig
CNOT4	0.0110246	1	Not Sig
RNF216	0.000172981	1	Not Sig
BCAS4	0.0419178	1	Not Sig
GIMAP1	-0.0695562	1	Not Sig
PRPF40A	-0.0149506	1	Not Sig
HAUS3	-0.0325296	1	Not Sig
SYNRG	-0.0472106	1	Not Sig
DPH5	0.00469057	1	Not Sig
ZEB1	-0.0635406	1	Not Sig
RNF213	-0.010778	1	Not Sig
MRPL49	0.0513996	1	Not Sig
KLHL28	-0.0603911	1	Not Sig
TBL1XR1	-0.081642	1	Not Sig
BPTF	-0.0467849	1	Not Sig
DDX3Y	0.0143907	1	Not Sig
CREBRF	0.0308498	1	Not Sig
ERF	-0.00409399	1	Not Sig
ARF4	-0.0164646	1	Not Sig
RTN4	-0.0674273	1	Not Sig
AKIRIN1	-0.0726997	1	Not Sig
ITM2A	0.0394256	1	Not Sig
STX12	0.000901184	1	Not Sig
IST1	-0.0228822	1	Not Sig
TMSB10	0.0502395	1	Not Sig
NDUFA1	-0.0376257	1	Not Sig
AKNA	0.0132136	1	Not Sig
PBXIP1	0.0457644	1	Not Sig
PSMD2	0.00241317	1	Not Sig
MSL3	-0.0500961	1	Not Sig
SEC11A	0.0368407	1	Not Sig
RP11-372K14.2	-0.0613228	1	Not Sig
FCMR	0.0274233	1	Not Sig
DDX46	-0.000907832	1	Not Sig
SKIL	-0.039849	1	Not Sig
NINJ1	0.0363514	1	Not Sig
IWS1	-0.049855	1	Not Sig
PHF3	-0.0397788	1	Not Sig
SERP1	0.0397769	1	Not Sig
ZBTB25	-0.0732634	1	Not Sig
EIF3J	-0.00793152	1	Not Sig
SPRTN	0.0148376	1	Not Sig
DENND4A	-0.0568456	1	Not Sig
VPS4B	0.0113629	1	Not Sig
VCP	-0.0113814	1	Not Sig
HNRNPA2B1	-0.0124159	1	Not Sig
TOR1AIP2	-0.0119368	1	Not Sig
REV1	-0.0604506	1	Not Sig
PPP2R5C	-0.00878668	1	Not Sig
LCP2	-0.0453807	1	Not Sig
ARL2BP	-0.0020286	1	Not Sig
YPEL2	-0.00709736	1	Not Sig
AIF1	-0.0407836	1	Not Sig
MOB1A	-0.0153642	1	Not Sig
SPSB3	0.0372823	1	Not Sig
RALA	-0.0417863	1	Not Sig
CDK12	-0.0286019	1	Not Sig
BIRC2	-0.0241008	1	Not Sig
SMARCC1	0.00228034	1	Not Sig
TRMT10C	-0.0268739	1	Not Sig
SLC3A2	-0.0730519	1	Not Sig
ARIH1	0.0114927	1	Not Sig
OAZ1	0.019748	1	Not Sig
ARRDC3	-0.0786445	1	Not Sig
CBLL1	-0.00833759	1	Not Sig
YIPF5	-0.0249657	1	Not Sig
MRPL44	-0.0428983	1	Not Sig
CCT6A	-0.00267643	1	Not Sig
RSBN1	0.0426267	1	Not Sig
ATXN7	0.0474256	1	Not Sig
SUPT5H	-0.0159907	1	Not Sig
RAD21	-0.0550453	1	Not Sig
IL7R	0.0113364	1	Not Sig
CCT7	0.045426	1	Not Sig
PLEKHF2	-0.0491035	1	Not Sig
TPI1	-0.0362178	1	Not Sig
GMCL1	-0.0179626	1	Not Sig
TPM4	-0.0518438	1	Not Sig
CLIP1	0.00904027	1	Not Sig
NIFK	-0.0141746	1	Not Sig
CRBN	0.0275524	1	Not Sig
THOC1	-0.0537048	1	Not Sig
ADAR	0.0092491	1	Not Sig
CHD6	0.00970077	1	Not Sig
NUDCD2	0.0393695	1	Not Sig
SDHC	0.0679623	1	Not Sig
RGCC	-0.0650086	1	Not Sig
HLA-A	-0.0343611	1	Not Sig
BTG2	0.0168516	1	Not Sig
ATP6V0B	0.046046	1	Not Sig
C1QBP	-0.058094	1	Not Sig
SP140L	-0.0454426	1	Not Sig
NOL11	0.0185116	1	Not Sig
NASP	-0.0500457	1	Not Sig
SCNM1	0.0129945	1	Not Sig
2019-03-06	-0.0450185	1	Not Sig
IRF1	0.0927275	1	Not Sig
DGUOK	-0.0439152	1	Not Sig
COPS8	0.0160592	1	Not Sig
HEXIM1	-0.0482364	1	Not Sig
MAP1LC3B	-0.0384314	1	Not Sig
IKZF3	-0.0474901	1	Not Sig
CLTA	-0.0280125	1	Not Sig
CSNK2B	0.0533884	1	Not Sig
RPL27	-0.0315162	1	Not Sig
SEC22C	-0.0539965	1	Not Sig
UBA6	0.00656857	1	Not Sig
SET	-0.0429229	1	Not Sig
FAM126B	0.00509095	1	Not Sig
GNPAT	0.0410076	1	Not Sig
HNRNPL	-0.00969911	1	Not Sig
VEZF1	-0.0427879	1	Not Sig
SERPINB9	0.040899	1	Not Sig
NDUFC1	0.00583129	1	Not Sig
IFT57	0.0344971	1	Not Sig
LAT	-0.0491075	1	Not Sig
RHOG	0.0275812	1	Not Sig
LSM10	-0.0383003	1	Not Sig
IL6ST	0.0314846	1	Not Sig
HNRNPH2	0.0402614	1	Not Sig
ZDHHC6	0.008502	1	Not Sig
TANK	-0.00206946	1	Not Sig
SNN	-0.0478256	1	Not Sig
H2AFY	0.0395687	1	Not Sig
LDHB	0.0368123	1	Not Sig
PSMG2	0.0104542	1	Not Sig
CACYBP	0.0107399	1	Not Sig
USP10	-0.065076	1	Not Sig
CLIC1	-0.0842683	1	Not Sig
NANS	0.0238412	1	Not Sig
CELF1	0.0066794	1	Not Sig
COPS5	0.00508941	1	Not Sig
RPS6	0.0171907	1	Not Sig
PTPN4	-0.0698913	1	Not Sig
HELB	-0.0338037	1	Not Sig
ZNF292	-0.0413141	1	Not Sig
COPS6	-0.00919232	1	Not Sig
TCEAL8	0.0292961	1	Not Sig
ZNF207	-0.0268572	1	Not Sig
RPL24	0.030038	1	Not Sig
UPF2	-0.0634606	1	Not Sig
PRDX1	-0.0396177	1	Not Sig
POLR2B	0.0286173	1	Not Sig
SAFB2	-0.0389864	1	Not Sig
FO538757.2	0.0275456	1	Not Sig
C1GALT1	-0.0536729	1	Not Sig
ABCF1	-0.0508255	1	Not Sig
BEX5	-0.00767319	1	Not Sig
SLC50A1	-0.0694511	1	Not Sig
GCHFR	-0.0423535	1	Not Sig
MRPS18B	0.0108241	1	Not Sig
ZBTB24	-0.0624534	1	Not Sig
LNPEP	0.00321901	1	Not Sig
BCL2L13	0.015639	1	Not Sig
RPA3	0.022215	1	Not Sig
KXD1	0.0200826	1	Not Sig
ZNF24	0.00721478	1	Not Sig
PPP6C	0.0361927	1	Not Sig
ST3GAL1	-0.0541958	1	Not Sig
RPS7	0.0234688	1	Not Sig
DCAF5	0.0121488	1	Not Sig
EBP	0.00019955	1	Not Sig
VPS28	0.0372622	1	Not Sig
PSMC4	-0.00683547	1	Not Sig
TMEM55B	0.0300164	1	Not Sig
PPP1R15B	-0.0695453	1	Not Sig
SNHG7	-0.060317	1	Not Sig
DNM1L	-0.0418364	1	Not Sig
NCKAP1L	-0.0669978	1	Not Sig
RIF1	-0.0441536	1	Not Sig
SFI1	-0.00146407	1	Not Sig
SBDS	0.0459519	1	Not Sig
ZNF148	-0.0278291	1	Not Sig
WIPF1	0.00666995	1	Not Sig
PIK3CA	-0.0731998	1	Not Sig
ARNTL	0.00958263	1	Not Sig
TCF25	-0.0233415	1	Not Sig
STX16	0.00593686	1	Not Sig
C1orf52	-0.00762501	1	Not Sig
NUP58	-0.0321664	1	Not Sig
CAPZA1	-0.0342322	1	Not Sig
LINC00936	0.0271982	1	Not Sig
NDUFAF4	-0.0449248	1	Not Sig
PLEKHA1	-0.0346057	1	Not Sig
WDR48	0.0261006	1	Not Sig
MECP2	-0.0379993	1	Not Sig
LUZP1	-0.0709454	1	Not Sig
ATP1A1	0.0108408	1	Not Sig
NGDN	0.0195157	1	Not Sig
CBX3	-0.0182828	1	Not Sig
C19orf70	-0.0125497	1	Not Sig
PPP4R3B	-0.0471842	1	Not Sig
HABP4	0.016648	1	Not Sig
UHMK1	-0.0421341	1	Not Sig
ASH1L	-0.0786737	1	Not Sig
C12orf10	0.0211116	1	Not Sig
UQCR10	-0.0165574	1	Not Sig
SYPL1	0.0420733	1	Not Sig
S100A10	0.0587668	1	Not Sig
LETMD1	0.0275207	1	Not Sig
PPP4R2	-0.0457848	1	Not Sig
NUP88	-0.0418476	1	Not Sig
AC245100.1	-0.032371	1	Not Sig
DPF2	0.0346431	1	Not Sig
DDB2	0.0346356	1	Not Sig
CAPN7	-0.0394426	1	Not Sig
METTL17	0.0300567	1	Not Sig
INTS10	0.0500642	1	Not Sig
SH3YL1	-0.059246	1	Not Sig
MPHOSPH8	0.0381348	1	Not Sig
ZFAND1	0.0236843	1	Not Sig
CNST	-0.0342968	1	Not Sig
CLEC2B	0.0315699	1	Not Sig
HSPD1	-0.0488879	1	Not Sig
TUBA1A	0.0211932	1	Not Sig
NXT1	-0.00826614	1	Not Sig
GTPBP4	-0.0150597	1	Not Sig
SAFB	-0.0383661	1	Not Sig
METAP2	-0.0333877	1	Not Sig
UBE4A	-0.00964252	1	Not Sig
AK3	0.0389875	1	Not Sig
TTC32	0.0118175	1	Not Sig
RGS1	0.0634744	1	Not Sig
PSMC5	0.0255518	1	Not Sig
TRA2A	-0.0191197	1	Not Sig
ACTR1B	-0.062441	1	Not Sig
MARK3	-0.023774	1	Not Sig
SFSWAP	0.0050469	1	Not Sig
NDUFB10	0.0160948	1	Not Sig
TTC3	0.0105263	1	Not Sig
[truncated: 214 more rows]

## Sheet: Naïve CD8+ Memory T cells
	avg_logFC	fdr	Significance
RPS29	-0.656847	9.83776e-237	FDR < 0.05
YBX1	-0.760995	1.5349e-125	FDR < 0.05
RPS26	-0.631991	7.47453e-80	FDR < 0.05
FTH1	0.651687	3.96774e-69	FDR < 0.05
CCL3	-0.965703	5.88215e-27	FDR < 0.05
CCL4	-0.794854	4.99587e-23	FDR < 0.05
IFIT2	-0.609092	3.54812e-13	FDR < 0.05
RPS27	-0.327439	5.24524e-155	Not Sig
RPL37A	-0.392143	2.13811e-142	Not Sig
RPL41	-0.40762	2.28061e-109	Not Sig
RPL39	-0.331073	6.53886e-106	Not Sig
MT-ND2	0.424292	1.68793e-102	Not Sig
RPL37	-0.308672	4.38374e-101	Not Sig
RPS21	-0.384981	1.3489e-97	Not Sig
RPL38	-0.347861	7.64895e-89	Not Sig
RPS28	-0.318505	2.9416e-85	Not Sig
MT-ND3	-0.492985	7.72136e-61	Not Sig
RPL36A	-0.429082	1.02208e-60	Not Sig
RPL13	0.183612	3.63884e-52	Not Sig
MT-CYB	0.343482	6.86575e-52	Not Sig
BTG1	-0.409184	9.16164e-44	Not Sig
RPL11	0.163985	1.22966e-43	Not Sig
RPS9	0.194526	1.13532e-42	Not Sig
RPS2	0.180253	1.33397e-39	Not Sig
MT-ND1	0.290455	1.71416e-39	Not Sig
PNRC1	-0.527113	1.73533e-36	Not Sig
MTRNR2L12	-0.418168	1.1414e-35	Not Sig
MT-ND4L	-0.526396	7.94641e-35	Not Sig
MT-CO3	0.217317	1.12544e-32	Not Sig
RPS3A	0.150102	1.47454e-32	Not Sig
NKG7	-0.397867	1.97632e-31	Not Sig
AC090498.1	-0.448689	5.34829e-30	Not Sig
RPS3	0.143694	1.09576e-29	Not Sig
HIST1H1E	-0.538818	1.13423e-29	Not Sig
RPL10	0.132797	1.2129e-29	Not Sig
RPS14	0.130003	2.71626e-28	Not Sig
RPL19	0.135566	9.72519e-27	Not Sig
STK17A	-0.383873	9.99679e-27	Not Sig
RPS18	0.128131	5.25485e-26	Not Sig
MT-ND4	0.219684	1.47099e-25	Not Sig
RPL13A	0.108798	2.35805e-25	Not Sig
TPT1	0.143387	5.33087e-25	Not Sig
LTB	0.313065	1.66879e-24	Not Sig
RPL18	0.14695	9.35703e-24	Not Sig
RPL18A	0.12514	1.94433e-23	Not Sig
MT-ATP6	0.208793	3.83877e-23	Not Sig
FXYD5	0.297405	2.10497e-22	Not Sig
RPL8	0.162108	2.27232e-22	Not Sig
FKBP11	-0.384692	1.22961e-21	Not Sig
NFKBIA	-0.256732	1.79886e-21	Not Sig
TMSB4X	0.195861	2.84076e-21	Not Sig
RPS5	0.171567	4.79257e-21	Not Sig
CCL5	-0.354504	4.89181e-21	Not Sig
PTGER4	-0.396531	5.38243e-21	Not Sig
SARAF	0.234821	4.91777e-20	Not Sig
PMAIP1	-0.421196	1.1074e-19	Not Sig
SMCHD1	-0.283966	1.13332e-19	Not Sig
TMA7	-0.226372	2.40232e-19	Not Sig
RPL9	0.126025	2.57177e-19	Not Sig
RPL3	0.122411	3.13845e-19	Not Sig
PABPC1	0.305332	4.61593e-19	Not Sig
SON	-0.225811	8.49253e-19	Not Sig
ATP5E	-0.222497	1.53917e-18	Not Sig
DNAJA1	-0.28044	3.88195e-18	Not Sig
RPS4X	0.134347	5.58304e-18	Not Sig
CIRBP	0.192309	8.6086e-18	Not Sig
FGFBP2	-0.437597	9.3777e-18	Not Sig
C6orf48	0.203427	9.4963e-18	Not Sig
PLP2	0.272519	1.19192e-17	Not Sig
SPOCK2	0.208788	1.55035e-17	Not Sig
CNOT1	-0.349249	1.58098e-17	Not Sig
RPL34	-0.132871	1.71236e-17	Not Sig
EIF5A	0.0362038	2.21579e-17	Not Sig
TRAC	0.241864	7.51217e-17	Not Sig
UBE2B	0.164843	8.86713e-17	Not Sig
EIF3K	0.120846	1.01324e-16	Not Sig
CALR	-0.23595	1.10726e-16	Not Sig
DDIT4	0.311208	1.68098e-16	Not Sig
PIK3IP1	0.209124	2.01163e-16	Not Sig
MT1X	-0.475728	2.01459e-16	Not Sig
RPL36	-0.164074	2.67546e-16	Not Sig
SLC38A1	0.0715148	4.38539e-16	Not Sig
TOMM7	-0.156776	6.51158e-16	Not Sig
UBXN1	0.0656317	7.40113e-16	Not Sig
EIF3G	0.132608	7.56329e-16	Not Sig
TRABD	0.240049	8.12953e-16	Not Sig
SRRM1	-0.176104	1.03232e-15	Not Sig
ZNF331	0.268596	1.12566e-15	Not Sig
RPL27A	0.0913986	2.38136e-15	Not Sig
HNRNPK	0.0692182	3.14996e-15	Not Sig
NBEAL1	-0.121495	3.47863e-15	Not Sig
PAIP2	0.0749422	3.94444e-15	Not Sig
LIMD2	0.16685	4.88278e-15	Not Sig
RPL32	0.106603	6.27853e-15	Not Sig
LEPROTL1	0.310945	7.67069e-15	Not Sig
RBM39	-0.181563	8.48462e-15	Not Sig
ATXN8OS	0.118755	1.07043e-14	Not Sig
GNB2L1	0.142928	1.15839e-14	Not Sig
TPM3	-0.14799	1.17673e-14	Not Sig
MT-CO2	0.154207	1.24053e-14	Not Sig
SUMO2	0.0265495	1.37725e-14	Not Sig
HSPE1	-0.00606019	1.38814e-14	Not Sig
ANKRD12	0.141995	1.86942e-14	Not Sig
ETS1	-0.231651	1.9792e-14	Not Sig
GPBP1	-0.103079	2.27354e-14	Not Sig
C19orf53	0.115667	2.49562e-14	Not Sig
EEF1D	0.150501	2.53719e-14	Not Sig
SFPQ	-0.229464	5.8062e-14	Not Sig
GPX4	0.138907	6.15209e-14	Not Sig
MORF4L1	-0.107797	6.27526e-14	Not Sig
NINJ1	0.235384	6.44804e-14	Not Sig
RICTOR	0.0943288	9.7358e-14	Not Sig
RNF145	-0.32996	1.04799e-13	Not Sig
SF1	0.17892	1.07857e-13	Not Sig
SELK	0.208077	1.46772e-13	Not Sig
ATP5A1	0.0147137	1.63846e-13	Not Sig
MBNL1	-0.212059	1.8126e-13	Not Sig
UFC1	-0.00440068	1.8397e-13	Not Sig
GYPC	0.210721	1.89126e-13	Not Sig
ALDOA	0.192995	2.11789e-13	Not Sig
CREM	0.28161	2.48458e-13	Not Sig
GBP5	-0.391081	2.50986e-13	Not Sig
CHCHD2	0.183834	2.84649e-13	Not Sig
IFNG	-0.544622	2.95246e-13	Not Sig
SNHG9	-0.34778	3.17262e-13	Not Sig
POLR1D	-0.188058	3.20287e-13	Not Sig
SERP1	0.184567	4.47141e-13	Not Sig
ZEB2	-0.329012	4.6445e-13	Not Sig
GZMH	-0.379532	4.79056e-13	Not Sig
RPL10A	0.115353	5.43196e-13	Not Sig
MRFAP1	0.141837	6.25941e-13	Not Sig
RPS6	0.0967343	7.04845e-13	Not Sig
GLTSCR2	0.156706	7.47843e-13	Not Sig
COX7A2	0.0628864	7.98569e-13	Not Sig
EPB41L4A-AS1	0.0381294	1.03161e-12	Not Sig
WHSC1L1	-0.135119	1.11801e-12	Not Sig
GGNBP2	-0.144125	1.27688e-12	Not Sig
EIF4A1	0.108742	1.38423e-12	Not Sig
STAT4	0.122504	1.41953e-12	Not Sig
PRDX6	0.182305	1.70628e-12	Not Sig
EIF4G2	-0.145043	1.84968e-12	Not Sig
LCK	0.0938216	2.01143e-12	Not Sig
HLA-G	0.226583	2.43703e-12	Not Sig
MAP1LC3B	-0.0548688	2.65475e-12	Not Sig
LAPTM5	0.197011	2.9045e-12	Not Sig
LDHB	0.170116	3.15995e-12	Not Sig
RPL17	-0.134161	3.44203e-12	Not Sig
C11orf58	0.0250821	3.47764e-12	Not Sig
CIR1	-0.125798	3.93904e-12	Not Sig
ATP6V1G1	0.0759708	4.62232e-12	Not Sig
SF3B5	0.0311022	4.66688e-12	Not Sig
BTF3	0.14396	4.69479e-12	Not Sig
MPC2	0.0406257	4.78729e-12	Not Sig
EEF1A1	0.0983129	4.8871e-12	Not Sig
HNRNPD	-0.137202	4.9599e-12	Not Sig
ARPC5L	-0.03854	5.1986e-12	Not Sig
EIF4B	-0.00581433	5.30978e-12	Not Sig
CNBP	0.131261	5.96239e-12	Not Sig
C14orf2	-0.0985782	6.1933e-12	Not Sig
PGK1	0.139637	6.23308e-12	Not Sig
BIN1	0.156222	7.07763e-12	Not Sig
SRGN	0.180488	7.49484e-12	Not Sig
GMFG	0.157592	7.62463e-12	Not Sig
CCNL1	-0.177934	8.42414e-12	Not Sig
RPS12	0.0961609	9.11765e-12	Not Sig
CD96	0.250801	1.04228e-11	Not Sig
SQSTM1	-0.215433	1.1369e-11	Not Sig
VAPA	0.0395283	1.1422e-11	Not Sig
YWHAZ	-0.0308769	1.17458e-11	Not Sig
CCDC57	0.222959	1.32994e-11	Not Sig
SBDS	-0.0627349	1.40339e-11	Not Sig
DDX5	-0.186383	1.40875e-11	Not Sig
MYL12B	0.119109	1.4117e-11	Not Sig
RNMT	-0.0888108	1.664e-11	Not Sig
SNRPF	-0.0576695	1.68276e-11	Not Sig
ATP6V0E1	0.0570391	1.77969e-11	Not Sig
ARF1	0.104806	1.90128e-11	Not Sig
ITM2A	0.218769	1.97672e-11	Not Sig
ERP29	0.0781052	2.58998e-11	Not Sig
CAST	-0.187794	2.68633e-11	Not Sig
HNRNPH1	-0.249839	2.73505e-11	Not Sig
FAM118A	0.0956314	2.98638e-11	Not Sig
ATP5I	-0.306988	3.0175e-11	Not Sig
HMGN1	0.016298	3.1035e-11	Not Sig
POMP	0.0178429	3.59675e-11	Not Sig
RNF114	0.00560695	3.86136e-11	Not Sig
CXCR4	0.174102	4.23984e-11	Not Sig
PRRC2C	-0.0726995	5.26966e-11	Not Sig
SERBP1	0.0219807	5.28199e-11	Not Sig
RSRC2	-0.208035	5.55446e-11	Not Sig
ILF3	-0.0747175	5.94557e-11	Not Sig
SNRPA1	-0.0410279	6.86417e-11	Not Sig
SAP18	0.0864556	7.03117e-11	Not Sig
TLE4	-0.276292	7.19611e-11	Not Sig
HNRNPM	0.131609	7.76504e-11	Not Sig
RHOG	0.12283	8.68227e-11	Not Sig
EIF3F	0.0898045	8.85779e-11	Not Sig
UBE2L3	0.0544087	9.94167e-11	Not Sig
CALM2	0.0460153	1.01092e-10	Not Sig
SNU13	0.198462	1.02479e-10	Not Sig
NR1H2	0.0851234	1.04921e-10	Not Sig
BCAS2	0.0366079	1.06889e-10	Not Sig
UBE2D3	0.164265	1.10901e-10	Not Sig
CD5	0.141806	1.17258e-10	Not Sig
SNRPD2	0.0680918	1.2552e-10	Not Sig
KMT2E	-0.0360514	1.31745e-10	Not Sig
PTPRC	-0.153357	1.32265e-10	Not Sig
FOXP1	0.119066	1.3527e-10	Not Sig
TAX1BP1	-0.177608	1.3558e-10	Not Sig
ARF6	-0.287711	1.39233e-10	Not Sig
EIF4A2	-0.0782983	1.44897e-10	Not Sig
C9orf16	0.0879082	1.56928e-10	Not Sig
YWHAQ	-0.108937	1.57766e-10	Not Sig
ARID5A	0.247673	1.69637e-10	Not Sig
IL7R	0.11277	1.78085e-10	Not Sig
TAGAP	-0.199269	1.90568e-10	Not Sig
SLC38A2	-0.280206	1.92609e-10	Not Sig
BCLAF1	-0.140569	2.01449e-10	Not Sig
GABARAPL1	0.0297931	2.08264e-10	Not Sig
PPDPF	0.171028	2.27119e-10	Not Sig
SUMO1	0.0859678	2.30943e-10	Not Sig
SRP14	0.0439805	2.4979e-10	Not Sig
XRCC6	0.131006	2.64986e-10	Not Sig
USP15	-0.0386474	2.87506e-10	Not Sig
PRKRA	0.179718	2.94567e-10	Not Sig
KRR1	0.0450782	2.95713e-10	Not Sig
EIF3H	0.0598778	3.01737e-10	Not Sig
SF3B2	-0.061653	3.10619e-10	Not Sig
S100A6	-0.0671807	3.31851e-10	Not Sig
EIF3A	-0.10482	3.39683e-10	Not Sig
UXT	0.0722898	3.40287e-10	Not Sig
RHBDD2	0.171469	3.8921e-10	Not Sig
DNAJB6	0.0650172	3.98573e-10	Not Sig
MZT2B	0.122397	4.48217e-10	Not Sig
KLF3	-0.264965	4.76241e-10	Not Sig
EML4	0.148794	5.16782e-10	Not Sig
IDI1	0.100944	5.41783e-10	Not Sig
COX7B	-0.0867661	5.81295e-10	Not Sig
RSL1D1	-0.0228319	5.95769e-10	Not Sig
PDE4D	0.172548	6.16114e-10	Not Sig
CYBA	0.200711	6.67328e-10	Not Sig
MYL6	0.176794	7.16796e-10	Not Sig
RHOH	-0.103093	7.24667e-10	Not Sig
TMEM55B	0.0709244	7.67998e-10	Not Sig
RELA	0.126034	7.82414e-10	Not Sig
TRA2B	-0.174653	7.91115e-10	Not Sig
TRAM1	0.0404661	8.01734e-10	Not Sig
C1QBP	-0.181603	8.18822e-10	Not Sig
TAF1D	-0.0924147	8.68454e-10	Not Sig
SLC25A3	-0.0353861	8.73427e-10	Not Sig
HSPA8	-0.159745	9.17692e-10	Not Sig
MRPL55	0.0206364	9.68342e-10	Not Sig
HMGB2	0.0144067	9.96334e-10	Not Sig
SF3B6	0.00307282	1.03084e-09	Not Sig
SSR2	0.1227	1.10018e-09	Not Sig
CD99	-0.151016	1.16547e-09	Not Sig
PSMB1	0.0425704	1.19314e-09	Not Sig
LAMTOR5	0.0707528	1.24922e-09	Not Sig
LDHA	0.0580963	1.26386e-09	Not Sig
PFDN5	0.103317	1.357e-09	Not Sig
SAR1A	-0.0506243	1.35792e-09	Not Sig
PEBP1	0.171121	1.36772e-09	Not Sig
GHITM	0.0610713	1.61942e-09	Not Sig
RPL28	0.0871988	1.63604e-09	Not Sig
PFDN2	0.0464804	1.66797e-09	Not Sig
RPL36AL	0.085489	1.68363e-09	Not Sig
YTHDF2	-0.0902838	1.69458e-09	Not Sig
ARL6IP4	0.0896467	1.69928e-09	Not Sig
SLTM	-0.129413	1.86712e-09	Not Sig
CAMLG	-0.00835095	1.88178e-09	Not Sig
SF3B1	-0.142455	1.92819e-09	Not Sig
DDX3X	0.00807388	1.96058e-09	Not Sig
C19orf43	0.039647	2.16203e-09	Not Sig
H2AFZ	0.0820408	2.21364e-09	Not Sig
HNRNPR	-0.0695683	2.2508e-09	Not Sig
RPL29	0.0988713	2.52525e-09	Not Sig
EDF1	0.0434921	2.69904e-09	Not Sig
C4orf3	0.0696208	2.75823e-09	Not Sig
CDK11A	-0.0523956	2.94482e-09	Not Sig
CCDC12	0.0821785	3.08892e-09	Not Sig
ARL4C	0.153721	3.19121e-09	Not Sig
PNN	-0.06163	3.24258e-09	Not Sig
BZW1	0.0909136	3.28678e-09	Not Sig
SRSF11	-0.0201272	3.45373e-09	Not Sig
HINT1	0.145079	3.52677e-09	Not Sig
NDUFS5	0.0196692	3.61181e-09	Not Sig
PGAM1	-0.0666056	4.30631e-09	Not Sig
LINC01420	0.182527	4.53192e-09	Not Sig
STK4	0.0434712	4.77488e-09	Not Sig
EIF1B	-0.0302602	4.8376e-09	Not Sig
PRPF4B	-0.224909	4.87422e-09	Not Sig
SYNE2	-0.235314	4.88129e-09	Not Sig
CSNK1A1	-0.00260784	5.14863e-09	Not Sig
NOL7	0.112367	5.2161e-09	Not Sig
ATP5H	0.0438904	5.34634e-09	Not Sig
CTSW	-0.175919	5.38336e-09	Not Sig
TMED9	0.0912124	5.44664e-09	Not Sig
RPS20	0.0759985	5.58237e-09	Not Sig
ATP5G2	-0.0252567	5.59048e-09	Not Sig
PCBP2	-0.0729815	5.65061e-09	Not Sig
FAM49B	0.0661891	5.75702e-09	Not Sig
ENSA	-0.0745807	5.76927e-09	Not Sig
SSR4	0.098813	6.11001e-09	Not Sig
RPL24	0.0782623	6.17247e-09	Not Sig
FNBP1	-0.150255	6.25911e-09	Not Sig
RTN4	-0.220963	6.42566e-09	Not Sig
FAM133B	0.00862581	6.60202e-09	Not Sig
RPL7	0.0874597	6.65102e-09	Not Sig
RPL7A	0.0883925	6.85679e-09	Not Sig
EIF3M	0.0996818	6.89089e-09	Not Sig
SH3BGRL3	0.0527686	7.00798e-09	Not Sig
RBBP6	-0.144391	7.29804e-09	Not Sig
MBP	0.120655	7.2985e-09	Not Sig
SRSF10	-0.0443358	7.36621e-09	Not Sig
NSA2	0.0579093	7.40997e-09	Not Sig
BLOC1S2	-0.00747408	7.52815e-09	Not Sig
LBR	-0.204189	7.79463e-09	Not Sig
PSMB8	-0.0427366	8.04873e-09	Not Sig
CCNI	0.159634	8.24241e-09	Not Sig
GABPB1	-0.180654	8.47807e-09	Not Sig
IER2	-0.117202	8.50462e-09	Not Sig
RBPJ	0.123433	8.95282e-09	Not Sig
TECR	0.0800662	8.95335e-09	Not Sig
AMZ2	-0.039242	8.96125e-09	Not Sig
METTL12	-0.258711	9.37384e-09	Not Sig
PCNP	0.155321	9.53166e-09	Not Sig
CD44	0.161758	9.60831e-09	Not Sig
OSER1	0.0458309	9.78383e-09	Not Sig
PHF1	0.115879	9.91131e-09	Not Sig
C12orf57	-0.0618427	1.04049e-08	Not Sig
STK17B	-0.171046	1.07799e-08	Not Sig
PTGES3	-0.0318324	1.10103e-08	Not Sig
PPP2R5C	-0.0133456	1.12073e-08	Not Sig
BTG2	-0.0325234	1.12984e-08	Not Sig
ITM2B	0.0486148	1.15109e-08	Not Sig
C6orf226	0.00117821	1.16211e-08	Not Sig
PSMA1	-0.0778388	1.21816e-08	Not Sig
GCC2	0.0023599	1.25842e-08	Not Sig
AKIRIN1	-0.183372	1.26528e-08	Not Sig
BRK1	0.0400784	1.29535e-08	Not Sig
NAP1L1	0.0808247	1.34551e-08	Not Sig
PPP4R2	-0.11889	1.36775e-08	Not Sig
DDX6	-0.0511093	1.37351e-08	Not Sig
RBM23	-0.024711	1.4067e-08	Not Sig
SSB	0.0489495	1.46035e-08	Not Sig
ISCU	0.0661301	1.48578e-08	Not Sig
ANXA7	0.0199752	1.57024e-08	Not Sig
BUD31	0.0488493	1.57822e-08	Not Sig
ERH	0.0103744	1.58586e-08	Not Sig
DDX24	-0.0301033	1.6244e-08	Not Sig
EIF3D	0.037732	1.65186e-08	Not Sig
CD3E	0.111607	1.65729e-08	Not Sig
PSMD12	-0.048362	1.68169e-08	Not Sig
PSMB7	0.114104	1.69124e-08	Not Sig
TAGLN2	-0.0389872	1.90389e-08	Not Sig
TUBB4B	-0.194819	1.93075e-08	Not Sig
UBL5	0.0284593	1.93365e-08	Not Sig
SNHG8	-0.0776915	1.95797e-08	Not Sig
MTRNR2L8	-0.142331	2.03401e-08	Not Sig
MED10	-0.0260348	2.04316e-08	Not Sig
N4BP2L2	0.046345	2.04327e-08	Not Sig
FNIP1	-0.0794723	2.09298e-08	Not Sig
EAPP	-0.0203371	2.09717e-08	Not Sig
PSME1	-0.068917	2.15699e-08	Not Sig
ZC3HAV1	-0.353199	2.24698e-08	Not Sig
CD2	0.0353019	2.33156e-08	Not Sig
SVIP	0.110704	2.34462e-08	Not Sig
FBXO7	-0.013104	2.37739e-08	Not Sig
OFD1	-0.0833373	2.38542e-08	Not Sig
SAMSN1	0.113421	2.54213e-08	Not Sig
GNAS	-0.00829051	2.62303e-08	Not Sig
CTA-29F11.1	0.198757	2.62526e-08	Not Sig
LINC01481	-0.151362	2.6466e-08	Not Sig
NDUFV2	-0.0188701	2.69249e-08	Not Sig
SRSF2	-0.0519081	2.73996e-08	Not Sig
LYAR	0.147375	2.85557e-08	Not Sig
MAP3K8	-0.28057	2.91305e-08	Not Sig
RPS27A	0.0699348	2.98422e-08	Not Sig
PRR13	-0.036859	3.00737e-08	Not Sig
MT-CO1	-0.177032	3.0556e-08	Not Sig
GUK1	0.146045	3.07776e-08	Not Sig
FAM215B	0.122607	3.44782e-08	Not Sig
H3F3A	0.119984	3.47836e-08	Not Sig
HIST1H4C	-0.23552	3.50518e-08	Not Sig
STAT3	0.021486	3.56381e-08	Not Sig
WTAP	-0.143195	3.62803e-08	Not Sig
RAN	0.0352262	3.64612e-08	Not Sig
SRRM2	-0.0319651	4.06818e-08	Not Sig
SRSF5	-0.0728286	4.0782e-08	Not Sig
GNG2	-0.13422	4.13791e-08	Not Sig
MAPK1IP1L	0.023391	4.15247e-08	Not Sig
CCDC186	-0.192947	4.18902e-08	Not Sig
CLIC1	0.0625699	4.22053e-08	Not Sig
COMMD6	-0.0659287	4.25628e-08	Not Sig
SSU72	0.135162	4.38988e-08	Not Sig
UQCR11	-0.0535196	4.46453e-08	Not Sig
TAF7	0.0132857	4.60825e-08	Not Sig
WIPF1	0.146852	4.65662e-08	Not Sig
HSP90AA1	-0.0482865	4.79079e-08	Not Sig
ARGLU1	-0.086427	4.95916e-08	Not Sig
RGS10	0.163247	4.98785e-08	Not Sig
GTF3A	0.0472399	5.04288e-08	Not Sig
VAMP2	-0.00305717	5.04467e-08	Not Sig
PRKCSH	0.0863167	5.08178e-08	Not Sig
PRPF38B	0.0598949	5.30487e-08	Not Sig
PSMA7	0.163462	5.31183e-08	Not Sig
LAPTM4A	0.0238852	5.49757e-08	Not Sig
PER1	0.119225	5.53065e-08	Not Sig
IFRD1	-0.111048	5.70898e-08	Not Sig
ARID5B	0.000192735	5.83732e-08	Not Sig
ATM	0.00473165	5.84337e-08	Not Sig
STRAP	0.0199732	5.96968e-08	Not Sig
TMED10	0.0838238	6.00477e-08	Not Sig
BTG3	-0.0554241	6.45709e-08	Not Sig
RBM25	-0.0630594	6.47784e-08	Not Sig
MALAT1	-0.0895997	6.52251e-08	Not Sig
HLA-C	-0.117064	6.58929e-08	Not Sig
NDUFB11	-0.0390998	7.16176e-08	Not Sig
SLC2A3	0.161819	7.23253e-08	Not Sig
PTBP1	0.0221887	7.78208e-08	Not Sig
AKAP13	-0.182997	7.82724e-08	Not Sig
PHF20	0.0707259	7.85577e-08	Not Sig
DDX21	-0.0821921	7.98453e-08	Not Sig
MGAT4A	0.0514701	8.1158e-08	Not Sig
H2AFV	-0.0703087	8.18433e-08	Not Sig
ANP32B	0.0608008	8.73682e-08	Not Sig
FDX1	0.140371	8.91292e-08	Not Sig
EHD1	0.144748	9.16058e-08	Not Sig
ADGRE5	-0.136879	9.48399e-08	Not Sig
RNF7	0.0438384	9.66026e-08	Not Sig
NDUFA2	0.0452561	9.79415e-08	Not Sig
PYHIN1	-0.275879	9.88215e-08	Not Sig
ZNHIT3	0.061088	1.00644e-07	Not Sig
GOLGA7	0.0147379	1.02531e-07	Not Sig
HNRNPH3	-0.0138541	1.05363e-07	Not Sig
EIF3E	0.124621	1.06666e-07	Not Sig
DDX39B	-0.259819	1.08189e-07	Not Sig
ID2	-0.220322	1.08395e-07	Not Sig
NDUFA1	-0.0969773	1.17459e-07	Not Sig
SCAF11	-0.0296258	1.20051e-07	Not Sig
XBP1	0.0203525	1.2106e-07	Not Sig
PTP4A1	0.0116019	1.22017e-07	Not Sig
SURF4	-0.0170277	1.25716e-07	Not Sig
OST4	-0.0982625	1.26751e-07	Not Sig
RPL23A	0.0741882	1.2719e-07	Not Sig
SOD1	0.114206	1.28238e-07	Not Sig
HSPA5	-0.110075	1.29831e-07	Not Sig
HNRNPA2B1	-0.0897433	1.31621e-07	Not Sig
ZC3H15	-0.0711571	1.33926e-07	Not Sig
MCL1	0.0741526	1.34058e-07	Not Sig
CELF2	-0.0816489	1.37721e-07	Not Sig
PCSK7	0.0787026	1.38562e-07	Not Sig
RPL14	0.0915969	1.45238e-07	Not Sig
CLEC2B	-0.0457877	1.54074e-07	Not Sig
ILF2	-0.0400472	1.56147e-07	Not Sig
SH3GLB1	-0.15516	1.5654e-07	Not Sig
SDHA	0.0372959	1.60546e-07	Not Sig
HIST1H1D	-0.297122	1.62542e-07	Not Sig
C9orf142	-0.0121797	1.64555e-07	Not Sig
PDIA3	-0.0106349	1.72462e-07	Not Sig
TERF2IP	-0.0065589	1.76448e-07	Not Sig
KLHDC2	-0.128215	1.77306e-07	Not Sig
EIF3L	0.0159077	1.90109e-07	Not Sig
RPS10	0.150489	1.91907e-07	Not Sig
CACYBP	-0.0313791	1.95642e-07	Not Sig
SPCS1	0.0437236	1.95767e-07	Not Sig
ZFP36L2	0.14099	2.1048e-07	Not Sig
KIAA1143	-0.00401364	2.15434e-07	Not Sig
RP11-372K14.2	0.0326952	2.1922e-07	Not Sig
RNF19A	-0.190886	2.23268e-07	Not Sig
AURKAIP1	0.103257	2.32768e-07	Not Sig
UQCRH	0.0307756	2.3495e-07	Not Sig
IFNGR1	0.00771679	2.35407e-07	Not Sig
CLPP	-0.00868264	2.35867e-07	Not Sig
CD164	-0.103874	2.49491e-07	Not Sig
KPNA2	-0.166156	2.50788e-07	Not Sig
HNRNPA0	0.0797824	2.53714e-07	Not Sig
CCT4	-0.0479222	2.59165e-07	Not Sig
COX14	-0.0177872	2.77466e-07	Not Sig
SERPINB1	-0.0219867	2.80348e-07	Not Sig
HCST	-0.0570158	2.80366e-07	Not Sig
CDKN2D	-0.254958	2.87005e-07	Not Sig
SEC61B	0.0145326	2.94218e-07	Not Sig
C9orf78	-0.0526434	2.97302e-07	Not Sig
PPP1R2	0.0507861	3.16578e-07	Not Sig
TSR2	0.0218097	3.29057e-07	Not Sig
COX6C	-0.0139087	3.33393e-07	Not Sig
ATP5G3	0.0504793	3.34879e-07	Not Sig
MRPS21	0.0074574	3.39123e-07	Not Sig
MED30	0.0690811	3.41216e-07	Not Sig
ARHGDIB	0.0922519	3.47106e-07	Not Sig
TRA2A	-0.191687	3.63953e-07	Not Sig
DEDD2	0.0734641	3.64245e-07	Not Sig
NDUFA4	-0.0231632	3.64392e-07	Not Sig
DERL2	0.0251283	3.70376e-07	Not Sig
WAC	-0.107683	3.83245e-07	Not Sig
SET	-0.0975199	3.88965e-07	Not Sig
SIVA1	0.0821176	3.91472e-07	Not Sig
H2AFJ	0.0981374	3.91648e-07	Not Sig
RHOA	-0.0665897	4.14623e-07	Not Sig
RBM8A	-0.0295553	4.16361e-07	Not Sig
NEDD8	0.0786528	4.16782e-07	Not Sig
RAB5C	0.0370488	4.19074e-07	Not Sig
IDS	0.160966	4.21794e-07	Not Sig
SYNE1	-0.276886	4.31028e-07	Not Sig
OXA1L	0.0894367	4.32579e-07	Not Sig
VPS29	0.0248817	4.33918e-07	Not Sig
UBE2D2	0.0534416	4.42349e-07	Not Sig
ALKBH7	0.0959258	4.63327e-07	Not Sig
STAG2	-0.112232	4.67274e-07	Not Sig
PSMC1	0.0276367	4.86064e-07	Not Sig
SNRPG	-0.174657	4.90003e-07	Not Sig
LSM8	-0.05342	4.92305e-07	Not Sig
UQCRB	0.0266618	5.03429e-07	Not Sig
PSMB6	0.0404318	5.14942e-07	Not Sig
RUNX3	-0.00532801	5.18671e-07	Not Sig
RWDD1	0.0375143	5.26573e-07	Not Sig
CHST12	0.0895001	5.66137e-07	Not Sig
FKBP8	-0.0136892	5.78311e-07	Not Sig
REEP5	0.0730817	5.78933e-07	Not Sig
TMBIM6	0.0612947	5.87823e-07	Not Sig
SRSF3	0.0740435	5.88538e-07	Not Sig
RGS2	-0.139622	5.94696e-07	Not Sig
PPP3CC	-0.0984973	6.04189e-07	Not Sig
CLK1	-0.0728961	6.38831e-07	Not Sig
NEAT1	-0.159114	6.6029e-07	Not Sig
LITAF	0.0899893	6.6862e-07	Not Sig
RPF1	-0.0203034	6.68986e-07	Not Sig
RAP1A	0.143657	6.83155e-07	Not Sig
UBXN4	0.0126833	6.86974e-07	Not Sig
LRRFIP1	-0.116459	6.95159e-07	Not Sig
RAB1A	-0.0926107	6.96216e-07	Not Sig
PRKCH	-0.0906805	7.21948e-07	Not Sig
DCTN6	0.0624351	7.52532e-07	Not Sig
MTF2	0.0099631	7.87825e-07	Not Sig
RSL24D1	-0.0194601	7.92334e-07	Not Sig
SHFM1	-0.116046	8.12242e-07	Not Sig
MFSD14A	-0.125995	8.12899e-07	Not Sig
PLAC8	-0.0301276	8.32123e-07	Not Sig
CGRRF1	0.0880979	8.42398e-07	Not Sig
DNAJB9	0.0530091	8.49942e-07	Not Sig
CD3D	0.156597	8.73273e-07	Not Sig
POLR2K	0.015449	8.87487e-07	Not Sig
SRSF7	-0.139452	8.96653e-07	Not Sig
UQCR10	0.0104174	9.02197e-07	Not Sig
KIF5B	-0.119559	9.2227e-07	Not Sig
HSP90AB1	-0.135816	9.29639e-07	Not Sig
CDC42SE2	0.0706583	9.4702e-07	Not Sig
CUTA	-0.0148709	9.58241e-07	Not Sig
FUS	-0.0771546	9.61695e-07	Not Sig
YWHAB	0.0994439	9.87285e-07	Not Sig
BUB3	0.0091295	1.02526e-06	Not Sig
RIPK2	-0.175155	1.05014e-06	Not Sig
NDUFA12	-0.0226232	1.06355e-06	Not Sig
TOMM22	0.0817624	1.08282e-06	Not Sig
ARHGDIA	0.147177	1.11048e-06	Not Sig
CNN2	0.184047	1.18181e-06	Not Sig
LINC-PINT	0.00649375	1.21682e-06	Not Sig
SCAND1	0.0753691	1.2316e-06	Not Sig
ZFP36L1	-0.117268	1.28088e-06	Not Sig
HIST1H1C	-0.259033	1.29443e-06	Not Sig
NKTR	-0.0036439	1.29638e-06	Not Sig
JTB	0.105512	1.30426e-06	Not Sig
ABI1	-0.0288204	1.31278e-06	Not Sig
RPLP1	0.087914	1.32057e-06	Not Sig
MPHOSPH8	0.124456	1.33959e-06	Not Sig
RP11-51J9.5	-0.174643	1.34629e-06	Not Sig
ACTR2	-0.0865362	1.38771e-06	Not Sig
TMEM50A	0.12434	1.39747e-06	Not Sig
SLA	0.0421061	1.40159e-06	Not Sig
RBM7	-0.0449999	1.41399e-06	Not Sig
SEC11A	-0.0101788	1.43542e-06	Not Sig
MKRN1	-0.0271149	1.47836e-06	Not Sig
NCOR1	0.0882139	1.51903e-06	Not Sig
CD3G	-0.0440463	1.58274e-06	Not Sig
LARP7	-0.0637312	1.59557e-06	Not Sig
MAD2L2	0.117693	1.70593e-06	Not Sig
ARID4B	-0.110839	1.78861e-06	Not Sig
GOLGB1	-0.0571426	1.82205e-06	Not Sig
EIF3I	0.103726	1.83166e-06	Not Sig
LAMTOR4	0.0531718	1.90397e-06	Not Sig
IQGAP1	-0.176431	1.95839e-06	Not Sig
SNRPB	0.0809311	1.98126e-06	Not Sig
CLEC2D	0.135198	2.02134e-06	Not Sig
PNISR	0.0271079	2.04493e-06	Not Sig
LETMD1	0.0540154	2.12339e-06	Not Sig
IKZF1	0.0814043	2.14859e-06	Not Sig
PPP1CC	-0.059852	2.18389e-06	Not Sig
SYF2	-0.0485688	2.21644e-06	Not Sig
POLR2J3	-0.170734	2.25631e-06	Not Sig
OCIAD2	0.142352	2.30176e-06	Not Sig
MIER1	-0.132146	2.30557e-06	Not Sig
SEC61G	-0.00844486	2.30933e-06	Not Sig
YPEL5	0.149507	2.32836e-06	Not Sig
ROCK1	-0.0436216	2.38194e-06	Not Sig
TSC22D3	0.17625	2.49001e-06	Not Sig
ZFAND2A	-0.0343818	2.55619e-06	Not Sig
CCNH	-0.0293781	2.56614e-06	Not Sig
TUBB	-0.12356	2.57497e-06	Not Sig
ATF4	0.0104269	2.57641e-06	Not Sig
NDUFB8	0.0221611	2.58539e-06	Not Sig
PSMD7	0.057323	2.62051e-06	Not Sig
TOMM20	-0.00078049	2.63125e-06	Not Sig
CD48	-0.0648089	2.71956e-06	Not Sig
JAK1	-0.161003	2.74327e-06	Not Sig
SERINC1	-0.0169495	2.83956e-06	Not Sig
PCM1	-0.168829	2.88951e-06	Not Sig
TCF25	0.0515424	3.16601e-06	Not Sig
FXR1	-0.043896	3.21444e-06	Not Sig
ELF1	-0.149536	3.22669e-06	Not Sig
PPIG	0.113	3.29762e-06	Not Sig
SYTL3	0.100174	3.31977e-06	Not Sig
NDUFA9	0.00405364	3.47354e-06	Not Sig
ATP5O	0.102332	3.50404e-06	Not Sig
ZNF292	0.0683913	3.54233e-06	Not Sig
EWSR1	-0.0575823	3.56995e-06	Not Sig
VAMP5	0.0524373	3.70334e-06	Not Sig
USP16	0.0115466	3.78808e-06	Not Sig
FOSB	-0.0977644	3.8353e-06	Not Sig
UBE2I	0.0654429	3.88323e-06	Not Sig
HNRNPF	0.137683	3.90242e-06	Not Sig
C20orf24	-0.107651	3.93545e-06	Not Sig
RAP1B	-0.0519177	3.95412e-06	Not Sig
SLC25A26	0.0840114	4.08977e-06	Not Sig
JUND	-0.00215768	4.17082e-06	Not Sig
HP1BP3	-0.167429	4.20822e-06	Not Sig
REL	-0.142602	4.24955e-06	Not Sig
GYG1	0.131187	4.40086e-06	Not Sig
CYTIP	0.085013	4.46586e-06	Not Sig
RPS19BP1	0.0902794	4.47049e-06	Not Sig
EMC7	-0.0205569	4.48319e-06	Not Sig
RABAC1	0.152136	4.50254e-06	Not Sig
CALM1	-0.0225614	4.53606e-06	Not Sig
MOB1A	-0.125857	4.56371e-06	Not Sig
CHMP4A	-0.0107001	4.57396e-06	Not Sig
SRP72	0.044055	4.63632e-06	Not Sig
PRELID3B	-0.0438846	4.64572e-06	Not Sig
TRMT10C	-0.11654	4.64971e-06	Not Sig
CEP85L	0.0114249	4.90869e-06	Not Sig
TRBC2	0.129323	5.00298e-06	Not Sig
RSF1	-0.0124358	5.02336e-06	Not Sig
FYB	0.0174145	5.18759e-06	Not Sig
ZMYM2	0.0186205	5.22601e-06	Not Sig
BRMS1	0.133322	5.2554e-06	Not Sig
NOP56	-0.0914873	5.43993e-06	Not Sig
LSM5	0.0691129	5.44576e-06	Not Sig
SNRNP200	0.0733453	5.54036e-06	Not Sig
NFKBIB	-0.0772212	5.592e-06	Not Sig
TMSB10	-0.137698	5.67192e-06	Not Sig
CCL3L3	-0.450853	5.68173e-06	Not Sig
2019-03-06	0.0750569	5.8034e-06	Not Sig
NOP58	-0.0636395	5.88255e-06	Not Sig
WBP11	-0.0731042	6.00587e-06	Not Sig
C19orf60	0.0283136	6.13845e-06	Not Sig
RNF138	-0.029951	6.2029e-06	Not Sig
EPC1	-0.0777664	6.2563e-06	Not Sig
CD7	0.15566	6.31468e-06	Not Sig
DYNLT3	0.0132473	6.48138e-06	Not Sig
2019-09-07	-0.106491	6.588e-06	Not Sig
SERF2	-0.0212758	6.60247e-06	Not Sig
AUP1	-0.0457123	6.61169e-06	Not Sig
C14orf166	0.0473689	6.69751e-06	Not Sig
NONO	0.0310107	6.73399e-06	Not Sig
TMX4	-0.145612	6.79358e-06	Not Sig
SLU7	0.0240467	6.82968e-06	Not Sig
PLIN2	-0.236653	6.92656e-06	Not Sig
PSMD11	0.0678323	7.07977e-06	Not Sig
CDC37	0.0578257	7.13757e-06	Not Sig
RB1CC1	-0.0663135	7.15858e-06	Not Sig
ANAPC16	0.0594795	7.22294e-06	Not Sig
VDAC2	0.010443	7.29998e-06	Not Sig
RTF1	-0.0620729	7.37623e-06	Not Sig
CDC42	-0.0815711	7.47023e-06	Not Sig
FAM96B	0.100315	7.64441e-06	Not Sig
ELP2	-0.0614585	7.77979e-06	Not Sig
H2AFY	0.0105332	7.88699e-06	Not Sig
JUNB	0.213203	7.97829e-06	Not Sig
UQCRFS1	-0.00875632	8.04807e-06	Not Sig
OTUB1	0.094198	8.10741e-06	Not Sig
COX5A	-0.00474824	8.11459e-06	Not Sig
CEP78	-0.284832	8.32586e-06	Not Sig
TCF7	-0.0774003	8.42561e-06	Not Sig
SPSB3	0.0137667	8.42994e-06	Not Sig
PSMD6	-0.0448902	8.59503e-06	Not Sig
SLC25A36	-0.0273292	8.70649e-06	Not Sig
MRPL33	-0.0533404	8.75052e-06	Not Sig
AAK1	-0.21758	8.77064e-06	Not Sig
ITSN2	-0.10893	8.77517e-06	Not Sig
EVI2A	0.049268	8.90061e-06	Not Sig
RPS15	0.0681336	8.91497e-06	Not Sig
SKP1	-0.0202288	9.07471e-06	Not Sig
ANKRD11	0.11157	9.09199e-06	Not Sig
EIF2A	-0.0293499	9.28786e-06	Not Sig
FAM103A1	-0.0879707	9.29802e-06	Not Sig
RBMX	-0.0269986	9.38392e-06	Not Sig
CD37	0.00709533	9.51242e-06	Not Sig
EP300	-0.143383	9.57594e-06	Not Sig
PIM1	-0.13243	9.57703e-06	Not Sig
PTPN4	-0.0791192	9.60744e-06	Not Sig
PDE4B	0.154696	9.65058e-06	Not Sig
ARIH1	-0.069353	9.65099e-06	Not Sig
EVL	0.124144	9.69176e-06	Not Sig
PFN1	-0.0375166	9.98678e-06	Not Sig
TUBA4A	0.0603875	1.01845e-05	Not Sig
CCDC59	-0.0958234	1.02569e-05	Not Sig
SUPT4H1	0.00571941	1.03021e-05	Not Sig
MOAP1	0.0729909	1.03817e-05	Not Sig
CD6	-0.0973296	1.08359e-05	Not Sig
ST13	0.122289	1.1246e-05	Not Sig
FYN	0.0363774	1.14062e-05	Not Sig
ARID1A	-0.0512107	1.14621e-05	Not Sig
CYTH1	-0.0384769	1.16721e-05	Not Sig
TUFM	0.0245953	1.19656e-05	Not Sig
LBH	-0.138675	1.21375e-05	Not Sig
MAPRE1	0.0199525	1.26316e-05	Not Sig
TXNDC12	0.108732	1.27214e-05	Not Sig
FBL	0.0325953	1.28666e-05	Not Sig
IK	-0.0271107	1.28999e-05	Not Sig
AMD1	-0.153008	1.30488e-05	Not Sig
ANXA2R	-0.104231	1.30664e-05	Not Sig
CGGBP1	-0.0803402	1.30772e-05	Not Sig
VPS51	0.0655916	1.34984e-05	Not Sig
LY6E	-0.0315169	1.36646e-05	Not Sig
GPATCH8	0.0989138	1.37792e-05	Not Sig
VIMP	0.0529956	1.39515e-05	Not Sig
NDUFB9	0.0556784	1.40695e-05	Not Sig
GORASP2	0.00204509	1.48275e-05	Not Sig
RBM33	-0.141399	1.49355e-05	Not Sig
CCDC85B	-0.0586138	1.54934e-05	Not Sig
PSMA4	0.0121257	1.56013e-05	Not Sig
COX6B1	-0.0322617	1.58403e-05	Not Sig
C1orf43	0.0169441	1.62346e-05	Not Sig
DNAJB14	-0.0709337	1.64588e-05	Not Sig
CTD-3184A7.4	0.073374	1.6536e-05	Not Sig
DAD1	0.0997806	1.66754e-05	Not Sig
PSMA3	-0.132374	1.69016e-05	Not Sig
MFF	-0.0444389	1.71855e-05	Not Sig
COX7C	-0.0607813	1.74117e-05	Not Sig
PPCS	0.0626298	1.74647e-05	Not Sig
RNF125	-0.0331236	1.78401e-05	Not Sig
HMGB1	0.0568354	1.79473e-05	Not Sig
NGDN	0.0460017	1.81534e-05	Not Sig
EVI2B	0.0106149	1.82128e-05	Not Sig
MYDGF	0.0197451	1.85667e-05	Not Sig
CHMP2A	0.0431053	1.86466e-05	Not Sig
MDH2	-0.00375835	1.8931e-05	Not Sig
UBA52	0.0744018	1.89735e-05	Not Sig
OASL	-0.302274	1.90364e-05	Not Sig
SAT2	-0.0300415	1.9044e-05	Not Sig
CCT2	-0.119102	1.91752e-05	Not Sig
CD247	-0.0129784	1.95061e-05	Not Sig
UQCRC2	0.0562597	1.95772e-05	Not Sig
RC3H2	-0.0318281	1.96351e-05	Not Sig
NDUFA5	0.0423933	1.97496e-05	Not Sig
AKAP9	-0.0553968	1.98669e-05	Not Sig
APRT	0.0822823	2.01256e-05	Not Sig
NEDD9	-0.154326	2.0314e-05	Not Sig
IFITM2	0.128666	2.05885e-05	Not Sig
ATP5F1	0.000189725	2.07384e-05	Not Sig
SNRPN	0.0867342	2.07475e-05	Not Sig
SMG1	-0.177012	2.08403e-05	Not Sig
CRBN	-0.0298776	2.10155e-05	Not Sig
ZC3H11A	-0.0745309	2.14609e-05	Not Sig
SNRPD1	0.0139258	2.14695e-05	Not Sig
BEX4	-0.0852499	2.14771e-05	Not Sig
TMED4	0.0590232	2.21085e-05	Not Sig
SAP30BP	0.0236954	2.2559e-05	Not Sig
POLR2C	0.077823	2.26173e-05	Not Sig
CSNK1G3	-0.202373	2.36434e-05	Not Sig
MYL12A	-0.00462722	2.61045e-05	Not Sig
RARRES3	0.0294556	2.62842e-05	Not Sig
RP11-660L16.2	0.0310728	2.63453e-05	Not Sig
COX6A1	0.0630179	2.63844e-05	Not Sig
CWC15	-0.087145	2.6678e-05	Not Sig
HIST2H2AC	-0.23912	2.69046e-05	Not Sig
SAT1	-0.034945	2.69341e-05	Not Sig
UBE2A	-0.0134583	2.82231e-05	Not Sig
COPA	-0.0570953	2.88966e-05	Not Sig
GAPDH	0.0151035	2.93177e-05	Not Sig
NELFCD	0.0603614	2.93201e-05	Not Sig
ZNF394	0.0201324	2.97604e-05	Not Sig
SYPL1	0.0802604	2.98244e-05	Not Sig
BEX2	-0.00693345	3.00609e-05	Not Sig
IFI16	-0.121347	3.05541e-05	Not Sig
METTL9	-0.00345633	3.06414e-05	Not Sig
DUSP4	0.213355	3.12098e-05	Not Sig
ARL2BP	0.0628163	3.12956e-05	Not Sig
GPSM3	0.0638974	3.16909e-05	Not Sig
PPHLN1	0.0938302	3.19665e-05	Not Sig
HMGXB4	0.0910328	3.21465e-05	Not Sig
CCL4L2	-0.501141	3.22574e-05	Not Sig
EMC3	0.00662069	3.244e-05	Not Sig
ZFP36	0.164228	3.31579e-05	Not Sig
CFLAR	-0.110082	3.31654e-05	Not Sig
HNRNPC	0.00281759	3.33665e-05	Not Sig
C11orf31	-0.0844534	3.43977e-05	Not Sig
KMT2C	-0.122713	3.55981e-05	Not Sig
PAPOLA	-0.0398323	3.56962e-05	Not Sig
SMDT1	-0.0794037	3.58335e-05	Not Sig
YAF2	-0.0411918	3.61925e-05	Not Sig
CLDND1	0.180125	3.7462e-05	Not Sig
LSM7	0.020053	3.75569e-05	Not Sig
HNRNPDL	-0.0949056	3.75765e-05	Not Sig
AFF4	-0.096882	3.7608e-05	Not Sig
UBB	0.00653609	3.76256e-05	Not Sig
WHAMM	-0.166953	3.78945e-05	Not Sig
SPCS3	-0.0193295	3.7948e-05	Not Sig
CFL1	-0.0103612	3.84633e-05	Not Sig
CAP1	-0.0216368	3.88165e-05	Not Sig
EIF1	0.0926114	3.89731e-05	Not Sig
CXCR3	0.179899	3.90721e-05	Not Sig
MT1E	-0.276368	3.94337e-05	Not Sig
YARS	-0.0560265	4.1581e-05	Not Sig
RPLP0	0.102445	4.16677e-05	Not Sig
TCEB2	-0.140816	4.17666e-05	Not Sig
SP100	-0.0383607	4.21254e-05	Not Sig
PHIP	-0.0527177	4.29026e-05	Not Sig
THRAP3	0.0169766	4.36958e-05	Not Sig
PTMA	0.107852	4.53342e-05	Not Sig
RFC1	-0.133297	4.54537e-05	Not Sig
RABGGTB	-0.000660218	4.58137e-05	Not Sig
ISCA1	0.0604442	4.58424e-05	Not Sig
PNPLA8	-0.0797177	4.73896e-05	Not Sig
PPIA	-0.0378329	4.74604e-05	Not Sig
DNTTIP2	-0.0209959	4.75875e-05	Not Sig
ZNF622	-0.0462561	4.84153e-05	Not Sig
ADRM1	0.110507	4.86705e-05	Not Sig
GADD45GIP1	0.0662108	5.07664e-05	Not Sig
HSPA9	0.0320868	5.08041e-05	Not Sig
MGEA5	-0.0781959	5.0963e-05	Not Sig
ATG3	0.0165202	5.11656e-05	Not Sig
ATF7IP2	0.140624	5.28953e-05	Not Sig
SEC62	0.00231719	5.30726e-05	Not Sig
ENY2	-0.0502185	5.33159e-05	Not Sig
HLA-E	0.0430449	5.33368e-05	Not Sig
JMJD6	0.0289485	5.34478e-05	Not Sig
HSD17B11	0.10739	5.41353e-05	Not Sig
GADD45B	-0.161439	5.55839e-05	Not Sig
XRN1	-0.209104	5.57237e-05	Not Sig
PARK7	0.0708916	5.6033e-05	Not Sig
ADAR	-0.0287536	5.7857e-05	Not Sig
DPP7	0.023374	5.79486e-05	Not Sig
BSDC1	0.0819752	5.86524e-05	Not Sig
RAB5A	-0.0116977	5.92758e-05	Not Sig
SYNCRIP	-0.0273831	5.93038e-05	Not Sig
ARL14EP	0.0929811	5.96302e-05	Not Sig
RBM17	-0.0617066	5.98903e-05	Not Sig
NAMPT	-0.0232637	6.07318e-05	Not Sig
ZFAS1	0.00747003	6.26236e-05	Not Sig
GZMM	-0.0387597	6.5853e-05	Not Sig
SLC3A2	-0.0521661	6.85252e-05	Not Sig
CDC42EP3	-0.149208	7.12163e-05	Not Sig
PTP4A2	-0.123532	7.2126e-05	Not Sig
IGBP1	-0.0202677	7.3484e-05	Not Sig
ZNF207	-0.0317057	7.46921e-05	Not Sig
CNOT2	-0.0900607	7.63724e-05	Not Sig
NCL	-0.0444749	7.71908e-05	Not Sig
GTPBP4	-0.133305	7.86394e-05	Not Sig
DBF4	-0.135678	8.00875e-05	Not Sig
MAP3K2	-0.0323963	8.01852e-05	Not Sig
CELF1	0.0387998	8.1164e-05	Not Sig
IRF2BP2	-0.0802963	8.14864e-05	Not Sig
NCBP2-AS2	0.00404078	8.18587e-05	Not Sig
PA2G4	0.052686	8.27331e-05	Not Sig
WDR26	-0.110307	8.3148e-05	Not Sig
SMARCA5	-0.166317	8.55737e-05	Not Sig
PPIB	-0.0229834	8.94051e-05	Not Sig
YME1L1	-0.0808799	9.16829e-05	Not Sig
RBBP4	-0.0154978	9.17023e-05	Not Sig
CSRNP1	0.0424998	9.46771e-05	Not Sig
B2M	0.0925898	9.59145e-05	Not Sig
TMEM59	-0.0801581	9.60945e-05	Not Sig
ATP5L	-0.0168405	9.69003e-05	Not Sig
SNX3	-0.00192678	9.72828e-05	Not Sig
UPP1	0.034153	0.000103203	Not Sig
BNIP2	-0.0473782	0.000103223	Not Sig
LAMTOR1	0.0504873	0.000103295	Not Sig
ARIH2	-0.130967	0.000103752	Not Sig
CDS2	0.0297685	0.000103984	Not Sig
COX7A2L	0.0128586	0.000105078	Not Sig
TXNL1	0.00705726	0.000106577	Not Sig
UBE3A	0.0414839	0.000106794	Not Sig
SPTY2D1	-0.11992	0.000106964	Not Sig
HLA-B	0.106507	0.000109317	Not Sig
EMP3	0.0393858	0.000109898	Not Sig
DHX36	-0.066428	0.000109904	Not Sig
TRBC1	0.0526232	0.000115088	Not Sig
RAB18	-0.0129953	0.000116971	Not Sig
SSH2	-0.000246998	0.000119496	Not Sig
VAMP8	0.109305	0.000120176	Not Sig
FDFT1	-0.0395676	0.000120664	Not Sig
IKZF3	-0.0532455	0.000121174	Not Sig
RPL31	-0.0830292	0.00012258	Not Sig
CORO1A	0.067035	0.000125385	Not Sig
CEBPG	-0.105326	0.000125613	Not Sig
RP5-1171I10.5	-0.00714029	0.000125903	Not Sig
WASF2	-0.139661	0.000128215	Not Sig
CCT8	0.0354211	0.000128812	Not Sig
SNHG7	-0.0319524	0.000130278	Not Sig
SCNM1	0.0084071	0.000131722	Not Sig
SLA2	0.136031	0.000132205	Not Sig
PPM1G	-0.0197173	0.000132959	Not Sig
CHD1	-0.0823315	0.000133322	Not Sig
UBE2N	-0.0267459	0.000135804	Not Sig
CCZ1	0.0152514	0.000135821	Not Sig
CBX6	-0.00997524	0.000136089	Not Sig
PNRC2	-0.104095	0.000136704	Not Sig
COX8A	0.107789	0.000137856	Not Sig
LUZP1	0.122557	0.000143074	Not Sig
CSDE1	-0.0442908	0.00014753	Not Sig
PHB2	0.0161803	0.000148194	Not Sig
EIF5	-0.0273363	0.000148876	Not Sig
UHMK1	-0.127709	0.000148901	Not Sig
MED19	0.0303711	0.000150012	Not Sig
ATF3	-0.227847	0.000152139	Not Sig
SARS	0.0598246	0.000152707	Not Sig
MRPL54	0.119867	0.000153797	Not Sig
UQCRQ	-0.0815773	0.000153983	Not Sig
KRAS	-0.0632872	0.000155691	Not Sig
BIRC2	-0.13538	0.000158058	Not Sig
HNRNPU	-0.0216284	0.000158515	Not Sig
FMNL1	0.0794464	0.000161116	Not Sig
LMNA	0.257844	0.000161665	Not Sig
SPG7	0.0515807	0.000161676	Not Sig
NUCKS1	0.0397611	0.00016968	Not Sig
CCDC66	0.0846913	0.000172935	Not Sig
SS18L2	0.0633422	0.000172958	Not Sig
SNRPC	0.04537	0.000173049	Not Sig
CHMP4B	-0.107173	0.000173801	Not Sig
ETF1	-0.0174111	0.000174481	Not Sig
NFE2L2	-0.0162846	0.000178619	Not Sig
POLR2A	-0.100143	0.000180195	Not Sig
EIF4H	0.000138156	0.000181837	Not Sig
UBR5	-0.142461	0.000182051	Not Sig
FAM162A	0.0846709	0.000188903	Not Sig
RPL15	0.0645906	0.000190163	Not Sig
NUTM2B-AS1	-0.198104	0.000191088	Not Sig
DDX18	-0.122765	0.00019212	Not Sig
CD53	-0.0361628	0.000192798	Not Sig
RNF149	-0.130853	0.000193189	Not Sig
GSTP1	-0.0259076	0.000193523	Not Sig
USP3	-0.0183618	0.000194058	Not Sig
CTSC	-0.133836	0.000198907	Not Sig
PHF11	-0.0184367	0.000200237	Not Sig
MORF4L2	0.00486009	0.000203941	Not Sig
TNIP1	-0.0117295	0.000204815	Not Sig
SEC11C	-0.0790073	0.000206418	Not Sig
HIF1A	-0.143429	0.000207333	Not Sig
APOL6	-0.174744	0.000210287	Not Sig
SRRT	0.071663	0.000212746	Not Sig
TANK	-0.0990856	0.000220276	Not Sig
IL2RB	0.0538147	0.000222515	Not Sig
MTPN	-0.0776567	0.000222646	Not Sig
LLPH	-0.00144682	0.000223211	Not Sig
HMGA1	-0.113283	0.000223779	Not Sig
CARD19	0.0176614	0.000224949	Not Sig
VIM	0.0938254	0.000226058	Not Sig
ARHGEF1	0.0518715	0.000227087	Not Sig
MTRNR2L10	-0.0173615	0.000228366	Not Sig
MZT2A	0.058211	0.000228769	Not Sig
NKAP	0.0139905	0.000232997	Not Sig
NFKBIZ	-0.185582	0.000234908	Not Sig
CCNB1IP1	-0.00961385	0.000245105	Not Sig
HIPK1	-0.0674492	0.000245215	Not Sig
DHRS7	0.019596	0.000245425	Not Sig
ARL6IP1	-0.0144324	0.000246495	Not Sig
S100A10	0.00288996	0.000247322	Not Sig
SYAP1	0.0742174	0.000252337	Not Sig
PPP2R2A	0.0166114	0.00025746	Not Sig
PPA1	0.00926266	0.000259217	Not Sig
RPL5	0.0663294	0.000265278	Not Sig
RPL22L1	-0.000467603	0.000268064	Not Sig
BNIP3L	0.0626231	0.000269014	Not Sig
NCK1	-0.0497902	0.000271079	Not Sig
RHEB	-0.0100609	0.000274226	Not Sig
TAF9	0.0448716	0.000275624	Not Sig
COX5B	0.0571053	0.000284943	Not Sig
ORMDL1	0.00455193	0.000290641	Not Sig
NAA50	-0.110126	0.000290968	Not Sig
WBSCR22	0.115966	0.000293996	Not Sig
ARL4A	0.0243998	0.000294829	Not Sig
CD52	0.10038	0.000297365	Not Sig
AKIRIN2	-0.0387855	0.000298524	Not Sig
TTC19	-0.00746159	0.000301607	Not Sig
DEGS1	-0.0176417	0.000304261	Not Sig
LSP1	0.0504606	0.000304577	Not Sig
EIF4E	-0.0293529	0.000305623	Not Sig
SREK1IP1	-0.129916	0.000305708	Not Sig
POLR2J	0.119856	0.000306263	Not Sig
ACP1	-0.0329722	0.000306942	Not Sig
ENO1	-0.00885676	0.000309089	Not Sig
WBP2	0.0532927	0.000313355	Not Sig
MAP2K3	-0.0870439	0.000314966	Not Sig
DDIT3	-0.156455	0.000322809	Not Sig
CSNK1D	-0.00721781	0.000323666	Not Sig
C12orf75	-0.153929	0.00032379	Not Sig
TMEM183A	-0.0720653	0.000328566	Not Sig
APH1A	0.0440202	0.000329385	Not Sig
TOP1	-0.105173	0.000330397	Not Sig
P4HB	0.0727387	0.000334225	Not Sig
ATP5B	-0.00674435	0.000337031	Not Sig
DYNLT1	-0.0123119	0.000344223	Not Sig
AP3S1	0.0886328	0.000344961	Not Sig
MED15	0.0241928	0.000345834	Not Sig
ABT1	0.0135139	0.000348453	Not Sig
USF2	0.0479703	0.000349828	Not Sig
THUMPD3-AS1	-0.00243723	0.000350253	Not Sig
COMMD2	0.00559289	0.000350638	Not Sig
EIF2S3	-0.0184647	0.000356312	Not Sig
AIM1	-0.0755508	0.000359423	Not Sig
TMED2	-0.0342182	0.00036161	Not Sig
UBE4A	-0.0223466	0.000367444	Not Sig
RBM3	0.0472962	0.000374817	Not Sig
CASP8	-0.122378	0.000376839	Not Sig
MT-ND5	0.00205568	0.000378321	Not Sig
DAZAP2	-0.00559803	0.000380183	Not Sig
TCP1	-0.131194	0.000382945	Not Sig
LCP1	-0.150928	0.00039655	Not Sig
TRAF4	-0.190131	0.00039659	Not Sig
TSPYL1	-0.00357716	0.000397881	Not Sig
CYLD	-0.107224	0.000398618	Not Sig
PIK3R1	0.034766	0.000404641	Not Sig
NR3C1	0.00752014	0.000406179	Not Sig
SRP54	0.0243755	0.000411273	Not Sig
TUBA1B	0.0381687	0.000416058	Not Sig
MARK3	-0.0251337	0.000434492	Not Sig
SDCBP	0.0137994	0.000435333	Not Sig
ARPC1B	0.0639622	0.000436746	Not Sig
CCNK	-0.176485	0.000436975	Not Sig
FAM107B	0.0509897	0.000440123	Not Sig
USP14	0.0117625	0.000449418	Not Sig
RAB2A	-0.0226621	0.000451407	Not Sig
NACA2	-0.0339161	0.000453713	Not Sig
CCAR1	-0.0572085	0.000456821	Not Sig
KIF2A	-0.08803	0.000457378	Not Sig
ATP6V1F	0.027612	0.000457421	Not Sig
CNOT6L	0.0243699	0.000462069	Not Sig
ARRDC3	-0.21421	0.000465234	Not Sig
CHRAC1	-0.0167056	0.000469698	Not Sig
LYST	-0.13622	0.000474756	Not Sig
BHLHE40	-0.195826	0.000479911	Not Sig
DNAJC8	-0.0529277	0.000492956	Not Sig
TMEM243	0.0212653	0.000494849	Not Sig
CYCS	-0.0465572	0.000501113	Not Sig
ALOX5AP	0.1024	0.000528351	Not Sig
PPP4C	0.0315929	0.000532309	Not Sig
TMED5	-0.0234841	0.000533145	Not Sig
CMC1	-0.25529	0.000538813	Not Sig
RANBP1	0.132096	0.00054627	Not Sig
VPS28	0.0335455	0.000549895	Not Sig
CRTAM	-0.25168	0.000557002	Not Sig
ZC3H12A	-0.139967	0.000566829	Not Sig
TPM4	-0.0119678	0.000567278	Not Sig
FAM32A	0.0450731	0.000569637	Not Sig
WAPL	-0.0778463	0.000578746	Not Sig
CDK5RAP1	0.0527021	0.000593877	Not Sig
USMG5	-0.115404	0.000593949	Not Sig
TACC1	0.0015166	0.000595561	Not Sig
DUSP10	-0.0710751	0.000610674	Not Sig
PRPF40A	-0.0427977	0.000612621	Not Sig
SUB1	0.00100817	0.000616876	Not Sig
MRPL10	-0.0205953	0.000623089	Not Sig
APOBEC3G	0.149117	0.000630346	Not Sig
DHX9	-0.130131	0.00063143	Not Sig
ZNF267	-0.0729431	0.000637269	Not Sig
ATRAID	0.0444846	0.000641143	Not Sig
ZC3H13	-0.0681506	0.000657601	Not Sig
BAZ1A	0.0476688	0.000661103	Not Sig
RNPS1	0.095532	0.000675718	Not Sig
MIF	-0.0417077	0.000685373	Not Sig
ARPC2	-0.0125296	0.000687741	Not Sig
PCGF5	-0.14487	0.000691087	Not Sig
RGCC	0.00555047	0.000696758	Not Sig
C1orf52	0.0195893	0.000702592	Not Sig
TSPYL2	0.0180135	0.000709681	Not Sig
PCF11	-0.0609123	0.000722878	Not Sig
KLF6	-0.0408677	0.00073606	Not Sig
MLF2	-0.00830877	0.000750124	Not Sig
PBXIP1	0.0844082	0.000755126	Not Sig
RSRP1	-0.0485304	0.000760606	Not Sig
AIMP1	0.0730994	0.000762513	Not Sig
XRN2	0.0563364	0.000774378	Not Sig
MTDH	-0.0218304	0.000777035	Not Sig
PYURF	0.00317074	0.000793349	Not Sig
SMG6	0.0425511	0.000795148	Not Sig
NDUFB6	-0.111614	0.000797902	Not Sig
GCHFR	0.113281	0.000806824	Not Sig
ZNF131	0.00176616	0.000817089	Not Sig
CDC40	-0.0932343	0.000823708	Not Sig
PSMB2	-0.0252568	0.000828923	Not Sig
RPS27L	0.00790493	0.000836391	Not Sig
DHX29	-0.140757	0.000843165	Not Sig
NDFIP1	0.145036	0.000851547	Not Sig
ZNF644	-0.0876502	0.000851972	Not Sig
SOD2	-0.00423606	0.000852584	Not Sig
TMEM41B	0.115134	0.000862054	Not Sig
NUB1	-0.090185	0.000874862	Not Sig
RAB7A	-0.0823845	0.000886527	Not Sig
PSMF1	0.107086	0.000886711	Not Sig
TNF	-0.270881	0.000896198	Not Sig
TRGC2	0.00678666	0.000909618	Not Sig
SPPL2A	-0.19797	0.000944712	Not Sig
EXOSC9	0.0200149	0.000952914	Not Sig
DRG1	-0.0171375	0.000953511	Not Sig
RPL30	0.0578395	0.000957253	Not Sig
SRI	-0.0268999	0.000969861	Not Sig
ZCCHC11	-0.0430934	0.000984177	Not Sig
TMF1	-0.092347	0.000988272	Not Sig
ASNSD1	-0.0539673	0.000991271	Not Sig
SNF8	0.058326	0.00099309	Not Sig
DMXL1	0.00134437	0.00099961	Not Sig
GIMAP7	0.128432	0.00102083	Not Sig
CDV3	-0.0606909	0.00102264	Not Sig
ATP6AP2	0.0872188	0.00102629	Not Sig
ZNF24	0.0157277	0.00102778	Not Sig
RNF10	-0.0389862	0.00102843	Not Sig
NDUFC1	-0.125423	0.00103291	Not Sig
PRMT2	-0.00514315	0.00103418	Not Sig
NEU1	-0.0948726	0.0010498	Not Sig
CDC14A	-0.0267959	0.00105962	Not Sig
GNL3	-0.0233471	0.00108337	Not Sig
2019-09-09	0.177559	0.00111796	Not Sig
KARS	-0.0258778	0.00112338	Not Sig
MRPL57	0.0837882	0.00113142	Not Sig
VDAC1	0.124844	0.00114193	Not Sig
PPP2CA	0.0236256	0.00117588	Not Sig
YTHDC1	-0.0529993	0.00117903	Not Sig
DAP3	0.0540704	0.00118834	Not Sig
PAG1	0.103627	0.0011895	Not Sig
TBRG1	0.037545	0.00122858	Not Sig
LINC00493	-0.0156626	0.00123542	Not Sig
NXT1	0.0300883	0.00126601	Not Sig
ALG13	0.0986766	0.00127172	Not Sig
RASA2	-0.045837	0.00127198	Not Sig
ATG12	-0.0316806	0.00129243	Not Sig
RBM4	-0.0386727	0.00129257	Not Sig
EIF1AX	0.080694	0.00130147	Not Sig
NDUFA6	-0.0634589	0.00132227	Not Sig
TGFB1	0.0929314	0.00132848	Not Sig
RASSF5	0.108616	0.00133024	Not Sig
PPP1R12A	-0.11813	0.00136643	Not Sig
OAZ1	0.0395335	0.00137715	Not Sig
CTNNB1	-0.1527	0.00139988	Not Sig
PCBP1	-0.0234383	0.00140831	Not Sig
KLF10	-0.206352	0.00141819	Not Sig
OSTF1	0.0665573	0.00143864	Not Sig
ITK	-0.16647	0.00143997	Not Sig
MAPKAPK2	0.0764833	0.00144583	Not Sig
2019-03-07	-0.121525	0.00146385	Not Sig
SELT	0.0255012	0.00147064	Not Sig
RAD23A	0.0280859	0.00149938	Not Sig
XRCC5	-0.0413215	0.00154932	Not Sig
PLA2G16	-0.00278922	0.00156021	Not Sig
LMAN1	-0.0292688	0.00156716	Not Sig
UBALD2	0.0913841	0.00159321	Not Sig
RNF115	-0.00607147	0.00160103	Not Sig
SATB1	0.128475	0.00164272	Not Sig
RAC2	-0.0216417	0.00164802	Not Sig
CCSER2	-1.995e-05	0.00164906	Not Sig
TAPBP	-0.0586959	0.00166508	Not Sig
VPS4B	-0.0133365	0.00167209	Not Sig
PSMC2	-0.0762155	0.00167998	Not Sig
CDC42SE1	-0.206017	0.00168798	Not Sig
ADIPOR1	0.0254506	0.00168848	Not Sig
FNBP4	-0.0618246	0.00169475	Not Sig
LPIN1	0.00934845	0.00172916	Not Sig
MAP2K7	0.0380733	0.00172996	Not Sig
NFKB2	0.0394915	0.00175347	Not Sig
GPR183	0.176667	0.00175429	Not Sig
IMP4	0.0254882	0.00180009	Not Sig
CCND3	0.0542973	0.00180467	Not Sig
SRSF4	-0.0521019	0.00183594	Not Sig
RALY	-0.00677822	0.00184892	Not Sig
MRPL47	0.041765	0.00189337	Not Sig
FAM177A1	0.00575712	0.00189397	Not Sig
PPP1CB	0.0986376	0.00190671	Not Sig
ARPC3	-0.0111796	0.0019465	Not Sig
SRP9	0.0229041	0.00196976	Not Sig
RAB8B	-0.132319	0.00197618	Not Sig
SMAP2	-0.0259776	0.00197717	Not Sig
JMJD1C	0.00424249	0.00198534	Not Sig
DRAP1	-0.0810452	0.00202149	Not Sig
MYO1G	0.047886	0.00203487	Not Sig
HERPUD1	0.0815066	0.00203601	Not Sig
MTCH1	-0.025031	0.00206847	Not Sig
SUMO3	0.0483803	0.00208732	Not Sig
RASSF1	0.0216989	0.00208908	Not Sig
SNX6	-0.00671765	0.00209784	Not Sig
COX19	0.0757644	0.00211109	Not Sig
ELMSAN1	-0.0419334	0.0021232	Not Sig
DGUOK	0.0602551	0.00212938	Not Sig
SRP19	-0.000690875	0.00215448	Not Sig
SNRK	0.0365201	0.00215811	Not Sig
CFAP20	0.0648197	0.00221614	Not Sig
TOM1	0.0817869	0.00223705	Not Sig
SLC25A6	0.0539473	0.00230173	Not Sig
RHOF	-0.0116047	0.00232342	Not Sig
CD8A	0.0610751	0.00233641	Not Sig
CCNDBP1	0.0348884	0.00236745	Not Sig
EPS15	0.00990061	0.00237284	Not Sig
GADD45A	0.00513515	0.00245793	Not Sig
RANBP2	-0.0603124	0.00246594	Not Sig
RNASET2	0.0942318	0.00249523	Not Sig
DCP1A	0.0212079	0.00255793	Not Sig
COPE	0.0668802	0.00256028	Not Sig
PRNP	-0.00712132	0.00267131	Not Sig
HADHA	0.0628129	0.0027114	Not Sig
SUZ12	-0.13686	0.00272775	Not Sig
PDCD4	0.0771458	0.0027452	Not Sig
LAT	0.0491189	0.00275407	Not Sig
IFIT3	-0.387272	0.00281202	Not Sig
HERPUD2	-0.0342295	0.00288141	Not Sig
ABHD14B	0.0884789	0.00305631	Not Sig
PRELID1	-0.0574779	0.00311903	Not Sig
SETD5	-0.0208702	0.00317267	Not Sig
RPS23	0.0592672	0.0032665	Not Sig
PET100	-0.123649	0.003276	Not Sig
VMP1	-0.180149	0.00328679	Not Sig
HECTD1	-0.0513509	0.00338041	Not Sig
TPR	-0.0586085	0.00341855	Not Sig
ZFAND1	0.0668142	0.00342075	Not Sig
PPP4R3A	-0.00228157	0.00346799	Not Sig
AC245100.1	-0.0137611	0.00367719	Not Sig
TCEB1	-0.0339305	0.00369434	Not Sig
LSM14A	-0.0657734	0.00369969	Not Sig
KLF2	0.0183197	0.00376304	Not Sig
EMB	-0.013152	0.00382191	Not Sig
PRDM2	-0.102586	0.00391642	Not Sig
ATPIF1	0.104399	0.00399401	Not Sig
ARF4	-0.0163691	0.00404329	Not Sig
PCIF1	0.00305628	0.00406683	Not Sig
ZNF90	-0.13888	0.00413486	Not Sig
GRB2	-0.137432	0.00421507	Not Sig
ZCCHC8	-0.145064	0.00426871	Not Sig
DGKD	-0.197967	0.00440043	Not Sig
GOLGA8B	9.29106e-05	0.00445365	Not Sig
INPP5D	-0.0398228	0.00448398	Not Sig
CAPZB	0.00365808	0.00460942	Not Sig
TNFRSF1B	0.0563677	0.00468956	Not Sig
DR1	-0.0789049	0.00473782	Not Sig
PPM1B	-0.058521	0.00476885	Not Sig
EMC6	0.0633276	0.00482985	Not Sig
NRBF2	-0.0856352	0.00498815	Not Sig
PPP1R7	0.0809972	0.0050536	Not Sig
SNRNP70	-0.0160315	0.00509782	Not Sig
CYFIP2	-0.0842232	0.00531731	Not Sig
EMD	0.103657	0.0054381	Not Sig
MATK	-0.13777	0.00547472	Not Sig
KTN1	-0.138995	0.00548996	Not Sig
RBM38	-0.0217146	0.00555919	Not Sig
ZCCHC6	-0.0948782	0.00556411	Not Sig
G3BP2	0.0346831	0.00561141	Not Sig
MRPS36	0.0219985	0.00562587	Not Sig
DSTN	-0.0543932	0.00563006	Not Sig
EMC10	-0.0664601	0.00565371	Not Sig
FGFR1OP2	0.0961938	0.00568188	Not Sig
FIS1	0.0975364	0.0056857	Not Sig
YES1	-0.21562	0.00574171	Not Sig
KLRG1	0.0644317	0.00575018	Not Sig
TCEA1	-0.0172782	0.00588878	Not Sig
HSPH1	-0.0717111	0.00602928	Not Sig
C1orf122	0.0678635	0.00603775	Not Sig
C8orf59	-0.068136	0.00607324	Not Sig
KAT6A	-0.0711339	0.00617625	Not Sig
LINC00869	-0.15173	0.00618244	Not Sig
VPS37B	0.0138139	0.00620447	Not Sig
PSMA3-AS1	0.00729684	0.00622847	Not Sig
TIPIN	-0.0963144	0.00638002	Not Sig
N4BP2L1	0.0128358	0.00639948	Not Sig
TMEM123	0.0635467	0.00641818	Not Sig
RP11-347P5.1	-0.121585	0.00654628	Not Sig
C1orf56	-0.299129	0.00656608	Not Sig
SNRPB2	-0.0308372	0.00668138	Not Sig
LINC00152	-0.188237	0.00694131	Not Sig
CIB1	0.0814985	0.00695225	Not Sig
LUC7L3	-0.0926341	0.00731423	Not Sig
CALM3	0.0722693	0.00737277	Not Sig
CST7	-0.0253716	0.00744455	Not Sig
EIF2S2	-0.0764798	0.00780303	Not Sig
HAX1	-0.0292508	0.00794569	Not Sig
CBX3	-0.0360273	0.00794633	Not Sig
PITHD1	0.0169077	0.00804428	Not Sig
KLHL24	-0.0178431	0.00808998	Not Sig
NHSL2	-0.00641746	0.00813827	Not Sig
CCT3	0.0133506	0.00825076	Not Sig
CCM2	0.114154	0.00837076	Not Sig
NLRP1	0.0183077	0.00848588	Not Sig
SSR3	-4.70358e-05	0.00866916	Not Sig
COQ10B	-0.00472855	0.00870889	Not Sig
RPL23	0.0600278	0.00870969	Not Sig
FLNA	-0.123077	0.00871326	Not Sig
HNRNPL	-0.171637	0.0088785	Not Sig
SMC3	-0.0419994	0.00907837	Not Sig
KPNB1	0.010832	0.00908547	Not Sig
RBM5	-0.0781466	0.00909596	Not Sig
ZFC3H1	-0.170747	0.00916835	Not Sig
TGOLN2	0.00674024	0.00928534	Not Sig
HNRNPA3	-0.0112329	0.00964003	Not Sig
HELZ	-0.0922667	0.0096765	Not Sig
TRIM38	-0.068238	0.00968103	Not Sig
RRP7A	0.0555151	0.00968982	Not Sig
COG3	-0.115282	0.00971608	Not Sig
LINC00936	-0.0619258	0.00971858	Not Sig
ZFR	-0.122908	0.0097467	Not Sig
NOSIP	0.0772101	0.00975578	Not Sig
SLIRP	-0.0453392	0.00981085	Not Sig
ATP6V0B	-0.0153009	0.009849	Not Sig
IL10RA	-0.0182166	0.00998594	Not Sig
ZNF430	-0.00126708	0.01	Not Sig
NPM1	0.0767112	0.0101394	Not Sig
WDR83OS	-0.00863113	0.0101974	Not Sig
PSMD3	0.0387271	0.0103143	Not Sig
TTC17	-0.0500376	0.0103574	Not Sig
FAM65B	-0.157847	0.0105602	Not Sig
ZFAND5	-0.178089	0.0106578	Not Sig
PTAR1	0.0103926	0.0106823	Not Sig
ZNFX1	-0.0691342	0.0107167	Not Sig
TMC6	-0.00588471	0.0107686	Not Sig
CXorf38	-0.122431	0.0108082	Not Sig
ADPGK	0.0306562	0.010927	Not Sig
SH2D1A	0.0164088	0.0109905	Not Sig
GINM1	-0.047784	0.0109907	Not Sig
HEXIM1	-0.146885	0.0110227	Not Sig
PSME4	-0.07501	0.011367	Not Sig
NDUFAB1	0.0782431	0.0116867	Not Sig
MTRF1L	-0.111595	0.0117529	Not Sig
EIF3J	-0.137698	0.01183	Not Sig
ATXN2L	-0.100516	0.0120675	Not Sig
RNF166	-0.00367893	0.0120773	Not Sig
HIGD2A	0.00878209	0.0122157	Not Sig
UBE2J1	-0.0165114	0.0123247	Not Sig
CCNG1	9.8625e-05	0.0124966	Not Sig
ARL6IP5	-0.0489062	0.0125177	Not Sig
SFXN1	0.0724183	0.0127859	Not Sig
NDUFS6	-0.0950761	0.0128534	Not Sig
ARF5	-0.0369873	0.012861	Not Sig
GSTK1	0.0183917	0.0128625	Not Sig
NSRP1	0.0798939	0.0128816	Not Sig
PSMB3	0.0818985	0.0130748	Not Sig
PAFAH1B1	-0.0325141	0.013329	Not Sig
KHDRBS1	-0.0769847	0.0133546	Not Sig
ACTR3	-0.0464144	0.0134053	Not Sig
FBXO21	0.0344604	0.0135388	Not Sig
LSM1	0.0445433	0.0135552	Not Sig
ABRACL	0.052361	0.0135816	Not Sig
SETD2	-0.108557	0.0138829	Not Sig
CLTA	-0.0177136	0.0138888	Not Sig
PPP1R16B	-0.154121	0.0139876	Not Sig
LGALS1	-0.117403	0.0139915	Not Sig
NELL2	0.0778917	0.0141619	Not Sig
GBP2	-0.0729889	0.0142007	Not Sig
MRPL22	-0.0521566	0.0142123	Not Sig
PIM2	0.00539319	0.0142431	Not Sig
MAX	0.0815815	0.014697	Not Sig
LSM3	-0.0115582	0.0148509	Not Sig
CORO7	0.0543029	0.0149867	Not Sig
MSN	0.085699	0.0152454	Not Sig
VPS26A	-0.129829	0.0156888	Not Sig
ANKRD28	-0.256747	0.0157798	Not Sig
PPP1CA	0.0753018	0.0164763	Not Sig
NDUFB10	0.0110484	0.0165076	Not Sig
NOP10	-0.0684303	0.0165765	Not Sig
TBC1D15	0.103615	0.016653	Not Sig
GNL1	-0.0610992	0.0166652	Not Sig
TXNIP	0.0831235	0.0169255	Not Sig
GATA3	0.0353536	0.0170422	Not Sig
AIP	0.0131522	0.0171179	Not Sig
KDM6B	0.037951	0.0171711	Not Sig
ZNF428	0.0261571	0.0171774	Not Sig
CAND1	-0.0815011	0.0172972	Not Sig
UBE2E3	0.0199079	0.0173447	Not Sig
OSBPL8	0.0454516	0.0173463	Not Sig
HSP90B1	-0.0937157	0.0173543	Not Sig
HMGN2	0.0297657	0.0178849	Not Sig
LMBR1L	-0.0322243	0.0182772	Not Sig
CNOT4	-0.0740707	0.018325	Not Sig
SSSCA1	-0.0138059	0.018409	Not Sig
HOPX	-0.186181	0.0185641	Not Sig
DNAJC3	-0.0195047	0.0188065	Not Sig
OAZ2	0.0405033	0.0190413	Not Sig
MRPL9	-0.0161292	0.0194003	Not Sig
TBCC	-0.0453137	0.0194561	Not Sig
SREK1	-0.0622908	0.0195335	Not Sig
DEK	-0.0530392	0.0196084	Not Sig
MED28	0.0302592	0.0196233	Not Sig
INSIG1	0.0742997	0.0196399	Not Sig
SH3KBP1	-0.123423	0.0197309	Not Sig
CAMTA1	-0.0372064	0.0208164	Not Sig
SNHG12	0.00489602	0.0209741	Not Sig
MT2A	-0.201488	0.021762	Not Sig
AES	-0.00984933	0.0218029	Not Sig
PHC3	-0.0224243	0.022195	Not Sig
NUDC	0.0144272	0.0222871	Not Sig
RAB14	-0.0600857	0.0227678	Not Sig
2019-09-06	0.069603	0.0228915	Not Sig
SERTAD1	-0.0374928	0.0230489	Not Sig
SMARCC1	-0.00554495	0.0236468	Not Sig
PMPCB	0.0482978	0.023721	Not Sig
ZNF800	-0.19864	0.0238191	Not Sig
NAA20	0.109256	0.0238785	Not Sig
UBE2G1	-0.0217207	0.0239934	Not Sig
FAM126B	-0.00873536	0.0240014	Not Sig
DCP2	-0.109771	0.0241757	Not Sig
SPCS2	-0.0643373	0.024734	Not Sig
BBX	-0.00929691	0.024903	Not Sig
NACA	0.0646683	0.0255554	Not Sig
CCR7	0.152437	0.02572	Not Sig
MRPL41	0.0364186	0.0258866	Not Sig
CH17-189H20.1	-0.0546391	0.0262381	Not Sig
PLEK	-0.21919	0.0262485	Not Sig
PHF3	-0.0517145	0.0263071	Not Sig
TIMM17A	-0.0221579	0.0267735	Not Sig
USP34	-0.0580746	0.026869	Not Sig
R3HDM4	0.119887	0.0269764	Not Sig
EZR	0.00813396	0.0270967	Not Sig
TPI1	0.027004	0.0271295	Not Sig
ZNF655	-0.0553734	0.0275146	Not Sig
PPP6C	-0.00414904	0.0282469	Not Sig
AKNA	0.0870168	0.0285679	Not Sig
OTUD6B-AS1	0.00253941	0.0292363	Not Sig
OCIAD1	-0.0581902	0.0293576	Not Sig
DPM1	-0.0155711	0.0294544	Not Sig
TSN	0.0485342	0.0296091	Not Sig
RARA	0.00238931	0.0302828	Not Sig
NDUFB1	-0.172681	0.0304905	Not Sig
PPP1R15A	-0.0627702	0.0306101	Not Sig
METTL23	0.10138	0.030877	Not Sig
ATP5C1	-0.0254845	0.0311198	Not Sig
DERL1	-0.0437666	0.0317959	Not Sig
MYADM	0.0278836	0.0319447	Not Sig
DDT	-0.00348476	0.032476	Not Sig
NDUFB2	-0.0264751	0.0328506	Not Sig
LINC00657	-0.0194811	0.0342734	Not Sig
YPEL3	-0.0571339	0.034312	Not Sig
AC016831.7	0.0558331	0.0348464	Not Sig
GLO1	0.0660011	0.035253	Not Sig
TIMM9	0.0473599	0.0353587	Not Sig
MED4	-0.0271347	0.0357659	Not Sig
KDM5A	-0.0598618	0.0359401	Not Sig
KLRB1	0.0804961	0.0359892	Not Sig
IL27RA	-0.119207	0.0365317	Not Sig
DNAJC7	-0.0301727	0.0369038	Not Sig
RELB	-0.112622	0.0372382	Not Sig
HERC1	0.0144531	0.0373453	Not Sig
SART1	0.00917419	0.0373838	Not Sig
COPS8	0.0122382	0.0379613	Not Sig
TBCA	0.0874547	0.038415	Not Sig
IDH2	-0.0495071	0.0388931	Not Sig
TMEM9B	-0.0518245	0.0390962	Not Sig
NT5C3A	0.0666813	0.0391932	Not Sig
2019-09-01	0.0260297	0.0396353	Not Sig
SEPW1	0.0247168	0.0400516	Not Sig
FDPS	0.0790048	0.0410325	Not Sig
EID1	-0.0669187	0.0412211	Not Sig
ZNF791	-0.0741521	0.0414202	Not Sig
C19orf66	0.00849223	0.0420717	Not Sig
MBD4	-0.0191564	0.0431368	Not Sig
ILF3-AS1	-0.124494	0.0438309	Not Sig
APEX1	-0.02438	0.0440665	Not Sig
ZBTB1	-0.0831849	0.0442266	Not Sig
VCP	-0.0853871	0.0444207	Not Sig
ICAM3	-0.00312438	0.04456	Not Sig
C1D	0.0277929	0.0450906	Not Sig
HLA-F	-0.0299198	0.046089	Not Sig
RAD21	-0.0931527	0.0463781	Not Sig
ATP5J	-0.0130208	0.0467991	Not Sig
NTMT1	0.069324	0.0468518	Not Sig
KMT2A	-0.118769	0.0470762	Not Sig
UFD1L	-0.0422086	0.0473409	Not Sig
PUM1	-0.0403646	0.0474421	Not Sig
FYTTD1	-0.0190589	0.0474902	Not Sig
C16orf72	-0.0653612	0.0478505	Not Sig
PJA2	-0.0769868	0.0482452	Not Sig
GTF2A2	0.0376873	0.0485206	Not Sig
ZCRB1	-0.0291613	0.0488441	Not Sig
ISG20	0.0276769	0.0492815	Not Sig
ARHGAP15	0.069461	0.0493554	Not Sig
IRF1	-0.0328745	0.049493	Not Sig
ZFAND6	-0.0454295	0.0495873	Not Sig
TROVE2	-0.0696552	0.0499173	Not Sig
ANP32A	-0.0705948	0.0512835	Not Sig
PHF12	0.0042682	0.0513774	Not Sig
BAZ2A	0.0369683	0.0520207	Not Sig
NDUFS8	0.0661468	0.0526336	Not Sig
CREBRF	-0.0707393	0.0531761	Not Sig
DNAJB1	0.0253103	0.054967	Not Sig
GOLGA4	-0.0891871	0.0554463	Not Sig
ACAP1	-0.0297249	0.0558053	Not Sig
CYB5B	0.0293255	0.0567469	Not Sig
MIEN1	0.0493334	0.058157	Not Sig
NFAT5	-0.136676	0.058964	Not Sig
NDUFB4	-0.0460994	0.0595504	Not Sig
WNK1	-0.0846725	0.0598083	Not Sig
TIPARP	-0.0446684	0.0598661	Not Sig
CHMP1B	-0.0348147	0.0607829	Not Sig
ATF6B	0.032386	0.0614754	Not Sig
PFDN4	0.0406541	0.0626922	Not Sig
SEC63	-0.00805773	0.0631108	Not Sig
ACTG1	0.0577888	0.0636977	Not Sig
DNAJA2	0.00461828	0.0640638	Not Sig
NRBP1	-0.00270013	0.0641506	Not Sig
SUPT5H	-0.0629143	0.0644724	Not Sig
TRIAP1	-0.0288174	0.0648508	Not Sig
POLR2I	-0.00336115	0.0667287	Not Sig
BRD2	-0.0576913	0.0667802	Not Sig
CMTM6	-0.0454729	0.0677669	Not Sig
SPATA13	-0.126602	0.0680913	Not Sig
RALA	0.0172087	0.0685695	Not Sig
MYEOV2	-0.0247234	0.0696483	Not Sig
SPAG9	-0.181417	0.0700859	Not Sig
IDH3B	-0.0029118	0.0701692	Not Sig
BCL11B	0.0237698	0.0718356	Not Sig
NUP58	-0.0659165	0.07233	Not Sig
GNB2	-0.0179057	0.0727397	Not Sig
RIOK3	-0.030552	0.0728613	Not Sig
BRWD1	-0.129494	0.0729585	Not Sig
RPS11	0.0586196	0.0734007	Not Sig
RBX1	0.0302631	0.0735747	Not Sig
B4GALT1	-0.00305346	0.0737167	Not Sig
HBS1L	-0.0611415	0.0764957	Not Sig
UFM1	-0.0742712	0.0766561	Not Sig
RORA	-0.0438031	0.0774689	Not Sig
EBP	0.00263887	0.0783896	Not Sig
ATP6V1E1	0.0827958	0.0789467	Not Sig
FAU	0.0588657	0.0794908	Not Sig
NEMF	0.0520697	0.0808888	Not Sig
EMC4	0.0752161	0.0809457	Not Sig
CTD-2035E11.3	-0.154055	0.0819961	Not Sig
MARCKSL1	-0.166789	0.0825645	Not Sig
NIPBL	-0.115068	0.0826559	Not Sig
YWHAE	-0.0602108	0.0835465	Not Sig
TAP1	-0.0724949	0.0854023	Not Sig
STX5	-0.0133007	0.0856146	Not Sig
ITPKB	0.0813844	0.0857777	Not Sig
DOK2	-0.0294775	0.0860222	Not Sig
SRA1	-0.0883039	0.0870469	Not Sig
MDM4	-0.0908011	0.0905583	Not Sig
RP11-138A9.1	-0.073745	0.0913899	Not Sig
ERGIC3	0.031332	0.0920224	Not Sig
PTRHD1	-0.032683	0.092593	Not Sig
ARRB2	0.0355913	0.094039	Not Sig
CLK3	-0.0363721	0.0940868	Not Sig
USP11	0.0898284	0.0952904	Not Sig
IST1	-0.096218	0.0958858	Not Sig
MIA3	-0.104174	0.0967788	Not Sig
CAMK4	0.0800616	0.0970359	Not Sig
GZMK	0.192601	0.0985447	Not Sig
BIRC6	-0.0539308	0.0996967	Not Sig
KDM2A	-0.0558381	0.100419	Not Sig
TOB1	-0.154673	0.101003	Not Sig
RP11-255M2.3	-0.0453816	0.101031	Not Sig
CHD4	-0.0647351	0.101967	Not Sig
PTPN7	0.0104882	0.102541	Not Sig
CYTH4	0.00517396	0.102641	Not Sig
CWC25	0.0150003	0.102722	Not Sig
CDADC1	-0.129384	0.104577	Not Sig
TRAPPC1	0.0105472	0.105522	Not Sig
ATG2A	0.11292	0.105568	Not Sig
WSB1	-0.0354381	0.106614	Not Sig
CMC2	0.044866	0.106836	Not Sig
HCLS1	-0.0038951	0.107566	Not Sig
DNAJC2	0.0239662	0.109364	Not Sig
HNRNPUL1	0.100862	0.109924	Not Sig
PAK2	0.0698039	0.110029	Not Sig
HNRNPA1	0.0391159	0.110698	Not Sig
MIDN	-0.0160141	0.111849	Not Sig
DDA1	-0.0332906	0.115435	Not Sig
ZNF706	-0.013594	0.117645	Not Sig
GGA1	0.0552661	0.117771	Not Sig
PRKAA1	-0.00668419	0.119706	Not Sig
HBP1	0.0335659	0.121507	Not Sig
TGIF1	-0.0484257	0.121629	Not Sig
RPAIN	-0.0466051	0.122003	Not Sig
CNIH1	0.0754446	0.122727	Not Sig
YIPF4	-0.0198656	0.123386	Not Sig
PSMD8	-0.0150978	0.123751	Not Sig
AHNAK	-0.127497	0.127815	Not Sig
PCMT1	0.0165344	0.129076	Not Sig
SP140L	-0.069644	0.130971	Not Sig
ATP6V1H	-0.125756	0.131422	Not Sig
PSMC5	0.0738141	0.132036	Not Sig
ARHGAP30	-0.0615999	0.134496	Not Sig
2019-09-15	0.000560751	0.143514	Not Sig
TOR1AIP2	-0.127901	0.144217	Not Sig
TMEM14B	0.11319	0.145055	Not Sig
UBA6	-0.00446914	0.145364	Not Sig
MOB4	0.0500736	0.145638	Not Sig
PRDX5	0.0944121	0.145819	Not Sig
UBE2K	-0.0328728	0.148163	Not Sig
ITGA4	-0.0496371	0.155755	Not Sig
METAP2	-0.0561331	0.156803	Not Sig
SERPINB9	-0.0241836	0.158004	Not Sig
IFT57	0.014447	0.160029	Not Sig
TMEM258	-0.0775126	0.160571	Not Sig
NR4A2	0.104164	0.161271	Not Sig
GTF2B	-0.0866712	0.16198	Not Sig
SNW1	0.0718868	0.16382	Not Sig
RAB9A	-0.0309455	0.166591	Not Sig
PSMA5	-0.0804066	0.167054	Not Sig
PTPN2	-0.0694315	0.167616	Not Sig
THUMPD1	0.00485924	0.169417	Not Sig
SLC9A3R1	0.0628977	0.170113	Not Sig
CENPC	-0.156956	0.176778	Not Sig
BIN2	-0.0108202	0.177681	Not Sig
RALGAPA1	0.0358766	0.178494	Not Sig
MLLT6	-0.0218012	0.181881	Not Sig
AC009501.4	-0.039531	0.18224	Not Sig
SAFB	-0.0238559	0.182417	Not Sig
SPRTN	-0.0306152	0.186398	Not Sig
MED6	0.0428648	0.187617	Not Sig
DCTN3	-0.00636027	0.187995	Not Sig
EIF6	0.0830091	0.188194	Not Sig
SNHG15	-0.0317656	0.192602	Not Sig
CD74	0.126719	0.193128	Not Sig
ERP44	0.0290125	0.193197	Not Sig
SNRPE	-0.0702025	0.197216	Not Sig
PSMD2	0.0592837	0.206944	Not Sig
GDE1	0.00623443	0.21115	Not Sig
BIRC3	-0.0131978	0.212555	Not Sig
TRMT112	0.0637742	0.213383	Not Sig
CHD6	-0.0593355	0.213553	Not Sig
TOX4	0.00815887	0.213999	Not Sig
SSBP1	-0.020127	0.2141	Not Sig
TMEM2	-0.00404166	0.214472	Not Sig
STARD7	-0.112615	0.215797	Not Sig
U2AF1L4	-0.0130745	0.216266	Not Sig
TFG	-0.0517639	0.218147	Not Sig
GNA13	-0.0551928	0.218507	Not Sig
LGALS8	0.0801585	0.219651	Not Sig
PRDM1	-0.157488	0.221188	Not Sig
DBI	-0.0409665	0.221733	Not Sig
TMEM167B	-0.0106646	0.223368	Not Sig
CHD2	-0.0858641	0.224806	Not Sig
SLC37A3	-0.0813009	0.227414	Not Sig
RBCK1	0.0213406	0.228709	Not Sig
PTTG1	0.0449794	0.234114	Not Sig
RPL6	0.0587373	0.238545	Not Sig
METTL15	0.0378599	0.239666	Not Sig
TWISTNB	-0.0327378	0.243731	Not Sig
USP22	-0.0633007	0.251617	Not Sig
VDAC3	-0.0592529	0.253047	Not Sig
ATP2B1	0.0353486	0.254769	Not Sig
GNAI3	0.0321751	0.254806	Not Sig
ZNF451	-0.0632174	0.255546	Not Sig
C21orf91	-0.122235	0.260236	Not Sig
MRPS30	0.095125	0.262747	Not Sig
MAGOH	0.0206309	0.265459	Not Sig
ZEB1	0.0968688	0.265987	Not Sig
RHOC	-0.107004	0.274983	Not Sig
SNX9	0.0878064	0.275483	Not Sig
RBBP7	-0.0948411	0.276421	Not Sig
BFAR	-0.0198304	0.278993	Not Sig
EIF5B	-0.0128069	0.281673	Not Sig
NUCB2	0.0098327	0.282407	Not Sig
ANP32E	-0.09316	0.2831	Not Sig
CCT6A	0.0190691	0.284852	Not Sig
SDHB	0.010362	0.289286	Not Sig
KLF13	0.08954	0.294113	Not Sig
ARID4A	-0.0606259	0.305511	Not Sig
C6orf62	-0.153335	0.31361	Not Sig
USP36	-0.0612277	0.314744	Not Sig
TNFAIP8	-0.0193856	0.317791	Not Sig
SLC25A5	0.059132	0.318486	Not Sig
ESCO1	-0.101527	0.318493	Not Sig
MYLIP	-0.0767625	0.338876	Not Sig
CCNC	-0.0236706	0.342692	Not Sig
CEBPZ	-0.0178246	0.34337	Not Sig
STX12	-0.00468537	0.346005	Not Sig
ZBTB43	0.0109854	0.346064	Not Sig
MAPRE2	-0.0612709	0.349991	Not Sig
CBLB	0.0608753	0.351002	Not Sig
ITGB1	0.00551582	0.354154	Not Sig
PSMC3	0.0379258	0.380197	Not Sig
TUBA1A	0.0285812	0.395615	Not Sig
COPS6	-0.0778954	0.402447	Not Sig
GLTP	-0.0112895	0.403498	Not Sig
AZIN1	-0.116652	0.403633	Not Sig
EFHD2	-0.155348	0.409815	Not Sig
CDC5L	-0.037776	0.413542	Not Sig
ZMAT2	-0.00207936	0.415268	Not Sig
HLA-DPB1	0.0297666	0.4186	Not Sig
PPP1R15B	-0.0661371	0.423954	Not Sig
RNF126	-0.0313145	0.426236	Not Sig
PSMC4	0.0230439	0.426654	Not Sig
SLC35B1	-0.0708978	0.437204	Not Sig
PPM1K	-0.0777719	0.446308	Not Sig
CYP20A1	0.0272857	0.449476	Not Sig
MIAT	-0.0914682	0.453086	Not Sig
WDR45B	0.0511394	0.454337	Not Sig
MECP2	-0.0563724	0.456299	Not Sig
TM2D3	0.0214335	0.47689	Not Sig
PPIL4	0.00480738	0.479825	Not Sig
RAB11A	-0.0385421	0.484756	Not Sig
HIST3H2A	0.000890638	0.485964	Not Sig
TDG	-0.118109	0.490533	Not Sig
SRSF1	-0.0509705	0.493926	Not Sig
MRPS15	0.0256509	0.503662	Not Sig
PSMB4	-0.0522777	0.508775	Not Sig
IL4R	-0.0231735	0.516048	Not Sig
CD55	0.0928739	0.517415	Not Sig
JOSD1	0.0413806	0.52349	Not Sig
PSMA2	0.00726683	0.53674	Not Sig
TMBIM1	-0.00571692	0.549484	Not Sig
ADAM17	-0.087586	0.556799	Not Sig
PSMC6	-0.0735599	0.584025	Not Sig
ACTB	0.0754189	0.597749	Not Sig
IWS1	-0.0702841	0.601007	Not Sig
IL6ST	0.0529365	0.61794	Not Sig
C6orf1	0.0171523	0.659086	Not Sig
RAB8A	-0.0122166	0.670738	Not Sig
CAPZA2	-0.00668265	0.681105	Not Sig
RPS13	0.0498039	0.69302	Not Sig
LUC7L2	-0.0382643	0.701992	Not Sig
TCOF1	0.0100789	0.724255	Not Sig
IAH1	-0.00539199	0.728044	Not Sig
KLRD1	-0.175311	0.740846	Not Sig
YIPF5	0.0440788	0.742241	Not Sig
NDUFC2	0.0339152	0.752747	Not Sig
PHF20L1	-0.0290016	0.755146	Not Sig
TBPL1	0.0055972	0.757728	Not Sig
TRAT1	0.0282291	0.761747	Not Sig
HM13	-0.0297158	0.767145	Not Sig
ZNF281	-0.0473496	0.769174	Not Sig
FBXO3	0.0505825	0.775348	Not Sig
CCDC109B	0.0400755	0.781734	Not Sig
TSG101	0.0500979	0.805138	Not Sig
CD47	-0.0240703	0.810993	Not Sig
TXN	0.104601	0.814728	Not Sig
DDX46	-0.0388695	0.830118	Not Sig
UBQLN1	-0.0171468	0.845924	Not Sig
DDX3Y	-0.0633135	0.849356	Not Sig
RPL35A	-0.068021	0.85411	Not Sig
MRPS7	0.0272608	0.858172	Not Sig
PDIA6	-0.0853505	0.898181	Not Sig
RLF	-0.0535327	0.910129	Not Sig
EHD4	0.0221439	0.911589	Not Sig
RPSA	0.0736762	0.913113	Not Sig
CEP95	-0.0657364	0.915783	Not Sig
BST2	0.0307266	0.919046	Not Sig
PHF5A	0.0385865	0.920655	Not Sig
PSMB9	0.00407708	0.934154	Not Sig
CDKN2AIP	-0.064139	0.94336	Not Sig
EEF2	0.0666986	0.953386	Not Sig
GABPB1-AS1	-0.0739142	0.958347	Not Sig
ATF7IP	-0.124971	0.970285	Not Sig
ITGAE	0.087202	0.979532	Not Sig
ATXN1	-0.0579048	0.981847	Not Sig
BAG1	-0.0783365	1	Not Sig
ELF2	0.0770154	1	Not Sig
ARHGAP9	-0.0961984	1	Not Sig
COX4I1	0.0652961	1	Not Sig
FAM60A	0.037414	1	Not Sig
GGA2	-0.00896324	1	Not Sig
MKNK2	-0.0557715	1	Not Sig
RP11-291B21.2	0.022434	1	Not Sig
PTPRE	-0.07815	1	Not Sig
U2AF1	-0.0585821	1	Not Sig
EIF2AK2	0.0258516	1	Not Sig
NANS	-0.0582645	1	Not Sig
SFSWAP	0.0193075	1	Not Sig
ZNRD1	0.0241685	1	Not Sig
SGTB	-0.0011171	1	Not Sig
HLA-DPA1	0.011859	1	Not Sig
CCDC88C	-0.112963	1	Not Sig
DYNLRB1	-0.0488787	1	Not Sig
RPS4Y1	0.136023	1	Not Sig
ARFGAP2	0.0126057	1	Not Sig
HMHA1	0.0639404	1	Not Sig
EBLN3	0.0391007	1	Not Sig
PLK3	0.0068474	1	Not Sig
REST	-0.102271	1	Not Sig
CASP4	0.0167489	1	Not Sig
PSMD13	0.0454239	1	Not Sig
GID8	0.00912379	1	Not Sig
TERF1	-0.12564	1	Not Sig
SAFB2	0.0198592	1	Not Sig
SKI	0.0323438	1	Not Sig
PPP1R18	-0.00194094	1	Not Sig
RNF11	-0.0406382	1	Not Sig
SIRT2	-0.0651103	1	Not Sig
TRAF1	-0.0217124	1	Not Sig
IMP3	0.0377901	1	Not Sig
THUMPD3	0.0564411	1	Not Sig
CEP57	0.0183195	1	Not Sig
NECAP2	-0.0508267	1	Not Sig
IREB2	0.00330294	1	Not Sig
TMEM170A	-0.0443177	1	Not Sig
CRCP	-0.139951	1	Not Sig
SPTBN1	-0.066217	1	Not Sig
BOD1L1	-0.016579	1	Not Sig
ODF2L	0.00364466	1	Not Sig
TNFAIP3	0.0704716	1	Not Sig
GMFB	-0.0270429	1	Not Sig
PSAP	0.0021635	1	Not Sig
POLR2B	-0.037582	1	Not Sig
RNF181	-0.0318199	1	Not Sig
PSMG2	0.0104326	1	Not Sig
CREBBP	-0.0461648	1	Not Sig
SRPRA	0.0211124	1	Not Sig
ATP1A1	0.0140235	1	Not Sig
CHCHD7	0.0115474	1	Not Sig
PIM3	-0.0310766	1	Not Sig
RILPL2	-0.0284825	1	Not Sig
BRIX1	-0.000548876	1	Not Sig
IFITM1	-0.124485	1	Not Sig
TOMM5	-0.100535	1	Not Sig
RAB4A	0.0235621	1	Not Sig
MACF1	-0.110314	1	Not Sig
MAF1	-0.0625534	1	Not Sig
WDR33	0.0112702	1	Not Sig
AFTPH	-0.154221	1	Not Sig
UNC119	-0.0587024	1	Not Sig
NUFIP2	-0.129285	1	Not Sig
KIF20B	-0.109813	1	Not Sig
SRSF8	-0.108507	1	Not Sig
COX17	-0.0680453	1	Not Sig
PKM	-0.0848182	1	Not Sig
CD63	0.0134516	1	Not Sig
HAUS3	-0.0736037	1	Not Sig
RAF1	-0.0441327	1	Not Sig
BDP1	-0.0406881	1	Not Sig
IL32	0.0326774	1	Not Sig
USP47	-0.0579791	1	Not Sig
TOB2	-0.0291701	1	Not Sig
GPR65	-0.0516557	1	Not Sig
DDB1	-0.0426463	1	Not Sig
ELOVL5	0.0419591	1	Not Sig
TMEM57	-0.0472419	1	Not Sig
IL2RG	-0.0291695	1	Not Sig
NLRC5	-0.00889744	1	Not Sig
LINC00969	-0.0429739	1	Not Sig
MPHOSPH10	0.0147645	1	Not Sig
ZNF638	-0.0473372	1	Not Sig
CALCOCO2	0.0206669	1	Not Sig
NUDCD2	0.0495917	1	Not Sig
ANXA2	-0.0643263	1	Not Sig
FAM46C	0.0295403	1	Not Sig
BROX	-0.0440271	1	Not Sig
RRBP1	-0.142958	1	Not Sig
PPP1R10	-0.121443	1	Not Sig
GON4L	-0.0273583	1	Not Sig
TNFRSF14	-0.100199	1	Not Sig
VASP	0.0368519	1	Not Sig
PSMD4	-0.0279889	1	Not Sig
CAPZA1	-0.0939921	1	Not Sig
USP8	-0.0289229	1	Not Sig
CSNK2B	0.0590665	1	Not Sig
LAX1	-0.0345426	1	Not Sig
NCKAP1L	-0.13891	1	Not Sig
ELOF1	0.0712905	1	Not Sig
MPZL3	0.106534	1	Not Sig
TMEM219	0.0355294	1	Not Sig
SIN3A	-0.0942032	1	Not Sig
FUBP1	-0.0886036	1	Not Sig
ASH1L	-0.0325709	1	Not Sig
LY9	0.0490577	1	Not Sig
PTPN1	0.00549232	1	Not Sig
GNG5	-0.0130899	1	Not Sig
CTSS	-0.0114965	1	Not Sig
HLA-A	0.0482795	1	Not Sig
DDX39A	-0.0357059	1	Not Sig
RNF213	-0.0249091	1	Not Sig
DUSP1	-0.115915	1	Not Sig
CHMP2B	0.0210646	1	Not Sig
RP1-313I6.12	0.0685055	1	Not Sig
SKIL	-0.0515936	1	Not Sig
ATRX	-0.0267113	1	Not Sig
GTF2F1	-0.0199112	1	Not Sig
TNFRSF25	0.0105859	1	Not Sig
QARS	-0.00169591	1	Not Sig
U2SURP	-0.0154274	1	Not Sig
UBC	0.0237396	1	Not Sig
PARP8	-0.0946356	1	Not Sig
GBAS	0.0456843	1	Not Sig
RBM14	0.00143954	1	Not Sig
CNOT8	0.00612379	1	Not Sig
RNF216	0.0325055	1	Not Sig
TSPAN14	0.0411158	1	Not Sig
TNRC6A	-0.00245848	1	Not Sig
HELB	-0.150626	1	Not Sig
GAPVD1	0.000472454	1	Not Sig
SF3A2	0.0474606	1	Not Sig
LCP2	-0.0713946	1	Not Sig
TKT	0.0177602	1	Not Sig
MGAT1	-0.00241097	1	Not Sig
FOS	-0.0784289	1	Not Sig
RGS1	0.0321231	1	Not Sig
RSBN1	0.0206121	1	Not Sig
2019-03-05	-0.00853973	1	Not Sig
NDUFS3	0.0653768	1	Not Sig
SEC23A	-0.00618833	1	Not Sig
CTDSPL2	-0.0995483	1	Not Sig
ST3GAL1	0.0853792	1	Not Sig
NASP	-0.0183174	1	Not Sig
ARPP19	-0.0560965	1	Not Sig
CNOT7	-0.00160433	1	Not Sig
RPS7	0.0337104	1	Not Sig
CD69	-0.0979052	1	Not Sig
COPS3	0.0234275	1	Not Sig
PICALM	-0.112218	1	Not Sig
RSBN1L	0.0292132	1	Not Sig
NUP54	-0.0105647	1	Not Sig
TSC22D4	-0.0401416	1	Not Sig
YY1	-0.0884684	1	Not Sig
DNPEP	-0.0313003	1	Not Sig
CDK12	-0.0972136	1	Not Sig
CDKN1B	-0.0168724	1	Not Sig
MDH1	-0.020659	1	Not Sig
ANXA11	-0.0294181	1	Not Sig
ERO1B	0.0367342	1	Not Sig
BPTF	-0.0930832	1	Not Sig
GTF3C1	0.0368059	1	Not Sig
CARHSP1	0.0325274	1	Not Sig
MMADHC	0.0598416	1	Not Sig
RPS24	0.0503993	1	Not Sig
ZNF274	0.0529605	1	Not Sig
ARNTL	-0.0812571	1	Not Sig
NUDT21	0.0495672	1	Not Sig
DNAJB11	-0.00531428	1	Not Sig
GLRX	-0.0367438	1	Not Sig
TTC3	0.0165518	1	Not Sig
SECISBP2	0.00882636	1	Not Sig
KANSL1	0.00224566	1	Not Sig
PTPN22	-0.117876	1	Not Sig
FRG1	0.0128007	1	Not Sig
MTERF4	0.0458752	1	Not Sig
CHIC2	-0.0212295	1	Not Sig
MYH9	-0.0300244	1	Not Sig
AGO2	0.0881767	1	Not Sig
SNRPA	-0.00464721	1	Not Sig
PLEKHB2	0.00366786	1	Not Sig
TIAL1	-0.0585112	1	Not Sig
POLE3	-0.117602	1	Not Sig
BAX	0.00106703	1	Not Sig
ZAP70	-0.0285818	1	Not Sig
HSPD1	-0.0124856	1	Not Sig
BRD4	-0.0141504	1	Not Sig
TOR1AIP1	0.00523883	1	Not Sig
SMARCE1	0.0142873	1	Not Sig
TNRC6B	-0.0247992	1	Not Sig
ANKRD36C	0.0156289	1	Not Sig
LSM10	0.0275755	1	Not Sig
HLA-DRB1	-0.13469	1	Not Sig
SPAG7	0.0511193	1	Not Sig
TOPORS	0.0152936	1	Not Sig
TRAPPC4	0.016095	1	Not Sig
DNM1L	-0.07732	1	Not Sig
TMEM87A	-0.00220469	1	Not Sig
TRPC4AP	-0.0665583	1	Not Sig
PQBP1	0.0668183	1	Not Sig
PRDX1	0.0238937	1	Not Sig
ZNF326	0.00811849	1	Not Sig
NECAP1	0.065877	1	Not Sig
EEF1B2	0.0228045	1	Not Sig
NFKB1	-0.0312806	1	Not Sig
ISG15	-0.130222	1	Not Sig
RPL4	0.0400611	1	Not Sig
UBXN6	0.0348993	1	Not Sig
NXF1	-0.0463729	1	Not Sig
CRTC2	0.0105652	1	Not Sig
ZRANB2	-0.072263	1	Not Sig
NAP1L4	-0.0990041	1	Not Sig
HMCES	0.00967222	1	Not Sig
KIAA1551	0.0168516	1	Not Sig
DYNC1H1	-0.0458571	1	Not Sig
RIF1	0.0517317	1	Not Sig
ISG20L2	0.0512461	1	Not Sig
P2RY10	0.0597048	1	Not Sig
OPTN	-0.0239232	1	Not Sig
CCDC69	-0.0100981	1	Not Sig
CDK11B	0.000714108	1	Not Sig
CD8B	-0.0181512	1	Not Sig
HPS4	0.0123126	1	Not Sig
ARAP2	-0.0711837	1	Not Sig
S100A4	-0.063033	1	Not Sig
DPP8	-0.10086	1	Not Sig
C1orf35	0.0159806	1	Not Sig
MYCBP2	0.0524164	1	Not Sig
GABARAPL2	0.0506352	1	Not Sig
ARL5A	-0.0624981	1	Not Sig
RPS16	0.0340212	1	Not Sig
CACUL1	0.00453436	1	Not Sig
ABCF1	-0.0133222	1	Not Sig
DYNLL1	-0.0690015	1	Not Sig
UBE2S	-0.0300747	1	Not Sig
CLK4	-0.0189209	1	Not Sig
KRT10	-0.00556784	1	Not Sig
RPS15A	-0.0446972	1	Not Sig
GTPBP1	-0.0234915	1	Not Sig
CLINT1	-0.0362282	1	Not Sig
MAPKAPK5-AS1	0.0336012	1	Not Sig
STAU1	-0.0122962	1	Not Sig
2019-09-02	-0.000855782	1	Not Sig
GADD45G	0.00177327	1	Not Sig
IP6K2	-0.0230851	1	Not Sig
SUPV3L1	0.0170458	1	Not Sig
COPS2	-0.0454684	1	Not Sig
NIFK	0.0582203	1	Not Sig
NSD1	-0.0760289	1	Not Sig
[truncated: 46 more rows]

## Sheet: Naïve B cells
	avg_logFC	fdr	Significance
RPS26	-0.677151	2.0347e-237	FDR < 0.05
YBX1	-0.607992	9.59159e-162	FDR < 0.05
RPS29	-0.571666	0	Not Sig
AC090498.1	-0.432436	3.64205e-61	Not Sig
MT-ND4L	-0.43077	4.3468e-55	Not Sig
AC116366.6	-0.415226	6.03324e-32	Not Sig
PNRC1	-0.401249	3.83791e-48	Not Sig
RPL37A	-0.364392	3.93829e-298	Not Sig
RPL38	-0.349738	2.10029e-198	Not Sig
MTRNR2L12	-0.348527	8.43282e-64	Not Sig
IRF1	-0.347066	4.90552e-49	Not Sig
RCN2	-0.330207	1.51081e-30	Not Sig
RPS21	-0.329752	5.94719e-164	Not Sig
RPL39	-0.328439	5.63188e-283	Not Sig
MT-ND3	-0.323184	2.40674e-49	Not Sig
RPS27	-0.322122	0	Not Sig
RPS28	-0.311067	2.2917e-195	Not Sig
RPL36A	-0.307208	4.46926e-62	Not Sig
RPL37	-0.302521	4.02849e-238	Not Sig
STK17A	-0.299244	1.51993e-38	Not Sig
FOS	-0.291316	2.0598e-30	Not Sig
HIST1H1E	-0.289747	6.28505e-27	Not Sig
HSPA5	-0.287968	1.06193e-16	Not Sig
ATF7IP	-0.28702	2.21426e-26	Not Sig
HIST1H4C	-0.280941	8.48664e-24	Not Sig
RPL41	-0.26873	4.17721e-81	Not Sig
NFKBIA	-0.266368	6.50888e-42	Not Sig
HIST1H1D	-0.259737	3.77834e-24	Not Sig
NUTM2B-AS1	-0.257254	8.68262e-22	Not Sig
NBEAL1	-0.255546	1.78761e-53	Not Sig
EGR1	-0.253643	9.79077e-09	Not Sig
DDX39B	-0.253415	5.35769e-23	Not Sig
RPL36	-0.253099	3.50828e-109	Not Sig
BTG1	-0.247577	6.78691e-27	Not Sig
SMCHD1	-0.225224	8.76504e-26	Not Sig
TUBB4B	-0.22383	1.29998e-17	Not Sig
CD69	-0.214556	9.39989e-19	Not Sig
CSNK1G3	-0.211545	6.51197e-14	Not Sig
RNU12	-0.205312	0.00111599	Not Sig
SFPQ	-0.203206	2.09499e-15	Not Sig
CNOT1	-0.198108	1.60666e-14	Not Sig
POLR2J3	-0.195131	4.76765e-18	Not Sig
PTPRC	-0.193619	3.48342e-21	Not Sig
ATP5E	-0.193383	1.79168e-32	Not Sig
SNHG8	-0.190666	4.73436e-20	Not Sig
RNF145	-0.189174	3.22464e-15	Not Sig
FAS	-0.18863	1.68345e-11	Not Sig
RPL17	-0.188112	1.30293e-40	Not Sig
TRA2B	-0.187293	5.77599e-17	Not Sig
IFNGR2	-0.183832	5.0529e-16	Not Sig
XRN1	-0.182793	2.11573e-09	Not Sig
RGS1	-0.18238	9.35198e-05	Not Sig
ELP2	-0.181649	1.78203e-13	Not Sig
SON	-0.181528	1.64255e-19	Not Sig
GOLGB1	-0.178855	2.08323e-09	Not Sig
RPL34	-0.178528	2.24465e-103	Not Sig
ARID4A	-0.178424	1.59573e-13	Not Sig
DNAJA1	-0.176602	2.087e-13	Not Sig
C14orf2	-0.176233	4.95807e-21	Not Sig
ITSN2	-0.174754	1.92825e-12	Not Sig
SNHG9	-0.174693	9.17354e-10	Not Sig
NFKBIZ	-0.174444	7.00535e-11	Not Sig
IGHD	-0.173761	0.112251	Not Sig
TRAF4	-0.171411	2.07187e-11	Not Sig
KMT2C	-0.167614	8.25295e-15	Not Sig
ARF6	-0.167218	3.41834e-16	Not Sig
DUSP1	-0.165884	1.39873e-09	Not Sig
SLC38A2	-0.16431	3.83499e-09	Not Sig
CD44	-0.161096	1.00413e-14	Not Sig
CRIP1	-0.158213	1.64303e-08	Not Sig
HEXIM1	-0.157861	3.26587e-11	Not Sig
KLF6	-0.157833	4.55991e-16	Not Sig
ZFAND5	-0.15763	7.73855e-12	Not Sig
RAB21	-0.156477	1.83414e-06	Not Sig
STK17B	-0.155902	6.52193e-15	Not Sig
CEP350	-0.1556	5.81646e-08	Not Sig
CHD2	-0.153826	4.77817e-15	Not Sig
CENPC	-0.152437	9.5564e-10	Not Sig
RP11-386I14.4	-0.152429	8.65283e-05	Not Sig
ATF3	-0.152279	8.82981e-06	Not Sig
BACH1	-0.152055	3.5326e-08	Not Sig
DNAJC10	-0.15204	3.45947e-07	Not Sig
LMNA	-0.150853	0.000528954	Not Sig
COX17	-0.149624	5.07909e-12	Not Sig
BCLAF1	-0.146582	1.46947e-11	Not Sig
TNRC6B	-0.146082	1.08189e-05	Not Sig
NDUFC1	-0.145456	4.86605e-15	Not Sig
IER2	-0.144475	3.06386e-11	Not Sig
SPAG9	-0.144137	2.43021e-07	Not Sig
CHD1	-0.142502	3.1592e-11	Not Sig
OAZ1	-0.142215	2.58061e-10	Not Sig
SEC11C	-0.14218	1.23989e-10	Not Sig
AKAP13	-0.139597	7.19871e-19	Not Sig
LGALS1	-0.138256	7.21072e-05	Not Sig
ZNF90	-0.137551	9.844e-10	Not Sig
CTDSPL2	-0.137158	4.05932e-07	Not Sig
SRRM1	-0.136053	7.99055e-18	Not Sig
UBR5	-0.135373	9.38092e-07	Not Sig
2019-09-02	-0.134223	8.1362e-05	Not Sig
ZFP36L1	-0.132866	7.57689e-08	Not Sig
TRA2A	-0.132821	4.53632e-12	Not Sig
WDR26	-0.132483	7.84607e-09	Not Sig
ASH1L	-0.132466	3.84731e-08	Not Sig
PPP1R15B	-0.131527	2.9389e-06	Not Sig
MYLIP	-0.130637	9.6428e-07	Not Sig
PARP14	-0.130044	1.58292e-06	Not Sig
SETD2	-0.129998	1.01616e-06	Not Sig
PKN2	-0.12875	5.49393e-05	Not Sig
COBLL1	-0.128725	8.14676e-05	Not Sig
RPS8	-0.12819	3.16864e-46	Not Sig
RPL35	-0.128156	1.05041e-38	Not Sig
PRPF4B	-0.126467	6.32487e-10	Not Sig
SQSTM1	-0.126126	7.95944e-20	Not Sig
MTMR6	-0.125917	2.27956e-06	Not Sig
GADD45B	-0.124983	1.08078e-06	Not Sig
ZNF281	-0.124393	4.95425e-05	Not Sig
KLF10	-0.124203	5.616e-10	Not Sig
TIPIN	-0.122739	1.30518e-08	Not Sig
EPB41L4A-AS1	-0.122496	6.02483e-15	Not Sig
STAG2	-0.120978	4.06212e-06	Not Sig
NIPBL	-0.120872	8.46479e-09	Not Sig
UPF2	-0.120679	7.26105e-05	Not Sig
RPL35A	-0.120525	1.88914e-32	Not Sig
CH17-373J23.1	-0.120469	4.98608e-05	Not Sig
TFAM	-0.120196	5.71416e-07	Not Sig
FNBP1	-0.11989	1.71309e-17	Not Sig
IFT57	-0.119452	4.10646e-07	Not Sig
HNRNPH1	-0.118697	2.35974e-10	Not Sig
JUN	-0.118622	4.72779e-07	Not Sig
MTRNR2L8	-0.118371	5.2394e-11	Not Sig
CYLD	-0.118245	2.61302e-13	Not Sig
KTN1	-0.117679	4.28977e-12	Not Sig
IRF9	-0.117046	8.96904e-06	Not Sig
BRWD1	-0.11634	7.41544e-06	Not Sig
RPGR	-0.115444	0.0729759	Not Sig
RB1CC1	-0.115087	4.87781e-06	Not Sig
DNAJB14	-0.114521	6.12018e-07	Not Sig
PPP1R15A	-0.11409	2.45324e-10	Not Sig
SBNO1	-0.113988	0.000122963	Not Sig
MEF2C	-0.113849	1.61312e-06	Not Sig
KIF2A	-0.112632	6.4336e-05	Not Sig
TMA7	-0.112598	4.04569e-14	Not Sig
ZNF800	-0.112417	2.73569e-06	Not Sig
BPTF	-0.112292	0.00154601	Not Sig
ATP5I	-0.112143	0.000373153	Not Sig
HSP90B1	-0.111842	9.76687e-05	Not Sig
FNBP4	-0.111661	2.57628e-13	Not Sig
RASGEF1B	-0.111412	1.39858e-06	Not Sig
ZFC3H1	-0.11129	8.48427e-07	Not Sig
USP34	-0.111095	5.27147e-08	Not Sig
CDC42EP3	-0.11052	0.000241574	Not Sig
SPEN	-0.11044	3.13844e-10	Not Sig
TPR	-0.110356	2.53068e-08	Not Sig
NRBF2	-0.109957	2.0025e-06	Not Sig
SNRPG	-0.109837	6.38484e-11	Not Sig
FAM65B	-0.109639	0.000287629	Not Sig
CDK11A	-0.109133	8.61261e-13	Not Sig
MBNL1	-0.108634	5.82433e-10	Not Sig
WAPL	-0.108488	0.000106015	Not Sig
RPL31	-0.108352	6.11351e-24	Not Sig
HERPUD1	-0.107961	1.11471e-06	Not Sig
RBBP6	-0.107603	4.84641e-08	Not Sig
IGHA1	-0.107532	1	Not Sig
FUS	-0.107179	1.91243e-09	Not Sig
RPL21	-0.107145	3.7825e-41	Not Sig
BDP1	-0.106783	9.2402e-09	Not Sig
KRT10	-0.106248	0.000112016	Not Sig
WHSC1L1	-0.105664	8.05696e-14	Not Sig
DUSP4	-0.105208	1	Not Sig
NUFIP2	-0.105061	0.0620189	Not Sig
SETD5	-0.104982	0.00100019	Not Sig
FOSB	-0.104906	7.9077e-09	Not Sig
EIF2AK1	-0.104679	0.00690968	Not Sig
SECISBP2L	-0.104453	1.10828e-05	Not Sig
SF3B1	-0.104387	1.80466e-05	Not Sig
PPFIBP2	-0.104043	3.87231e-11	Not Sig
TCERG1	-0.103813	3.65577e-07	Not Sig
CAST	-0.103592	1.53359e-14	Not Sig
SMARCA5	-0.102584	2.96883e-05	Not Sig
IFNGR1	-0.10251	7.86365e-10	Not Sig
PCM1	-0.102094	2.26064e-08	Not Sig
TNRC6A	-0.101622	1.14617e-05	Not Sig
AKIRIN2	-0.10151	1.20654e-10	Not Sig
CHD4	-0.101251	4.93745e-05	Not Sig
2019-03-07	-0.101215	0.0125854	Not Sig
FAM214A	-0.100936	0.00168071	Not Sig
MYADM	-0.100723	1	Not Sig
OST4	-0.10067	1.89471e-15	Not Sig
ATP2B1	-0.100544	9.73225e-07	Not Sig
ATXN8OS	-0.100439	2.13667e-15	Not Sig
PCF11	-0.0993934	8.84713e-07	Not Sig
ESCO1	-0.0992938	0.00251888	Not Sig
TNFAIP3	-0.0992753	1	Not Sig
TBL1XR1	-0.0989801	0.000175904	Not Sig
EIF5	-0.097648	2.62882e-13	Not Sig
CEP95	-0.097025	0.235169	Not Sig
BBX	-0.0966221	5.90472e-05	Not Sig
CD55	-0.0965793	3.80586e-12	Not Sig
ELL2	-0.0964495	0.187851	Not Sig
ADD1	-0.0963469	9.94236e-05	Not Sig
SKIL	-0.0961319	7.19893e-07	Not Sig
POLR1D	-0.0955344	2.36133e-10	Not Sig
RLF	-0.0953232	0.00028854	Not Sig
CWC15	-0.0951757	2.55853e-05	Not Sig
RNASET2	-0.0950836	3.62082e-14	Not Sig
METTL12	-0.0948328	4.90032e-05	Not Sig
CCDC6	-0.0947161	0.000845525	Not Sig
NFKB1	-0.094248	0.00714512	Not Sig
GABPB1	-0.09402	4.06972e-08	Not Sig
BRD2	-0.0939921	1.37094e-13	Not Sig
NCKAP1L	-0.0939189	0.87159	Not Sig
CNTRL	-0.093735	2.2314e-06	Not Sig
EMC3	-0.093666	7.25176e-06	Not Sig
TOMM5	-0.0934583	0.00013087	Not Sig
TAGAP	-0.0932915	0.00109859	Not Sig
RPS15A	-0.0930411	8.43802e-29	Not Sig
TRIM38	-0.0927723	0.00175663	Not Sig
NFAT5	-0.092208	4.80613e-05	Not Sig
P2RY10	-0.0920805	5.24526e-05	Not Sig
SERTAD2	-0.0920468	0.00230683	Not Sig
TCEB2	-0.0914491	4.81432e-06	Not Sig
SMDT1	-0.0906399	3.11935e-11	Not Sig
CCDC59	-0.090326	4.8962e-09	Not Sig
REL	-0.08972	4.83697e-15	Not Sig
ZC3H11A	-0.0890427	0.0313478	Not Sig
DNAAF2	-0.088885	0.0145213	Not Sig
ZNF706	-0.0887916	6.09233e-09	Not Sig
ZFAS1	-0.0887749	5.0771e-10	Not Sig
MFSD10	-0.0881096	1.29188e-08	Not Sig
COPS2	-0.0877204	0.000622533	Not Sig
BIRC6	-0.0876525	5.37007e-06	Not Sig
KDM5A	-0.087339	0.000204422	Not Sig
GNL3	-0.0873346	0.00219539	Not Sig
RSRC2	-0.0868397	3.91532e-10	Not Sig
CCDC186	-0.0868044	3.1782e-08	Not Sig
CAMLG	-0.0865143	3.81399e-19	Not Sig
DHX29	-0.0863823	0.0217614	Not Sig
INTS6	-0.0863274	0.0004271	Not Sig
XIST	-0.0863116	1	Not Sig
SAMD8	-0.0861321	0.0111946	Not Sig
AFTPH	-0.0860106	0.00010684	Not Sig
SMAP2	-0.0858307	0.0016353	Not Sig
NACA2	-0.0855518	1.46397e-10	Not Sig
RBM26	-0.0853943	0.000208188	Not Sig
NFKB2	-0.0846506	1.2885e-09	Not Sig
CDKN1A	-0.0842451	2.82898e-05	Not Sig
ARPC2	-0.0839673	1.50307e-06	Not Sig
GABPB1-AS1	-0.0838998	0.000193276	Not Sig
RBM39	-0.083899	9.05727e-08	Not Sig
RHOH	-0.0838662	1.40985e-05	Not Sig
MARCKSL1	-0.0835341	0.00277587	Not Sig
DNAJC8	-0.0833775	1.64324e-08	Not Sig
HIST1H1C	-0.0832651	1	Not Sig
USP47	-0.0832379	0.000635924	Not Sig
DDIT3	-0.0831251	0.301588	Not Sig
COX6C	-0.0827641	6.43051e-12	Not Sig
PPP4R3B	-0.0826372	8.98238e-05	Not Sig
NPEPPS	-0.0821539	0.000158388	Not Sig
WHAMM	-0.0820183	0.00217365	Not Sig
A1BG	-0.0819805	0.110776	Not Sig
KDM6B	-0.0819725	7.53226e-07	Not Sig
UNC119	-0.0819493	4.8258e-05	Not Sig
GNAS	-0.0812399	2.58647e-15	Not Sig
ZCCHC11	-0.0811303	2.16271e-10	Not Sig
DUSP10	-0.0806984	0.0133605	Not Sig
SF3B6	-0.0802647	4.16835e-14	Not Sig
IFI16	-0.0801591	0.00013535	Not Sig
IFRD1	-0.0800308	4.55369e-10	Not Sig
AP1G1	-0.0799759	0.0147844	Not Sig
RTCB	-0.0797074	1.62678e-05	Not Sig
COPA	-0.0794965	0.00252401	Not Sig
LINC00869	-0.0794502	0.000179434	Not Sig
RP11-372K14.2	-0.0792527	3.67102e-11	Not Sig
ILF3	-0.0792155	2.145e-18	Not Sig
C6orf62	-0.0791638	0.029405	Not Sig
HERC1	-0.0784639	0.00570507	Not Sig
KIAA1551	-0.0779517	0.00793149	Not Sig
SUN1	-0.0778802	0.234866	Not Sig
BIRC3	-0.0777168	0.00220622	Not Sig
MYO9B	-0.0775961	6.01548e-05	Not Sig
SMG1	-0.0773938	1.67335e-08	Not Sig
PIK3CA	-0.0773252	0.0282082	Not Sig
NEIL1	-0.0771621	1	Not Sig
STAT6	-0.0770124	0.0804833	Not Sig
AGO2	-0.0767388	1	Not Sig
ZNF326	-0.076542	0.00021417	Not Sig
ZNF721	-0.0764263	0.00290654	Not Sig
NOP10	-0.076397	2.98106e-07	Not Sig
ARL4A	-0.0758566	1.9932e-06	Not Sig
RBM33	-0.0757105	4.88713e-07	Not Sig
USP9X	-0.0755102	0.000348493	Not Sig
PIM3	-0.0755013	4.63257e-08	Not Sig
GPR65	-0.0751304	1	Not Sig
C16orf87	-0.0749273	0.0202984	Not Sig
DNAJB11	-0.0743525	0.00146116	Not Sig
PHIP	-0.0740008	1.17548e-06	Not Sig
DHX36	-0.0739506	4.72696e-06	Not Sig
RPL12	-0.0735198	3.76716e-09	Not Sig
SH3GLB1	-0.0734028	4.4539e-07	Not Sig
S100A6	-0.0732131	0.000256722	Not Sig
MBP	-0.0731216	0.000999967	Not Sig
DCP2	-0.0728084	1.56309e-05	Not Sig
DDHD1	-0.0727541	0.864743	Not Sig
VDAC2	-0.0725145	6.98322e-07	Not Sig
RSRP1	-0.0724058	6.42441e-05	Not Sig
GAPVD1	-0.0718113	0.26844	Not Sig
BAZ1A	-0.0715717	6.19824e-08	Not Sig
CCNK	-0.0715619	5.25134e-07	Not Sig
RAB11FIP1	-0.0715368	0.000105787	Not Sig
RPL26	-0.0712345	4.70858e-07	Not Sig
PSMD6	-0.0711845	2.88866e-11	Not Sig
CFAP20	-0.070953	1	Not Sig
LCP1	-0.0707936	0.00431396	Not Sig
NFKBID	-0.0705987	2.53998e-07	Not Sig
SREK1IP1	-0.0704003	0.354897	Not Sig
RORA	-0.0701688	0.0376983	Not Sig
C16orf72	-0.0701133	0.00123813	Not Sig
EIF2AK2	-0.0700464	1	Not Sig
ANKRD13A	-0.0697803	0.00677736	Not Sig
MARCKS	-0.0697283	3.14489e-05	Not Sig
MTSS1	-0.0695723	1	Not Sig
ZC3H12A	-0.0694606	9.1867e-05	Not Sig
ZNF622	-0.0692055	9.89227e-07	Not Sig
RPAIN	-0.0691697	0.00162675	Not Sig
CFLAR	-0.0690304	1.55674e-05	Not Sig
CXorf38	-0.0689602	0.0121346	Not Sig
CD40	-0.0688069	0.000938167	Not Sig
NOP58	-0.0687605	0.0154322	Not Sig
RASGRP3	-0.0687461	0.00722834	Not Sig
MEF2A	-0.0687429	0.0325952	Not Sig
TCF7	-0.0684536	0.00579837	Not Sig
HNRNPUL1	-0.0684365	2.17599e-05	Not Sig
IKZF3	-0.0681946	2.16901e-05	Not Sig
ZC3H7A	-0.0678887	1	Not Sig
PNN	-0.0676556	2.29555e-09	Not Sig
PPP4R2	-0.0676367	9.78615e-07	Not Sig
HECTD1	-0.0675259	7.21188e-06	Not Sig
CCT2	-0.0673084	8.2944e-05	Not Sig
SCAF11	-0.0672003	5.54352e-12	Not Sig
NUP58	-0.06716	1.93291e-08	Not Sig
SNRPA1	-0.0670021	3.36955e-08	Not Sig
CCNL1	-0.0668336	3.86676e-05	Not Sig
FAM53C	-0.0665944	0.282952	Not Sig
ABCF1	-0.0665476	0.00204869	Not Sig
PNPLA8	-0.0664304	1.99583e-06	Not Sig
PAK2	-0.0661807	0.000898567	Not Sig
PHACTR1	-0.066128	0.00639928	Not Sig
C12orf57	-0.0657533	6.29007e-06	Not Sig
NASP	-0.0656535	0.0117416	Not Sig
PTPN1	-0.0655908	2.4039e-10	Not Sig
ZNF431	-0.0655414	0.0674122	Not Sig
ZNF267	-0.0650401	0.442598	Not Sig
ZBTB10	-0.0649184	1	Not Sig
UVRAG	-0.0648677	0.0056233	Not Sig
TMEM57	-0.0646202	0.0786772	Not Sig
COX7C	-0.0644545	2.00426e-12	Not Sig
CHMP4B	-0.0644307	0.00031279	Not Sig
TRAPPC4	-0.0643747	0.202856	Not Sig
RAB8B	-0.0643027	0.000294331	Not Sig
MIS18BP1	-0.0640661	0.00238264	Not Sig
ELMSAN1	-0.063949	0.0378171	Not Sig
ZNF207	-0.0639207	2.80019e-13	Not Sig
GNG2	-0.0638295	0.000122746	Not Sig
RAB1A	-0.0636517	8.23364e-11	Not Sig
TNFAIP8	-0.063134	0.358012	Not Sig
ZNF644	-0.063076	0.00213329	Not Sig
GGNBP2	-0.0627719	7.60497e-08	Not Sig
TANK	-0.0626035	3.2424e-14	Not Sig
SRPRA	-0.0625833	3.76046e-05	Not Sig
TMF1	-0.0622696	4.34054e-06	Not Sig
RP11-138A9.1	-0.0621916	0.0212336	Not Sig
TOB2	-0.0620697	0.729961	Not Sig
COQ10B	-0.0617804	1.24755e-07	Not Sig
UBE3A	-0.06168	0.167969	Not Sig
PLEK	-0.0616252	0.13354	Not Sig
RNF10	-0.0615869	7.81048e-05	Not Sig
PHF5A	-0.0614698	5.98716e-06	Not Sig
HNRNPD	-0.0613725	6.22006e-10	Not Sig
TLE4	-0.0613596	0.0466639	Not Sig
HHEX	-0.061296	0.0283452	Not Sig
PRDM2	-0.061175	3.47587e-10	Not Sig
VPS4B	-0.0611362	0.064903	Not Sig
SLC25A36	-0.0610941	1.61468e-05	Not Sig
CEP57	-0.0608249	0.0209114	Not Sig
RPL27	-0.0608132	4.7338e-08	Not Sig
MFSD14A	-0.0607973	0.00555454	Not Sig
DNM1L	-0.0606501	0.0981291	Not Sig
AHNAK	-0.0606352	4.19943e-05	Not Sig
MKNK2	-0.0606101	2.3565e-09	Not Sig
USP8	-0.060569	1	Not Sig
OTUD6B-AS1	-0.0605591	1	Not Sig
ATP5C1	-0.0602924	0.000174648	Not Sig
FAM46C	-0.0602887	0.0151756	Not Sig
PIM2	-0.0602858	9.13203e-06	Not Sig
YWHAE	-0.0597877	0.00052415	Not Sig
LSM8	-0.0597752	0.000233455	Not Sig
DEK	-0.0595897	0.00308897	Not Sig
KIF5B	-0.0592221	3.9901e-06	Not Sig
GUK1	-0.0591712	5.33035e-15	Not Sig
CNOT4	-0.0590673	0.000725725	Not Sig
TACC1	-0.0585058	4.28692e-08	Not Sig
2019-03-06	-0.058435	4.121e-07	Not Sig
SFSWAP	-0.0583929	0.00680804	Not Sig
MCL1	-0.0582332	3.74063e-10	Not Sig
RP11-255M2.3	-0.0580954	0.000323618	Not Sig
RBBP7	-0.0579543	0.0145831	Not Sig
RAD21	-0.0578364	3.28516e-05	Not Sig
RUNX3	-0.0575237	0.00103557	Not Sig
USP10	-0.0574944	1	Not Sig
COX7A2	-0.0569977	2.37017e-11	Not Sig
WTAP	-0.0569246	3.86291e-07	Not Sig
SUZ12	-0.0566859	1.45091e-05	Not Sig
CTNNB1	-0.0563638	8.82944e-06	Not Sig
ODF2L	-0.0563235	0.00254506	Not Sig
GNL1	-0.0562532	1.53373e-05	Not Sig
SYF2	-0.0559393	4.24059e-14	Not Sig
ZMYM2	-0.0556841	3.0555e-05	Not Sig
DAPP1	-0.0556407	1	Not Sig
RTN4	-0.0556274	1.14262e-07	Not Sig
MANBA	-0.0555081	0.122001	Not Sig
TIAL1	-0.0554638	0.0230283	Not Sig
PPIL4	-0.0553764	0.000967185	Not Sig
MORF4L2	-0.0553482	7.60071e-08	Not Sig
UBR4	-0.0552958	0.0329231	Not Sig
USMG5	-0.0550535	1	Not Sig
ACAP2	-0.0550069	0.0245822	Not Sig
YY1	-0.054193	0.00017144	Not Sig
PHC3	-0.0539653	0.0937013	Not Sig
RDX	-0.0538952	0.190061	Not Sig
CDK11B	-0.053884	0.044267	Not Sig
LYST	-0.0538719	0.00226176	Not Sig
IRF2BP2	-0.0537573	0.000439151	Not Sig
RALA	-0.0536442	0.00063958	Not Sig
ACP1	-0.0536436	2.51491e-10	Not Sig
SLTM	-0.0535063	1.97838e-06	Not Sig
LINC01215	-0.0534552	1	Not Sig
PTPN6	-0.0531176	0.42942	Not Sig
KMT2A	-0.0531159	0.50302	Not Sig
PPP4R3A	-0.052699	1.33279e-06	Not Sig
RNF126	-0.05269	4.67996e-05	Not Sig
MIER1	-0.0526105	4.60133e-06	Not Sig
MYCBP2	-0.052544	4.45946e-12	Not Sig
NDUFA1	-0.0525256	7.96923e-06	Not Sig
MARK3	-0.0523673	0.00668977	Not Sig
TAX1BP1	-0.0523125	5.57984e-07	Not Sig
ZNFX1	-0.0523031	2.62253e-05	Not Sig
LINC00493	-0.0520081	2.64145e-08	Not Sig
PHF3	-0.0518708	1.4144e-06	Not Sig
PPP2R2A	-0.0518708	3.24564e-06	Not Sig
ISCU	-0.0518561	1.05073e-11	Not Sig
RBM6	-0.0518499	1.80835e-06	Not Sig
RAB30	-0.051806	0.329647	Not Sig
LSM10	-0.0516736	0.000364875	Not Sig
NDUFS6	-0.0514156	5.72051e-05	Not Sig
EIF4G2	-0.0514093	3.45475e-05	Not Sig
WBP11	-0.0511762	2.86247e-09	Not Sig
HELZ	-0.0509309	0.169027	Not Sig
ITGA4	-0.0508942	1	Not Sig
NFKBIE	-0.0507304	4.4989e-09	Not Sig
IL4R	-0.0506895	0.00220202	Not Sig
SNX9	-0.0506518	7.06293e-13	Not Sig
HNRNPR	-0.0506129	1.2241e-10	Not Sig
C1GALT1	-0.05054	0.280259	Not Sig
TMEM170A	-0.0503798	0.0191589	Not Sig
MDM4	-0.050192	5.06933e-07	Not Sig
MRPL22	-0.0500383	1.43239e-05	Not Sig
DYNC1H1	-0.0498432	0.000876431	Not Sig
KDM2A	-0.0498061	4.57473e-08	Not Sig
PSMD12	-0.0497081	0.00618419	Not Sig
RFC1	-0.0496892	0.000536278	Not Sig
YAF2	-0.0495761	0.138035	Not Sig
XRCC5	-0.0495396	1.70368e-10	Not Sig
C1QBP	-0.0495151	1.04469e-05	Not Sig
NFE2L2	-0.0491873	0.0626651	Not Sig
SERTAD1	-0.0491832	1	Not Sig
ZC3HAV1	-0.0490636	4.57803e-08	Not Sig
FXR1	-0.0490491	6.57619e-07	Not Sig
UQCRH	-0.0490387	2.67947e-05	Not Sig
DNAJB1	-0.0490129	0.016619	Not Sig
ANKRD10	-0.0488234	0.00028676	Not Sig
AKIRIN1	-0.0488025	0.000254207	Not Sig
PLEKHF2	-0.0485739	3.37541e-05	Not Sig
JAK1	-0.0485638	0.820115	Not Sig
BRD4	-0.0485107	0.000122099	Not Sig
JTB	-0.0483927	1.02986e-15	Not Sig
MAP3K2	-0.0483151	6.2836e-09	Not Sig
RAB14	-0.0477381	1.46174e-08	Not Sig
ERGIC1	-0.0474155	0.636144	Not Sig
PARP1	-0.0473692	1	Not Sig
CXXC5	-0.0472372	1.16542e-06	Not Sig
BOD1L1	-0.0471284	1.16434e-06	Not Sig
DENND4A	-0.0470544	9.59071e-08	Not Sig
RAP1B	-0.0470475	1.90094e-05	Not Sig
ARID1A	-0.0469636	0.468467	Not Sig
THOC2	-0.0468974	5.34969e-06	Not Sig
CIR1	-0.0467564	4.20683e-11	Not Sig
TNF	-0.046556	1	Not Sig
CDK12	-0.0461242	1.40399e-06	Not Sig
RTF1	-0.0460995	1.05775e-06	Not Sig
DHX9	-0.0460452	0.00283458	Not Sig
SARS	-0.0460372	1	Not Sig
CSRNP1	-0.0458415	1.71558e-09	Not Sig
NEU1	-0.0450115	1	Not Sig
CCZ1	-0.0448784	3.9641e-07	Not Sig
EIF2A	-0.0447977	0.000681616	Not Sig
TCEB1	-0.044689	5.52904e-08	Not Sig
RABGGTB	-0.0446554	8.99824e-09	Not Sig
REEP5	-0.0446476	0.142113	Not Sig
CKS2	-0.0444323	0.208497	Not Sig
PPIA	-0.044366	1.07863e-08	Not Sig
SNHG12	-0.0443378	1	Not Sig
SERBP1	-0.0441962	3.14611e-08	Not Sig
AZIN1	-0.0441878	0.000166612	Not Sig
PITHD1	-0.0441576	2.45662e-05	Not Sig
SNRPD1	-0.0441075	2.33128e-13	Not Sig
MTPN	-0.0439641	4.117e-08	Not Sig
SENP6	-0.0438767	0.620677	Not Sig
JUNB	-0.0438713	1	Not Sig
GCC2	-0.043731	9.47565e-07	Not Sig
ARGLU1	-0.0435175	1.3496e-05	Not Sig
NLRP1	-0.0432983	0.397303	Not Sig
SNRPD2	-0.0432895	1.63063e-14	Not Sig
RBM5	-0.0432547	0.27239	Not Sig
ZNF638	-0.0430052	0.000258976	Not Sig
NXF1	-0.0429601	0.00519164	Not Sig
UBA6	-0.0428824	7.87678e-06	Not Sig
EIF4A3	-0.0428668	0.137084	Not Sig
PA2G4	-0.0427862	9.23087e-06	Not Sig
PTPN2	-0.0427312	0.857283	Not Sig
PDIA3	-0.0423123	0.000220514	Not Sig
ZFP36	-0.0422883	1	Not Sig
CLINT1	-0.042254	0.000486883	Not Sig
GPBP1	-0.0422237	4.38009e-07	Not Sig
ARIH2	-0.0419127	0.000166251	Not Sig
CACYBP	-0.0418649	0.416069	Not Sig
CAPZB	-0.0418584	0.000342462	Not Sig
IQGAP1	-0.0417144	0.0267029	Not Sig
TSPYL2	-0.0417023	3.11068e-07	Not Sig
AKAP9	-0.0415197	0.000949797	Not Sig
PRRC2C	-0.0414791	9.52922e-09	Not Sig
RPS15	-0.0411277	1	Not Sig
PSME2	-0.0410865	0.0014413	Not Sig
ATP5J	-0.0406514	3.63798e-06	Not Sig
PIAS1	-0.0406253	0.00120521	Not Sig
TTC17	-0.0405048	0.923323	Not Sig
RPS17	-0.040235	1	Not Sig
TLK1	-0.0401296	1	Not Sig
ATP6V1H	-0.0399201	1	Not Sig
MED30	-0.0398494	0.00225053	Not Sig
EMC7	-0.0397011	4.96926e-07	Not Sig
BCL2	-0.0396871	1	Not Sig
NUP54	-0.0396668	0.0082028	Not Sig
COX7B	-0.0396595	1.8847e-09	Not Sig
TCEB3	-0.0396126	1	Not Sig
RGS2	-0.0395984	1	Not Sig
GMFB	-0.0393284	3.06658e-06	Not Sig
HNRNPL	-0.0392306	1	Not Sig
TNIP1	-0.0389353	4.84046e-08	Not Sig
EZH2	-0.0388347	1	Not Sig
EP300	-0.0383801	0.541237	Not Sig
ATG2A	-0.0383466	0.902697	Not Sig
MMADHC	-0.0383335	1	Not Sig
GOLGA4	-0.0381714	2.90534e-09	Not Sig
SDHA	-0.0378227	4.51623e-07	Not Sig
TRAF3	-0.0376426	0.621763	Not Sig
CCT8	-0.0374247	1	Not Sig
THUMPD3-AS1	-0.0373828	9.6999e-05	Not Sig
GTF2B	-0.0372771	0.047169	Not Sig
TSPYL1	-0.0371983	0.0436909	Not Sig
FBXO11	-0.0370059	0.147689	Not Sig
SUPT5H	-0.0369465	4.05355e-06	Not Sig
TM9SF2	-0.0368227	0.0110668	Not Sig
UBA2	-0.036739	1	Not Sig
KAT6A	-0.0367363	7.25312e-07	Not Sig
MOB1A	-0.0366775	8.24874e-05	Not Sig
CDC42SE1	-0.0366724	0.000114647	Not Sig
TMEM258	-0.0366626	0.00656238	Not Sig
NDUFB4	-0.0366623	8.16278e-07	Not Sig
KDM2B	-0.036652	0.291407	Not Sig
RNF19A	-0.0366353	1.88137e-06	Not Sig
SP140L	-0.0364331	0.076257	Not Sig
CCAR1	-0.0363676	0.00232076	Not Sig
RELB	-0.0360498	0.000169594	Not Sig
ZBTB24	-0.0360261	0.0340079	Not Sig
RPL28	-0.0357931	0.550839	Not Sig
EIF3A	-0.0357826	6.49107e-11	Not Sig
MTCH1	-0.0357107	0.0418271	Not Sig
SYAP1	-0.0355915	5.88045e-05	Not Sig
PSMA3-AS1	-0.0352548	6.65715e-09	Not Sig
SNX3	-0.0351382	3.31821e-10	Not Sig
IQSEC1	-0.0350982	0.000340165	Not Sig
BTG2	-0.0350413	2.45246e-08	Not Sig
LSM2	-0.0349472	0.0394414	Not Sig
TRMT10C	-0.0348633	0.0232997	Not Sig
ZNF791	-0.0347557	7.71634e-06	Not Sig
CAND1	-0.0347276	0.0151128	Not Sig
INPP5D	-0.0347157	1	Not Sig
MTMR9	-0.034684	0.491177	Not Sig
SMARCE1	-0.0343541	2.16895e-08	Not Sig
SRSF10	-0.0342611	3.70522e-10	Not Sig
DDX17	-0.0342484	0.0474453	Not Sig
RNF114	-0.0342279	8.64957e-08	Not Sig
SCNM1	-0.0341665	2.15158e-06	Not Sig
UQCRFS1	-0.0340915	3.30459e-09	Not Sig
SMC6	-0.0340347	0.0483284	Not Sig
ATP5B	-0.0340302	5.40644e-07	Not Sig
NXT1	-0.0338925	9.12196e-14	Not Sig
ACIN1	-0.0337927	7.55536e-05	Not Sig
TRIAP1	-0.0337512	6.66584e-06	Not Sig
HADHA	-0.0337324	1.64788e-12	Not Sig
CD47	-0.033467	0.0411063	Not Sig
VOPP1	-0.0333093	0.0231991	Not Sig
ZRANB2	-0.0332902	2.17984e-05	Not Sig
HIF1A	-0.0332799	1.30311e-07	Not Sig
DBI	-0.033124	1	Not Sig
PSPC1	-0.0330474	0.0731762	Not Sig
XBP1	-0.032826	0.112727	Not Sig
SIN3A	-0.0328219	0.0240056	Not Sig
JMJD1C	-0.0327963	3.90926e-05	Not Sig
SRP19	-0.0325615	0.000105936	Not Sig
NECAP2	-0.0325102	5.92071e-05	Not Sig
GTPBP4	-0.032497	0.0152781	Not Sig
ZEB2	-0.0324915	0.3281	Not Sig
PUM1	-0.0323324	2.1797e-05	Not Sig
PTP4A2	-0.0322152	0.113089	Not Sig
UQCRQ	-0.0321796	0.0101318	Not Sig
EIF5B	-0.0321492	5.02048e-09	Not Sig
TAP1	-0.0320796	1.23197e-05	Not Sig
RBPJ	-0.0320485	4.93631e-06	Not Sig
COPS8	-0.031941	0.000729338	Not Sig
ZNF451	-0.0318983	0.00975317	Not Sig
ARID5B	-0.031786	0.0853127	Not Sig
CCDC107	-0.0314452	2.10746e-08	Not Sig
EMC10	-0.0312588	0.0116345	Not Sig
ANP32E	-0.0312035	0.0018213	Not Sig
NDE1	-0.0311955	2.11416e-05	Not Sig
ABHD3	-0.0311381	1	Not Sig
CLDND1	-0.0310865	0.00199688	Not Sig
COX6B1	-0.0310607	3.59929e-10	Not Sig
PPP2R5C	-0.0309497	0.00330571	Not Sig
RP11-138A9.2	-0.0309307	1	Not Sig
CDKN1B	-0.0308672	0.0001088	Not Sig
C20orf24	-0.0307778	0.000569189	Not Sig
KPNA1	-0.0305203	1	Not Sig
PSMB3	-0.0305009	1	Not Sig
RPS16	-0.030245	1	Not Sig
GABARAPL2	-0.0301425	2.66035e-06	Not Sig
TGOLN2	-0.0300887	5.68609e-05	Not Sig
TKT	-0.030063	0.383328	Not Sig
TCEA1	-0.0300473	1.35141e-07	Not Sig
SAMSN1	-0.0300092	0.000362142	Not Sig
JUND	-0.0300041	4.73023e-05	Not Sig
PAPOLA	-0.0297964	1.16046e-09	Not Sig
PDIA6	-0.0297542	7.93399e-10	Not Sig
RBM7	-0.029729	0.000561613	Not Sig
TCF4	-0.0296293	0.000565283	Not Sig
RPL22	-0.0295858	1	Not Sig
SH3KBP1	-0.0292722	0.0667678	Not Sig
SEC61G	-0.029199	1.14213e-10	Not Sig
TTF1	-0.0291696	1.53875e-05	Not Sig
CHMP1B	-0.028879	9.66654e-05	Not Sig
VPS26A	-0.0281626	0.0476026	Not Sig
NARS	-0.0280943	9.48025e-07	Not Sig
EBF1	-0.0280719	0.136482	Not Sig
RIPK2	-0.0277802	0.00496342	Not Sig
PLEKHB2	-0.0277735	9.13276e-11	Not Sig
NUDC	-0.0276271	2.73426e-10	Not Sig
TOMM20	-0.0275111	9.9607e-13	Not Sig
NRBP1	-0.0273008	3.30897e-06	Not Sig
SPPL2A	-0.0272229	0.000766654	Not Sig
GRIPAP1	-0.0270563	0.0147393	Not Sig
MSI2	-0.0270493	0.000170228	Not Sig
LSM14A	-0.0269728	1.71643e-10	Not Sig
RAB11A	-0.0269454	1.6778e-08	Not Sig
LPIN1	-0.0267855	0.437153	Not Sig
NUP88	-0.0267775	0.310928	Not Sig
GTF2A2	-0.0266867	4.95123e-07	Not Sig
IDS	-0.0266774	0.0254019	Not Sig
CCDC88C	-0.0265104	1	Not Sig
LINC00926	-0.0262445	8.42671e-09	Not Sig
APPL1	-0.0262203	0.00643139	Not Sig
MAP3K1	-0.0262103	1	Not Sig
KPNA6	-0.0260356	1	Not Sig
USP22	-0.0259489	0.0183236	Not Sig
MORF4L1	-0.0259419	7.13721e-09	Not Sig
DHX15	-0.0259143	7.97276e-07	Not Sig
PPP1R12A	-0.0259105	0.000839912	Not Sig
DEGS1	-0.0256715	5.46449e-08	Not Sig
C19orf70	-0.0256641	1.93878e-05	Not Sig
CD164	-0.0255993	1	Not Sig
METAP2	-0.025523	0.000123498	Not Sig
RPL36AL	-0.0254979	7.13012e-06	Not Sig
NIN	-0.0254004	1	Not Sig
TOR1AIP1	-0.0252854	0.000121841	Not Sig
WDR43	-0.0252656	0.121145	Not Sig
GOSR1	-0.0252441	0.000745264	Not Sig
PDRG1	-0.0251678	0.00348986	Not Sig
RP11-347P5.1	-0.025165	0.139069	Not Sig
TSR2	-0.0251026	0.0364679	Not Sig
VPS37B	-0.024757	6.91953e-07	Not Sig
ZNF430	-0.0246675	5.5836e-09	Not Sig
ARIH1	-0.0246241	9.27461e-05	Not Sig
BAZ2A	-0.0245877	2.02267e-06	Not Sig
CALCOCO2	-0.0244834	0.00343901	Not Sig
HP1BP3	-0.0244188	0.00781749	Not Sig
POU2F2	-0.0243819	1	Not Sig
BCL11A	-0.0243744	0.000321102	Not Sig
STAU1	-0.0243411	0.00489853	Not Sig
TERF2IP	-0.0242911	1.32275e-13	Not Sig
MPHOSPH10	-0.0241667	4.9749e-09	Not Sig
RPL30	-0.0240808	1	Not Sig
COMMD6	-0.0239635	7.10197e-07	Not Sig
COX5A	-0.0238151	0.000452787	Not Sig
STARD7	-0.0238095	2.50406e-07	Not Sig
FAM49A	-0.0238056	1.89748e-12	Not Sig
TBCC	-0.02374	0.07096	Not Sig
PBXIP1	-0.0237263	9.50417e-05	Not Sig
C1D	-0.0237191	0.00020015	Not Sig
YTHDF2	-0.0236409	0.0207404	Not Sig
DYNLRB1	-0.0234713	0.0623445	Not Sig
RPLP2	-0.0232355	1	Not Sig
MTF2	-0.0230338	0.00906264	Not Sig
YIPF4	-0.0230134	0.454026	Not Sig
NFKBIB	-0.0227186	0.00018245	Not Sig
PHTF2	-0.0225005	0.00346879	Not Sig
KHDRBS1	-0.0224551	0.00288478	Not Sig
EML4	-0.0224486	2.13492e-11	Not Sig
PSME4	-0.022447	2.64541e-06	Not Sig
NAMPT	-0.0222728	0.0738753	Not Sig
SF3B2	-0.0222205	1.17799e-07	Not Sig
C1orf52	-0.0221778	0.000723924	Not Sig
LYN	-0.0221007	9.3638e-06	Not Sig
UBE2K	-0.0220842	1.77718e-09	Not Sig
NUB1	-0.022061	1	Not Sig
HMGA1	-0.0220503	1.39506e-07	Not Sig
STX12	-0.0219352	4.10105e-10	Not Sig
AC245100.1	-0.0218583	1	Not Sig
ZEB1	-0.0218332	3.42586e-08	Not Sig
CELF2	-0.0217714	3.5858e-09	Not Sig
EIF3J	-0.0217644	1.66675e-05	Not Sig
LMBRD1	-0.0217561	8.90406e-05	Not Sig
LBR	-0.0216993	1	Not Sig
SHOC2	-0.0216603	0.484492	Not Sig
SEC22C	-0.0214716	0.00791151	Not Sig
USP3	-0.0212777	0.00357299	Not Sig
WDR33	-0.0212768	0.00266114	Not Sig
IL10RA	-0.0212367	9.98916e-10	Not Sig
YME1L1	-0.0211931	0.00126731	Not Sig
KIAA0922	-0.0211089	0.617945	Not Sig
TYMP	-0.021072	7.64182e-05	Not Sig
RPS25	-0.0208593	1	Not Sig
IMP3	-0.0207615	1	Not Sig
ADAR	-0.0207104	6.71722e-05	Not Sig
HNRNPF	-0.0205106	7.52117e-10	Not Sig
ARL6IP1	-0.0205081	8.00857e-08	Not Sig
GTPBP1	-0.0204782	8.44942e-06	Not Sig
FBRS	-0.0203976	0.00229105	Not Sig
RAB5A	-0.0203307	0.17335	Not Sig
ZFR	-0.0202619	0.00902255	Not Sig
SRSF11	-0.0202367	4.58004e-07	Not Sig
CCT4	-0.0202132	1	Not Sig
SRP54	-0.0198169	0.00089262	Not Sig
MAGOH	-0.0197658	8.87858e-05	Not Sig
FAM204A	-0.0197207	0.0297501	Not Sig
ANKRD44	-0.0196404	0.00527001	Not Sig
PSMC1	-0.0196232	3.73636e-05	Not Sig
LINC00969	-0.0195301	5.41373e-10	Not Sig
NDUFV2	-0.0194425	0.000588663	Not Sig
CALR	-0.0193763	6.80797e-11	Not Sig
SNX5	-0.0193114	1	Not Sig
PRELID1	-0.0192341	0.000722321	Not Sig
PAFAH1B1	-0.0192335	4.62725e-11	Not Sig
ZFAND2A	-0.0190661	6.03133e-06	Not Sig
IST1	-0.0189011	0.00494914	Not Sig
NGDN	-0.0187989	6.92467e-05	Not Sig
ZCCHC6	-0.0187733	1	Not Sig
MAPK1IP1L	-0.0187092	1.11228e-10	Not Sig
PPP2CA	-0.0186983	1.26573e-07	Not Sig
SIPA1L1	-0.018488	0.74258	Not Sig
BNIP2	-0.0184133	3.59223e-07	Not Sig
TFG	-0.0183036	5.65249e-06	Not Sig
KIAA1143	-0.0182372	0.0257695	Not Sig
CHD6	-0.018192	0.00811446	Not Sig
RNMT	-0.0180534	4.5492e-07	Not Sig
PNRC2	-0.0179176	6.95411e-09	Not Sig
SMC3	-0.0179139	2.20472e-09	Not Sig
RPS7	-0.0179076	1	Not Sig
ERP44	-0.0177856	1	Not Sig
SDHB	-0.0174067	0.0198043	Not Sig
H2AFV	-0.017373	0.000796394	Not Sig
PKM	-0.0172115	3.47318e-05	Not Sig
MGEA5	-0.0170794	1.99225e-08	Not Sig
CD2AP	-0.0168666	0.0217908	Not Sig
CLK4	-0.0167574	1	Not Sig
CDC40	-0.016709	0.179196	Not Sig
LSM4	-0.016462	0.000328093	Not Sig
PCBP2	-0.0164145	6.36953e-09	Not Sig
SUPT4H1	-0.0164028	2.38603e-07	Not Sig
SHFM1	-0.0163062	1.46632e-06	Not Sig
TOP1	-0.0159268	0.000504272	Not Sig
RSBN1	-0.0158508	0.000163121	Not Sig
RANBP2	-0.0158451	5.67691e-06	Not Sig
SEC11A	-0.0157786	0.000540701	Not Sig
CAPZA1	-0.0157776	3.53527e-08	Not Sig
RBX1	-0.0157491	2.3198e-09	Not Sig
ATF4	-0.0157382	3.74936e-07	Not Sig
PRDX1	-0.0156566	1	Not Sig
ATXN2L	-0.0156299	0.81708	Not Sig
ROCK1	-0.0155281	1.64733e-08	Not Sig
LMBR1L	-0.0153105	1	Not Sig
RSL24D1	-0.0152745	4.27016e-11	Not Sig
HSPD1	-0.015216	1	Not Sig
SSH2	-0.0152031	7.35993e-08	Not Sig
MRPL55	-0.0151884	0.786013	Not Sig
KLF2	-0.0151739	0.141297	Not Sig
CNOT8	-0.0151704	0.274396	Not Sig
TMUB1	-0.0147889	5.97257e-05	Not Sig
DNAJA2	-0.0147782	0.230761	Not Sig
CCDC47	-0.0144048	1.34319e-08	Not Sig
MOB4	-0.0141989	6.45329e-05	Not Sig
FRG1	-0.014061	0.105471	Not Sig
DLST	-0.0139885	0.00164811	Not Sig
JMJD6	-0.0139495	7.87717e-05	Not Sig
PSMC2	-0.0138766	0.839233	Not Sig
C9orf72	-0.0138668	1	Not Sig
PRPF38B	-0.0138657	1.41543e-10	Not Sig
IP6K2	-0.0136969	1	Not Sig
ZNRD1	-0.0136431	7.54606e-06	Not Sig
FAM177A1	-0.013554	6.30171e-06	Not Sig
RIOK3	-0.0133922	0.0308513	Not Sig
OCIAD1	-0.0133321	0.0613104	Not Sig
DDX46	-0.013235	9.53654e-07	Not Sig
DR1	-0.0132045	0.000820441	Not Sig
ACTR2	-0.013172	1.30253e-07	Not Sig
SRSF3	-0.0130875	0.00112025	Not Sig
NAP1L4	-0.0129764	0.800833	Not Sig
KIF20B	-0.0129736	0.00153039	Not Sig
PIKFYVE	-0.0128979	3.43335e-08	Not Sig
RPS19	-0.0125803	1	Not Sig
EWSR1	-0.0125366	0.0121559	Not Sig
RPS13	-0.0125074	1	Not Sig
NAA50	-0.0122801	1.38752e-05	Not Sig
EIF2S2	-0.0122517	0.0256569	Not Sig
CSNK1D	-0.0119921	3.62561e-10	Not Sig
LINC01481	-0.0119656	2.2885e-06	Not Sig
ALG13	-0.0117845	1.00358e-07	Not Sig
SPRTN	-0.0117291	0.589571	Not Sig
RAB3GAP2	-0.0116065	1	Not Sig
NSD1	-0.0114235	0.0198447	Not Sig
C1orf56	-0.0113847	0.704117	Not Sig
FBXW7	-0.0113764	0.260174	Not Sig
2019-03-01	-0.0113286	1	Not Sig
SMC5	-0.0113191	0.0143183	Not Sig
MMD	-0.0112148	0.320536	Not Sig
NCL	-0.011129	4.48532e-09	Not Sig
CD79B	-0.0110665	1	Not Sig
EPS15	-0.0109844	7.13995e-05	Not Sig
SP3	-0.0109686	0.00360152	Not Sig
GIT2	-0.0109242	0.0157441	Not Sig
PSMA4	-0.0108892	4.81341e-11	Not Sig
SBDS	-0.0108691	5.8506e-06	Not Sig
RPLP1	-0.010793	1	Not Sig
CALM2	-0.0107236	5.51784e-11	Not Sig
POLE3	-0.0106153	0.000121674	Not Sig
TMEM167B	-0.010538	3.80349e-08	Not Sig
PPP1R10	-0.0104883	0.0317162	Not Sig
EMC6	-0.0102934	0.0130777	Not Sig
MECP2	-0.0102177	0.44654	Not Sig
SLC50A1	-0.00987582	1	Not Sig
ZNF394	-0.00987402	0.000310417	Not Sig
CD83	-0.00986994	0.000450696	Not Sig
FAM126B	-0.00986493	1	Not Sig
SRSF1	-0.00973071	1.62479e-05	Not Sig
ZCCHC7	-0.0095962	1	Not Sig
RC3H2	-0.00950732	0.12943	Not Sig
ERO1B	-0.00946604	0.0349385	Not Sig
RPS24	-0.00944856	1	Not Sig
RSL1D1	-0.00931649	3.1371e-07	Not Sig
SWAP70	-0.00929763	1.44286e-09	Not Sig
PAPD4	-0.00923337	1	Not Sig
N4BP2L2	-0.00911003	2.65124e-09	Not Sig
SNRNP200	-0.00885819	3.53076e-09	Not Sig
RNF149	-0.00863134	0.316656	Not Sig
RSF1	-0.00861102	4.56953e-13	Not Sig
AC009501.4	-0.00852158	1.09573e-08	Not Sig
NCBP2-AS2	-0.00849593	2.53831e-07	Not Sig
SRSF7	-0.00830141	0.000360627	Not Sig
EPN1	-0.00824565	0.898239	Not Sig
FOXP1	-0.0081982	6.392e-07	Not Sig
MFF	-0.00818638	0.00391183	Not Sig
TMX4	-0.00800957	1	Not Sig
RABEP1	-0.00797896	0.000212342	Not Sig
CAPZA2	-0.00797196	0.00149942	Not Sig
CDC123	-0.00784142	1	Not Sig
DYNLT1	-0.00765345	0.06242	Not Sig
FIS1	-0.0073585	6.86754e-05	Not Sig
WDR48	-0.00732827	1	Not Sig
RPL8	-0.00712681	1	Not Sig
SAFB	-0.00712495	2.36713e-11	Not Sig
ILKAP	-0.00709114	1	Not Sig
C8orf59	-0.00699365	9.01825e-14	Not Sig
PRNP	-0.0069461	1	Not Sig
UQCRB	-0.0065727	2.53321e-05	Not Sig
SLC25A3	-0.00649406	4.658e-08	Not Sig
G3BP2	-0.0064902	2.1948e-06	Not Sig
WDR83OS	-0.00647823	0.00561303	Not Sig
BTG3	-0.00631963	4.89541e-10	Not Sig
ATF7IP2	-0.00631181	3.54446e-08	Not Sig
POMP	-0.00623818	4.30839e-08	Not Sig
CCNC	-0.00611255	1.07486e-05	Not Sig
TSN	-0.00593395	0.000351472	Not Sig
RBM17	-0.00580581	0.0337675	Not Sig
KPNA2	-0.0057972	0.0033923	Not Sig
RPL23	-0.00568412	1	Not Sig
MOB3A	-0.00553461	9.42961e-06	Not Sig
MIF	-0.00528836	8.2451e-05	Not Sig
ZC3H15	-0.00522101	5.18651e-10	Not Sig
CBX6	-0.00516809	0.000968792	Not Sig
OAZ2	-0.00512902	5.54726e-08	Not Sig
BCL2A1	-0.00512677	1	Not Sig
PPCS	-0.00509489	0.00482173	Not Sig
TRABD	-0.00495509	4.44986e-07	Not Sig
HOOK3	-0.00491279	0.0843185	Not Sig
PSMD4	-0.0048713	1	Not Sig
MAF1	-0.00484117	4.47412e-06	Not Sig
TMEM183A	-0.0048171	0.00102959	Not Sig
RPL24	-0.00480897	1	Not Sig
SAT1	-0.00471819	2.93383e-06	Not Sig
STK4	-0.00464243	1.97101e-10	Not Sig
PSMB2	-0.00451655	6.82913e-06	Not Sig
CEBPZ	-0.004403	1.78948e-07	Not Sig
ZNF131	-0.00436171	1.22861e-05	Not Sig
PSMD3	-0.0042566	2.17846e-05	Not Sig
PRPF8	-0.0042358	1	Not Sig
ORAI2	-0.00414731	0.000134584	Not Sig
FBXO3	-0.00360348	0.0219631	Not Sig
ERH	-0.00359086	1.74023e-10	Not Sig
PSMD8	-0.00352244	0.00890993	Not Sig
PRKD2	-0.0034034	0.0847231	Not Sig
PPTC7	-0.00329134	0.0087862	Not Sig
SET	-0.00323137	1.66396e-06	Not Sig
CDV3	-0.00313628	2.29121e-05	Not Sig
HAX1	-0.00293246	0.0031808	Not Sig
VAPA	-0.00286607	4.01899e-10	Not Sig
RAP1A	-0.00285151	2.42991e-10	Not Sig
SUB1	-0.00262798	4.47813e-09	Not Sig
PJA2	-0.00247134	1.27762e-07	Not Sig
SNW1	-0.00241898	7.08362e-05	Not Sig
SERINC1	-0.00228598	8.40198e-05	Not Sig
GSTP1	-0.00227847	0.0110832	Not Sig
USP1	-0.00227089	1.34625e-06	Not Sig
C12orf65	-0.00219066	0.0973286	Not Sig
SERPINB9	-0.00214564	0.193318	Not Sig
CCT3	-0.00200987	0.000196667	Not Sig
ERICH1	-0.00195966	0.000289235	Not Sig
NAA15	-0.00182485	0.185526	Not Sig
KRR1	-0.00168788	1.17235e-10	Not Sig
TMC6	-0.00166892	0.000153953	Not Sig
RHBDD2	-0.00163715	1	Not Sig
TSPAN3	-0.00138935	8.1749e-06	Not Sig
CEBPG	-0.00133083	0.0156721	Not Sig
SPCS2	-0.00122321	7.25137e-08	Not Sig
MRPL47	-0.00111618	2.38253e-10	Not Sig
HMGN1	-0.00110338	1.12131e-07	Not Sig
GINM1	-0.00103993	2.81794e-06	Not Sig
CCDC50	-0.00101192	0.0480295	Not Sig
FAM60A	-0.00100349	1.0272e-05	Not Sig
SMG6	-0.000918022	0.766424	Not Sig
SAP18	-0.000769182	1.76627e-07	Not Sig
CRBN	-0.000566331	1.64151e-08	Not Sig
SREK1	-0.000482146	2.43193e-05	Not Sig
SEMA7A	-0.00044298	0.0155813	Not Sig
SLC44A2	-0.000428315	1.83183e-06	Not Sig
RBBP4	-0.000385174	0.00770367	Not Sig
BRIX1	-0.000264567	4.60231e-07	Not Sig
TMEM59	-0.000144834	4.08339e-05	Not Sig
CCNB1IP1	-1.63439e-05	0.000843065	Not Sig
RP11-160E2.6	2.55217e-06	1	Not Sig
TRIM33	4.75184e-05	0.0134541	Not Sig
ZNF302	0.000217459	0.235938	Not Sig
SARAF	0.00036594	7.89665e-08	Not Sig
PSMA3	0.000622803	0.00540254	Not Sig
DDB1	0.000627309	0.358814	Not Sig
SCFD1	0.000863133	8.37781e-05	Not Sig
MLLT6	0.00097573	0.0131151	Not Sig
UBXN4	0.00107719	7.21406e-09	Not Sig
CHCHD7	0.0012355	0.0398521	Not Sig
SRSF6	0.00137715	0.0130768	Not Sig
SMNDC1	0.00160738	0.00387528	Not Sig
TCP11L2	0.00167493	0.0271059	Not Sig
ZNF24	0.00186638	0.735293	Not Sig
CSNK1A1	0.00189126	1.40582e-06	Not Sig
RAB5C	0.00194239	0.000374866	Not Sig
2019-09-15	0.00197012	0.0523281	Not Sig
NGLY1	0.00203542	1.38494e-10	Not Sig
RBM8A	0.00218401	1.03846e-11	Not Sig
EAPP	0.0021981	1.65023e-06	Not Sig
CCDC85B	0.00220839	6.31449e-06	Not Sig
SF3B5	0.00221381	1.83762e-11	Not Sig
UHMK1	0.00234448	7.15613e-06	Not Sig
SSU72	0.00234536	0.0164271	Not Sig
CNOT6L	0.0024837	1	Not Sig
ZNF350	0.00259088	6.52904e-07	Not Sig
TUBB	0.0026089	0.00328963	Not Sig
CDKN2AIP	0.00265858	0.000263014	Not Sig
ABT1	0.00267894	0.00208672	Not Sig
WIPF2	0.00275512	0.000143701	Not Sig
HBP1	0.00276408	7.79359e-07	Not Sig
ZC3H13	0.00277051	0.0116613	Not Sig
YWHAZ	0.00285605	7.77752e-06	Not Sig
ZNF766	0.00297055	0.00813302	Not Sig
EIF1AD	0.00305199	0.000517492	Not Sig
MGAT4A	0.00308722	9.19436e-05	Not Sig
FAM103A1	0.00343747	0.000585742	Not Sig
RPL23A	0.00355778	1	Not Sig
OCIAD2	0.00356361	0.00115213	Not Sig
AFF4	0.00365834	3.23584e-11	Not Sig
MED28	0.00371327	1	Not Sig
UBE2A	0.00373411	1.21927e-07	Not Sig
CNIH1	0.00373972	0.0109206	Not Sig
TOPORS	0.00383563	6.67092e-05	Not Sig
SRSF4	0.00393554	0.000341848	Not Sig
CDC42	0.003966	4.2281e-10	Not Sig
CHMP4A	0.0040775	4.42973e-07	Not Sig
AMZ2	0.00416764	0.0432919	Not Sig
PSMB4	0.00438471	0.00789431	Not Sig
PSMG2	0.00442522	1.10977e-09	Not Sig
CSDE1	0.0044325	5.26681e-12	Not Sig
PABPN1	0.00456455	0.000141193	Not Sig
TWISTNB	0.00462888	2.48302e-05	Not Sig
PCGF5	0.00471582	1.41425e-06	Not Sig
SOD2	0.00477449	1	Not Sig
HCLS1	0.00477588	0.00632285	Not Sig
IK	0.00479227	1.25291e-05	Not Sig
PPP6C	0.00481062	1.15304e-05	Not Sig
CREM	0.00486236	0.000975342	Not Sig
TUBGCP2	0.00487355	0.011391	Not Sig
DPP7	0.00488382	7.37226e-08	Not Sig
THUMPD1	0.00496256	0.0364309	Not Sig
TMEM9B	0.00523362	0.132543	Not Sig
FUBP1	0.00530237	0.0410593	Not Sig
DDX3X	0.0054097	1.83369e-12	Not Sig
PSMC6	0.00553158	0.529346	Not Sig
CYTH1	0.0055365	2.61309e-08	Not Sig
NCOA3	0.00559728	0.0064528	Not Sig
SNRPB2	0.00568967	8.61168e-06	Not Sig
RUBCN	0.00570036	1	Not Sig
UFM1	0.00572119	0.154432	Not Sig
NOP56	0.00575967	1.85792e-05	Not Sig
SNHG15	0.00576653	1.8382e-08	Not Sig
CDC37	0.00584133	2.8919e-11	Not Sig
BEX4	0.00590218	5.58561e-05	Not Sig
MTDH	0.00593099	4.4971e-10	Not Sig
WDR74	0.00594056	2.15636e-06	Not Sig
NDUFA2	0.00623087	0.0191659	Not Sig
HNRNPU	0.00662154	1.14374e-07	Not Sig
HSPA8	0.0066329	4.01871e-06	Not Sig
NDUFB8	0.0066839	0.000469626	Not Sig
H2AFZ	0.00677804	2.13376e-10	Not Sig
RARA	0.00680049	0.00694377	Not Sig
DBF4	0.00695594	0.00790591	Not Sig
ZNF821	0.0070603	0.0821763	Not Sig
IL2RG	0.00725077	0.000763131	Not Sig
PAN3	0.00735488	0.00398035	Not Sig
COX19	0.00737072	0.000160548	Not Sig
PMAIP1	0.00745788	0.115425	Not Sig
CLEC2B	0.00746344	6.94956e-06	Not Sig
RPS18	0.0075227	1	Not Sig
HLA-DQA2	0.00758089	1	Not Sig
ELOVL5	0.00760371	5.75423e-05	Not Sig
NDUFA6	0.00769755	5.1909e-05	Not Sig
MED17	0.00776603	0.00412724	Not Sig
GRB2	0.00781319	0.00377117	Not Sig
U2AF1	0.00785277	0.054658	Not Sig
PPIB	0.0078925	1.99887e-09	Not Sig
CWC25	0.00804063	0.16383	Not Sig
GTF2E2	0.00805969	0.174942	Not Sig
TNFRSF13B	0.00825666	0.0262397	Not Sig
ARF5	0.00827663	1	Not Sig
VCP	0.00828442	6.45187e-07	Not Sig
WDR45B	0.00850217	0.0785996	Not Sig
ATG12	0.0086677	1.02757e-07	Not Sig
ANXA2	0.00880821	0.00968449	Not Sig
MDH2	0.00887242	0.0586022	Not Sig
IGLC3	0.00900944	0.300555	Not Sig
PPM1B	0.00901224	0.0001719	Not Sig
RNASEH1	0.0090166	0.00195841	Not Sig
SAFB2	0.00914863	0.0380008	Not Sig
TOX4	0.00923707	0.00845904	Not Sig
DNPEP	0.0092544	0.0187616	Not Sig
CAP1	0.00931194	1.24904e-06	Not Sig
KPNB1	0.00938297	1.21673e-05	Not Sig
ATF6B	0.00953351	4.33125e-06	Not Sig
FDPS	0.00976652	0.318142	Not Sig
ERGIC3	0.0099514	1.70034e-13	Not Sig
TAF7	0.00998402	4.57853e-07	Not Sig
DDX3Y	0.0100338	0.000434223	Not Sig
CLECL1	0.0101383	1	Not Sig
SSBP1	0.0102573	0.350884	Not Sig
SNRPC	0.0102786	0.000207889	Not Sig
RPS20	0.0103496	1	Not Sig
XRN2	0.0103536	1.01491e-06	Not Sig
NEMF	0.0104123	4.11952e-10	Not Sig
MRPL33	0.0104543	1	Not Sig
TMEM123	0.0104785	2.11821e-07	Not Sig
RWDD1	0.0105495	0.000319295	Not Sig
RBM25	0.010577	3.01687e-05	Not Sig
TOMM7	0.0107174	1	Not Sig
RPL18A	0.0107914	1	Not Sig
PSMA2	0.0108318	0.00844115	Not Sig
RBM4	0.010841	4.59822e-08	Not Sig
IL27RA	0.0108461	0.00512192	Not Sig
CUL3	0.0109221	1	Not Sig
FAU	0.0109549	1	Not Sig
GDI2	0.0111114	0.00021074	Not Sig
AKNA	0.0112024	0.548093	Not Sig
MED6	0.0112128	2.19869e-06	Not Sig
UBXN6	0.0113281	0.247538	Not Sig
PFDN2	0.0113557	0.000156352	Not Sig
MRPL14	0.0114363	2.94368e-05	Not Sig
IQCB1	0.0115021	1	Not Sig
RPS12	0.0117342	1	Not Sig
SNRPE	0.0117522	1.85717e-06	Not Sig
VCPKMT	0.0118841	2.18743e-06	Not Sig
LLPH	0.011922	0.0524394	Not Sig
YTHDC1	0.0119487	5.13706e-08	Not Sig
CNOT2	0.0120076	3.33791e-09	Not Sig
CD53	0.0120192	0.000667712	Not Sig
PRR13	0.0120562	1.34985e-05	Not Sig
NKAP	0.0120638	5.62807e-07	Not Sig
GTF2F1	0.0122749	0.00831153	Not Sig
LARP7	0.0122859	1.50637e-10	Not Sig
ARL6IP5	0.0123541	4.10541e-07	Not Sig
RPL32	0.0124691	1	Not Sig
RBMX	0.0125256	3.61579e-09	Not Sig
RPS23	0.012602	1	Not Sig
NACA	0.0127336	1	Not Sig
KARS	0.0127755	0.0465526	Not Sig
DDX21	0.0128599	0.00389572	Not Sig
LY86	0.0128714	6.0739e-10	Not Sig
DCP1A	0.0128728	1.23306e-11	Not Sig
CHPT1	0.0130256	0.0107929	Not Sig
EPC1	0.0130697	4.52918e-06	Not Sig
ARFGAP2	0.0131166	0.00590121	Not Sig
GLO1	0.0132113	6.41202e-09	Not Sig
WAC	0.0132401	2.26937e-08	Not Sig
RANBP1	0.0132726	0.00764043	Not Sig
IAH1	0.0135478	1	Not Sig
RBM23	0.0135614	3.8834e-08	Not Sig
TTC3	0.0136448	2.86993e-05	Not Sig
KLHDC2	0.0137474	3.36793e-05	Not Sig
LRMP	0.0139956	1	Not Sig
ARHGAP25	0.014023	1.74032e-05	Not Sig
MAP1LC3B	0.0140548	1.01868e-06	Not Sig
PAFAH1B2	0.0141239	4.94698e-08	Not Sig
POLR2A	0.0141677	0.00218749	Not Sig
CREBRF	0.0141968	5.93982e-06	Not Sig
BLOC1S2	0.0143005	0.120237	Not Sig
SUPV3L1	0.0143854	0.631402	Not Sig
SRSF5	0.0144211	6.35009e-08	Not Sig
AIMP1	0.0144915	0.00722021	Not Sig
NR3C1	0.0148055	9.64578e-05	Not Sig
ATG3	0.0148344	0.000212032	Not Sig
NHSL2	0.0150748	0.00907015	Not Sig
ATP5H	0.0151094	0.000312457	Not Sig
TOMM22	0.0151777	4.38582e-09	Not Sig
OTUD5	0.0152626	4.11344e-06	Not Sig
FAAP20	0.0153053	0.0689379	Not Sig
IP6K1	0.015453	0.00168674	Not Sig
GORASP2	0.0155008	0.0239859	Not Sig
LSM5	0.0158877	9.48249e-08	Not Sig
KRAS	0.0159586	8.19714e-07	Not Sig
AUP1	0.0160461	3.03929e-07	Not Sig
CLK3	0.0162795	0.00386113	Not Sig
SF3A2	0.0163196	0.562332	Not Sig
EIF2AK3	0.0163744	1	Not Sig
SYNGR2	0.0163988	2.93637e-06	Not Sig
RALGPS2	0.0165067	5.74041e-05	Not Sig
CHMP2B	0.0165805	3.14618e-06	Not Sig
PDPK1	0.0166267	1	Not Sig
ADRM1	0.016731	6.08815e-06	Not Sig
RPS27A	0.0167366	1	Not Sig
SSR4	0.016885	7.14075e-11	Not Sig
MTERF4	0.0170967	1	Not Sig
ATP5L	0.0171897	5.50441e-10	Not Sig
TERF1	0.017257	6.31734e-05	Not Sig
TMED2	0.0172992	3.65912e-06	Not Sig
UXT	0.0173215	3.01931e-13	Not Sig
TGFB1	0.0173705	1.3408e-09	Not Sig
PEA15	0.0174116	8.89761e-06	Not Sig
VIM	0.0174834	9.90622e-08	Not Sig
UBL5	0.0176082	1.44143e-13	Not Sig
USP15	0.0176784	4.49826e-05	Not Sig
MIA3	0.0177109	1	Not Sig
MRPL41	0.0177675	1.79156e-08	Not Sig
DNAJB9	0.0177884	0.00487745	Not Sig
MAP9	0.0178293	0.000186132	Not Sig
FBL	0.0179219	1.64233e-13	Not Sig
PSMA7	0.0180509	4.80226e-06	Not Sig
NDUFA12	0.018278	1	Not Sig
BCAS2	0.0183506	1	Not Sig
LSM1	0.0183629	0.0493466	Not Sig
COX14	0.0185881	0.00045473	Not Sig
MGRN1	0.0186145	0.0323049	Not Sig
LAMTOR1	0.0187137	0.262287	Not Sig
CXCR5	0.0190603	1.0425e-09	Not Sig
PSMD5-AS1	0.0193668	0.142902	Not Sig
ELF1	0.0194195	2.97243e-06	Not Sig
RPL7L1	0.0194338	0.00828536	Not Sig
SMARCC2	0.0195319	0.640516	Not Sig
KLF7	0.0195952	1	Not Sig
SPCS3	0.0196439	2.03012e-07	Not Sig
USP14	0.0196717	0.285455	Not Sig
HSP90AB1	0.0196823	3.46809e-07	Not Sig
NFATC1	0.0196848	0.00146124	Not Sig
ADIPOR1	0.0197011	6.15671e-11	Not Sig
MAP2K7	0.0199293	3.42571e-07	Not Sig
SKP1	0.0199597	1.65963e-09	Not Sig
ZSCAN18	0.0201406	1.88118e-05	Not Sig
POLR2M	0.0201629	0.167034	Not Sig
ZNF292	0.0201781	0.000286772	Not Sig
HNRNPC	0.0203555	2.95e-08	Not Sig
ANXA11	0.0203928	1	Not Sig
IGBP1	0.0205251	8.26013e-05	Not Sig
MINOS1	0.0205831	1.6343e-08	Not Sig
HNRNPA2B1	0.0207022	9.48678e-12	Not Sig
COX6A1	0.0207662	1.46157e-10	Not Sig
HLA-C	0.0210879	1	Not Sig
PPA1	0.0211897	0.000640042	Not Sig
ZCRB1	0.0213355	1.54389e-05	Not Sig
SIVA1	0.0213716	2.27459e-11	Not Sig
CACUL1	0.0214119	0.204143	Not Sig
HIGD2A	0.0214902	1.78531e-14	Not Sig
TRIM13	0.02152	0.00731387	Not Sig
STAG3	0.0215496	0.000143445	Not Sig
CMC2	0.0215623	1	Not Sig
TAF1D	0.021577	5.29655e-10	Not Sig
CCNH	0.0217483	1.44364e-05	Not Sig
SELT	0.0219601	3.72234e-07	Not Sig
DDX5	0.0219694	0.97639	Not Sig
TCP1	0.0219713	8.35868e-08	Not Sig
PSMD11	0.0219983	1.18142e-09	Not Sig
GPBP1L1	0.0221275	0.06128	Not Sig
CD63	0.0221369	1	Not Sig
NONO	0.0221521	0.000257214	Not Sig
ST6GALNAC6	0.0221665	1	Not Sig
CORO1A	0.0221803	1.4297e-05	Not Sig
CYTH4	0.02222	1	Not Sig
DNAJC7	0.0222573	3.72909e-12	Not Sig
TMEM243	0.0223011	1.83519e-12	Not Sig
CCDC93	0.0224617	0.0364234	Not Sig
CLIP1	0.022497	1	Not Sig
MKRN1	0.0225605	1.66954e-05	Not Sig
HNRNPA3	0.0225863	1.97055e-08	Not Sig
PHF20	0.0226119	0.0120017	Not Sig
HLA-F	0.0227242	3.71747e-05	Not Sig
MRPS36	0.0228408	1	Not Sig
TMEM14B	0.0229684	0.0554097	Not Sig
QARS	0.0230418	0.000836021	Not Sig
SLC38A1	0.0230503	1.25326e-07	Not Sig
NDFIP1	0.0231419	1	Not Sig
ENO1	0.0232159	2.72375e-06	Not Sig
RAB18	0.0232302	0.45559	Not Sig
SS18L2	0.0232361	1.75185e-06	Not Sig
NR4A2	0.0232489	0.0191941	Not Sig
CD82	0.0232807	0.000188316	Not Sig
2019-09-07	0.0236952	2.82659e-10	Not Sig
RHOF	0.0237445	1.18557e-12	Not Sig
PSMB1	0.0238523	1.18506e-08	Not Sig
NAP1L1	0.0242109	7.26348e-05	Not Sig
SEC31A	0.0243301	1	Not Sig
MRPL9	0.0243962	0.000110536	Not Sig
CDS2	0.024469	1.37732e-07	Not Sig
KLHL24	0.024483	2.65583e-07	Not Sig
DERL1	0.0245099	1.06419e-09	Not Sig
BLK	0.0245152	6.32269e-08	Not Sig
PTGES3	0.0245737	3.0579e-06	Not Sig
SMAGP	0.0247255	0.748405	Not Sig
ZNF581	0.0247625	3.07629e-06	Not Sig
DDX6	0.02477	0.000748851	Not Sig
MALAT1	0.0249464	1	Not Sig
CHRAC1	0.0251729	1.44886e-09	Not Sig
DMXL1	0.0251892	2.32959e-12	Not Sig
DRAM2	0.0252371	0.0014394	Not Sig
TMEM156	0.0252825	0.00383867	Not Sig
LUC7L3	0.0253802	0.0561602	Not Sig
MED10	0.0254142	7.49321e-08	Not Sig
DNTTIP2	0.0256419	1.15139e-07	Not Sig
UBA52	0.0257706	1	Not Sig
MED19	0.025819	0.00120522	Not Sig
UQCRC2	0.0258558	0.0193792	Not Sig
ITGAE	0.0258859	0.191045	Not Sig
MBD4	0.0258877	2.70721e-08	Not Sig
SZRD1	0.0261099	0.000129168	Not Sig
UBXN1	0.026173	0.00428535	Not Sig
RAF1	0.0261794	1	Not Sig
CELF1	0.0262769	8.3579e-05	Not Sig
YWHAQ	0.0263621	7.59938e-07	Not Sig
TRMT112	0.026394	2.02274e-05	Not Sig
SEC23A	0.0264245	0.000754608	Not Sig
WASF2	0.0264532	7.53047e-08	Not Sig
RAN	0.026477	1.3965e-09	Not Sig
POLR2B	0.0269364	0.00045961	Not Sig
AMD1	0.0269624	1.0881e-09	Not Sig
CBX3	0.0269896	0.000611266	Not Sig
SEC14L1	0.0271865	6.29693e-06	Not Sig
PHF11	0.0272638	0.0327683	Not Sig
FAM162A	0.0272641	1.15016e-05	Not Sig
SMU1	0.0273879	1	Not Sig
EIF1AX	0.0274041	4.92833e-06	Not Sig
METTL9	0.0275447	9.40668e-08	Not Sig
TXNL1	0.0276124	1.06968e-10	Not Sig
DDX27	0.0277213	9.92812e-05	Not Sig
SMARCC1	0.027936	0.117041	Not Sig
TPM3	0.0281888	2.7173e-13	Not Sig
COPS6	0.0283407	0.189392	Not Sig
PKIG	0.0284778	1.72934e-05	Not Sig
C9orf78	0.0286693	5.10675e-10	Not Sig
HLA-DQA1	0.0287708	7.15641e-05	Not Sig
SSSCA1	0.0287809	4.77723e-05	Not Sig
CGGBP1	0.0288002	0.0960442	Not Sig
R3HDM4	0.0289686	1.7975e-05	Not Sig
NOL7	0.0290888	1.87076e-05	Not Sig
RP1-313I6.12	0.029106	1.55413e-12	Not Sig
QRICH1	0.0292361	0.00757537	Not Sig
TMEM41B	0.0292882	0.0164399	Not Sig
MTRNR2L10	0.0293238	7.34696e-06	Not Sig
ARL2BP	0.0293607	0.246823	Not Sig
SRSF2	0.029378	1.59219e-13	Not Sig
RAD23A	0.029396	2.86696e-06	Not Sig
MRPS7	0.0294463	6.52018e-07	Not Sig
CXCR4	0.0294752	0.0409226	Not Sig
KDM4B	0.0295179	0.0494717	Not Sig
RARRES3	0.0296233	7.52674e-05	Not Sig
CHMP3	0.0297296	0.0135799	Not Sig
RASSF5	0.0298009	0.000997209	Not Sig
SECISBP2	0.0298126	8.52198e-09	Not Sig
FBXO21	0.0299904	1	Not Sig
HSF1	0.0301593	0.003803	Not Sig
ARPP19	0.0301968	7.15392e-11	Not Sig
CHD9	0.0303014	0.121741	Not Sig
MSN	0.0303627	0.000134854	Not Sig
CHMP2A	0.0305712	2.81868e-05	Not Sig
HIPK1	0.0308165	0.026468	Not Sig
SAT2	0.0308749	0.000983097	Not Sig
BUB3	0.0309475	0.145638	Not Sig
ELF2	0.0310263	4.48571e-05	Not Sig
UBE2L3	0.0311179	4.87374e-12	Not Sig
PPIG	0.0311329	1.1872e-09	Not Sig
PWP1	0.0312041	1.61326e-07	Not Sig
MZT2B	0.0313929	1.84509e-09	Not Sig
CCR7	0.0315335	0.0709972	Not Sig
EIF4B	0.0318175	7.83974e-15	Not Sig
RPL13A	0.0318312	0.0024822	Not Sig
AIP	0.031904	0.129045	Not Sig
RPS27L	0.0320383	0.00213654	Not Sig
DDA1	0.0322254	0.00426739	Not Sig
ATP1A1	0.0323908	1.13277e-10	Not Sig
PDE4B	0.0324357	2.68447e-05	Not Sig
HERPUD2	0.0325884	3.3048e-07	Not Sig
EIF4E	0.0328413	4.51851e-11	Not Sig
ZNHIT3	0.0328541	0.0733883	Not Sig
AREG	0.0330619	3.06011e-08	Not Sig
DYNLT3	0.0331103	2.31083e-06	Not Sig
ARPC5L	0.0331124	3.23626e-06	Not Sig
MED4	0.0331166	0.0015795	Not Sig
TIMM9	0.0332012	5.81858e-07	Not Sig
CNPY3	0.0332243	4.0517e-05	Not Sig
PCBP1	0.033441	8.97113e-08	Not Sig
FAM49B	0.0334836	6.03498e-10	Not Sig
ARHGEF1	0.0335632	3.13493e-05	Not Sig
SNRPF	0.0336514	3.19102e-08	Not Sig
SNRPA	0.0336959	0.00221253	Not Sig
PDLIM1	0.0337097	2.46664e-08	Not Sig
SLC3A2	0.0337331	6.91479e-09	Not Sig
TMED4	0.0337829	0.00596615	Not Sig
KIAA0907	0.0337973	0.146751	Not Sig
PFN1	0.0338059	6.46436e-12	Not Sig
GTF3A	0.0339151	3.0931e-05	Not Sig
RPS6	0.0339938	0.0529051	Not Sig
EIF3H	0.0340481	3.02788e-08	Not Sig
RPS11	0.034165	0.0295885	Not Sig
UQCR11	0.0342555	2.0028e-09	Not Sig
UBE2G1	0.0343823	3.41433e-09	Not Sig
POLR2C	0.0343843	3.37806e-06	Not Sig
CLASRP	0.0344636	0.027166	Not Sig
PRELID3B	0.034799	1.33422e-12	Not Sig
PTPN7	0.0350761	0.0180012	Not Sig
CLPP	0.0351222	6.63833e-07	Not Sig
RASGRP1	0.0352247	0.793438	Not Sig
SPIB	0.0353318	7.36902e-05	Not Sig
YPEL3	0.0355088	9.46831e-07	Not Sig
C1orf43	0.0355113	2.16827e-11	Not Sig
THEMIS2	0.0356241	0.248728	Not Sig
GGA2	0.0356879	2.63912e-07	Not Sig
GPATCH8	0.0359005	2.65073e-08	Not Sig
ACTR3	0.0359074	1.12749e-09	Not Sig
PSMB9	0.0359823	0.100382	Not Sig
RNF138	0.0360375	1.83293e-06	Not Sig
HMHA1	0.0360411	1.05426e-05	Not Sig
DAP3	0.0361836	9.95362e-06	Not Sig
DAZAP2	0.0362963	1.93699e-08	Not Sig
PELI1	0.0363848	3.1996e-06	Not Sig
VPS28	0.0364062	0.00715004	Not Sig
SLU7	0.0365036	1.8973e-13	Not Sig
TMEM55B	0.0366463	4.87949e-05	Not Sig
COX4I1	0.0367957	1	Not Sig
C11orf31	0.0368536	3.07771e-05	Not Sig
CYCS	0.0369129	1.01702e-08	Not Sig
PRKCSH	0.0370219	1.40621e-09	Not Sig
CNOT7	0.0370471	0.000169169	Not Sig
NDUFS5	0.0370741	1.0773e-18	Not Sig
FDFT1	0.0374031	8.91317e-08	Not Sig
NKTR	0.0374729	2.52728e-12	Not Sig
TUBA4A	0.0375098	0.000493066	Not Sig
ENY2	0.0376684	8.28745e-08	Not Sig
DERL2	0.037972	2.56621e-06	Not Sig
FGFR1OP2	0.0380604	1.52972e-07	Not Sig
BZW1	0.0380796	1.82719e-08	Not Sig
SRP72	0.0381166	0.386681	Not Sig
TTC19	0.0382203	1.91266e-06	Not Sig
FAM133B	0.0382356	4.80985e-14	Not Sig
MT-ND5	0.0382734	1.23174e-08	Not Sig
PRDM4	0.0382876	0.00463206	Not Sig
S100A10	0.0383258	0.0281137	Not Sig
C6orf48	0.038418	2.28259e-08	Not Sig
NDUFB11	0.0385048	2.67058e-11	Not Sig
RPL4	0.0385312	1	Not Sig
DNAJB2	0.0387223	0.000311831	Not Sig
LONP2	0.0389521	0.000321495	Not Sig
BUD31	0.0389829	1.09547e-09	Not Sig
PRPF40A	0.0390442	1.01343e-10	Not Sig
RPL27A	0.0391329	0.0087478	Not Sig
THRAP3	0.0391525	1.57729e-10	Not Sig
RAB8A	0.0391875	8.24873e-07	Not Sig
UBE2D2	0.0392502	4.25602e-14	Not Sig
IREB2	0.0393791	5.09506e-05	Not Sig
ATP5A1	0.0394789	4.79311e-11	Not Sig
TMEM50A	0.0397115	1.74553e-13	Not Sig
TROVE2	0.0398091	0.000190254	Not Sig
S100A4	0.0398877	1	Not Sig
RAB2A	0.0401489	1.21284e-05	Not Sig
RPL9	0.04036	0.00542779	Not Sig
KLHL18	0.0404688	1.83306e-06	Not Sig
ZNF75A	0.0405009	2.81261e-05	Not Sig
MZT2A	0.0407338	4.23236e-09	Not Sig
BRK1	0.0409897	4.42837e-06	Not Sig
GNA13	0.0409998	3.04613e-05	Not Sig
MTRF1L	0.0410261	0.00672563	Not Sig
ICAM3	0.0410395	5.99278e-12	Not Sig
LAPTM4A	0.0410809	1.07108e-07	Not Sig
RPLP0	0.0410847	1	Not Sig
EEF1B2	0.0412441	1	Not Sig
NT5C3A	0.0413857	0.00124712	Not Sig
EIF4H	0.0414838	1.93852e-07	Not Sig
CORO7	0.0416861	0.000859989	Not Sig
EDF1	0.0418134	6.04547e-14	Not Sig
DENND3	0.0418328	1	Not Sig
DNAJC2	0.0418618	4.53527e-08	Not Sig
PET100	0.0419106	0.310117	Not Sig
C14orf166	0.0421368	6.39292e-09	Not Sig
PHF1	0.042228	6.03612e-06	Not Sig
PPP1CC	0.0423146	1.10472e-06	Not Sig
NSA2	0.0423364	3.8609e-05	Not Sig
NECAP1	0.0423492	5.51359e-05	Not Sig
PHB2	0.042412	4.18173e-12	Not Sig
GNG7	0.0425466	0.247023	Not Sig
PFDN5	0.0425483	0.0546733	Not Sig
RP11-231C14.7	0.0426201	0.000560708	Not Sig
BTF3	0.0428109	1	Not Sig
NIPA2	0.0428401	3.81458e-09	Not Sig
ZBTB43	0.042874	3.03735e-05	Not Sig
EIF3D	0.0429082	3.00062e-09	Not Sig
CASP4	0.0430685	1.14767e-08	Not Sig
PSME1	0.0433592	3.55252e-05	Not Sig
RPL18	0.0433743	0.000142472	Not Sig
PCSK7	0.0435642	3.46706e-10	Not Sig
ADAM17	0.0437023	0.000200417	Not Sig
RABAC1	0.0437696	3.66118e-08	Not Sig
ZNF274	0.0440082	3.31435e-10	Not Sig
ARF4	0.0440157	0.000516593	Not Sig
HNRNPDL	0.0441923	7.34345e-13	Not Sig
RPL10A	0.0443216	0.00482301	Not Sig
C17orf89	0.0445903	2.73526e-05	Not Sig
ANAPC16	0.0446239	0.163313	Not Sig
SUMO3	0.0446621	1.63577e-19	Not Sig
NINJ1	0.0448385	0.00410015	Not Sig
SPOCK2	0.0449288	1.44591e-07	Not Sig
PAIP2	0.0453365	2.82743e-14	Not Sig
ANP32A	0.0453517	0.0383203	Not Sig
CNPPD1	0.0455986	2.8598e-07	Not Sig
GNB5	0.0456792	0.000757621	Not Sig
DAD1	0.0457377	0.283989	Not Sig
SRP9	0.0458982	6.5329e-11	Not Sig
CD99	0.0461837	0.000321461	Not Sig
C6orf1	0.0462267	0.263179	Not Sig
PABPC1	0.0464187	0.000530194	Not Sig
SEC62	0.0464203	9.70328e-14	Not Sig
TARDBP	0.0464374	0.000857121	Not Sig
TUBA1A	0.0466894	0.0061127	Not Sig
HSPA9	0.0467408	5.10926e-14	Not Sig
VDAC1	0.0468004	0.000663591	Not Sig
FYTTD1	0.0468035	5.26184e-05	Not Sig
RPL29	0.0468156	0.000250031	Not Sig
COX5B	0.0473542	1.16103e-07	Not Sig
ILF2	0.0474201	4.52159e-10	Not Sig
LSM3	0.0474573	2.22737e-06	Not Sig
SYPL1	0.0474732	3.99223e-05	Not Sig
PARK7	0.0475075	4.26424e-09	Not Sig
GADD45GIP1	0.0475214	2.88953e-13	Not Sig
NEDD8	0.0476588	1	Not Sig
FDX1	0.0478403	0.0119126	Not Sig
HNRNPA1	0.0479232	0.00109566	Not Sig
PRKD3	0.0479855	2.23559e-06	Not Sig
RPL11	0.0481854	3.23652e-06	Not Sig
CNBP	0.0482078	1.61462e-08	Not Sig
RPS19BP1	0.048257	2.84212e-10	Not Sig
SAP30BP	0.0482954	6.97194e-06	Not Sig
KCNN4	0.0483427	0.0706207	Not Sig
GPX4	0.0487718	2.16791e-12	Not Sig
PSMB7	0.0487836	0.000390088	Not Sig
PQBP1	0.0488016	2.14541e-08	Not Sig
BSDC1	0.0488915	5.38728e-19	Not Sig
AIM1	0.0489579	8.94689e-08	Not Sig
PGLS	0.0493793	0.000128298	Not Sig
PPP1CB	0.0494759	4.13486e-06	Not Sig
ARHGDIB	0.0496408	0.000200444	Not Sig
TCF25	0.049666	7.15442e-08	Not Sig
VPS29	0.0497108	5.71577e-05	Not Sig
OXA1L	0.0497396	2.28721e-11	Not Sig
CLEC2D	0.0497584	4.23281e-14	Not Sig
CAMTA1	0.0498484	1.37239e-14	Not Sig
ELOF1	0.0500564	3.53998e-05	Not Sig
RPL6	0.0501703	0.0515805	Not Sig
MAP3K8	0.0502748	0.467368	Not Sig
RPA3	0.0504982	1	Not Sig
ATP5O	0.0506084	1.10094e-12	Not Sig
2019-09-09	0.0506217	2.98374e-05	Not Sig
RICTOR	0.0507596	3.82527e-11	Not Sig
RNH1	0.0507609	2.7854e-10	Not Sig
SP140	0.0508401	4.11838e-05	Not Sig
RPS4X	0.050843	9.74207e-05	Not Sig
GPX1	0.0508564	0.00219593	Not Sig
SELM	0.0508761	0.00279198	Not Sig
RPL14	0.0508763	0.000872812	Not Sig
U2SURP	0.0508826	1.58579e-08	Not Sig
NDUFA10	0.0512101	0.000295035	Not Sig
RNF11	0.0513428	6.52305e-06	Not Sig
MRPL54	0.0515528	1.10876e-06	Not Sig
ANP32B	0.0516616	1.31779e-12	Not Sig
PDCD4	0.051971	5.63851e-14	Not Sig
DDX24	0.0520049	6.11368e-08	Not Sig
RPL19	0.0520876	3.279e-10	Not Sig
RILPL2	0.0521499	5.10188e-08	Not Sig
PPP1R2	0.0521605	1.10756e-12	Not Sig
COX8A	0.0522806	1.45386e-08	Not Sig
RPL7	0.0524011	9.16173e-06	Not Sig
MRFAP1	0.0526028	0.0237252	Not Sig
SLC2A1	0.0526074	8.90097e-06	Not Sig
ACAP1	0.0526101	1.03931e-09	Not Sig
HSPE1	0.0527876	4.87994e-09	Not Sig
CUTA	0.0528242	6.94665e-06	Not Sig
EIF4A2	0.0529749	1.68954e-08	Not Sig
RASSF1	0.0531125	0.000518529	Not Sig
RCSD1	0.0531391	0.091886	Not Sig
LUC7L2	0.0538271	0.00675897	Not Sig
CYB5B	0.0538824	1	Not Sig
RPL7A	0.0539287	1.06689e-05	Not Sig
DNAJC15	0.0539291	0.00210292	Not Sig
TMED10	0.0539818	8.4327e-05	Not Sig
DRAP1	0.0540327	3.25142e-07	Not Sig
AES	0.0541052	1	Not Sig
DEDD2	0.054211	1	Not Sig
PSMD7	0.0542433	7.29316e-08	Not Sig
CCNDBP1	0.0546269	3.69057e-05	Not Sig
ATP6V1G1	0.0549968	1.40093e-13	Not Sig
ACTR10	0.0551054	0.230591	Not Sig
SRGN	0.0552572	0.631614	Not Sig
RBCK1	0.0553399	0.00590427	Not Sig
PPP4C	0.0554433	5.50851e-08	Not Sig
ATP5F1	0.0554686	4.34874e-08	Not Sig
MAX	0.0554746	4.02392e-07	Not Sig
GMFG	0.0556471	9.74752e-07	Not Sig
FNIP1	0.055673	6.4215e-18	Not Sig
ARPC3	0.0557232	0.000168221	Not Sig
SNRNP70	0.0558275	0.0519276	Not Sig
EID1	0.0559669	0.0553358	Not Sig
IKZF1	0.0560055	2.58211e-06	Not Sig
HSH2D	0.0563049	0.0130802	Not Sig
PSAP	0.0565852	3.35513e-09	Not Sig
APRT	0.05662	2.73331e-14	Not Sig
SAMD4B	0.0567721	0.131564	Not Sig
CHD7	0.0568373	2.31886e-05	Not Sig
NEAT1	0.056859	0.0273968	Not Sig
CSNK2B	0.0569332	2.42657e-06	Not Sig
DDIT4	0.0569685	0.00407766	Not Sig
HSP90AA1	0.0569847	1.29889e-07	Not Sig
ATP5G2	0.0570385	3.1316e-11	Not Sig
RALY	0.057114	9.4777e-05	Not Sig
TPM4	0.0573205	2.19888e-07	Not Sig
UFC1	0.0573522	2.30534e-07	Not Sig
AHI1	0.0574504	0.00266332	Not Sig
CMTM6	0.0575054	3.39676e-15	Not Sig
KMT2E	0.0575107	8.88852e-13	Not Sig
SLC37A1	0.0575317	0.213429	Not Sig
C19orf66	0.0576489	7.32687e-05	Not Sig
EMC4	0.0578127	0.0289773	Not Sig
RPF1	0.0578577	1.84058e-07	Not Sig
ORMDL1	0.0579149	5.08333e-06	Not Sig
GHITM	0.0581972	0.000207409	Not Sig
MLF2	0.0582505	0.000203941	Not Sig
PPHLN1	0.0585803	4.17703e-06	Not Sig
UBQLN1	0.0586308	1.73738e-08	Not Sig
SNX2	0.0588208	4.81464e-11	Not Sig
PMPCB	0.0588536	2.12471e-07	Not Sig
RRP7A	0.0592011	5.12283e-06	Not Sig
FMNL1	0.0598222	7.07695e-16	Not Sig
EMD	0.0607383	2.53923e-07	Not Sig
PNISR	0.060756	2.49204e-13	Not Sig
CLK1	0.0609894	1.5196e-05	Not Sig
CCNG1	0.0610057	5.48022e-05	Not Sig
B4GALT1	0.0610899	9.48955e-05	Not Sig
PTRHD1	0.0612775	5.10194e-05	Not Sig
DPM1	0.0613734	7.60393e-06	Not Sig
PSMB8	0.0615094	3.58582e-10	Not Sig
EHD1	0.0620843	6.1995e-06	Not Sig
LRRFIP1	0.0623509	1.54489e-11	Not Sig
WBSCR22	0.062366	1.09313e-06	Not Sig
RAC2	0.0626049	0.000982102	Not Sig
TCOF1	0.0626519	1	Not Sig
BAX	0.063303	1.86151e-06	Not Sig
SPCS1	0.063437	2.12437e-12	Not Sig
LAPTM5	0.0635919	1	Not Sig
ZFAND6	0.0639749	1.30605e-12	Not Sig
VAMP8	0.0641161	1.33099e-06	Not Sig
NR4A1	0.064126	0.00751001	Not Sig
VASP	0.0642282	5.8402e-08	Not Sig
STRAP	0.0644484	1.98217e-08	Not Sig
YWHAB	0.064623	1.34214e-10	Not Sig
HINT1	0.0647834	0.000576397	Not Sig
ERP29	0.0650584	7.03278e-14	Not Sig
TPI1	0.0652012	0.0254677	Not Sig
POLR2K	0.0652614	9.90899e-10	Not Sig
TMSB4X	0.0655134	0.172491	Not Sig
SMARCB1	0.065583	0.000249711	Not Sig
DNAJB6	0.0655868	5.92125e-10	Not Sig
PPP3CC	0.0656537	2.88868e-08	Not Sig
NDUFA4	0.0657473	3.19539e-09	Not Sig
COPE	0.0660202	4.88634e-12	Not Sig
SVIP	0.0660328	0.000311909	Not Sig
ANKRD12	0.0660355	1.53143e-07	Not Sig
TRAM1	0.0664613	6.3237e-09	Not Sig
EIF6	0.0669083	8.97093e-06	Not Sig
C19orf43	0.0673378	2.09719e-14	Not Sig
MPHOSPH8	0.0674423	3.38535e-10	Not Sig
USP16	0.0676418	8.21936e-17	Not Sig
MYC	0.0676578	1	Not Sig
CGRRF1	0.0676675	0.000106837	Not Sig
ANXA7	0.0677251	1.92346e-08	Not Sig
MAPRE1	0.0680494	1.12834e-13	Not Sig
SNHG7	0.0680701	3.28664e-09	Not Sig
FAM96B	0.0683212	4.60766e-10	Not Sig
NDUFA5	0.0684197	1.15377e-09	Not Sig
GGA1	0.0684673	0.00046808	Not Sig
DDT	0.0685948	4.82109e-06	Not Sig
RPL13	0.0686638	6.64032e-21	Not Sig
RPL5	0.0688187	8.87316e-09	Not Sig
TPD52	0.0688366	3.87429e-08	Not Sig
LTB	0.0691372	0.0222825	Not Sig
EEF1D	0.0693387	1.6864e-05	Not Sig
CCDC12	0.069376	6.02305e-10	Not Sig
ATRX	0.0693912	0.000483498	Not Sig
YPEL5	0.0695195	3.65853e-08	Not Sig
NPC2	0.0695538	5.37135e-14	Not Sig
GPR183	0.069654	4.3045e-08	Not Sig
ARMCX3	0.0697413	0.00151076	Not Sig
PPM1K	0.0697925	9.6263e-06	Not Sig
IGHM	0.06984	3.83699e-07	Not Sig
FO538757.2	0.0699037	2.97285e-09	Not Sig
ARL5A	0.0700562	0.00248284	Not Sig
PRKAR1A	0.0701391	8.8696e-07	Not Sig
COMMD2	0.0702571	5.16901e-05	Not Sig
CFL1	0.0703499	2.70873e-07	Not Sig
CASP8	0.0707242	4.99107e-08	Not Sig
GNG5	0.0708508	0.00346953	Not Sig
TMEM2	0.0715806	0.964918	Not Sig
RASGRP2	0.0720279	6.19992e-05	Not Sig
AKT2	0.0721354	1.66165e-06	Not Sig
EEF1A1	0.0723317	1.02814e-10	Not Sig
PLPP5	0.0723908	0.419691	Not Sig
EIF3K	0.0725089	1.53751e-10	Not Sig
EIF4A1	0.0725397	2.89085e-08	Not Sig
BNIP3L	0.0726293	2.59638e-07	Not Sig
2019-09-01	0.0726293	0.00126788	Not Sig
SOD1	0.0728884	1.9978e-07	Not Sig
RNPS1	0.0732392	9.57941e-15	Not Sig
TMSB10	0.0733554	2.33682e-05	Not Sig
UBE2J1	0.0734126	3.77379e-07	Not Sig
ETF1	0.0735109	1.11835e-08	Not Sig
PSMB6	0.0737739	4.27779e-06	Not Sig
U2AF1L4	0.0738053	0.000828259	Not Sig
EIF1B	0.0738724	3.97449e-13	Not Sig
RPSA	0.0738915	0.00143841	Not Sig
H2AFJ	0.0739347	7.44409e-05	Not Sig
TOR3A	0.074124	0.000488121	Not Sig
SPINT2	0.0741658	0.000600246	Not Sig
DDX39A	0.0743348	1.14755e-08	Not Sig
TPT1	0.0748154	2.00543e-13	Not Sig
SCAND1	0.0748358	1.81886e-16	Not Sig
SDCBP	0.0748377	5.69994e-09	Not Sig
SUMO2	0.0749997	1.57688e-13	Not Sig
GPSM3	0.0750819	2.26296e-13	Not Sig
TBCA	0.0751737	0.0467477	Not Sig
HNRNPH3	0.0752263	8.34528e-16	Not Sig
SP100	0.075289	3.50288e-12	Not Sig
ATM	0.075428	3.41802e-07	Not Sig
BFAR	0.0755854	5.89127e-11	Not Sig
FAM215B	0.0762247	1.60909e-12	Not Sig
LINC00936	0.0762977	3.87462e-07	Not Sig
TAGLN2	0.0764187	9.63469e-12	Not Sig
SERPINB1	0.0765497	1.17265e-08	Not Sig
OTUB1	0.0768915	0.000319332	Not Sig
LEPROTL1	0.077354	0.0261261	Not Sig
OFD1	0.0776951	1.38401e-10	Not Sig
ARHGAP24	0.0777365	4.87056e-09	Not Sig
EIF3I	0.0779806	1.00638e-07	Not Sig
SRI	0.0780321	2.7981e-05	Not Sig
MPC2	0.0782682	3.74306e-11	Not Sig
THAP7	0.0784769	4.52846e-06	Not Sig
ABHD14B	0.0785985	1.82846e-11	Not Sig
PER1	0.0788618	2.11899e-05	Not Sig
SRRM2	0.0790561	1.30508e-10	Not Sig
NRROS	0.079443	0.000325933	Not Sig
ADGRE5	0.0794949	4.02199e-09	Not Sig
UBE2D3	0.0799417	3.60606e-08	Not Sig
ZNF655	0.0799447	2.55817e-07	Not Sig
NELFCD	0.0800368	1.49451e-06	Not Sig
ADPGK	0.080111	1.05295e-08	Not Sig
PGAM1	0.0801438	5.60743e-11	Not Sig
WSB1	0.0804206	6.65772e-14	Not Sig
STX5	0.0811546	1.18179e-06	Not Sig
TNFRSF14	0.0814168	0.000110093	Not Sig
PTBP1	0.0817774	6.92412e-12	Not Sig
LINC01420	0.0819357	8.60324e-09	Not Sig
HNRNPM	0.0820474	8.14138e-09	Not Sig
EZR	0.0821542	1.16004e-08	Not Sig
EVL	0.0835119	0.000239907	Not Sig
NSRP1	0.0836087	4.26126e-09	Not Sig
FAM3C	0.0837698	1.08017e-05	Not Sig
NCOR1	0.0840715	3.32061e-16	Not Sig
ARID4B	0.0844936	1.97584e-08	Not Sig
LSM7	0.0845555	4.60854e-13	Not Sig
SEL1L3	0.084593	3.13961e-06	Not Sig
ATP6V0D1	0.084629	6.08949e-12	Not Sig
PCNP	0.0848266	1.40346e-14	Not Sig
HMGB1	0.0848513	2.18389e-09	Not Sig
RAB4A	0.0848947	1.13446e-10	Not Sig
CIB1	0.0848954	1.69835e-06	Not Sig
PRDX6	0.0851486	1.0381e-11	Not Sig
WBP2	0.085572	7.25363e-06	Not Sig
HLA-E	0.0859023	1.46092e-12	Not Sig
CTD-3184A7.4	0.0859911	7.12834e-12	Not Sig
RPS5	0.0864559	6.15457e-13	Not Sig
GSTK1	0.0869208	1.78134e-05	Not Sig
ATRAID	0.0871943	1.66369e-09	Not Sig
UBE2V2	0.08729	3.99802e-08	Not Sig
APH1A	0.087307	2.3158e-14	Not Sig
HDAC9	0.0873276	1	Not Sig
RELA	0.087333	1.53588e-09	Not Sig
XRCC6	0.0873378	1.0147e-14	Not Sig
FKBP8	0.087402	2.09769e-09	Not Sig
CYFIP2	0.0875445	0.000195322	Not Sig
FAM102A	0.0876826	0.0020691	Not Sig
C11orf58	0.0881242	5.52589e-18	Not Sig
RPL15	0.088154	1.68627e-19	Not Sig
EVI2B	0.0881604	1.31435e-06	Not Sig
GAPDH	0.0884517	6.97623e-05	Not Sig
SERP1	0.0885538	7.74154e-09	Not Sig
HPS4	0.0888085	8.78846e-06	Not Sig
NUCKS1	0.0889304	1.5038e-13	Not Sig
N4BP2L1	0.0890229	1.50268e-09	Not Sig
EIF3M	0.0890292	3.57859e-13	Not Sig
TAPBP	0.089276	3.11596e-14	Not Sig
SUMO1	0.0896602	1.17379e-10	Not Sig
UBE2N	0.0897762	7.74985e-13	Not Sig
FBXO7	0.0905265	3.72658e-07	Not Sig
PRKRA	0.0905915	7.5732e-14	Not Sig
NDUFB9	0.0910896	3.67503e-13	Not Sig
SAR1A	0.0911026	2.00627e-11	Not Sig
CARHSP1	0.0913154	1.41052e-08	Not Sig
H3F3A	0.0915411	2.09428e-07	Not Sig
EBLN3	0.0919669	1.17875e-13	Not Sig
CD70	0.0919765	0.952892	Not Sig
C4orf3	0.0924917	1.82845e-15	Not Sig
RPS14	0.0925196	8.59647e-21	Not Sig
ATP6V0E1	0.0927206	2.47033e-12	Not Sig
GLTSCR2	0.0935121	6.77051e-09	Not Sig
RPL10	0.0936518	5.94137e-32	Not Sig
C9orf16	0.0939156	1.88071e-11	Not Sig
STAT3	0.0942499	2.09157e-22	Not Sig
MYO1G	0.0943162	8.89509e-06	Not Sig
TMEM134	0.0943703	5.01147e-10	Not Sig
FAM107B	0.09503	2.86742e-12	Not Sig
CTSS	0.0950353	1.55404e-06	Not Sig
HSD17B11	0.0955749	3.91569e-10	Not Sig
RBM3	0.0960762	6.25869e-13	Not Sig
NT5C	0.0960808	1.23076e-05	Not Sig
P2RX5	0.0962632	2.60506e-05	Not Sig
RPL3	0.0962954	7.46004e-23	Not Sig
RPS2	0.0964616	1.15363e-26	Not Sig
HLA-DRB5	0.0966824	8.04267e-07	Not Sig
VPS51	0.0970188	2.85444e-13	Not Sig
UBALD2	0.0970916	1.31581e-13	Not Sig
CNN2	0.0978453	4.25052e-08	Not Sig
LIMD2	0.0980779	6.23848e-16	Not Sig
ENSA	0.0981556	9.39935e-09	Not Sig
CLIC1	0.0983913	5.65905e-07	Not Sig
TM2D3	0.0987909	3.79018e-08	Not Sig
BEX2	0.0989854	1.32857e-11	Not Sig
ATP5G3	0.0991863	1.40877e-10	Not Sig
SULF2	0.0992177	4.19115e-15	Not Sig
PCIF1	0.0994319	7.22525e-14	Not Sig
LDHB	0.0995596	2.99046e-11	Not Sig
ARPC1B	0.0997737	7.00291e-06	Not Sig
SEC61B	0.100425	1.0228e-18	Not Sig
2019-09-06	0.100944	4.97847e-15	Not Sig
DDAH2	0.101701	0.000530812	Not Sig
CD22	0.10197	3.33793e-09	Not Sig
LDHA	0.102089	5.74426e-10	Not Sig
UBB	0.102167	5.39053e-10	Not Sig
SSR2	0.10341	1.22806e-15	Not Sig
ST13	0.103623	1.05782e-13	Not Sig
CALM1	0.103928	8.25285e-10	Not Sig
HNRNPA0	0.103956	4.2078e-18	Not Sig
HSPA4	0.104132	1	Not Sig
CYTIP	0.10428	1.23568e-12	Not Sig
APEX1	0.104802	3.1132e-07	Not Sig
C19orf53	0.105097	6.23153e-17	Not Sig
SF1	0.105702	7.05002e-18	Not Sig
RBM38	0.105909	5.31309e-09	Not Sig
TAF9	0.106138	4.62188e-08	Not Sig
EIF1	0.106149	2.01635e-18	Not Sig
TUFM	0.106412	5.11068e-11	Not Sig
RPS3A	0.106751	1.92525e-40	Not Sig
PIK3IP1	0.106999	4.40436e-09	Not Sig
COX7A2L	0.107647	3.15556e-10	Not Sig
CDC42SE2	0.10819	2.58195e-16	Not Sig
UBE2B	0.108586	6.23818e-13	Not Sig
WIPF1	0.108638	2.07232e-13	Not Sig
MT-CO1	0.108922	1.02689e-15	Not Sig
EIF2S3	0.108955	2.68706e-14	Not Sig
EIF3G	0.109701	4.42323e-12	Not Sig
RPS4Y1	0.109839	3.60462e-05	Not Sig
SLC25A5	0.110734	1.67268e-20	Not Sig
RPS3	0.110837	7.7351e-28	Not Sig
ABI1	0.111234	2.34853e-15	Not Sig
RHEB	0.111303	1.1186e-09	Not Sig
ZNF331	0.111799	1.84305e-11	Not Sig
ATP6V1F	0.112155	4.36968e-07	Not Sig
LAMTOR4	0.112345	4.62742e-13	Not Sig
ZFP36L2	0.11235	7.69105e-07	Not Sig
ALKBH7	0.112515	4.7664e-12	Not Sig
UBE2I	0.113205	1.9909e-18	Not Sig
PSMA1	0.113928	4.12061e-08	Not Sig
TSC22D3	0.114016	2.59672e-17	Not Sig
MIDN	0.114036	3.12272e-21	Not Sig
PGK1	0.114295	3.24071e-11	Not Sig
PEBP1	0.114881	5.95454e-13	Not Sig
MYL12A	0.114964	1.60741e-07	Not Sig
EEF2	0.115453	1.54831e-11	Not Sig
OSER1	0.115802	3.31029e-11	Not Sig
ALDOA	0.115832	2.5568e-10	Not Sig
RPL22L1	0.115844	4.8995e-06	Not Sig
TMBIM6	0.118499	3.19385e-13	Not Sig
BANK1	0.118963	1.50228e-13	Not Sig
ZBTB20	0.120329	2.29238e-14	Not Sig
GNB2L1	0.120604	2.67798e-21	Not Sig
AP3S1	0.121855	5.26223e-09	Not Sig
HMGN2	0.122355	2.38186e-14	Not Sig
EIF3L	0.123899	1.21034e-13	Not Sig
ACTB	0.123984	1.25785e-08	Not Sig
ADD3	0.1243	3.63166e-09	Not Sig
NCF1	0.126533	1.58421e-11	Not Sig
FTL	0.127383	2.00916e-17	Not Sig
EIF3F	0.128094	2.34489e-12	Not Sig
SSB	0.12846	2.19214e-17	Not Sig
RNF7	0.128542	9.00314e-11	Not Sig
HLA-A	0.129406	3.89085e-16	Not Sig
PLAC8	0.129924	1.0769e-06	Not Sig
INSIG1	0.13042	5.4051e-16	Not Sig
LAMTOR5	0.130448	1.88425e-20	Not Sig
PTP4A1	0.131974	8.14151e-13	Not Sig
GYPC	0.132268	5.53829e-13	Not Sig
C19orf60	0.133897	4.65826e-13	Not Sig
MRPS21	0.134428	4.67009e-17	Not Sig
IRF8	0.136562	5.15033e-06	Not Sig
RPS10	0.138507	3.43495e-15	Not Sig
FTH1	0.139853	6.45556e-08	Not Sig
ATP6V0B	0.139945	1.56313e-14	Not Sig
FAM184B	0.140538	1.57954e-11	Not Sig
RIC3	0.144093	1.06363e-19	Not Sig
VAMP2	0.14635	1.14847e-17	Not Sig
MS4A1	0.147278	3.19038e-06	Not Sig
IGHG1	0.14737	5.68077e-06	Not Sig
CD37	0.14784	1.30068e-11	Not Sig
FXYD5	0.149717	2.33189e-16	Not Sig
RPS9	0.149908	2.46121e-55	Not Sig
TUBA1B	0.150053	4.81145e-14	Not Sig
ISCA1	0.15155	1.61152e-15	Not Sig
RAB7A	0.1528	7.90304e-25	Not Sig
TNFRSF13C	0.155572	3.015e-16	Not Sig
ACTG1	0.156678	3.29496e-13	Not Sig
HNRNPK	0.157147	4.02553e-21	Not Sig
ILF3-AS1	0.157297	1.19928e-09	Not Sig
IGKC	0.15991	1	Not Sig
RHOG	0.160965	2.33855e-15	Not Sig
CD48	0.161949	1.21083e-16	Not Sig
C7orf50	0.164946	6.73352e-16	Not Sig
ARF1	0.165068	5.93332e-15	Not Sig
PPDPF	0.165105	2.55276e-25	Not Sig
RP5-1171I10.5	0.165935	1.8947e-19	Not Sig
EIF3E	0.166264	1.29627e-18	Not Sig
CHCHD2	0.167088	7.85942e-18	Not Sig
PLP2	0.167872	1.62977e-17	Not Sig
MYL12B	0.167895	3.30916e-19	Not Sig
SNU13	0.167936	3.48504e-21	Not Sig
SLC25A6	0.173748	2.06526e-23	Not Sig
CYBA	0.173885	2.69614e-12	Not Sig
TMEM219	0.174078	1.71777e-16	Not Sig
IDI1	0.176943	2.72997e-14	Not Sig
SRP14	0.177704	6.23222e-21	Not Sig
ITM2B	0.179439	1.6127e-17	Not Sig
LINC-PINT	0.180518	1.64143e-19	Not Sig
CD52	0.182265	3.71009e-12	Not Sig
LY6E	0.18254	3.31771e-14	Not Sig
ANKRD11	0.182885	3.46089e-19	Not Sig
HLA-B	0.186741	4.80409e-43	Not Sig
RHOA	0.18908	1.04854e-22	Not Sig
SLC2A3	0.190845	5.96101e-23	Not Sig
ARID5A	0.191392	2.52263e-17	Not Sig
ADAM28	0.19292	2.7838e-12	Not Sig
MT-CO3	0.193137	2.86973e-53	Not Sig
NR1H2	0.199928	7.78474e-27	Not Sig
SNRPB	0.2005	3.1171e-27	Not Sig
NPM1	0.200673	1.53612e-22	Not Sig
ISG20	0.20106	2.99256e-11	Not Sig
MYL6	0.201236	1.31884e-33	Not Sig
IGLC2	0.201581	1	Not Sig
LITAF	0.204409	6.55842e-11	Not Sig
CD74	0.20928	3.23873e-17	Not Sig
UBC	0.210024	7.58149e-33	Not Sig
EIF5A	0.212053	1.21609e-43	Not Sig
H3F3B	0.21472	0.000854757	Not Sig
HLA-DQB2	0.215153	5.46599e-20	Not Sig
PTMA	0.217933	2.81732e-56	Not Sig
MT-CO2	0.222305	1.18104e-69	Not Sig
HLA-DMB	0.227063	1.12945e-25	Not Sig
SH3BGRL3	0.22758	8.66793e-27	Not Sig
EMP3	0.238805	8.26429e-24	Not Sig
B2M	0.239507	1.40089e-80	Not Sig
ARHGDIA	0.239882	2.16147e-31	Not Sig
HLA-G	0.243876	9.76321e-31	Not Sig
SELK	0.24567	1.07325e-29	Not Sig
CCNI	0.253356	3.25795e-40	Not Sig
HMGB2	0.256439	1.00365e-26	Not Sig
HLA-DRB1	0.26075	4.34201e-21	Not Sig
HLA-DRA	0.261883	1.68701e-65	Not Sig
CIRBP	0.267789	1.904e-49	Not Sig
SERF2	0.271539	2.43e-33	Not Sig
CD79A	0.273779	1.22421e-21	Not Sig
ARL6IP4	0.277801	5.57905e-36	Not Sig
LY9	0.279124	7.25555e-17	Not Sig
TXNIP	0.285307	1.26211e-30	Not Sig
MT-ND2	0.304087	1.03689e-123	Not Sig
HSPB1	0.305269	0.380007	Not Sig
ID3	0.318866	4.85271e-22	Not Sig
HLA-DPB1	0.323811	3.80775e-83	Not Sig
MT-ND1	0.335302	7.8254e-106	Not Sig
HLA-DMA	0.336798	1.43983e-38	Not Sig
MTRNR2L1	0.337518	2.37702e-15	Not Sig
MT-ATP6	0.347793	2.30462e-123	Not Sig
MT-ND4	0.37992	1.47794e-149	Not Sig
HLA-DPA1	0.394671	1.80516e-52	Not Sig
MT-CYB	0.425362	1.43347e-152	Not Sig
HLA-DQB1	0.576625	2.33676e-78	Not Sig

## Sheet: Naïve NK cells
	avg_logFC	fdr	Significance
CCL4L2	-1.35715	3.6436e-22	FDR < 0.05
CCL3L3	-1.29451	1.002e-48	FDR < 0.05
CCL3	-0.773557	4.43e-24	FDR < 0.05
CCL4	-0.716499	1.24654e-12	FDR < 0.05
XIST	-0.6754	8.94363e-22	FDR < 0.05
BTG1	-0.655007	7.3456e-37	FDR < 0.05
IFNG	-0.638521	3.70141e-20	FDR < 0.05
YBX1	-0.637945	3.08397e-36	FDR < 0.05
PNRC1	-0.524706	3.82961e-18	Not Sig
PTGER4	-0.47778	2.17819e-10	Not Sig
TNF	-0.472002	0.0189708	Not Sig
STK17A	-0.471987	5.07253e-18	Not Sig
IRF8	-0.460206	5.38165e-09	Not Sig
RPS29	-0.45856	2.76183e-51	Not Sig
MTRNR2L12	-0.454875	8.58732e-20	Not Sig
XCL1	-0.431293	0.187695	Not Sig
HIST1H1E	-0.423114	5.08589e-10	Not Sig
CNOT1	-0.392828	2.70228e-09	Not Sig
LBH	-0.385742	6.4122e-06	Not Sig
JUN	-0.380182	1.63911e-12	Not Sig
CCL5	-0.373265	1.4489e-12	Not Sig
DDX39B	-0.369405	4.13473e-06	Not Sig
CSNK1G3	-0.365331	1.28158e-06	Not Sig
GBP5	-0.363628	0.000117229	Not Sig
PMAIP1	-0.363535	7.1907e-16	Not Sig
PIM1	-0.362869	0.000293534	Not Sig
ANKRD28	-0.353171	1.17215e-05	Not Sig
HELB	-0.350831	2.06408e-05	Not Sig
RAB8B	-0.349696	7.93822e-07	Not Sig
REL	-0.349351	3.73908e-14	Not Sig
IFIT2	-0.346677	3.3641e-06	Not Sig
GABPB1	-0.340915	7.7649e-07	Not Sig
NFKBIZ	-0.337991	5.65733e-08	Not Sig
RIN3	-0.327381	8.80498e-06	Not Sig
HOPX	-0.325637	4.88339e-06	Not Sig
KLF3	-0.322098	3.28362e-05	Not Sig
RPL41	-0.320259	4.1444e-35	Not Sig
PLEK	-0.315543	0.00535522	Not Sig
MT-ND4L	-0.312364	0.000156599	Not Sig
FOSB	-0.305396	0.00025239	Not Sig
TNIP1	-0.302336	0.00149173	Not Sig
ARF6	-0.301984	0.00394125	Not Sig
ZC3H7A	-0.30177	0.00128359	Not Sig
HIF1A	-0.300313	5.82877e-05	Not Sig
MBNL1	-0.298915	4.00812e-06	Not Sig
HIST1H1D	-0.298376	0.000154592	Not Sig
BCL2A1	-0.297813	0.125492	Not Sig
HSPA5	-0.297714	4.00507e-05	Not Sig
XCL2	-0.29079	1	Not Sig
RPL38	-0.288619	1.75552e-25	Not Sig
TRA2B	-0.274916	5.03905e-05	Not Sig
SQSTM1	-0.273633	0.000988909	Not Sig
FNBP1	-0.273304	2.79161e-05	Not Sig
MSN	-0.272795	0.000586039	Not Sig
SLAMF7	-0.268328	0.436586	Not Sig
ADGRE5	-0.266526	1.15241e-05	Not Sig
CAST	-0.264905	0.0954015	Not Sig
CPD	-0.263832	0.0105776	Not Sig
AC090498.1	-0.263146	0.00301381	Not Sig
CHD1	-0.263038	0.000106976	Not Sig
TRAF1	-0.260916	0.0254412	Not Sig
ISG15	-0.2594	1	Not Sig
HIST2H2AC	-0.25916	0.0222764	Not Sig
FKBP11	-0.259019	6.20362e-06	Not Sig
RNF149	-0.258788	0.712556	Not Sig
SNHG9	-0.258435	0.0522212	Not Sig
RPS21	-0.257603	6.30449e-14	Not Sig
APOL6	-0.256381	0.00463535	Not Sig
PRPF4B	-0.255449	0.00367048	Not Sig
RPS26	-0.253548	6.9328e-10	Not Sig
HIST1H1C	-0.250685	1	Not Sig
CD69	-0.249088	3.90588e-05	Not Sig
JAK1	-0.246378	0.971946	Not Sig
RP11-160E2.6	-0.242062	1	Not Sig
ADAM17	-0.242044	1	Not Sig
MT-ND3	-0.241309	1.64138e-07	Not Sig
IFIH1	-0.239725	0.461422	Not Sig
FNDC3B	-0.238697	0.69578	Not Sig
CH17-373J23.1	-0.238287	1	Not Sig
THAP2	-0.236536	0.591215	Not Sig
NFAT5	-0.235756	1	Not Sig
PTPRC	-0.235599	7.24624e-05	Not Sig
ZFC3H1	-0.232141	0.947462	Not Sig
PHLDA1	-0.232024	1	Not Sig
GBP4	-0.231139	1	Not Sig
YME1L1	-0.230985	0.19662	Not Sig
C12orf75	-0.230776	0.286539	Not Sig
STAG2	-0.230059	1	Not Sig
2019-09-07	-0.228439	0.004047	Not Sig
SMCHD1	-0.22826	0.05559	Not Sig
ATP11B	-0.227277	1	Not Sig
HIST1H4C	-0.226731	0.600497	Not Sig
LSM14A	-0.225119	0.0352227	Not Sig
RNF145	-0.224946	0.662112	Not Sig
C1orf56	-0.224017	1	Not Sig
NFKBIE	-0.222196	1	Not Sig
EZH2	-0.22144	1	Not Sig
DENND4A	-0.22079	1	Not Sig
AC069363.1	-0.220013	1	Not Sig
CHD2	-0.219876	0.628727	Not Sig
SFPQ	-0.219782	0.00904021	Not Sig
RPL39	-0.219238	5.22994e-24	Not Sig
IFI44	-0.219094	1	Not Sig
DDX21	-0.21902	1	Not Sig
PNPLA8	-0.217599	1	Not Sig
SESN1	-0.216654	1	Not Sig
KDM6B	-0.216106	0.886741	Not Sig
RPS28	-0.21603	5.81126e-19	Not Sig
HSP90AB1	-0.215743	0.450249	Not Sig
NUTM2B-AS1	-0.215654	1	Not Sig
RPL37A	-0.215612	2.23374e-20	Not Sig
USMG5	-0.215036	1	Not Sig
CALR	-0.214895	0.774459	Not Sig
SMDT1	-0.214855	1	Not Sig
RPS27	-0.214091	1.46351e-30	Not Sig
NFKBIA	-0.213827	0.000133679	Not Sig
AKAP13	-0.213467	0.335563	Not Sig
CEP95	-0.213435	1	Not Sig
C21orf91	-0.212346	1	Not Sig
SON	-0.212254	0.000175634	Not Sig
FUBP1	-0.211354	1	Not Sig
CD44	-0.211304	1	Not Sig
PARP14	-0.211294	1	Not Sig
RPL36A	-0.210568	0.0305608	Not Sig
RELB	-0.210363	1	Not Sig
HERC5	-0.210351	1	Not Sig
ATP5I	-0.209733	1	Not Sig
SPTY2D1	-0.205774	1	Not Sig
IFIT1	-0.205241	1	Not Sig
SPPL2A	-0.204988	1	Not Sig
IFIT3	-0.204408	1	Not Sig
CARD16	-0.204218	1	Not Sig
ZFAND5	-0.203819	1	Not Sig
RBX1	-0.203153	1	Not Sig
YES1	-0.203143	1	Not Sig
TRPM7	-0.203122	1	Not Sig
SH3KBP1	-0.202478	1	Not Sig
GNPTAB	-0.20215	0.121455	Not Sig
WDR26	-0.201616	0.384756	Not Sig
APOL3	-0.201545	1	Not Sig
CDKN2D	-0.200911	1	Not Sig
ATXN8OS	-0.20012	1	Not Sig
CRCP	-0.199827	1	Not Sig
BTG2	-0.198923	0.900142	Not Sig
EFHD2	-0.198789	1	Not Sig
KDM6A	-0.19743	0.702925	Not Sig
GBP2	-0.196931	1	Not Sig
NFKB2	-0.196624	1	Not Sig
STARD7	-0.196454	1	Not Sig
LCP1	-0.19588	1	Not Sig
NOP58	-0.195335	1	Not Sig
ELOVL5	-0.194825	1	Not Sig
GPRIN3	-0.192053	1	Not Sig
EIF2S3	-0.191349	1	Not Sig
ANP32A	-0.190722	1	Not Sig
RP11-386I14.4	-0.189967	1	Not Sig
BCLAF1	-0.189828	1	Not Sig
EVI2B	-0.189273	1	Not Sig
ACTN4	-0.188933	1	Not Sig
TMEM123	-0.188054	1	Not Sig
GNA13	-0.186845	1	Not Sig
PTPN1	-0.186405	1	Not Sig
XRN1	-0.185555	1	Not Sig
SLC38A2	-0.184901	1	Not Sig
PRDM1	-0.184726	1	Not Sig
CDC42SE1	-0.184264	1	Not Sig
CYLD	-0.183703	0.424464	Not Sig
HNRNPA2B1	-0.183576	0.11145	Not Sig
WAPL	-0.183211	1	Not Sig
RPL37	-0.183068	2.92712e-14	Not Sig
YTHDC1	-0.182377	1	Not Sig
FEZ1	-0.182311	1	Not Sig
NIPBL	-0.182139	1	Not Sig
SPAG9	-0.180921	1	Not Sig
SF3B1	-0.179354	1	Not Sig
HNRNPH1	-0.178812	1	Not Sig
AP1G1	-0.178272	1	Not Sig
IER3	-0.177972	1	Not Sig
EIF4A2	-0.177438	0.0179131	Not Sig
DHX9	-0.176733	1	Not Sig
COX17	-0.17668	1	Not Sig
GZMA	-0.17626	1	Not Sig
KMT2C	-0.176232	1	Not Sig
AKIRIN1	-0.176228	1	Not Sig
FAM3C	-0.175989	1	Not Sig
YARS	-0.175579	1	Not Sig
SNRPA1	-0.174449	0.00594166	Not Sig
TAGAP	-0.173829	1	Not Sig
LINC00152	-0.172881	1	Not Sig
PPP1R15A	-0.172685	0.0109497	Not Sig
NCL	-0.171976	1	Not Sig
BIRC2	-0.171805	1	Not Sig
WHAMM	-0.171167	1	Not Sig
ARHGAP25	-0.170246	1	Not Sig
KRAS	-0.16999	1	Not Sig
JMJD1C	-0.169712	1	Not Sig
TAX1BP1	-0.169171	1	Not Sig
NDUFA1	-0.16861	1	Not Sig
KIF2A	-0.168415	1	Not Sig
EPG5	-0.167993	1	Not Sig
ARID5B	-0.167945	1	Not Sig
DUSP1	-0.16722	1	Not Sig
HUWE1	-0.166978	1	Not Sig
LYN	-0.166875	1	Not Sig
DUSP10	-0.166855	1	Not Sig
GABPB1-AS1	-0.166312	1	Not Sig
KDM2B	-0.166031	1	Not Sig
OFD1	-0.165978	1	Not Sig
TLE4	-0.164626	1	Not Sig
RP11-51J9.5	-0.16453	1	Not Sig
CSDE1	-0.164005	1	Not Sig
CCT8	-0.163122	1	Not Sig
SPCS3	-0.163102	1	Not Sig
RAC2	-0.162331	1	Not Sig
PIM2	-0.162111	1	Not Sig
C16orf87	-0.161665	1	Not Sig
SET	-0.161596	1	Not Sig
LINC00528	-0.160557	1	Not Sig
PSMD5-AS1	-0.160401	1	Not Sig
CRTAM	-0.16012	1	Not Sig
RP11-758H9.2	-0.160006	1	Not Sig
CDC42EP3	-0.159791	1	Not Sig
RHOA	-0.159556	1	Not Sig
UTRN	-0.15735	1	Not Sig
PDCD4	-0.15708	1	Not Sig
CHMP4B	-0.15587	1	Not Sig
MTCH1	-0.155787	1	Not Sig
BHLHE40	-0.155208	1	Not Sig
HNRNPC	-0.154427	1	Not Sig
POLR2A	-0.153887	1	Not Sig
CSRNP1	-0.153326	1	Not Sig
ZNFX1	-0.152841	1	Not Sig
EIF1AX	-0.151484	1	Not Sig
2019-03-07	-0.150527	1	Not Sig
ZNF326	-0.149582	1	Not Sig
INO80D	-0.149463	1	Not Sig
RNF10	-0.148201	1	Not Sig
SKP1	-0.147956	0.601485	Not Sig
JMJD6	-0.147748	1	Not Sig
ETS1	-0.147491	1	Not Sig
DNAJB14	-0.147454	1	Not Sig
BAZ1A	-0.146621	1	Not Sig
CWC15	-0.146546	1	Not Sig
TNFRSF18	-0.145657	1	Not Sig
SLC3A2	-0.145239	1	Not Sig
MDM4	-0.144731	1	Not Sig
VCP	-0.144537	1	Not Sig
SH2D1A	-0.14406	1	Not Sig
SMARCA5	-0.143946	1	Not Sig
RAB29	-0.143616	1	Not Sig
COA1	-0.143612	1	Not Sig
ATF7IP	-0.142759	1	Not Sig
SRSF4	-0.142312	1	Not Sig
TMBIM1	-0.142031	1	Not Sig
ATG4D	-0.141789	1	Not Sig
WBP11	-0.141694	1	Not Sig
WDR48	-0.141335	1	Not Sig
PUM1	-0.140264	1	Not Sig
KPNA2	-0.140015	1	Not Sig
IL2RG	-0.139528	1	Not Sig
JARID2	-0.139178	1	Not Sig
VPS26A	-0.139125	1	Not Sig
2019-09-02	-0.139095	1	Not Sig
ZC3HAV1	-0.138464	1	Not Sig
NAMPT	-0.138307	1	Not Sig
ELMSAN1	-0.138298	1	Not Sig
RP11-372K14.2	-0.138258	1	Not Sig
METTL12	-0.137597	1	Not Sig
CEBPG	-0.137505	1	Not Sig
EIF4G2	-0.137088	1	Not Sig
C12orf57	-0.137078	1	Not Sig
DNAJA1	-0.136954	1	Not Sig
SFT2D1	-0.136608	1	Not Sig
DNAJC8	-0.135049	1	Not Sig
NAP1L4	-0.13474	1	Not Sig
C14orf2	-0.134648	1	Not Sig
SYNE1	-0.13456	1	Not Sig
RBM17	-0.134499	1	Not Sig
C6orf62	-0.134357	1	Not Sig
MBTPS1	-0.133771	1	Not Sig
PKM	-0.133723	1	Not Sig
MKNK2	-0.133604	1	Not Sig
PPP2R5E	-0.133152	1	Not Sig
ABI1	-0.132947	1	Not Sig
UBR4	-0.132763	1	Not Sig
RAD21	-0.13145	1	Not Sig
RORA	-0.131	1	Not Sig
FOS	-0.130964	1	Not Sig
FOXP1	-0.1308	1	Not Sig
CENPC	-0.130713	1	Not Sig
MAP4K5	-0.130482	1	Not Sig
SRPRA	-0.130328	1	Not Sig
UBR5	-0.129017	1	Not Sig
PPP1R10	-0.12898	1	Not Sig
CYCS	-0.12858	1	Not Sig
LAX1	-0.128167	1	Not Sig
CTDSPL2	-0.128098	1	Not Sig
ZBTB11	-0.127924	1	Not Sig
CXorf38	-0.12779	1	Not Sig
ATP5E	-0.127713	1	Not Sig
FAM107B	-0.127474	1	Not Sig
IFNGR1	-0.127471	1	Not Sig
MAP2K3	-0.126044	1	Not Sig
MOB1A	-0.12599	1	Not Sig
CAPZA1	-0.125946	1	Not Sig
CD83	-0.125582	1	Not Sig
PTGER2	-0.125463	1	Not Sig
ATF3	-0.125379	1	Not Sig
COLEC12	-0.125235	1	Not Sig
UBE2H	-0.124869	1	Not Sig
PCM1	-0.12483	1	Not Sig
SHFM1	-0.12482	1	Not Sig
GHITM	-0.124446	1	Not Sig
RB1CC1	-0.123767	1	Not Sig
CD3E	-0.123172	1	Not Sig
SUCO	-0.123087	1	Not Sig
SYNE2	-0.12305	1	Not Sig
PDIA3	-0.122943	1	Not Sig
PXN	-0.122782	1	Not Sig
OST4	-0.122595	1	Not Sig
RAP1B	-0.122468	1	Not Sig
KIF5B	-0.122391	1	Not Sig
HP1BP3	-0.120652	1	Not Sig
MXD1	-0.12045	1	Not Sig
ITSN2	-0.120245	1	Not Sig
MED13	-0.120017	1	Not Sig
IER5	-0.120015	1	Not Sig
ZC3H11A	-0.119917	1	Not Sig
MTSS1	-0.119527	1	Not Sig
CCNK	-0.11947	1	Not Sig
COX7B	-0.118893	1	Not Sig
EHMT1	-0.118718	1	Not Sig
MORF4L1	-0.118594	1	Not Sig
EIF3I	-0.118051	1	Not Sig
ANKRD49	-0.117805	1	Not Sig
MACF1	-0.117718	1	Not Sig
HNRNPA3	-0.117288	1	Not Sig
LINC00869	-0.117224	1	Not Sig
IL4R	-0.116261	1	Not Sig
ZFAND6	-0.115756	1	Not Sig
ASCC3	-0.115268	1	Not Sig
OPTN	-0.115156	1	Not Sig
SASH3	-0.115154	1	Not Sig
GNAS	-0.114983	1	Not Sig
USP16	-0.114979	1	Not Sig
ATXN7L3B	-0.114836	1	Not Sig
HMGN1	-0.114779	1	Not Sig
NUP58	-0.114695	1	Not Sig
POLR1D	-0.114491	1	Not Sig
RTCB	-0.114435	1	Not Sig
COX6B1	-0.114392	1	Not Sig
SNX6	-0.114299	1	Not Sig
UBC	-0.114207	1	Not Sig
SMG1	-0.113394	1	Not Sig
HELZ	-0.112661	1	Not Sig
CREM	-0.112644	1	Not Sig
PPM1G	-0.112149	1	Not Sig
AMD1	-0.112037	1	Not Sig
CD48	-0.111552	0.250754	Not Sig
KAT6A	-0.111262	1	Not Sig
MIS18BP1	-0.110995	1	Not Sig
EZR	-0.110657	1	Not Sig
NFKB1	-0.110631	1	Not Sig
EMP3	-0.110534	1	Not Sig
HNRNPR	-0.110523	1	Not Sig
EIF5	-0.110461	1	Not Sig
COX7C	-0.109924	1	Not Sig
CCDC186	-0.109623	1	Not Sig
RSL24D1	-0.109562	1	Not Sig
ARF4	-0.108616	1	Not Sig
CHMP1B	-0.108501	1	Not Sig
BCL3	-0.108237	1	Not Sig
CYC1	-0.107885	1	Not Sig
CCT4	-0.107659	1	Not Sig
TTC19	-0.107611	1	Not Sig
ARNTL	-0.107522	1	Not Sig
NDUFB4	-0.107344	1	Not Sig
SNRPG	-0.107172	1	Not Sig
AAK1	-0.106928	1	Not Sig
EWSR1	-0.106479	1	Not Sig
TMA7	-0.106364	1	Not Sig
SRA1	-0.106313	1	Not Sig
ARID4B	-0.106226	1	Not Sig
HLA-F	-0.105948	1	Not Sig
TPP2	-0.105935	1	Not Sig
HINT1	-0.105898	1	Not Sig
RGS1	-0.105689	1	Not Sig
RPL36	-0.105286	0.451044	Not Sig
IFI16	-0.10509	1	Not Sig
PET100	-0.105054	1	Not Sig
RBMS1	-0.105049	1	Not Sig
TIPIN	-0.104853	1	Not Sig
GADD45B	-0.104685	1	Not Sig
ZNF800	-0.103972	1	Not Sig
ZNF267	-0.103625	1	Not Sig
BRWD1	-0.103556	1	Not Sig
LUC7L3	-0.103473	1	Not Sig
NEU1	-0.103209	1	Not Sig
TRAM1	-0.102771	1	Not Sig
TRA2A	-0.102749	1	Not Sig
CDKN2C	-0.102451	1	Not Sig
SAT1	-0.102413	1	Not Sig
TMX4	-0.102207	1	Not Sig
FAM65B	-0.102086	1	Not Sig
PPM1K	-0.101923	1	Not Sig
RAB1A	-0.101855	1	Not Sig
GTPBP4	-0.101731	1	Not Sig
CST7	-0.101686	1	Not Sig
HSP90B1	-0.101063	1	Not Sig
ZFP36L1	-0.100529	1	Not Sig
SMC3	-0.100343	1	Not Sig
RGS2	-0.100292	1	Not Sig
SRRM1	-0.100008	1	Not Sig
ITCH	-0.0997276	1	Not Sig
RNF19A	-0.099589	1	Not Sig
TMF1	-0.0994922	1	Not Sig
GPBP1	-0.0994659	1	Not Sig
PPM1A	-0.0979344	1	Not Sig
DDX18	-0.0978168	1	Not Sig
SYAP1	-0.0976961	1	Not Sig
CALCOCO2	-0.0976788	1	Not Sig
CDK17	-0.0976435	1	Not Sig
FXR1	-0.097551	1	Not Sig
RTN4	-0.0974807	1	Not Sig
IER2	-0.0974263	1	Not Sig
PRNP	-0.0968731	1	Not Sig
HNRNPD	-0.096781	1	Not Sig
UQCRQ	-0.0965425	1	Not Sig
PPP6C	-0.0964389	1	Not Sig
RFC1	-0.0963908	1	Not Sig
EPS15	-0.0962162	1	Not Sig
MAP1LC3B	-0.0959873	1	Not Sig
UBB	-0.0958945	1	Not Sig
SEC61G	-0.0955797	1	Not Sig
PPP1R15B	-0.0953645	1	Not Sig
GNG2	-0.095276	1	Not Sig
OASL	-0.0952112	1	Not Sig
ARPP19	-0.0949366	1	Not Sig
CYTH1	-0.0949158	1	Not Sig
MDH2	-0.0948644	1	Not Sig
PPP3CC	-0.0948268	0.246576	Not Sig
IVNS1ABP	-0.0947614	1	Not Sig
BCAS2	-0.0942956	1	Not Sig
ZEB2	-0.094199	1	Not Sig
PSMA3	-0.0939553	1	Not Sig
ANP32B	-0.0936937	1	Not Sig
LUZP1	-0.0936345	1	Not Sig
LTA	-0.093587	1	Not Sig
GINM1	-0.0928749	1	Not Sig
ITM2B	-0.0928693	1	Not Sig
ZCCHC6	-0.092682	1	Not Sig
UBR2	-0.0926409	1	Not Sig
MTRF1L	-0.0924438	1	Not Sig
TNFAIP3	-0.0922584	1	Not Sig
ATXN1	-0.0922566	1	Not Sig
NR3C1	-0.0918496	1	Not Sig
CNOT4	-0.0914959	1	Not Sig
METAP2	-0.0913851	1	Not Sig
PRPF40A	-0.0911943	1	Not Sig
RLF	-0.0911644	1	Not Sig
TANK	-0.0910747	1	Not Sig
BUB3	-0.090991	1	Not Sig
SECISBP2L	-0.0906278	1	Not Sig
EIF2A	-0.0902758	1	Not Sig
DDX6	-0.0902302	1	Not Sig
EIF2S2	-0.0899006	1	Not Sig
RAB11FIP1	-0.0892122	1	Not Sig
TMSB4X	-0.0889494	1	Not Sig
EHD1	-0.0888746	1	Not Sig
HNRNPDL	-0.0888007	1	Not Sig
RPL17	-0.0887346	1	Not Sig
CEP350	-0.0887227	1	Not Sig
SUZ12	-0.0884938	1	Not Sig
DGKD	-0.0883317	1	Not Sig
BTN2A2	-0.0882429	1	Not Sig
CD164	-0.0880866	1	Not Sig
PHF1	-0.0880728	1	Not Sig
RHOF	-0.0878242	1	Not Sig
TAF11	-0.0878198	1	Not Sig
RANBP2	-0.0878154	1	Not Sig
NINJ1	-0.0876574	1	Not Sig
PIK3R1	-0.0875303	1	Not Sig
EIF4H	-0.087375	1	Not Sig
RBBP6	-0.0869834	1	Not Sig
PTPN6	-0.0868789	1	Not Sig
CYFIP2	-0.0866599	1	Not Sig
HNRNPL	-0.086556	1	Not Sig
DDX39A	-0.086279	1	Not Sig
TCEB1	-0.0862087	1	Not Sig
DYNLT3	-0.0861564	1	Not Sig
IL18RAP	-0.0861026	1	Not Sig
ZCRB1	-0.0857106	1	Not Sig
DHX29	-0.0852645	1	Not Sig
ATXN2L	-0.0851542	1	Not Sig
SPATA13	-0.0850179	1	Not Sig
TDG	-0.085002	1	Not Sig
XBP1	-0.0848037	1	Not Sig
WTAP	-0.0846084	1	Not Sig
EIF5B	-0.0844756	1	Not Sig
RPL34	-0.0843207	0.331055	Not Sig
ENSA	-0.0841228	1	Not Sig
ZNF451	-0.0840812	1	Not Sig
MIA3	-0.0834478	1	Not Sig
PDIA6	-0.0833668	1	Not Sig
ACTR3	-0.0832168	1	Not Sig
ZCCHC11	-0.0831686	1	Not Sig
HCST	-0.0828981	1	Not Sig
DDX3X	-0.0827472	0.163605	Not Sig
COX6C	-0.0824949	1	Not Sig
U2SURP	-0.0822053	1	Not Sig
TUBB	-0.082069	1	Not Sig
CTD-2035E11.3	-0.0819703	1	Not Sig
GAK	-0.081872	1	Not Sig
NEDD9	-0.0816916	1	Not Sig
SNRPE	-0.0815159	1	Not Sig
UQCR11	-0.0810671	1	Not Sig
UNC119	-0.0810096	1	Not Sig
ERLEC1	-0.0808313	1	Not Sig
NFKBID	-0.0807557	1	Not Sig
KDELR2	-0.0806364	1	Not Sig
PTPN4	-0.0806022	1	Not Sig
UBXN4	-0.0805918	1	Not Sig
FCGR3A	-0.0803037	1	Not Sig
SNRPA	-0.0796742	1	Not Sig
EI24	-0.0794509	1	Not Sig
CEBPZ	-0.0794499	1	Not Sig
USP15	-0.0793614	1	Not Sig
UPF3B	-0.0793069	1	Not Sig
NRBF2	-0.0792804	1	Not Sig
THRAP3	-0.0792532	1	Not Sig
LMNA	-0.0789655	1	Not Sig
HEXIM1	-0.078948	1	Not Sig
PAPOLA	-0.0787079	1	Not Sig
TCF7	-0.0785433	1	Not Sig
DDIT3	-0.0784765	1	Not Sig
KHDRBS1	-0.0784685	1	Not Sig
FAM46C	-0.0779049	1	Not Sig
2019-03-06	-0.0773097	1	Not Sig
CDADC1	-0.0769485	1	Not Sig
RAB14	-0.0769351	1	Not Sig
VMP1	-0.0768321	1	Not Sig
PPIB	-0.0766759	1	Not Sig
IQGAP1	-0.0766683	1	Not Sig
PSMG2	-0.0766472	1	Not Sig
TIPARP	-0.0765795	1	Not Sig
TPR	-0.0765278	1	Not Sig
USP47	-0.0764225	1	Not Sig
NDUFV2	-0.076317	1	Not Sig
RBM33	-0.0757867	1	Not Sig
NDUFC1	-0.075181	1	Not Sig
SLTM	-0.0751273	1	Not Sig
SKIL	-0.0747423	1	Not Sig
ISG20	-0.0744476	1	Not Sig
RIPK2	-0.0743752	1	Not Sig
HERPUD2	-0.0741954	1	Not Sig
SRSF10	-0.0741534	1	Not Sig
CEP85L	-0.073935	1	Not Sig
BRD2	-0.0737246	1	Not Sig
PRDM2	-0.0732811	1	Not Sig
EIF5A	-0.0732251	1	Not Sig
ATG3	-0.0729105	1	Not Sig
PNN	-0.0728876	1	Not Sig
MRPL22	-0.0726349	1	Not Sig
PARP8	-0.0726333	1	Not Sig
INTS6	-0.072481	1	Not Sig
MBP	-0.0724426	1	Not Sig
SLC25A3	-0.0723259	1	Not Sig
KLF9	-0.0721353	1	Not Sig
ZNF281	-0.07206	1	Not Sig
ISCU	-0.0718833	1	Not Sig
NXT1	-0.0718471	1	Not Sig
SAR1A	-0.0715993	1	Not Sig
HSPA9	-0.0711407	1	Not Sig
TOMM20	-0.0710256	1	Not Sig
SRRM2	-0.0707285	1	Not Sig
UBE2A	-0.0705775	1	Not Sig
NECAP1	-0.0705713	1	Not Sig
DLST	-0.0705365	1	Not Sig
NFKBIB	-0.0704247	1	Not Sig
AC116366.6	-0.0702443	1	Not Sig
MYLIP	-0.0701799	1	Not Sig
RRBP1	-0.0701339	1	Not Sig
BDP1	-0.0699769	1	Not Sig
DHX36	-0.0698255	1	Not Sig
BTG3	-0.0696649	1	Not Sig
SETD5	-0.0695583	1	Not Sig
GPX4	-0.069524	1	Not Sig
LMO4	-0.0693546	1	Not Sig
CCNI	-0.069316	1	Not Sig
ILKAP	-0.0691785	1	Not Sig
SERBP1	-0.0691144	1	Not Sig
EIF3A	-0.0685961	1	Not Sig
GRB2	-0.0683719	1	Not Sig
POLR2K	-0.0681942	1	Not Sig
ARFGAP2	-0.0681725	1	Not Sig
RBMX	-0.0679296	1	Not Sig
IST1	-0.0677378	1	Not Sig
ELF1	-0.0675289	1	Not Sig
RBM22	-0.0674553	1	Not Sig
OTUD6B-AS1	-0.0672886	1	Not Sig
CWC25	-0.0671804	1	Not Sig
DCP1A	-0.0670582	1	Not Sig
FNBP4	-0.0669098	1	Not Sig
HBS1L	-0.0668828	1	Not Sig
GOLGA8B	-0.0668785	1	Not Sig
MAP2K7	-0.0665786	1	Not Sig
GNL1	-0.0663772	1	Not Sig
AFF4	-0.0662928	1	Not Sig
AZIN1	-0.0662478	1	Not Sig
KLHDC2	-0.0662316	1	Not Sig
MTRNR2L8	-0.0661299	0.306536	Not Sig
KLF6	-0.0660219	1	Not Sig
NDUFA6	-0.0658547	1	Not Sig
IKZF3	-0.0657811	1	Not Sig
PSPC1	-0.0657617	1	Not Sig
TAP1	-0.065729	1	Not Sig
PRR14	-0.0657005	1	Not Sig
TNFRSF1B	-0.0655213	1	Not Sig
ILF3	-0.0652671	1	Not Sig
RSRC2	-0.0650504	1	Not Sig
DNAJB11	-0.0650407	1	Not Sig
TRMT10C	-0.0650274	1	Not Sig
CORO7	-0.0648634	1	Not Sig
STAU1	-0.0647952	1	Not Sig
ZBTB8OS	-0.0644212	1	Not Sig
OTUD5	-0.0640582	1	Not Sig
C8orf59	-0.0638795	1	Not Sig
SSH2	-0.0636783	1	Not Sig
NAA50	-0.0634832	1	Not Sig
NFE2L2	-0.0634647	1	Not Sig
SNRPF	-0.0634123	1	Not Sig
ZNF644	-0.0633163	1	Not Sig
SSSCA1	-0.0630896	1	Not Sig
ZBTB43	-0.0630062	1	Not Sig
CELF2	-0.062785	1	Not Sig
SNRPC	-0.0626201	1	Not Sig
WDR74	-0.0623359	1	Not Sig
TCOF1	-0.0620947	1	Not Sig
PPP1R12A	-0.0620155	1	Not Sig
DNTTIP2	-0.0619786	1	Not Sig
MAF1	-0.0618397	1	Not Sig
FBXO7	-0.0617743	1	Not Sig
PSMD13	-0.0617698	1	Not Sig
NBEAL1	-0.0616902	1	Not Sig
PABPC1	-0.0616631	1	Not Sig
H2AFV	-0.0614079	1	Not Sig
ARL4A	-0.0612153	1	Not Sig
ZNF131	-0.0611587	1	Not Sig
CLEC2B	-0.0611237	1	Not Sig
TMEM87A	-0.061078	1	Not Sig
CIR1	-0.0609085	1	Not Sig
SAR1B	-0.0607587	1	Not Sig
RBM8A	-0.0607185	1	Not Sig
BBX	-0.0606574	1	Not Sig
ZC3H15	-0.0605304	1	Not Sig
SEC11C	-0.060016	1	Not Sig
JUND	-0.0598928	1	Not Sig
AFTPH	-0.0596667	1	Not Sig
MIER1	-0.0594766	1	Not Sig
CLINT1	-0.0593394	1	Not Sig
ZBTB10	-0.0588403	1	Not Sig
EIF3M	-0.0583586	1	Not Sig
LBR	-0.0582059	1	Not Sig
ID2	-0.0580284	1	Not Sig
CRTC2	-0.058021	1	Not Sig
CUTA	-0.0579892	1	Not Sig
PAFAH1B1	-0.0575495	1	Not Sig
LINC00936	-0.0575043	1	Not Sig
ZRANB2	-0.0574142	1	Not Sig
SNRPD2	-0.0570743	1	Not Sig
SREK1IP1	-0.0567825	1	Not Sig
TERF2IP	-0.0563966	1	Not Sig
IFITM1	-0.0563849	1	Not Sig
NDE1	-0.0562316	1	Not Sig
RPS24	-0.0556588	1	Not Sig
YY1	-0.0555648	1	Not Sig
RELA	-0.0549114	1	Not Sig
GRIPAP1	-0.0549	1	Not Sig
CLTA	-0.0547428	1	Not Sig
NAP1L1	-0.0544068	1	Not Sig
ZFR	-0.0543155	1	Not Sig
MAP3K2	-0.0540238	1	Not Sig
SRP72	-0.0540231	1	Not Sig
ACTR2	-0.0539101	1	Not Sig
TOMM7	-0.0538295	1	Not Sig
TAF7	-0.0538113	1	Not Sig
SAFB	-0.0537359	1	Not Sig
CLK1	-0.0535637	1	Not Sig
FBRS	-0.0535595	1	Not Sig
RNF114	-0.0534928	1	Not Sig
PPP1CC	-0.0534798	1	Not Sig
ALG13	-0.0532999	0.0214577	Not Sig
ATP2B1	-0.0531394	1	Not Sig
NCKAP1L	-0.0531392	1	Not Sig
SYNCRIP	-0.0530395	1	Not Sig
RAB9A	-0.0528456	1	Not Sig
MED28	-0.0522648	1	Not Sig
SLC15A4	-0.0522011	1	Not Sig
DPP8	-0.0521734	1	Not Sig
TXNL1	-0.0520583	1	Not Sig
TMBIM6	-0.051953	1	Not Sig
TMEM183A	-0.0517943	1	Not Sig
NCR3	-0.0517247	1	Not Sig
PSMD12	-0.05159	1	Not Sig
HNRNPU	-0.0515158	1	Not Sig
CTSW	-0.0513734	1	Not Sig
FYN	-0.0513721	1	Not Sig
NUP54	-0.0512285	1	Not Sig
YPEL3	-0.051187	1	Not Sig
CDC40	-0.0510952	1	Not Sig
RALY	-0.0510621	1	Not Sig
HNRNPH2	-0.0509668	1	Not Sig
PJA2	-0.0504546	1	Not Sig
SEC61B	-0.050028	1	Not Sig
GPATCH2L	-0.0499527	1	Not Sig
TCEA1	-0.0497568	1	Not Sig
SURF4	-0.0497109	1	Not Sig
CCNC	-0.0494577	1	Not Sig
RICTOR	-0.0494327	1	Not Sig
PLEKHA1	-0.0493651	1	Not Sig
COPA	-0.0491896	1	Not Sig
CD247	-0.0488738	0.817581	Not Sig
CAMTA1	-0.048821	1	Not Sig
SRSF1	-0.0487644	1	Not Sig
CEP78	-0.0486699	1	Not Sig
SMAP2	-0.0486313	1	Not Sig
U2AF1L4	-0.0485864	1	Not Sig
PPP2CA	-0.0485829	1	Not Sig
CASZ1	-0.0485554	1	Not Sig
COQ7	-0.0485053	1	Not Sig
DEK	-0.048419	1	Not Sig
TUBB4B	-0.0483291	1	Not Sig
NASP	-0.0483172	1	Not Sig
AC245100.1	-0.0480743	1	Not Sig
SLC25A5	-0.0479901	1	Not Sig
HIGD2A	-0.0478739	1	Not Sig
MTF2	-0.0476431	1	Not Sig
HMGA1	-0.047624	1	Not Sig
PSMB8	-0.0476002	1	Not Sig
DDX24	-0.0473753	1	Not Sig
FGFBP2	-0.0471725	1	Not Sig
ZNF431	-0.0471649	1	Not Sig
PRDX6	-0.0471009	1	Not Sig
HNRNPF	-0.0467731	1	Not Sig
C6orf226	-0.0466929	1	Not Sig
PRF1	-0.0464673	1	Not Sig
CBLB	-0.0457806	1	Not Sig
PRKAR1A	-0.0457129	1	Not Sig
NACA2	-0.0456954	1	Not Sig
FYB	-0.0455952	1	Not Sig
SEC23A	-0.0455429	1	Not Sig
NUFIP2	-0.0451959	1	Not Sig
UFM1	-0.0450055	1	Not Sig
PIM3	-0.0449783	1	Not Sig
RPL35A	-0.0449741	1	Not Sig
PPP1CB	-0.0449064	1	Not Sig
CBX3	-0.0447925	1	Not Sig
SETD2	-0.0446758	1	Not Sig
PPP2R3C	-0.0446084	1	Not Sig
S1PR5	-0.044469	1	Not Sig
RAB21	-0.0444365	1	Not Sig
SNRK	-0.0443765	1	Not Sig
ATP5G3	-0.0442512	1	Not Sig
RARRES3	-0.0438361	1	Not Sig
CDKN1B	-0.0436592	1	Not Sig
CDK11A	-0.0436235	1	Not Sig
FAM133B	-0.043513	1	Not Sig
PFN1	-0.0433173	1	Not Sig
RPL22L1	-0.0432549	1	Not Sig
ABCB1	-0.0431709	1	Not Sig
COX4I1	-0.0430448	1	Not Sig
SF3B2	-0.0428444	1	Not Sig
ARFGAP3	-0.0425931	1	Not Sig
AIP	-0.0425726	1	Not Sig
ERO1B	-0.042443	1	Not Sig
UBE2N	-0.0423789	1	Not Sig
STK17B	-0.0422457	1	Not Sig
PSMC4	-0.0418325	1	Not Sig
PICALM	-0.0418009	1	Not Sig
UBE2B	-0.0415425	1	Not Sig
PHF3	-0.0415118	1	Not Sig
TMEM258	-0.0415086	1	Not Sig
UBE3A	-0.0410619	1	Not Sig
COPS2	-0.0408604	1	Not Sig
ACADVL	-0.0408448	1	Not Sig
PSMB1	-0.0405837	1	Not Sig
SRSF11	-0.0405767	0.00172497	Not Sig
CSNK1A1	-0.0405498	1	Not Sig
TMEM170A	-0.0403951	1	Not Sig
CCNG1	-0.0399209	1	Not Sig
IL10RA	-0.0398556	1	Not Sig
RPL31	-0.0397899	1	Not Sig
EIF4E	-0.0397509	1	Not Sig
MYDGF	-0.0397071	1	Not Sig
PTP4A1	-0.0395137	1	Not Sig
KMT2A	-0.0393561	1	Not Sig
HSPA8	-0.0392209	1	Not Sig
DNAJB6	-0.038927	1	Not Sig
ITGB1	-0.0388714	1	Not Sig
UBE2E3	-0.0388444	1	Not Sig
SNHG8	-0.03862	1	Not Sig
ARHGAP9	-0.0380708	1	Not Sig
ACAP2	-0.0379561	1	Not Sig
DERL1	-0.0379532	1	Not Sig
IP6K2	-0.0379105	1	Not Sig
FNIP1	-0.03775	1	Not Sig
NDUFS6	-0.0377165	1	Not Sig
NDUFA9	-0.0373772	1	Not Sig
SDF2L1	-0.0373165	1	Not Sig
GZMM	-0.037212	1	Not Sig
MRPL55	-0.0371654	1	Not Sig
UHMK1	-0.0368868	1	Not Sig
ROCK1	-0.0366829	1	Not Sig
KRR1	-0.0365395	1	Not Sig
VPS4B	-0.0365066	1	Not Sig
ERP44	-0.0362878	1	Not Sig
NONO	-0.0358263	1	Not Sig
APEX1	-0.0357607	1	Not Sig
CDS2	-0.0346082	1	Not Sig
TRIM38	-0.0345576	1	Not Sig
ARIH1	-0.034501	1	Not Sig
WAC	-0.0343699	1	Not Sig
GPSM3	-0.0343333	1	Not Sig
PPP2R2A	-0.0341706	1	Not Sig
PRELID1	-0.0341599	1	Not Sig
RBM7	-0.0340437	1	Not Sig
ARMCX3	-0.0338142	1	Not Sig
2019-03-05	-0.033791	1	Not Sig
ILF2	-0.0336236	1	Not Sig
PSMD3	-0.0334193	1	Not Sig
SNHG15	-0.032726	1	Not Sig
TNFRSF14	-0.0327241	1	Not Sig
TSR2	-0.0326096	1	Not Sig
COPS3	-0.0322553	1	Not Sig
MYADM	-0.0321073	1	Not Sig
GTF3C1	-0.0320611	1	Not Sig
SLC25A36	-0.0318882	1	Not Sig
SRSF3	-0.0318668	1	Not Sig
NEMF	-0.0315838	1	Not Sig
ABCF1	-0.0314822	1	Not Sig
CAND1	-0.0314071	1	Not Sig
FRG1	-0.0314025	1	Not Sig
PSMB4	-0.0312612	1	Not Sig
GGNBP2	-0.0311126	1	Not Sig
UBE2J1	-0.0310952	1	Not Sig
BNIP3L	-0.0310407	1	Not Sig
SH3GLB1	-0.0309753	1	Not Sig
NCK1	-0.0309331	1	Not Sig
RBM39	-0.0308675	1	Not Sig
GOLGA4	-0.0308176	1	Not Sig
MED23	-0.0307498	1	Not Sig
ZFAND2A	-0.0306324	1	Not Sig
SREK1	-0.0299705	1	Not Sig
DYRK1A	-0.0298732	1	Not Sig
USP8	-0.0296383	1	Not Sig
PRPF38A	-0.029603	1	Not Sig
MYEOV2	-0.0295367	1	Not Sig
TUBA4A	-0.0295309	1	Not Sig
SCAF11	-0.0293385	1	Not Sig
BIRC6	-0.0292551	1	Not Sig
HSP90AA1	-0.0291871	1	Not Sig
ZC3H12A	-0.0288685	1	Not Sig
RNF138	-0.0287865	1	Not Sig
CCNL1	-0.0287363	1	Not Sig
CNOT2	-0.0284629	1	Not Sig
PIAS1	-0.0284076	1	Not Sig
AC009501.4	-0.0282904	1	Not Sig
ADD1	-0.0282102	1	Not Sig
ARGLU1	-0.0280317	1	Not Sig
DNAJC3	-0.0279644	1	Not Sig
POLB	-0.0278823	1	Not Sig
XRCC6	-0.0278365	1	Not Sig
SAMD9	-0.0277371	1	Not Sig
PSMD6	-0.0269438	1	Not Sig
PTAR1	-0.026647	1	Not Sig
ATP5G2	-0.0266187	1	Not Sig
CDC42	-0.0265915	1	Not Sig
EMC6	-0.0265845	1	Not Sig
GOLGA7	-0.0265475	1	Not Sig
BID	-0.0264257	1	Not Sig
FAM177A1	-0.0263051	1	Not Sig
PTGES3	-0.026277	1	Not Sig
ZNF207	-0.0262336	1	Not Sig
PCGF5	-0.0260076	1	Not Sig
YTHDF2	-0.0258164	1	Not Sig
TRAPPC4	-0.0256055	1	Not Sig
SNRPB	-0.0256011	1	Not Sig
RABGGTB	-0.0254772	1	Not Sig
USP22	-0.0253573	1	Not Sig
EML4	-0.0251132	1	Not Sig
CCDC59	-0.0250622	1	Not Sig
VPS37B	-0.0249251	1	Not Sig
ATP6V1F	-0.0248985	1	Not Sig
SRPK2	-0.024775	1	Not Sig
CTSC	-0.0246169	1	Not Sig
NPM1	-0.0241035	1	Not Sig
USP3	-0.023994	1	Not Sig
MTDH	-0.0238622	1	Not Sig
DCAF5	-0.0238059	1	Not Sig
CRBN	-0.0236685	1	Not Sig
DDX17	-0.0236288	1	Not Sig
YWHAZ	-0.0236166	1	Not Sig
CCNDBP1	-0.0234425	1	Not Sig
PHC3	-0.0229745	1	Not Sig
EIF2AK2	-0.0227218	1	Not Sig
UBE2F	-0.0225682	1	Not Sig
ETF1	-0.0225381	1	Not Sig
SEC63	-0.0224987	1	Not Sig
UBXN1	-0.0224864	1	Not Sig
IK	-0.0224681	1	Not Sig
ATP5B	-0.0222487	1	Not Sig
SUPT5H	-0.021979	1	Not Sig
ATM	-0.0219426	1	Not Sig
TYROBP	-0.0214586	1	Not Sig
TOP1	-0.0213055	1	Not Sig
ANXA11	-0.0212521	1	Not Sig
PSMA2	-0.0211537	1	Not Sig
ETNK1	-0.0209585	1	Not Sig
EMD	-0.0209125	1	Not Sig
ANKRD12	-0.0208932	1	Not Sig
RNF213	-0.0208474	1	Not Sig
PSMB2	-0.0207906	1	Not Sig
FYTTD1	-0.0207411	1	Not Sig
GAPVD1	-0.0207041	1	Not Sig
MGAT1	-0.0207023	1	Not Sig
ATPIF1	-0.0205222	1	Not Sig
ESCO1	-0.02036	1	Not Sig
COG3	-0.0201723	1	Not Sig
MAGOH	-0.0201401	1	Not Sig
PPP4R3A	-0.0200315	1	Not Sig
ADIPOR1	-0.0198856	1	Not Sig
PTBP1	-0.0196258	1	Not Sig
IP6K1	-0.019598	1	Not Sig
NR4A2	-0.0193946	1	Not Sig
DOK2	-0.0193484	1	Not Sig
CDK11B	-0.0192098	1	Not Sig
GOLGB1	-0.0188725	1	Not Sig
LNPEP	-0.0188219	1	Not Sig
HLA-B	-0.0187677	1	Not Sig
SF3B6	-0.0187079	1	Not Sig
LUC7L2	-0.0186481	1	Not Sig
RIOK3	-0.0182067	1	Not Sig
RHOC	-0.0180496	1	Not Sig
LINC00493	-0.0179371	1	Not Sig
PPIL4	-0.0179249	1	Not Sig
IL32	-0.0178527	1	Not Sig
ZFAS1	-0.0178087	1	Not Sig
STRAP	-0.0177821	1	Not Sig
NUDC	-0.0176988	1	Not Sig
APOBEC3G	-0.0171814	1	Not Sig
UBQLN1	-0.0169991	1	Not Sig
LRRFIP1	-0.0169581	1	Not Sig
MLLT6	-0.0169287	1	Not Sig
TRMT112	-0.0168984	1	Not Sig
PSAP	-0.0167328	1	Not Sig
ST3GAL4	-0.0167111	1	Not Sig
ARL6IP5	-0.0166037	1	Not Sig
STK4	-0.0164965	1	Not Sig
XRCC5	-0.0163748	1	Not Sig
SAMSN1	-0.0163238	1	Not Sig
SDHA	-0.0163212	1	Not Sig
RBM25	-0.0162	1	Not Sig
YAF2	-0.0158308	1	Not Sig
TMEM50A	-0.0156894	1	Not Sig
COPS8	-0.0154469	1	Not Sig
RBM5	-0.0152444	1	Not Sig
ITGA4	-0.0151871	1	Not Sig
ZNF655	-0.0150139	1	Not Sig
SMC5	-0.014976	1	Not Sig
NPEPPS	-0.0149684	1	Not Sig
PRRC2C	-0.0144997	1	Not Sig
RSBN1	-0.0144879	1	Not Sig
SLC30A5	-0.0144849	1	Not Sig
DYNLRB1	-0.0144509	1	Not Sig
ZMYM2	-0.0138773	1	Not Sig
SRSF6	-0.0137608	1	Not Sig
SBDS	-0.0137115	1	Not Sig
ITGAL	-0.0137009	1	Not Sig
THUMPD1	-0.013691	1	Not Sig
NOP10	-0.0132724	1	Not Sig
CDC37	-0.013184	1	Not Sig
ARAP2	-0.0130145	1	Not Sig
ADRM1	-0.0129776	1	Not Sig
SSR2	-0.0128236	1	Not Sig
GTPBP1	-0.0128122	1	Not Sig
HBP1	-0.0125576	1	Not Sig
TOR1AIP1	-0.0123522	1	Not Sig
BEX2	-0.0123496	1	Not Sig
PPM1B	-0.0121721	1	Not Sig
MYL6	-0.012022	1	Not Sig
RNMT	-0.0117583	1	Not Sig
RBBP7	-0.01162	1	Not Sig
SRP54	-0.011565	1	Not Sig
DNAJA2	-0.0108753	1	Not Sig
HERC1	-0.0108716	1	Not Sig
NECAP2	-0.0108016	1	Not Sig
MAPKAPK2	-0.0105386	1	Not Sig
NUDT21	-0.0104322	1	Not Sig
ACIN1	-0.010407	1	Not Sig
SMARCE1	-0.0101116	1	Not Sig
PYHIN1	-0.00989631	1	Not Sig
DCP2	-0.0097838	1	Not Sig
IFT57	-0.00969055	1	Not Sig
PHF20L1	-0.00966601	1	Not Sig
TBCC	-0.00959435	1	Not Sig
WASF2	-0.00957626	1	Not Sig
MFSD14A	-0.00889023	1	Not Sig
POLR2J3	-0.00888513	1	Not Sig
IFT20	-0.00853852	1	Not Sig
ZNF791	-0.00843202	1	Not Sig
ZNF394	-0.00842786	1	Not Sig
LGALS1	-0.00825586	1	Not Sig
RPS15A	-0.0082215	1	Not Sig
TAPBP	-0.00816607	1	Not Sig
SDF2	-0.0081657	1	Not Sig
TAGLN2	-0.00796678	1	Not Sig
REEP5	-0.00796391	1	Not Sig
DHRS3	-0.00793788	1	Not Sig
IL27RA	-0.00784848	1	Not Sig
CFAP20	-0.00776381	1	Not Sig
SPOCK2	-0.0071147	1	Not Sig
SRP19	-0.00668778	1	Not Sig
EIF1B	-0.00649999	1	Not Sig
ASNSD1	-0.00645852	1	Not Sig
TOPORS	-0.00644483	1	Not Sig
EP300	-0.00639392	1	Not Sig
TRAPPC1	-0.00633784	1	Not Sig
COPS6	-0.00629664	1	Not Sig
FLNA	-0.00625252	1	Not Sig
USP34	-0.00623437	1	Not Sig
YWHAE	-0.00621873	1	Not Sig
MED4	-0.00594332	1	Not Sig
PPIA	-0.0058678	1	Not Sig
EIF1	-0.00582549	1	Not Sig
SCAND1	-0.00566924	1	Not Sig
POMP	-0.00547165	1	Not Sig
CD37	-0.00539097	1	Not Sig
ZAP70	-0.00511769	1	Not Sig
TMED10	-0.00503087	1	Not Sig
MTRNR2L10	-0.00498493	1	Not Sig
GTF2F1	-0.00493163	1	Not Sig
TRIM33	-0.00485187	1	Not Sig
ELP2	-0.00468378	1	Not Sig
BROX	-0.00457581	1	Not Sig
ITGB2	-0.00443897	1	Not Sig
TBCA	-0.00441282	1	Not Sig
TFDP2	-0.00417879	1	Not Sig
RNF4	-0.00412391	1	Not Sig
ZBTB16	-0.0037503	1	Not Sig
CAPZB	-0.00370536	1	Not Sig
RNF181	-0.0034842	1	Not Sig
TIMM17A	-0.00337059	1	Not Sig
RPL26	-0.00322269	1	Not Sig
PSME2	-0.00315618	1	Not Sig
IGBP1	-0.003138	1	Not Sig
DLD	-0.00313584	1	Not Sig
OAZ1	-0.00310287	1	Not Sig
HNRNPA1	-0.00300685	1	Not Sig
FBXL5	-0.00299155	1	Not Sig
ARID1A	-0.00286427	1	Not Sig
C1orf52	-0.00284097	1	Not Sig
CTA-29F11.1	-0.00264312	1	Not Sig
TMED4	-0.00217492	1	Not Sig
C16orf72	-0.00183077	1	Not Sig
HNRNPUL1	-0.00178422	1	Not Sig
PSMD11	-0.00174713	1	Not Sig
PPDPF	-0.00174455	1	Not Sig
MMADHC	-0.00160797	1	Not Sig
COQ10B	-0.00142075	1	Not Sig
GMFB	-0.00137436	1	Not Sig
SNRPD1	-0.00132545	1	Not Sig
SERTAD1	-0.000910226	1	Not Sig
SRI	-0.000907987	1	Not Sig
TPM4	-0.00081411	1	Not Sig
CH17-189H20.1	-0.000807563	1	Not Sig
MORF4L2	-0.0007249	1	Not Sig
BIN1	-0.000646651	1	Not Sig
GPR65	-0.000553982	1	Not Sig
PCBP2	-0.00036453	1	Not Sig
POLR2G	-0.000312003	1	Not Sig
IFRD1	-0.000296888	1	Not Sig
SNW1	-0.000286633	1	Not Sig
PNRC2	-0.000264789	1	Not Sig
PSMA3-AS1	-0.000150255	1	Not Sig
NDUFA5	-1.90908e-05	1	Not Sig
NDUFB11	-1.13602e-05	1	Not Sig
MRPL13	0.000103007	1	Not Sig
RPL7L1	0.000126381	1	Not Sig
IRF2BP2	0.000427439	1	Not Sig
FOXN3	0.000448286	1	Not Sig
DDT	0.000571471	1	Not Sig
ARF5	0.000738969	1	Not Sig
BRD4	0.000765872	1	Not Sig
KDM5A	0.000847929	1	Not Sig
SPCS2	0.000889621	1	Not Sig
PRKCH	0.000947214	1	Not Sig
CCDC88C	0.000971368	1	Not Sig
SLC35B1	0.00116162	1	Not Sig
ZNF706	0.00134796	1	Not Sig
VAPA	0.00141266	1	Not Sig
TAF1D	0.00156995	1	Not Sig
CHD6	0.00159696	1	Not Sig
KIAA1551	0.00161556	1	Not Sig
NRBP1	0.00162521	1	Not Sig
LMBR1L	0.00168353	1	Not Sig
RASA2	0.00178082	1	Not Sig
SNRPB2	0.00262079	1	Not Sig
PAPD4	0.00262153	1	Not Sig
TRPC4AP	0.00269942	1	Not Sig
SF3A2	0.00313573	1	Not Sig
DBF4	0.00337536	1	Not Sig
CLEC2D	0.00353445	1	Not Sig
HNRNPA0	0.0038496	1	Not Sig
BSDC1	0.00386748	1	Not Sig
SP140L	0.00442978	1	Not Sig
STX5	0.00453893	1	Not Sig
RPS4X	0.00458494	1	Not Sig
PA2G4	0.00460346	1	Not Sig
C1GALT1	0.00467048	1	Not Sig
ATP5L	0.00469267	1	Not Sig
CCNH	0.0049192	1	Not Sig
NSA2	0.00501295	1	Not Sig
WHSC1L1	0.00508582	1	Not Sig
CMC2	0.00513005	1	Not Sig
MKRN1	0.00538198	1	Not Sig
ERGIC1	0.00540734	1	Not Sig
PGAM1	0.0054623	1	Not Sig
CCZ1	0.00547112	1	Not Sig
RHBDD2	0.00548097	1	Not Sig
NDUFB2	0.00571355	1	Not Sig
RSL1D1	0.00577403	1	Not Sig
PPP1R18	0.00581724	1	Not Sig
CHD4	0.00604241	1	Not Sig
LSM8	0.00606661	1	Not Sig
PRKD3	0.00639265	1	Not Sig
HCLS1	0.00639534	1	Not Sig
CSNK2B	0.00648034	1	Not Sig
DDX5	0.00652994	1	Not Sig
FTL	0.00656716	1	Not Sig
ENY2	0.00659206	1	Not Sig
RAP1A	0.00660874	1	Not Sig
AES	0.00664455	1	Not Sig
VAMP2	0.00665007	1	Not Sig
TCEB2	0.00665771	1	Not Sig
METRNL	0.00676357	1	Not Sig
RAN	0.00681948	1	Not Sig
LDHB	0.00739213	1	Not Sig
MPC2	0.00773509	1	Not Sig
COX7A2L	0.00794487	1	Not Sig
FAU	0.00801176	1	Not Sig
SERF2	0.00803506	1	Not Sig
GABARAPL2	0.00809528	1	Not Sig
RPS17	0.00832964	1	Not Sig
YIPF4	0.00833476	1	Not Sig
NDUFA4	0.00840815	1	Not Sig
FOSL2	0.00853851	1	Not Sig
RNF11	0.00867158	1	Not Sig
UBL5	0.00892087	1	Not Sig
AMZ2	0.00893538	1	Not Sig
AUP1	0.00928427	1	Not Sig
PPP4R3B	0.00944825	1	Not Sig
DR1	0.00946919	1	Not Sig
ARL6IP1	0.00955707	1	Not Sig
LINC-PINT	0.00959019	1	Not Sig
SIGIRR	0.0097625	1	Not Sig
RPS25	0.00993531	1	Not Sig
SZRD1	0.00995907	1	Not Sig
AKAP9	0.0100231	1	Not Sig
RBM4	0.010081	1	Not Sig
NPC2	0.0102216	1	Not Sig
PCF11	0.0104067	1	Not Sig
CTNNB1	0.0104076	1	Not Sig
DIAPH1	0.0105482	1	Not Sig
TRDC	0.0107164	1	Not Sig
C20orf24	0.0107894	1	Not Sig
COX7A2	0.0108163	1	Not Sig
UBE2K	0.0108647	1	Not Sig
PHIP	0.0108704	1	Not Sig
NDUFB8	0.0109755	1	Not Sig
MTPN	0.0111105	1	Not Sig
SUB1	0.0111244	1	Not Sig
WDR1	0.0113516	1	Not Sig
TIAL1	0.011428	1	Not Sig
RSRP1	0.0116407	1	Not Sig
PSMC6	0.0116918	1	Not Sig
PSMD8	0.0119073	1	Not Sig
PSMA5	0.0120088	1	Not Sig
ARL2BP	0.0124153	1	Not Sig
C5orf56	0.0124343	1	Not Sig
SRSF5	0.0128162	1	Not Sig
TTC17	0.012969	1	Not Sig
ATP5A1	0.0130264	1	Not Sig
MAPK1IP1L	0.0131427	1	Not Sig
ATP5O	0.0131437	1	Not Sig
CCT2	0.0132302	1	Not Sig
HNRNPH3	0.0133288	1	Not Sig
IRF3	0.0134887	1	Not Sig
ADAM8	0.013563	1	Not Sig
SEPW1	0.0139225	1	Not Sig
SERP1	0.01398	1	Not Sig
PTPN2	0.0140003	1	Not Sig
PPP1R2	0.0140138	1	Not Sig
SIKE1	0.0141219	1	Not Sig
ARIH2	0.0142648	1	Not Sig
UQCR10	0.0146847	1	Not Sig
CCDC85B	0.0146942	1	Not Sig
SF3B5	0.0147624	1	Not Sig
ANKRD36C	0.0148931	1	Not Sig
CDC5L	0.0149293	1	Not Sig
IDH3B	0.0150209	1	Not Sig
DDA1	0.0152002	1	Not Sig
PARK7	0.0156722	1	Not Sig
GNAI2	0.0166065	1	Not Sig
POLE3	0.0166518	1	Not Sig
LINC01481	0.016779	1	Not Sig
NLRP1	0.016852	1	Not Sig
FUS	0.0176113	1	Not Sig
APRT	0.0176981	1	Not Sig
IL2RB	0.0177852	1	Not Sig
LMAN2	0.0178035	1	Not Sig
PQBP1	0.0178836	1	Not Sig
PHF11	0.0181463	1	Not Sig
XRN2	0.0183307	1	Not Sig
POLR2J	0.0184498	1	Not Sig
CYB5B	0.0184576	1	Not Sig
MZT2A	0.0185758	1	Not Sig
PPP4R2	0.0188311	1	Not Sig
BRD1	0.0192307	1	Not Sig
BLOC1S2	0.019314	1	Not Sig
PSMB6	0.0193494	1	Not Sig
CHD9	0.0194023	1	Not Sig
PSMC3	0.0194465	1	Not Sig
KARS	0.0195099	1	Not Sig
RPS8	0.0195719	1	Not Sig
RASGRP1	0.0197157	1	Not Sig
CCAR1	0.0198065	1	Not Sig
ALDOA	0.0199064	1	Not Sig
LLPH	0.0199565	1	Not Sig
CHCHD2	0.0199651	1	Not Sig
RPL27	0.0200663	1	Not Sig
SERINC1	0.0202248	1	Not Sig
CLDND1	0.0202686	1	Not Sig
DEGS1	0.0202778	1	Not Sig
SLU7	0.0205892	1	Not Sig
NDUFS5	0.0207414	1	Not Sig
WIPF2	0.0208818	1	Not Sig
LINC00657	0.020949	1	Not Sig
MECP2	0.0211894	1	Not Sig
MFSD10	0.0212643	1	Not Sig
DPM1	0.0212796	1	Not Sig
SMG6	0.0213214	1	Not Sig
MMD	0.0216443	1	Not Sig
NKG7	0.0218006	1	Not Sig
RAF1	0.0218782	1	Not Sig
ANXA7	0.0219484	1	Not Sig
GTF2A2	0.0219518	1	Not Sig
BRK1	0.0220407	1	Not Sig
H2AFJ	0.0222287	1	Not Sig
RAB4A	0.0225542	1	Not Sig
FAM49A	0.022578	1	Not Sig
BIRC3	0.0225892	1	Not Sig
ARPC3	0.0227706	1	Not Sig
BOD1L1	0.0228301	1	Not Sig
INPP5D	0.0229524	1	Not Sig
MCTP2	0.0231818	1	Not Sig
PTPN22	0.0232595	1	Not Sig
EID1	0.0234067	1	Not Sig
APMAP	0.023547	1	Not Sig
ZNF292	0.0235671	1	Not Sig
HECTD1	0.0235938	1	Not Sig
RWDD1	0.0238937	1	Not Sig
SEC14L1	0.0239089	1	Not Sig
FAM103A1	0.0240615	1	Not Sig
RPS13	0.0241137	1	Not Sig
KDM2A	0.0241319	1	Not Sig
UBE2L3	0.0241378	1	Not Sig
TMEM9B	0.0241394	1	Not Sig
S100A10	0.024223	1	Not Sig
RBM23	0.0242668	1	Not Sig
PSMA1	0.0243944	1	Not Sig
PSMD2	0.0244299	1	Not Sig
RAB8A	0.0244752	1	Not Sig
CDK12	0.0245698	1	Not Sig
DAZAP2	0.0247164	1	Not Sig
THOC2	0.0249376	1	Not Sig
TFG	0.0250017	1	Not Sig
MRPS21	0.0250028	1	Not Sig
C9orf78	0.0252006	1	Not Sig
ZMYM5	0.0253762	1	Not Sig
HLA-A	0.0254251	1	Not Sig
RPL35	0.0254433	1	Not Sig
JUNB	0.0255329	1	Not Sig
C4orf3	0.0256934	1	Not Sig
DNAJC7	0.0257178	0.957603	Not Sig
RPL5	0.0258962	1	Not Sig
ARID4A	0.0259114	1	Not Sig
EIF4B	0.0263574	1	Not Sig
AIMP1	0.0264652	1	Not Sig
CHMP2A	0.026605	1	Not Sig
TMEM59	0.0266257	0.104348	Not Sig
CCNT1	0.0267284	1	Not Sig
TMED2	0.0268241	1	Not Sig
PFDN4	0.0270128	1	Not Sig
SNU13	0.0271104	1	Not Sig
EEF2	0.0273961	1	Not Sig
RP11-104L21.3	0.0274806	1	Not Sig
VDAC2	0.0278166	1	Not Sig
COX6A1	0.0278294	1	Not Sig
SYF2	0.0279946	1	Not Sig
TMEM243	0.0280041	1	Not Sig
SFSWAP	0.0281605	1	Not Sig
TNRC6B	0.0282482	1	Not Sig
PMPCB	0.0283511	1	Not Sig
CHIC2	0.0289638	1	Not Sig
HLA-C	0.0290373	1	Not Sig
RNF216	0.029134	1	Not Sig
POLR2B	0.0293774	1	Not Sig
STAT3	0.0295841	0.618363	Not Sig
SAT2	0.0299861	1	Not Sig
ENO1	0.0301701	1	Not Sig
H2AFY	0.0302793	1	Not Sig
BST2	0.0303037	1	Not Sig
HSPE1	0.030322	1	Not Sig
KMT2E	0.0303533	1	Not Sig
PCIF1	0.0304198	1	Not Sig
RPL21	0.0307013	1	Not Sig
LYAR	0.0308011	1	Not Sig
MOAP1	0.0308109	1	Not Sig
CNOT8	0.0309294	1	Not Sig
ZBTB1	0.0311168	1	Not Sig
PSMD7	0.0311281	1	Not Sig
ZNRD1	0.031307	1	Not Sig
SNRNP200	0.0314163	1	Not Sig
RAB11A	0.0314296	1	Not Sig
LCP2	0.0314427	1	Not Sig
IKZF1	0.0314795	1	Not Sig
PRKCSH	0.0315507	1	Not Sig
H3F3B	0.0316292	1	Not Sig
ATRX	0.0319962	1	Not Sig
PLA2G16	0.0320467	1	Not Sig
SLC38A1	0.0321086	1	Not Sig
KLRB1	0.0324431	1	Not Sig
CALM2	0.0326039	1	Not Sig
CAPZA2	0.0327182	1	Not Sig
TXK	0.0329645	1	Not Sig
LARP7	0.0329718	1	Not Sig
RPLP2	0.0331549	1	Not Sig
UFD1L	0.0331791	1	Not Sig
ATF4	0.0332654	1	Not Sig
FMNL1	0.0333955	1	Not Sig
GUSB	0.0336664	1	Not Sig
GNB2	0.0337043	1	Not Sig
LRMP	0.0337372	1	Not Sig
LSM7	0.0338591	1	Not Sig
DNAJB9	0.0341137	1	Not Sig
SEC62	0.034541	1	Not Sig
EPB41L4A-AS1	0.0345425	1	Not Sig
CD53	0.034692	1	Not Sig
ACP1	0.0347296	1	Not Sig
SRRT	0.034878	1	Not Sig
TMEM167B	0.0350165	1	Not Sig
N4BP2L1	0.0350401	1	Not Sig
TMED5	0.0350452	1	Not Sig
ANP32E	0.0352248	1	Not Sig
SAP18	0.0353338	0.80627	Not Sig
AKIRIN2	0.0356577	1	Not Sig
GMCL1	0.0357796	1	Not Sig
LYST	0.0358981	1	Not Sig
ATP6V0B	0.0360897	1	Not Sig
DCTN3	0.0363728	1	Not Sig
DYNC1H1	0.0371567	1	Not Sig
IDS	0.0373863	1	Not Sig
EIF3H	0.0373933	1	Not Sig
KANSL1	0.0374202	1	Not Sig
PIGT	0.0375262	1	Not Sig
RTF1	0.0376363	1	Not Sig
DDB1	0.0376418	1	Not Sig
EEF1B2	0.0378516	1	Not Sig
MFF	0.0382042	1	Not Sig
PSMA4	0.0382108	1	Not Sig
CAMLG	0.0385232	1	Not Sig
COX5A	0.0387618	1	Not Sig
CGGBP1	0.0388926	1	Not Sig
LAPTM4A	0.0390965	1	Not Sig
BZW1	0.0391241	1	Not Sig
QARS	0.0394187	1	Not Sig
ICAM3	0.0395134	1	Not Sig
ARF1	0.0395712	1	Not Sig
TOX4	0.0395838	1	Not Sig
MARK3	0.0396437	1	Not Sig
TPM3	0.0400035	1	Not Sig
ARHGEF2	0.0400752	1	Not Sig
GATA3	0.0401192	1	Not Sig
CALM3	0.0401224	1	Not Sig
ZNHIT1	0.040396	1	Not Sig
PNISR	0.0406087	1	Not Sig
SUPT4H1	0.0407463	1	Not Sig
ACTG1	0.0408604	1	Not Sig
RHEB	0.0410581	1	Not Sig
MADD	0.0410678	1	Not Sig
MED6	0.0410802	1	Not Sig
RPL24	0.041171	1	Not Sig
CSNK1D	0.0412388	1	Not Sig
RPS7	0.0414063	1	Not Sig
LSM3	0.041662	1	Not Sig
PLEKHB2	0.0417934	1	Not Sig
POLR2C	0.0418949	1	Not Sig
ZNF638	0.0419395	1	Not Sig
ANKRD11	0.0419485	1	Not Sig
SIN3A	0.0419678	1	Not Sig
CMTM6	0.0420036	1	Not Sig
INSIG1	0.0422957	1	Not Sig
NUCKS1	0.0423254	1	Not Sig
CBLL1	0.0424522	1	Not Sig
MRPL10	0.0425581	1	Not Sig
RBBP4	0.0426596	1	Not Sig
ATP5C1	0.0427349	1	Not Sig
NELFCD	0.0427837	1	Not Sig
MALAT1	0.0428708	1	Not Sig
AHNAK	0.0429777	1	Not Sig
YWHAQ	0.04298	1	Not Sig
SSBP1	0.0430063	1	Not Sig
RPL22	0.0431376	1	Not Sig
HADHA	0.0433922	1	Not Sig
WBSCR22	0.0436523	1	Not Sig
PSME4	0.0443589	1	Not Sig
VPS51	0.0443658	1	Not Sig
RDH11	0.0445951	1	Not Sig
RPLP1	0.0447547	1	Not Sig
UBA52	0.0447683	1	Not Sig
PTPN12	0.0447993	1	Not Sig
MAPK1	0.0448851	1	Not Sig
CACUL1	0.0453208	1	Not Sig
MRPL33	0.0453521	1	Not Sig
RPS16	0.0454477	1	Not Sig
TERF1	0.0454704	1	Not Sig
MGAT4A	0.0455619	1	Not Sig
BNIP2	0.0457097	0.149305	Not Sig
NKAP	0.0457527	1	Not Sig
LPIN1	0.0457813	1	Not Sig
RPS19BP1	0.0461663	1	Not Sig
TOR1AIP2	0.0462059	1	Not Sig
HMGB1	0.0463579	1	Not Sig
TBPL1	0.0465379	1	Not Sig
EAPP	0.046821	1	Not Sig
ARHGAP30	0.0468805	1	Not Sig
H3F3A	0.0470885	1	Not Sig
B4GALT4	0.0471626	1	Not Sig
COMMD6	0.0472834	1	Not Sig
PPHLN1	0.0473597	1	Not Sig
PYURF	0.0474271	1	Not Sig
BTF3	0.0475597	1	Not Sig
POLR2I	0.0476285	1	Not Sig
RPS23	0.0477705	1	Not Sig
SIVA1	0.0478271	1	Not Sig
EIF3D	0.0478383	1	Not Sig
EIF3F	0.0479739	1	Not Sig
GGA1	0.0480641	1	Not Sig
B4GALT1	0.0480655	1	Not Sig
CLK4	0.0483212	1	Not Sig
RPL36AL	0.0484648	1	Not Sig
PRKAG1	0.0487415	1	Not Sig
ATP5J	0.0491423	1	Not Sig
C1orf43	0.0492879	1	Not Sig
FCER1G	0.0495341	1	Not Sig
SRP9	0.0495412	1	Not Sig
PPIG	0.0500172	1	Not Sig
PFDN2	0.0502065	1	Not Sig
EEF1A1	0.0502096	1	Not Sig
NFATC3	0.0502961	1	Not Sig
RPL23A	0.0504909	1	Not Sig
PSMC2	0.0505502	1	Not Sig
CD96	0.0507721	1	Not Sig
RHOG	0.0509554	1	Not Sig
MIEN1	0.0511582	1	Not Sig
NUB1	0.0512162	1	Not Sig
TWISTNB	0.0513991	1	Not Sig
RAB18	0.0516481	1	Not Sig
SDCBP	0.0517582	1	Not Sig
GTF2B	0.0518331	1	Not Sig
NDUFB6	0.0519038	1	Not Sig
NKTR	0.0522338	0.00553973	Not Sig
NARF	0.0522645	1	Not Sig
C11orf31	0.0524612	1	Not Sig
ERH	0.0525839	1	Not Sig
OCIAD1	0.0526087	1	Not Sig
TBRG1	0.052713	1	Not Sig
MVD	0.0528944	1	Not Sig
PPCS	0.0530712	1	Not Sig
TAOK3	0.0532113	1	Not Sig
SRP14	0.053415	1	Not Sig
BEX4	0.0534279	1	Not Sig
DGUOK	0.0537231	1	Not Sig
RPL27A	0.0537491	1	Not Sig
NGDN	0.0539731	1	Not Sig
FAM53C	0.0540419	1	Not Sig
NCBP2-AS2	0.0542345	1	Not Sig
GABARAPL1	0.054499	1	Not Sig
SRSF7	0.0545262	1	Not Sig
RAB7A	0.0546658	1	Not Sig
RBM3	0.0550765	1	Not Sig
UQCRB	0.055569	1	Not Sig
ANAPC16	0.0558241	1	Not Sig
GZMH	0.0561538	1	Not Sig
YWHAB	0.056183	1	Not Sig
DSTN	0.0563623	1	Not Sig
COX19	0.0565828	1	Not Sig
MYL12B	0.0566075	0.508279	Not Sig
ERP29	0.0568301	1	Not Sig
RAB5C	0.0568454	1	Not Sig
G3BP2	0.0571436	1	Not Sig
NDUFB9	0.0573733	1	Not Sig
PSMB9	0.0574337	1	Not Sig
RP11-352M15.2	0.0574678	1	Not Sig
RSF1	0.05754	1	Not Sig
SUMO3	0.0578884	1	Not Sig
CLK3	0.0584749	1	Not Sig
RPL8	0.0586015	1	Not Sig
LASP1	0.058696	1	Not Sig
MT-ND5	0.0589383	1	Not Sig
PRR13	0.0590283	1	Not Sig
TSPYL2	0.0590674	1	Not Sig
RPL14	0.0590842	1	Not Sig
EIF3G	0.0592268	1	Not Sig
TUBA1A	0.0593726	1	Not Sig
WDR45B	0.0596181	1	Not Sig
GSTP1	0.0596299	1	Not Sig
TBC1D10C	0.0596629	1	Not Sig
IDH2	0.0597419	1	Not Sig
FBXO3	0.0597616	1	Not Sig
UBE2D3	0.0597966	1	Not Sig
GSTK1	0.0599664	1	Not Sig
HMHA1	0.060236	1	Not Sig
SH2D2A	0.0603676	1	Not Sig
SNF8	0.0606164	1	Not Sig
PKN1	0.0606329	1	Not Sig
KIAA0907	0.0606412	1	Not Sig
MATK	0.0607996	1	Not Sig
SP100	0.060833	1	Not Sig
MAPRE2	0.0610624	1	Not Sig
GNG5	0.0611489	1	Not Sig
ATP6V1H	0.0612373	1	Not Sig
CORO1A	0.0615799	1	Not Sig
FAM96B	0.0619355	1	Not Sig
APH1A	0.0619431	1	Not Sig
NR1H2	0.0619947	1	Not Sig
ATG12	0.0620899	1	Not Sig
KLHL28	0.0622307	1	Not Sig
GPATCH8	0.0622349	1	Not Sig
RPS6KB2	0.062284	1	Not Sig
WIPF1	0.0624944	1	Not Sig
PTP4A2	0.0625401	1	Not Sig
PPP2R5C	0.0625816	1	Not Sig
WBP2	0.062721	1	Not Sig
DDX52	0.0627968	1	Not Sig
FDFT1	0.0628617	1	Not Sig
ATP6AP2	0.0631186	1	Not Sig
CCDC69	0.0631722	1	Not Sig
MBD4	0.0633052	1	Not Sig
COMMD2	0.0635203	1	Not Sig
F2R	0.0637581	1	Not Sig
N4BP2L2	0.063978	1	Not Sig
RPS20	0.0640236	1	Not Sig
FO538757.2	0.0642437	1	Not Sig
WDR83OS	0.0644167	1	Not Sig
MAD2L2	0.0645566	1	Not Sig
RPS15	0.0646089	1	Not Sig
RPSA	0.0646944	1	Not Sig
MOB4	0.0647972	1	Not Sig
DNPEP	0.0648007	1	Not Sig
EMC7	0.0650021	1	Not Sig
ZC3H13	0.0651409	1	Not Sig
RASSF5	0.0652784	1	Not Sig
COX14	0.065308	1	Not Sig
TMSB10	0.0655489	1	Not Sig
KPNB1	0.0655815	1	Not Sig
ARHGDIA	0.0657273	1	Not Sig
C1orf35	0.0658097	1	Not Sig
TOMM22	0.0658483	1	Not Sig
TMED9	0.0660011	1	Not Sig
CNOT6L	0.0660168	1	Not Sig
STAT4	0.0660664	1	Not Sig
NME3	0.0661156	1	Not Sig
MLF2	0.0662554	1	Not Sig
NDFIP1	0.0667014	1	Not Sig
SAFB2	0.0667213	1	Not Sig
SELK	0.0667277	1	Not Sig
SLC9A3R1	0.0677622	1	Not Sig
CUL3	0.0679691	1	Not Sig
FAM195B	0.0680117	1	Not Sig
MAPRE1	0.0683509	1	Not Sig
RPL15	0.0683822	1	Not Sig
SRSF2	0.0685313	1	Not Sig
ALOX5AP	0.0686769	1	Not Sig
TMEM219	0.0686984	1	Not Sig
MCL1	0.0687226	1	Not Sig
RP11-138A9.1	0.0688957	1	Not Sig
GIMAP7	0.0690346	1	Not Sig
RAB2A	0.0695286	1	Not Sig
TECR	0.0696264	1	Not Sig
B2M	0.0696673	1	Not Sig
METTL9	0.070021	1	Not Sig
LIMD2	0.0701065	1	Not Sig
CELF1	0.0701599	1	Not Sig
CBX6	0.0703399	1	Not Sig
NDUFB10	0.0705706	1	Not Sig
NDUFA12	0.0707677	1	Not Sig
PABPN1	0.0708277	1	Not Sig
GORASP2	0.0709662	1	Not Sig
UBE2D2	0.0709964	1	Not Sig
CASP4	0.0711677	1	Not Sig
PPP1R7	0.0714972	1	Not Sig
ZNF622	0.0717288	1	Not Sig
PRPF38B	0.0718164	1	Not Sig
ALKBH7	0.0718788	1	Not Sig
PBXIP1	0.0721443	1	Not Sig
C19orf60	0.0722555	1	Not Sig
ERGIC3	0.0722679	1	Not Sig
RPL13A	0.0724313	0.466598	Not Sig
IRF1	0.0724874	1	Not Sig
SPAG7	0.0725545	1	Not Sig
CCT3	0.0727593	1	Not Sig
MIDN	0.0730662	1	Not Sig
RPL30	0.0732462	1	Not Sig
GON4L	0.073485	1	Not Sig
KIAA1143	0.0736654	1	Not Sig
SF1	0.0736786	1	Not Sig
YPEL5	0.0736992	1	Not Sig
PGK1	0.0738134	1	Not Sig
WDR33	0.0741735	1	Not Sig
DDOST	0.0742916	1	Not Sig
TTC3	0.0744253	1	Not Sig
TTTY15	0.0744581	1	Not Sig
ST13	0.0745048	1	Not Sig
PEBP1	0.0745554	1	Not Sig
PITHD1	0.0745683	1	Not Sig
CD47	0.0745698	1	Not Sig
WSB1	0.0746118	1	Not Sig
ANAPC5	0.0751202	1	Not Sig
C14orf166	0.0751261	1	Not Sig
CREBRF	0.0752333	1	Not Sig
LSP1	0.0753457	1	Not Sig
PSMC1	0.0755563	1	Not Sig
ATP5F1	0.0757661	1	Not Sig
TSSC4	0.0759031	1	Not Sig
PSMA7	0.0763587	1	Not Sig
FBL	0.0763892	1	Not Sig
C19orf43	0.0767275	1	Not Sig
NDUFA2	0.0769131	1	Not Sig
RHOH	0.0769427	1	Not Sig
MAX	0.0771446	1	Not Sig
FIS1	0.0774522	1	Not Sig
HLA-DPA1	0.077533	1	Not Sig
RPL10	0.07764	0.0301829	Not Sig
C1D	0.0781266	1	Not Sig
SSR4	0.0785529	1	Not Sig
CYTH4	0.0785838	1	Not Sig
C5orf24	0.0787699	1	Not Sig
PTMA	0.0788172	1	Not Sig
NEAT1	0.0788719	1	Not Sig
H2AFZ	0.0789383	1	Not Sig
TSEN54	0.0789734	1	Not Sig
RBM14	0.0790764	1	Not Sig
CALCOCO1	0.0790803	1	Not Sig
RNPS1	0.0791312	1	Not Sig
HLA-G	0.0792591	0.103806	Not Sig
IREB2	0.0794446	1	Not Sig
SCNM1	0.0795593	1	Not Sig
ISCA1	0.0797133	1	Not Sig
RNF125	0.0797622	1	Not Sig
RPL12	0.0800095	1	Not Sig
HMGXB4	0.0800675	1	Not Sig
ATP6V0D1	0.0801049	1	Not Sig
LAMTOR4	0.0801187	1	Not Sig
RPS12	0.0801325	0.741266	Not Sig
MRFAP1	0.0805481	1	Not Sig
CMC1	0.080637	1	Not Sig
RPS27L	0.0807031	1	Not Sig
RNF7	0.0807734	1	Not Sig
ASH1L	0.0808527	1	Not Sig
EIF3L	0.0816082	1	Not Sig
GLRX	0.0817254	1	Not Sig
DERL2	0.0818428	1	Not Sig
OSER1	0.0819041	1	Not Sig
PER1	0.0820162	1	Not Sig
DPP7	0.0821229	1	Not Sig
IAH1	0.082176	1	Not Sig
EBP	0.0821858	1	Not Sig
SNX3	0.083046	1	Not Sig
TCP1	0.0833545	1	Not Sig
C9orf142	0.0833627	1	Not Sig
ARMCX6	0.0833991	1	Not Sig
PRDX5	0.0834309	1	Not Sig
TTC38	0.0849597	1	Not Sig
RPL4	0.0850222	1	Not Sig
STXBP2	0.0851623	1	Not Sig
MIF	0.0852754	1	Not Sig
C6orf48	0.0852981	1	Not Sig
ATRAID	0.0854691	1	Not Sig
FAM46A	0.0855514	1	Not Sig
SELT	0.08571	1	Not Sig
CD55	0.0861373	1	Not Sig
TTC14	0.086414	1	Not Sig
VAMP8	0.0869047	1	Not Sig
SSB	0.0869626	1	Not Sig
TMC6	0.087155	1	Not Sig
SOD1	0.0872593	1	Not Sig
NDUFS8	0.0873203	1	Not Sig
RPL7	0.0873551	0.0909943	Not Sig
ZNF350	0.0876971	1	Not Sig
MPPE1	0.0883096	0.899543	Not Sig
UBA6	0.0883303	1	Not Sig
ADAR	0.0883878	1	Not Sig
UQCRH	0.0883909	0.70795	Not Sig
HIPK1	0.0886506	1	Not Sig
RPS6	0.0887587	0.0737908	Not Sig
RPN2	0.0888228	1	Not Sig
PSMB7	0.0891266	1	Not Sig
PRELID3B	0.0891531	1	Not Sig
MOB3A	0.089218	1	Not Sig
RPGR	0.0892999	1	Not Sig
ATF6B	0.0894869	1	Not Sig
PFDN5	0.0896189	1	Not Sig
S100A4	0.0897287	1	Not Sig
HMGB2	0.0898576	1	Not Sig
COMMD7	0.0899178	1	Not Sig
UBE2I	0.0902001	1	Not Sig
SEC11A	0.0904429	1	Not Sig
PHB2	0.0908569	1	Not Sig
RPL9	0.0909748	0.00995148	Not Sig
OTUB1	0.0910807	1	Not Sig
RSBN1L	0.0912129	1	Not Sig
CNBP	0.0912523	0.899926	Not Sig
FAM118A	0.0915195	1	Not Sig
UQCRFS1	0.0919764	1	Not Sig
CDC42SE2	0.0927904	1	Not Sig
COPE	0.0928333	1	Not Sig
CD99	0.0928695	0.321166	Not Sig
RPS11	0.0931578	0.285407	Not Sig
CAP1	0.093366	1	Not Sig
UQCRC2	0.0933807	0.428367	Not Sig
TM2D3	0.0934089	1	Not Sig
MGEA5	0.0935945	1	Not Sig
PSMB3	0.093596	1	Not Sig
LY6E	0.093688	0.272324	Not Sig
NCOR1	0.0938652	1	Not Sig
OXA1L	0.0939741	1	Not Sig
PSME1	0.0941014	1	Not Sig
PTPRE	0.0944097	1	Not Sig
CASP8	0.0944624	1	Not Sig
MRPL14	0.0945272	1	Not Sig
THUMPD3-AS1	0.094547	1	Not Sig
RPL23	0.0946309	1	Not Sig
EIF4A1	0.0947308	1	Not Sig
LMBRD1	0.0950828	1	Not Sig
UBALD2	0.0951382	1	Not Sig
MRPL9	0.0952459	1	Not Sig
STK10	0.0953577	1	Not Sig
DNAJC2	0.095459	1	Not Sig
RPS27A	0.0955055	1.48201e-05	Not Sig
ACAP1	0.0957255	1	Not Sig
DGKZ	0.0957574	1	Not Sig
RPL18A	0.095965	0.123398	Not Sig
PTRHD1	0.0961543	1	Not Sig
HMGN2	0.0963964	1	Not Sig
CFLAR	0.0966416	1	Not Sig
EPC1	0.0967056	1	Not Sig
DENND3	0.0967342	1	Not Sig
TPI1	0.09736	1	Not Sig
CLIC3	0.0976582	1	Not Sig
DYNC1LI2	0.0977964	1	Not Sig
TPT1	0.0983063	0.00141324	Not Sig
CIB1	0.0985618	0.0987756	Not Sig
SSU72	0.0989062	1	Not Sig
CHMP4A	0.0993255	1	Not Sig
MYO1G	0.10014	1	Not Sig
NDUFC2	0.100503	1	Not Sig
DRAP1	0.100656	0.00107742	Not Sig
EMC3	0.101083	1	Not Sig
NSD1	0.101803	1	Not Sig
EDF1	0.101894	1	Not Sig
CCDC107	0.102112	1	Not Sig
HSH2D	0.102249	1	Not Sig
BAK1	0.102436	1	Not Sig
RPL32	0.102443	0.00294078	Not Sig
SAP30BP	0.102501	1	Not Sig
LAPTM5	0.102516	1	Not Sig
PIN1	0.102618	1	Not Sig
ARPC5L	0.102758	1	Not Sig
TRBC1	0.10323	1	Not Sig
CLIC1	0.103459	1	Not Sig
RPL6	0.103832	0.086951	Not Sig
UPP1	0.103847	1	Not Sig
EBLN3	0.10385	1	Not Sig
ELF2	0.103876	1	Not Sig
HEXA	0.103895	1	Not Sig
OCIAD2	0.104079	1	Not Sig
ARHGDIB	0.104249	1	Not Sig
BAZ2A	0.104302	1	Not Sig
MYO1F	0.10436	1	Not Sig
RNF115	0.104374	1	Not Sig
C19orf53	0.104579	1	Not Sig
RAB5A	0.104639	1	Not Sig
ARID5A	0.104681	1	Not Sig
UFC1	0.104724	1	Not Sig
LCK	0.104952	1	Not Sig
BAD	0.10597	1	Not Sig
RPL7A	0.106354	0.118465	Not Sig
ZNF331	0.10639	1	Not Sig
RBPJ	0.106648	1	Not Sig
RASSF1	0.106742	1	Not Sig
EIF3E	0.106841	1	Not Sig
GK5	0.107021	1	Not Sig
VIM	0.107145	1	Not Sig
TUFM	0.107797	1	Not Sig
SRGN	0.108125	1	Not Sig
ZNF430	0.108347	1	Not Sig
ABT1	0.108612	1	Not Sig
TROVE2	0.108622	1	Not Sig
HLA-E	0.108895	1	Not Sig
RPS14	0.109114	0.000136052	Not Sig
TES	0.109115	1	Not Sig
KLRF1	0.109726	1	Not Sig
HNRNPK	0.109747	1	Not Sig
U2AF1	0.109777	1	Not Sig
CYTIP	0.109843	0.599223	Not Sig
GLTSCR2	0.109967	1	Not Sig
ATP6V1G1	0.110163	1	Not Sig
RPAIN	0.110512	1	Not Sig
MED10	0.110581	1	Not Sig
EIF3K	0.110602	1	Not Sig
TSC22D4	0.111203	1	Not Sig
RPL11	0.111566	3.94187e-05	Not Sig
SPCS1	0.112005	1	Not Sig
TOB2	0.112244	1	Not Sig
SAMHD1	0.112568	1	Not Sig
PAIP2	0.113085	1	Not Sig
RUNX3	0.113141	1	Not Sig
PRKAA1	0.113251	1	Not Sig
NACA	0.113477	0.302158	Not Sig
MYCBP2	0.113636	1	Not Sig
SPSB3	0.114007	1	Not Sig
MRPL41	0.114105	1	Not Sig
GAPDH	0.114215	1	Not Sig
CCSER2	0.114458	1	Not Sig
ETFB	0.114537	1	Not Sig
MED30	0.114731	1	Not Sig
MAP3K8	0.114915	1	Not Sig
CFL1	0.115182	1	Not Sig
VIMP	0.115252	1	Not Sig
SUMF2	0.115259	1	Not Sig
C11orf58	0.115473	1	Not Sig
LINC00969	0.115524	1	Not Sig
PHF20	0.115685	1	Not Sig
AP2A1	0.115764	1	Not Sig
VPS28	0.115776	1	Not Sig
ZNF24	0.116008	1	Not Sig
PDE4D	0.116051	1	Not Sig
LDHA	0.116246	1	Not Sig
C9orf16	0.116455	1	Not Sig
RBM38	0.117233	1	Not Sig
S100A6	0.117313	1	Not Sig
EIF6	0.11733	1	Not Sig
CIRBP	0.117461	1	Not Sig
HERPUD1	0.117572	1	Not Sig
C1orf174	0.117633	1	Not Sig
ZNHIT3	0.118071	1	Not Sig
LAMTOR5	0.118242	1	Not Sig
HNRNPM	0.118349	1	Not Sig
MYL12A	0.118392	1	Not Sig
KLHL24	0.118665	1	Not Sig
GNB2L1	0.119625	0.00913739	Not Sig
RPS3	0.119654	6.48002e-07	Not Sig
RPS19	0.11966	1.79217e-06	Not Sig
RPL18	0.119908	0.00075435	Not Sig
ILF3-AS1	0.120233	1	Not Sig
MYO9B	0.120372	1	Not Sig
NOL7	0.120872	1	Not Sig
BUD31	0.121333	1	Not Sig
SUMO2	0.121387	1	Not Sig
IDI1	0.121772	1	Not Sig
CD74	0.121862	1	Not Sig
WDR54	0.122109	1	Not Sig
SARAF	0.122473	1	Not Sig
VPS29	0.122885	1	Not Sig
PCNP	0.123119	1	Not Sig
BAX	0.123395	1	Not Sig
RABAC1	0.123753	1	Not Sig
RPL3	0.124424	2.57282e-06	Not Sig
COX8A	0.124542	1	Not Sig
CDK5RAP1	0.125175	1	Not Sig
ARPC2	0.125228	0.583644	Not Sig
DEDD2	0.126374	1	Not Sig
RPS10	0.126508	1	Not Sig
PTPN7	0.127873	1	Not Sig
SMAGP	0.1279	1	Not Sig
DBI	0.129047	0.394696	Not Sig
PPP1CA	0.129738	1	Not Sig
ISY1	0.129937	1	Not Sig
DYNLT1	0.129945	1	Not Sig
DDX46	0.130232	1	Not Sig
AP2S1	0.130249	1	Not Sig
SLC25A6	0.130375	1	Not Sig
BSG	0.131657	1	Not Sig
RPL28	0.132272	2.0099e-08	Not Sig
ITGAE	0.132775	1	Not Sig
CD63	0.132799	1	Not Sig
ATP6V0E1	0.132887	1	Not Sig
ANXA1	0.134527	1	Not Sig
JTB	0.134561	1	Not Sig
ORMDL1	0.13478	1	Not Sig
TGOLN2	0.134788	1	Not Sig
DTHD1	0.135089	1	Not Sig
CA5B	0.135417	1	Not Sig
NDUFB7	0.135501	1	Not Sig
MZT2B	0.135703	0.081848	Not Sig
TACC1	0.136371	1	Not Sig
CALM1	0.136404	0.217335	Not Sig
UXT	0.136922	1	Not Sig
PPP4C	0.137197	1	Not Sig
RPL19	0.137513	4.50535e-07	Not Sig
TXNIP	0.137655	0.989223	Not Sig
GCC2	0.137921	1	Not Sig
THEMIS2	0.138034	1	Not Sig
LITAF	0.138721	0.0234336	Not Sig
FGFR1OP2	0.138739	1	Not Sig
SLC44A2	0.139587	1	Not Sig
CCDC12	0.139644	1	Not Sig
TMEM41B	0.13974	1	Not Sig
EEF1D	0.139914	0.0074333	Not Sig
USF2	0.140363	1	Not Sig
CXCR4	0.141029	0.33016	Not Sig
SUGP2	0.141073	1	Not Sig
FAM49B	0.14156	0.0770496	Not Sig
EMC10	0.141562	1	Not Sig
LRPAP1	0.142845	1	Not Sig
VDAC3	0.143798	1	Not Sig
DDX3Y	0.143813	0.438368	Not Sig
RPL10A	0.144932	5.36087e-05	Not Sig
RPL13	0.145436	3.3206e-11	Not Sig
EHD4	0.145455	1	Not Sig
RPS2	0.145513	4.38553e-09	Not Sig
RNF166	0.145804	1	Not Sig
CTD-3252C9.4	0.146824	1	Not Sig
ZFP36	0.146855	1	Not Sig
SNRNP70	0.147716	1	Not Sig
BPTF	0.148102	0.352766	Not Sig
LEPROTL1	0.14851	1	Not Sig
PHF5A	0.149112	1	Not Sig
MRPL57	0.149395	1	Not Sig
GMFG	0.149679	0.814953	Not Sig
NDUFS3	0.149863	1	Not Sig
RNF126	0.150219	0.278094	Not Sig
SPRTN	0.15084	1	Not Sig
SIRT2	0.151288	1	Not Sig
MGRN1	0.151434	1	Not Sig
ARRB2	0.152681	1	Not Sig
GIT2	0.153858	1	Not Sig
ABHD17A	0.154326	0.0142823	Not Sig
RPL29	0.154477	1.01129e-07	Not Sig
HMGN3	0.154542	1	Not Sig
P4HB	0.154986	1	Not Sig
C19orf66	0.155086	1	Not Sig
EVL	0.155853	0.717401	Not Sig
VAMP5	0.156189	1	Not Sig
FDPS	0.156222	1	Not Sig
ZFP36L2	0.15695	1	Not Sig
MT-CO1	0.156979	7.21434e-08	Not Sig
RPS18	0.158665	1.76186e-12	Not Sig
ATG2A	0.160307	1	Not Sig
SPG7	0.163621	1	Not Sig
C1orf21	0.164537	1	Not Sig
DHRS7	0.165647	1	Not Sig
AURKAIP1	0.167186	0.0808411	Not Sig
HGS	0.168078	0.731332	Not Sig
CTSD	0.168519	1	Not Sig
HLA-DPB1	0.168543	1	Not Sig
RPS3A	0.169206	7.48311e-15	Not Sig
TMEM2	0.16936	1	Not Sig
KLRD1	0.169507	1	Not Sig
RPLP0	0.171339	1.23921e-05	Not Sig
GTF3A	0.171414	1	Not Sig
PIK3IP1	0.171728	1	Not Sig
PRMT2	0.173206	0.127693	Not Sig
SLA2	0.173508	1	Not Sig
RP5-1171I10.5	0.175216	1	Not Sig
SUPV3L1	0.176313	1	Not Sig
GNLY	0.176344	7.47496e-07	Not Sig
RPS5	0.176588	1.3425e-07	Not Sig
ARHGEF1	0.176802	0.328479	Not Sig
PCSK7	0.177314	0.013367	Not Sig
ASB8	0.178906	1	Not Sig
SUMO1	0.179672	1	Not Sig
COX5B	0.181136	0.23735	Not Sig
ODF2L	0.181152	1	Not Sig
IFITM2	0.181321	1	Not Sig
CTB-31O20.2	0.181521	0.0138424	Not Sig
LMNB1	0.18237	1	Not Sig
DEF6	0.182717	1	Not Sig
[truncated: 58 more rows]

## Sheet: Naïve Monocytes
	avg_logFC	fdr	Significance
MTRNR2L1	1.30496	1.05505e-85	FDR < 0.05
MT-CYB	0.706043	1.0749e-83	FDR < 0.05
CCL3L3	-1.27803	1.18922e-35	FDR < 0.05
PMAIP1	-1.10824	6.04779e-34	FDR < 0.05
YBX1	-0.613584	1.70986e-29	FDR < 0.05
IFIT2	-1.27269	7.35351e-26	FDR < 0.05
SLC11A1	0.745863	7.28241e-25	FDR < 0.05
CXCL3	0.811406	2.20238e-22	FDR < 0.05
GBP2	-0.617453	9.48893e-20	FDR < 0.05
CXCL2	0.834571	1.0246e-19	FDR < 0.05
GBP5	-0.599302	4.8402e-17	FDR < 0.05
IFIT3	-0.805842	1.53263e-16	FDR < 0.05
ISG15	-0.996537	7.05112e-15	FDR < 0.05
SLC2A3	0.593172	2.1759e-13	FDR < 0.05
RP11-1143G9.4	-0.813255	3.10669e-12	FDR < 0.05
ZC3HAV1	-0.638864	5.44659e-12	FDR < 0.05
AREG	0.740478	1.33269e-08	FDR < 0.05
S100A9	0.641728	3.42656e-06	FDR < 0.05
MT-ND2	0.563129	1.78031e-64	Not Sig
MT-CO2	0.528416	4.51247e-59	Not Sig
MT-ND4	0.522839	1.11984e-58	Not Sig
MT-CO3	0.489094	3.03366e-57	Not Sig
MT-ATP6	0.504037	4.02045e-53	Not Sig
RPS27	-0.349898	1.8707e-41	Not Sig
MT-CO1	0.417729	3.41202e-39	Not Sig
RPL39	-0.307008	1.27193e-38	Not Sig
RPL37	-0.352023	1.2162e-36	Not Sig
MT-ND1	0.403433	3.17359e-33	Not Sig
RPL21	-0.246069	2.76113e-25	Not Sig
RPL37A	-0.300065	4.38232e-24	Not Sig
RPS29	-0.454481	5.80874e-24	Not Sig
RPL31	-0.333988	1.84222e-21	Not Sig
RPS26	-0.481341	6.35996e-21	Not Sig
RPL41	-0.280075	1.14173e-20	Not Sig
RPS13	-0.223685	1.14922e-20	Not Sig
SERF2	0.462268	1.17287e-19	Not Sig
RPL34	-0.20624	1.20839e-19	Not Sig
RPS15A	-0.234137	2.97088e-19	Not Sig
MT-ND4L	-0.542648	7.76197e-19	Not Sig
SAMSN1	0.517111	8.83714e-18	Not Sig
RPL36	-0.265658	1.20773e-17	Not Sig
CYBA	0.401688	1.64822e-17	Not Sig
EIF1	-0.20464	3.83626e-17	Not Sig
VIM	-0.346986	7.70979e-17	Not Sig
RNF145	-0.546184	5.81001e-16	Not Sig
MTRNR2L12	-0.405146	9.41472e-16	Not Sig
KLF4	-0.489464	4.42642e-15	Not Sig
IFNGR2	-0.512918	3.473e-14	Not Sig
APOBEC3A	-0.556715	3.86072e-14	Not Sig
B2M	-0.248125	6.452e-14	Not Sig
RIPK2	-0.459222	1.94054e-13	Not Sig
PABPC1	-0.280554	6.58384e-13	Not Sig
EVI2B	-0.408216	7.51615e-13	Not Sig
RPL38	-0.243293	2.85322e-12	Not Sig
RPL17	-0.302888	3.4264e-12	Not Sig
ANPEP	0.447898	5.56122e-12	Not Sig
D2HGDH	0.395085	5.88027e-12	Not Sig
SPI1	-0.40158	6.26135e-12	Not Sig
RPS8	-0.219808	7.28482e-12	Not Sig
STAT1	-0.46005	8.00453e-12	Not Sig
IFITM3	-0.486907	2.08286e-11	Not Sig
ATP2B1	0.407519	4.27545e-11	Not Sig
RPL36A	-0.378533	5.96171e-11	Not Sig
TYMP	-0.476797	8.9492e-11	Not Sig
PARP14	-0.406741	3.88569e-10	Not Sig
CXCL8	0.51396	5.31738e-10	Not Sig
NEU4	0.425811	8.03081e-10	Not Sig
GBP1	-0.47612	1.14877e-09	Not Sig
HIST1H1E	-0.356273	1.24417e-09	Not Sig
RPL35	-0.192761	3.09447e-09	Not Sig
CTSD	-0.386315	5.29586e-09	Not Sig
PELI1	-0.507237	6.27193e-09	Not Sig
RPL28	-0.145857	1.00338e-08	Not Sig
ATP13A3	0.441617	1.49189e-08	Not Sig
MCL1	0.376442	2.38031e-08	Not Sig
RPS6	-0.179906	3.25481e-08	Not Sig
COX7C	-0.284828	4.47125e-08	Not Sig
MYL12A	-0.3589	5.24711e-08	Not Sig
NACA	-0.182589	6.97273e-08	Not Sig
PLAUR	0.400244	9.48907e-08	Not Sig
IRF1	-0.315462	1.17609e-07	Not Sig
HCST	0.360735	1.50613e-07	Not Sig
HOTAIRM1	-0.407149	1.69755e-07	Not Sig
MYL6	0.332788	2.16553e-07	Not Sig
RPS21	-0.252315	2.51625e-07	Not Sig
AC090498.1	-0.382749	2.70014e-07	Not Sig
ATP5D	-0.364531	3.37105e-07	Not Sig
EEF1A1	-0.150954	4.13161e-07	Not Sig
INSIG1	0.401186	8.13622e-07	Not Sig
PLIN2	-0.157246	8.73107e-07	Not Sig
TIMP1	0.386786	8.80863e-07	Not Sig
CCNL1	-0.263504	9.12412e-07	Not Sig
C4orf48	-0.359726	9.18973e-07	Not Sig
LAPTM5	-0.225975	1.07943e-06	Not Sig
ODF3B	-0.396739	1.13537e-06	Not Sig
NAMPT	0.293013	1.15215e-06	Not Sig
ADGRE2	0.334591	1.19611e-06	Not Sig
RPL5	-0.240894	1.80446e-06	Not Sig
TIPARP	-0.381293	1.95812e-06	Not Sig
LYZ	-0.0529353	2.1409e-06	Not Sig
NXT1	-0.382438	2.27972e-06	Not Sig
ATF3	-0.363526	2.36815e-06	Not Sig
ARL4C	0.385531	2.4801e-06	Not Sig
RPS28	-0.187368	2.75984e-06	Not Sig
GPX1	-0.227864	2.79746e-06	Not Sig
OASL	-0.361399	5.76231e-06	Not Sig
HIST3H2A	-0.37299	1.21715e-05	Not Sig
FAM46A	-0.355966	1.31303e-05	Not Sig
RPL6	-0.192002	1.55026e-05	Not Sig
CCL3	-0.298665	1.56907e-05	Not Sig
C1orf122	0.362802	2.71902e-05	Not Sig
CST3	-0.177617	2.86684e-05	Not Sig
EREG	0.325418	3.4477e-05	Not Sig
ARF6	-0.348612	3.54433e-05	Not Sig
WARS	-0.421261	7.61212e-05	Not Sig
SLC43A2	0.31315	8.54489e-05	Not Sig
PLEK	-0.318265	9.04609e-05	Not Sig
CNBP	-0.28122	9.73799e-05	Not Sig
LACTB	-0.34458	0.000103706	Not Sig
SOD2	0.455544	0.000105153	Not Sig
ZFAND5	-0.325842	0.000108143	Not Sig
TAGAP	-0.31807	0.000119196	Not Sig
PCBP2	-0.226157	0.000136812	Not Sig
PTGER4	-0.325534	0.000159803	Not Sig
GBP4	-0.349776	0.000162829	Not Sig
CYP1B1	-0.390444	0.00016776	Not Sig
FUCA1	-0.345575	0.00019939	Not Sig
THBS1	0.259366	0.000355215	Not Sig
RPS3A	-0.103147	0.000582024	Not Sig
APOL6	-0.324281	0.000683725	Not Sig
STX3	-0.295913	0.000726922	Not Sig
SQSTM1	-0.31021	0.000815687	Not Sig
TMEM176A	-0.308237	0.000836905	Not Sig
ZNF331	0.373291	0.000910778	Not Sig
CAST	-0.315063	0.00156942	Not Sig
C15orf48	0.409406	0.00162408	Not Sig
TSC22D3	0.310418	0.00206299	Not Sig
IFI6	-0.372819	0.00246743	Not Sig
LINC00936	0.241202	0.00263671	Not Sig
POLR1D	-0.299863	0.0027734	Not Sig
S100A11	0.29845	0.00293102	Not Sig
ATG4B	0.34918	0.00382587	Not Sig
PNRC1	-0.3051	0.00384018	Not Sig
RPL9	-0.110203	0.00414535	Not Sig
SRRM1	-0.27328	0.00433522	Not Sig
FOSB	0.215246	0.00438862	Not Sig
ACTB	0.295347	0.00567119	Not Sig
RNF144B	0.335534	0.00634188	Not Sig
LY6E	-0.282215	0.00648689	Not Sig
C16orf87	-0.292379	0.00668468	Not Sig
TMEM208	0.174943	0.00671468	Not Sig
RPL30	-0.119247	0.00956772	Not Sig
MT-ND5	0.224931	0.011539	Not Sig
SLC38A2	-0.32065	0.012501	Not Sig
RPL35A	-0.116471	0.0126303	Not Sig
CSF3R	0.292086	0.012736	Not Sig
RIOK3	-0.272735	0.0130995	Not Sig
STX11	-0.290658	0.0134093	Not Sig
CD86	-0.299456	0.0136653	Not Sig
RGS2	0.280586	0.0161582	Not Sig
CEBPD	0.300353	0.0172143	Not Sig
HEBP2	-0.280774	0.0180612	Not Sig
S100A4	0.341011	0.0183171	Not Sig
MARCKSL1	-0.261143	0.0226568	Not Sig
SRP14	-0.227476	0.0230464	Not Sig
RPS7	-0.12881	0.0247831	Not Sig
RPL24	-0.11692	0.026601	Not Sig
TMEM123	-0.283381	0.0267495	Not Sig
PFKFB3	0.28918	0.0274112	Not Sig
OAZ1	0.202774	0.0275178	Not Sig
TKT	-0.21649	0.0306753	Not Sig
MNDA	-0.300039	0.030888	Not Sig
C20orf24	-0.263645	0.0310192	Not Sig
RPL14	-0.13459	0.032048	Not Sig
AC116366.6	-0.283029	0.0339128	Not Sig
RBX1	-0.313124	0.0401198	Not Sig
RSL1D1	-0.282316	0.0498732	Not Sig
HINT1	-0.216827	0.0547352	Not Sig
SMOX	0.289933	0.0600186	Not Sig
CLEC7A	-0.165485	0.0601417	Not Sig
LAMTOR4	0.223492	0.0606131	Not Sig
TAP1	-0.247072	0.0623571	Not Sig
FKBP1A	0.23318	0.0628221	Not Sig
SDC2	0.253952	0.0638755	Not Sig
DNAJA1	-0.296726	0.0657159	Not Sig
LYST	-0.266554	0.0685715	Not Sig
LUCAT1	0.318945	0.0733568	Not Sig
CCDC12	0.305551	0.0744867	Not Sig
RPL29	-0.114879	0.0764959	Not Sig
RAB1A	-0.269122	0.0789824	Not Sig
ASAH1	-0.216919	0.0837588	Not Sig
WHAMM	-0.232981	0.0880343	Not Sig
MT2A	0.391076	0.0935419	Not Sig
AIF1	0.289232	0.0944934	Not Sig
RPL27	-0.133094	0.0996062	Not Sig
TMCO3	-0.260482	0.100664	Not Sig
JARID2	0.203773	0.101292	Not Sig
BTF3	-0.159585	0.115655	Not Sig
COPS2	-0.200286	0.122406	Not Sig
CREG1	-0.273178	0.129044	Not Sig
TNFSF13B	-0.280846	0.133762	Not Sig
RP11-796E2.4	0.330221	0.134949	Not Sig
NBEAL1	-0.2079	0.137989	Not Sig
TREM1	0.232016	0.143191	Not Sig
CIB1	0.197148	0.171551	Not Sig
WDFY1	-0.278511	0.173619	Not Sig
ARID4A	-0.266075	0.173712	Not Sig
YWHAQ	-0.245089	0.178419	Not Sig
COX7B	-0.233319	0.183277	Not Sig
RPS14	0.11882	0.188107	Not Sig
CTNNB1	0.242399	0.189066	Not Sig
S100A10	-0.187934	0.201958	Not Sig
RGCC	0.246812	0.20494	Not Sig
TSC22D2	-0.228682	0.223665	Not Sig
RNF130	-0.273553	0.22457	Not Sig
CDC42EP3	-0.221864	0.251645	Not Sig
PDE4D	0.197431	0.264505	Not Sig
UBE2D2	-0.197824	0.274742	Not Sig
LAP3	-0.287826	0.281019	Not Sig
ENTPD1	0.305834	0.294574	Not Sig
BAZ1A	-0.257571	0.327437	Not Sig
FNIP1	0.235858	0.347084	Not Sig
FOS	-0.139189	0.352037	Not Sig
TMSB10	0.115678	0.354181	Not Sig
RHOC	-0.267252	0.415219	Not Sig
YTHDC1	-0.273376	0.422129	Not Sig
ZNFX1	-0.22644	0.451251	Not Sig
TNFRSF1A	0.220047	0.474732	Not Sig
SH3BGRL3	0.205811	0.494016	Not Sig
SAT1	-0.0558157	0.500064	Not Sig
C14orf2	-0.209986	0.500814	Not Sig
IFI30	-0.255041	0.503483	Not Sig
METRNL	0.208108	0.585936	Not Sig
CTD-3252C9.4	0.287699	0.640397	Not Sig
KTN1	-0.217372	0.677096	Not Sig
LMNA	0.22594	0.687472	Not Sig
CTDSP1	0.224127	0.711124	Not Sig
COMMD6	-0.203473	0.752477	Not Sig
GNAS	-0.244181	0.76872	Not Sig
FCAR	0.297094	0.904948	Not Sig
RP11-386I14.4	-0.271021	0.90655	Not Sig
IER3	0.177041	0.916663	Not Sig
TMEM230	0.0874792	1	Not Sig
BACH1	-0.227283	1	Not Sig
GTF3A	-0.245981	1	Not Sig
CREM	0.225508	1	Not Sig
PSME1	-0.231234	1	Not Sig
MAFF	-0.232382	1	Not Sig
ZFP36L1	-0.226533	1	Not Sig
UBE2D3	-0.156011	1	Not Sig
PTMA	-0.0592236	1	Not Sig
WIPF2	0.252348	1	Not Sig
XRN1	-0.183066	1	Not Sig
PLSCR1	-0.258273	1	Not Sig
SNHG8	-0.219495	1	Not Sig
RP11-1391J7.1	0.180292	1	Not Sig
GNG5	-0.19836	1	Not Sig
EIF3E	-0.195932	1	Not Sig
RNASE6	-0.224642	1	Not Sig
GGNBP2	-0.2338	1	Not Sig
SERPINB9	0.186979	1	Not Sig
NDUFB4	-0.227832	1	Not Sig
ZNF467	-0.175362	1	Not Sig
CSTA	-0.142868	1	Not Sig
IGBP1	-0.231743	1	Not Sig
RPL18A	-0.0818578	1	Not Sig
C5AR1	0.252275	1	Not Sig
DCP2	-0.23926	1	Not Sig
PCNP	-0.223074	1	Not Sig
NPM1	-0.178003	1	Not Sig
RB1CC1	-0.252437	1	Not Sig
UBE2J1	-0.236261	1	Not Sig
CHD9	-0.235475	1	Not Sig
SERPINB2	0.402723	1	Not Sig
ACADVL	0.155036	1	Not Sig
CCT8	-0.201424	1	Not Sig
CCNI	-0.184556	1	Not Sig
C19orf60	0.198122	1	Not Sig
SUZ12	-0.178345	1	Not Sig
PTP4A2	-0.190002	1	Not Sig
CCDC88A	-0.235303	1	Not Sig
RPL10	-0.0745776	1	Not Sig
SPINT2	-0.212004	1	Not Sig
FXR1	-0.222978	1	Not Sig
RPS4Y1	0.132755	1	Not Sig
NDRG1	0.234956	1	Not Sig
TMSB4X	-0.0799432	1	Not Sig
RPL23	-0.10734	1	Not Sig
CHD1	-0.20021	1	Not Sig
TMA7	-0.162126	1	Not Sig
NR4A3	0.235743	1	Not Sig
NDUFAB1	0.145933	1	Not Sig
IRF7	-0.227112	1	Not Sig
ARHGEF40	0.280394	1	Not Sig
GAPDH	-0.0949316	1	Not Sig
ITM2B	-0.210398	1	Not Sig
SEC11A	-0.185185	1	Not Sig
RPL32	-0.076537	1	Not Sig
PPA1	-0.225152	1	Not Sig
CMTM3	-0.216834	1	Not Sig
FLOT1	-0.205517	1	Not Sig
SLC2A6	0.170303	1	Not Sig
BAG1	-0.152886	1	Not Sig
RPL22	-0.114541	1	Not Sig
TMEM14B	-0.103408	1	Not Sig
RPS25	-0.0954111	1	Not Sig
MALAT1	0.124617	1	Not Sig
METTL9	-0.168031	1	Not Sig
SLC31A2	0.217453	1	Not Sig
RNF138	-0.216119	1	Not Sig
CD44	0.18528	1	Not Sig
CXCR4	-0.165201	1	Not Sig
ZFP36L2	-0.27655	1	Not Sig
PLIN5	-0.197357	1	Not Sig
EHD1	0.230686	1	Not Sig
EIF4A2	-0.205914	1	Not Sig
MAP4K4	0.191901	1	Not Sig
MYO1G	0.219739	1	Not Sig
PNPLA8	-0.228021	1	Not Sig
GLTP	-0.235367	1	Not Sig
CDC40	-0.224651	1	Not Sig
RP5-1171I10.5	0.227922	1	Not Sig
THEMIS2	0.202107	1	Not Sig
RTN4	-0.206686	1	Not Sig
PSMA4	-0.211732	1	Not Sig
METTL15	-0.201893	1	Not Sig
BLOC1S1	0.226873	1	Not Sig
EGR2	-0.229607	1	Not Sig
GNA15	0.181352	1	Not Sig
EIF1B	-0.170124	1	Not Sig
JUN	-0.158205	1	Not Sig
TXNDC11	-0.137187	1	Not Sig
NPC2	-0.137771	1	Not Sig
THAP4	0.184102	1	Not Sig
TAX1BP1	-0.191773	1	Not Sig
FNDC3B	-0.219308	1	Not Sig
RPS20	-0.0993218	1	Not Sig
AGO2	0.173309	1	Not Sig
PCGF5	-0.169168	1	Not Sig
ZNF106	-0.198418	1	Not Sig
PTK2B	0.207589	1	Not Sig
ETFB	-0.227743	1	Not Sig
HIST1H1C	-0.115507	1	Not Sig
TPM3	-0.19612	1	Not Sig
HLA-F	0.1844	1	Not Sig
RAP1A	-0.203804	1	Not Sig
HSBP1	0.235658	1	Not Sig
CD83	-0.199121	1	Not Sig
LENG8	0.208322	1	Not Sig
IL1B	0.285576	1	Not Sig
QSOX1	0.163135	1	Not Sig
DGKZ	-0.204382	1	Not Sig
RGS10	0.169731	1	Not Sig
BTG1	0.155895	1	Not Sig
RHOA	-0.162528	1	Not Sig
ENG	0.142198	1	Not Sig
PNISR	0.195463	1	Not Sig
TCIRG1	0.209132	1	Not Sig
FOSL2	0.193129	1	Not Sig
TXNIP	-0.186393	1	Not Sig
EIF3H	-0.155833	1	Not Sig
CAPZA1	0.18875	1	Not Sig
ATG3	-0.198775	1	Not Sig
MRPL54	0.160468	1	Not Sig
BRWD1	-0.180352	1	Not Sig
TMF1	-0.205261	1	Not Sig
PPIB	0.203211	1	Not Sig
ZC3H11A	-0.196397	1	Not Sig
SERTAD2	-0.154604	1	Not Sig
RP11-138A9.1	0.184597	1	Not Sig
RTN3	-0.188145	1	Not Sig
SDHB	-0.154754	1	Not Sig
SUPT4H1	-0.196476	1	Not Sig
DUSP6	0.196717	1	Not Sig
ARPC3	-0.169727	1	Not Sig
RAD21	-0.140221	1	Not Sig
CCDC71L	0.21383	1	Not Sig
HSPA8	-0.17596	1	Not Sig
CACUL1	-0.21739	1	Not Sig
S100A8	0.189478	1	Not Sig
UBB	0.169513	1	Not Sig
BRD2	-0.198323	1	Not Sig
PSTPIP2	-0.182212	1	Not Sig
ZNF503	-0.178527	1	Not Sig
RBBP6	-0.165727	1	Not Sig
STAG2	-0.136862	1	Not Sig
FAM49A	0.194768	1	Not Sig
PIK3R5	0.0568765	1	Not Sig
SUSD6	0.158901	1	Not Sig
IL13RA1	-0.163864	1	Not Sig
ALAS1	-0.176954	1	Not Sig
SYF2	-0.176739	1	Not Sig
ZNF580	-0.151265	1	Not Sig
APPL1	-0.191271	1	Not Sig
TBC1D15	-0.199735	1	Not Sig
SEC61G	0.173576	1	Not Sig
FBXL5	-0.163418	1	Not Sig
FUS	0.112555	1	Not Sig
RAP1B	0.214285	1	Not Sig
CD300LB	0.195888	1	Not Sig
RPLP1	0.0570543	1	Not Sig
GRINA	-0.173391	1	Not Sig
RPS4X	-0.082646	1	Not Sig
SNW1	-0.170091	1	Not Sig
ID2	0.228384	1	Not Sig
TYROBP	0.116499	1	Not Sig
FCER1G	0.140316	1	Not Sig
RPL4	-0.125848	1	Not Sig
RPS10	0.138753	1	Not Sig
RPL12	-0.0712616	1	Not Sig
VAMP8	0.190584	1	Not Sig
MKRN1	-0.195082	1	Not Sig
HSP90AA1	-0.169183	1	Not Sig
HEXIM1	-0.183768	1	Not Sig
UBE2B	-0.187566	1	Not Sig
PPP2R5C	-0.179518	1	Not Sig
TPT1	-0.0680686	1	Not Sig
RUNX1	0.192784	1	Not Sig
CTSS	-0.130432	1	Not Sig
HLA-DRB5	0.199457	1	Not Sig
SPHK1	0.155391	1	Not Sig
KDM6B	0.204779	1	Not Sig
REL	0.172474	1	Not Sig
MT-ATP8	-0.212824	1	Not Sig
IFITM10	-0.175695	1	Not Sig
ZFAND2A	-0.153924	1	Not Sig
MRPL47	-0.0935537	1	Not Sig
UBE2D1	-0.192809	1	Not Sig
PRPF4B	-0.178547	1	Not Sig
TNFAIP2	-0.127725	1	Not Sig
MMADHC	-0.197926	1	Not Sig
ARL6IP5	-0.194894	1	Not Sig
RHBDD2	0.187662	1	Not Sig
FOXP1	0.153676	1	Not Sig
UBXN11	0.119507	1	Not Sig
NDUFC2	0.148944	1	Not Sig
CENPC	-0.124477	1	Not Sig
IDS	0.200386	1	Not Sig
MFSD14A	-0.173422	1	Not Sig
SNHG15	0.178631	1	Not Sig
SLA	0.201638	1	Not Sig
ATF4	0.142352	1	Not Sig
ALDH2	-0.179774	1	Not Sig
SNRPG	-0.18778	1	Not Sig
PA2G4	0.160882	1	Not Sig
CD99	-0.150795	1	Not Sig
MIS18BP1	-0.198933	1	Not Sig
ATP5E	-0.0824009	1	Not Sig
SEMA4D	0.179858	1	Not Sig
COX4I1	-0.090306	1	Not Sig
ATP11B	-0.169115	1	Not Sig
GABARAPL1	0.201727	1	Not Sig
FAM195B	0.195894	1	Not Sig
ATP5C1	-0.173458	1	Not Sig
NFKBIA	0.182413	1	Not Sig
GTF2A2	0.112646	1	Not Sig
ANXA1	0.259082	1	Not Sig
SCO2	-0.17555	1	Not Sig
CSDE1	-0.159348	1	Not Sig
UQCRB	-0.119538	1	Not Sig
NAP1L1	-0.141821	1	Not Sig
NRIP1	-0.159943	1	Not Sig
RWDD1	-0.167173	1	Not Sig
ATP6AP2	-0.163822	1	Not Sig
TPM4	0.196537	1	Not Sig
RNF103	-0.159838	1	Not Sig
EIF3A	-0.199155	1	Not Sig
MORF4L1	-0.107237	1	Not Sig
RSL24D1	-0.147657	1	Not Sig
UHRF1BP1L	-0.147714	1	Not Sig
PPP1R15A	-0.140858	1	Not Sig
CD37	-0.120053	1	Not Sig
BIRC2	-0.179741	1	Not Sig
CDS2	-0.130275	1	Not Sig
VPS29	0.0864513	1	Not Sig
LSM6	0.103849	1	Not Sig
WDFY2	0.194907	1	Not Sig
SHOC2	-0.171444	1	Not Sig
BCL2L11	-0.144949	1	Not Sig
SON	-0.170196	1	Not Sig
CHMP4B	-0.166188	1	Not Sig
ZEB2	0.186012	1	Not Sig
CALR	0.219952	1	Not Sig
RPS18	-0.0446151	1	Not Sig
PGAM1	-0.107172	1	Not Sig
CHD4	-0.193326	1	Not Sig
SMG1	-0.146489	1	Not Sig
RASGRP3	0.158733	1	Not Sig
RPS17	-0.0943448	1	Not Sig
IFITM2	-0.162641	1	Not Sig
DNAJB6	-0.182469	1	Not Sig
PTGER2	-0.166341	1	Not Sig
RPL7	-0.0610919	1	Not Sig
GGA1	0.198782	1	Not Sig
ARL4A	-0.188245	1	Not Sig
PPIA	-0.15397	1	Not Sig
P4HB	0.179718	1	Not Sig
WDR1	0.11419	1	Not Sig
PAIP2	-0.159043	1	Not Sig
TAF9	-0.163895	1	Not Sig
PITHD1	-0.186855	1	Not Sig
RPS15	-0.0515536	1	Not Sig
PSMA7	-0.176335	1	Not Sig
ATP6V1G1	-0.171771	1	Not Sig
RIN3	-0.165982	1	Not Sig
MAFB	-0.205801	1	Not Sig
RPS16	-0.0503822	1	Not Sig
HMGB2	-0.166038	1	Not Sig
PNRC2	-0.181116	1	Not Sig
WDR74	0.176263	1	Not Sig
PSAP	-0.124175	1	Not Sig
UQCR10	-0.0068759	1	Not Sig
NACA2	-0.158048	1	Not Sig
SF3B1	-0.180961	1	Not Sig
DERL2	0.128841	1	Not Sig
FYTTD1	-0.176202	1	Not Sig
TPP1	0.0888052	1	Not Sig
ITSN2	-0.190518	1	Not Sig
CLIP1	0.141399	1	Not Sig
RTF1	-0.168248	1	Not Sig
SKP1	-0.159123	1	Not Sig
MYL12B	-0.155129	1	Not Sig
CCL4L2	-0.372278	1	Not Sig
GMFG	0.115803	1	Not Sig
ZFAND6	-0.00429444	1	Not Sig
PDE4DIP	-0.18005	1	Not Sig
MRPS21	0.146734	1	Not Sig
MAP1LC3B	-0.177948	1	Not Sig
NCL	-0.0281124	1	Not Sig
AP1S2	-0.145	1	Not Sig
ZCRB1	-0.154141	1	Not Sig
TMEM183A	-0.173073	1	Not Sig
IL6R	0.139093	1	Not Sig
PHF10	0.176111	1	Not Sig
USP38	-0.1775	1	Not Sig
TUBB4B	0.136696	1	Not Sig
TRIM11	-0.144536	1	Not Sig
PTGES3	-0.153245	1	Not Sig
CALCOCO2	-0.152022	1	Not Sig
FDX1	-0.174889	1	Not Sig
ERH	-0.0480453	1	Not Sig
BCL7B	-0.081048	1	Not Sig
HIST2H2AC	-0.155461	1	Not Sig
FBXO7	-0.123855	1	Not Sig
PPIF	0.164044	1	Not Sig
GOLGA4	-0.166982	1	Not Sig
RPS24	-0.055705	1	Not Sig
KRT10	-0.153692	1	Not Sig
ERP44	-0.0873922	1	Not Sig
TTC19	0.148216	1	Not Sig
TCP1	-0.153958	1	Not Sig
ZC3H15	-0.167931	1	Not Sig
COG3	0.151266	1	Not Sig
TRA2B	-0.17361	1	Not Sig
STAU1	-0.152563	1	Not Sig
EEF1B2	-0.107655	1	Not Sig
ZFP91	-0.170096	1	Not Sig
ADIPOR1	-0.155856	1	Not Sig
MPP1	-0.159035	1	Not Sig
SEC61B	0.123195	1	Not Sig
MED30	-0.0406547	1	Not Sig
USP15	-0.168096	1	Not Sig
DDIT4	0.127303	1	Not Sig
SNF8	0.113091	1	Not Sig
TRABD	0.166047	1	Not Sig
IVNS1ABP	0.14643	1	Not Sig
FAM133B	0.145049	1	Not Sig
ARPC1A	-0.132995	1	Not Sig
CTDSP2	-0.159311	1	Not Sig
ATP5L	-0.10844	1	Not Sig
LRPAP1	0.127881	1	Not Sig
GPX4	-0.101116	1	Not Sig
ATP6V0E1	-0.0123363	1	Not Sig
RGS1	0.160098	1	Not Sig
LTA4H	-0.156234	1	Not Sig
SRSF5	-0.138894	1	Not Sig
TUFM	0.118321	1	Not Sig
CHCHD5	0.11747	1	Not Sig
PABPN1	0.12488	1	Not Sig
KLF3	-0.182322	1	Not Sig
UBR4	0.0663373	1	Not Sig
PSME2	-0.193397	1	Not Sig
EIF5	-0.150919	1	Not Sig
ACTR2	-0.139375	1	Not Sig
SF3B6	-0.148104	1	Not Sig
TMEM33	-0.1653	1	Not Sig
RBMS1	0.0258764	1	Not Sig
TIAL1	-0.156846	1	Not Sig
ULK1	-0.138767	1	Not Sig
CORO1C	0.111451	1	Not Sig
CAPN2	-0.121284	1	Not Sig
TBK1	-0.171823	1	Not Sig
CTSB	-0.00102714	1	Not Sig
EIF3L	-0.113081	1	Not Sig
H3F3B	0.0710667	1	Not Sig
SOCS3	0.176225	1	Not Sig
NDUFB1	-0.172867	1	Not Sig
SBDS	-0.131627	1	Not Sig
N4BP2L1	-0.129727	1	Not Sig
RAB5A	-0.164599	1	Not Sig
DDA1	-0.144677	1	Not Sig
SAMD8	-0.150402	1	Not Sig
PDIA3	-0.12864	1	Not Sig
MED28	-0.0499579	1	Not Sig
ARFGAP3	0.143272	1	Not Sig
GPBP1	-0.17077	1	Not Sig
BORCS7	-0.0184109	1	Not Sig
CD93	0.181357	1	Not Sig
EIF2AK2	-0.138794	1	Not Sig
KMT2E	-0.159835	1	Not Sig
DEK	-0.152996	1	Not Sig
ABRACL	0.155492	1	Not Sig
PICALM	-0.165972	1	Not Sig
GLRX	-0.133663	1	Not Sig
BZW1	0.150967	1	Not Sig
OST4	-0.143575	1	Not Sig
RBM5	0.131742	1	Not Sig
TXNL1	-0.138675	1	Not Sig
DRAP1	0.14896	1	Not Sig
FAM96B	0.0810909	1	Not Sig
COX8A	0.129804	1	Not Sig
XIST	-0.189973	1	Not Sig
EIF4B	-0.147688	1	Not Sig
THBD	-0.1266	1	Not Sig
RAB11A	-0.148644	1	Not Sig
STK4	0.146075	1	Not Sig
TMEM50A	-0.181029	1	Not Sig
ACAP2	-0.064735	1	Not Sig
GLIPR2	0.131496	1	Not Sig
RPS5	-0.0778237	1	Not Sig
CCDC59	-0.165168	1	Not Sig
WIPF1	-0.158567	1	Not Sig
CD84	0.162398	1	Not Sig
RBM8A	0.116082	1	Not Sig
B4GALT1	-0.166174	1	Not Sig
DDAH2	-0.156182	1	Not Sig
AURKAIP1	0.112563	1	Not Sig
RNASEK	0.10388	1	Not Sig
HADHB	-0.152993	1	Not Sig
CRBN	-0.0462995	1	Not Sig
USP3	-0.0734474	1	Not Sig
EPB41L3	0.164148	1	Not Sig
H2AFY	-0.0989981	1	Not Sig
TUBA1B	0.100914	1	Not Sig
NFAT5	-0.146392	1	Not Sig
EIF2S3	-0.127057	1	Not Sig
SGK1	-0.103395	1	Not Sig
SNRPB2	0.0170707	1	Not Sig
USMG5	-0.144501	1	Not Sig
EP300	-0.144127	1	Not Sig
CLEC2B	-0.146831	1	Not Sig
AKAP17A	-0.159723	1	Not Sig
SUMO3	-0.178394	1	Not Sig
RHOB	-0.148278	1	Not Sig
RUNX2	0.0312758	1	Not Sig
FTH1	0.145236	1	Not Sig
PPP1R10	-0.143532	1	Not Sig
PLBD1	-0.115414	1	Not Sig
RPL19	-0.0732756	1	Not Sig
TOM1	-0.0472705	1	Not Sig
GINM1	-0.149016	1	Not Sig
S100A6	-0.0274646	1	Not Sig
FCGR2A	-0.106359	1	Not Sig
RSF1	-0.102829	1	Not Sig
TRAF3IP3	0.120832	1	Not Sig
BEST1	-0.123145	1	Not Sig
RAB34	0.00649469	1	Not Sig
CDC42	-0.145763	1	Not Sig
PRPF38B	0.146254	1	Not Sig
TNFRSF1B	0.12427	1	Not Sig
UBAC2	0.149817	1	Not Sig
MEF2D	0.123446	1	Not Sig
SNHG9	-0.0715661	1	Not Sig
ADPGK	0.132739	1	Not Sig
PDE4B	0.159497	1	Not Sig
SOD1	0.102895	1	Not Sig
2019-09-07	-0.139266	1	Not Sig
GTF2B	-0.140701	1	Not Sig
RPL26	-0.0606398	1	Not Sig
TXNDC17	0.118142	1	Not Sig
VPS28	-0.0660852	1	Not Sig
CFLAR	0.138987	1	Not Sig
CD47	-0.0185028	1	Not Sig
EIF4E	-0.140369	1	Not Sig
DMXL1	-0.103185	1	Not Sig
MAPK6	-0.148999	1	Not Sig
ZNF706	-0.151842	1	Not Sig
MAGOH	-0.137649	1	Not Sig
LAMTOR5	0.092002	1	Not Sig
CDV3	-0.142622	1	Not Sig
VTI1A	0.108704	1	Not Sig
PHLDA2	-0.122277	1	Not Sig
DUSP1	0.0809008	1	Not Sig
PCBP1	-0.115564	1	Not Sig
TIMM9	-0.134691	1	Not Sig
UFM1	-0.0710312	1	Not Sig
PPP1CB	0.142295	1	Not Sig
NUDT4	0.140045	1	Not Sig
RAB8B	-0.141833	1	Not Sig
NCF2	-0.102861	1	Not Sig
DAZAP2	-0.118905	1	Not Sig
ZCCHC6	-0.138051	1	Not Sig
NFKB2	0.123968	1	Not Sig
JAK1	-0.136288	1	Not Sig
HSD17B11	-0.136336	1	Not Sig
EPN1	-0.118516	1	Not Sig
PSMB9	-0.143393	1	Not Sig
CARD19	0.071394	1	Not Sig
TMEM205	-0.121727	1	Not Sig
DDX21	0.152276	1	Not Sig
IFNGR1	0.139782	1	Not Sig
CHCHD2	-0.0996997	1	Not Sig
ACTG1	0.0974122	1	Not Sig
PARK7	-0.143499	1	Not Sig
ATXN8OS	-0.127939	1	Not Sig
RP11-160E2.6	0.134129	1	Not Sig
NMD3	-0.00726793	1	Not Sig
G0S2	-0.101662	1	Not Sig
LRRFIP2	-0.0968955	1	Not Sig
TCOF1	-0.18312	1	Not Sig
PSMF1	0.0756621	1	Not Sig
POLR2J	0.1537	1	Not Sig
AKIRIN1	-0.158122	1	Not Sig
ICOSLG	0.06946	1	Not Sig
COTL1	-0.117205	1	Not Sig
C6orf48	-0.133556	1	Not Sig
GNB2L1	-0.0637065	1	Not Sig
MYO9B	0.160237	1	Not Sig
ARRB2	0.11413	1	Not Sig
G3BP2	-0.110051	1	Not Sig
POLR2K	-0.0431292	1	Not Sig
PQBP1	-0.00425858	1	Not Sig
SLC25A37	0.152824	1	Not Sig
ANKRD11	0.148147	1	Not Sig
EHD4	0.155656	1	Not Sig
CDK11A	-0.136663	1	Not Sig
UBE2N	0.118467	1	Not Sig
SAMD4B	0.12776	1	Not Sig
ARIH1	-0.14896	1	Not Sig
LINC01272	-0.115957	1	Not Sig
RHEB	0.0715494	1	Not Sig
CTA-29F11.1	0.103119	1	Not Sig
TMEM167A	0.15138	1	Not Sig
DYNC1LI2	0.0283545	1	Not Sig
TSPO	0.131014	1	Not Sig
P2RX4	-0.134992	1	Not Sig
NUP214	-0.117487	1	Not Sig
NLRP3	0.0742155	1	Not Sig
HNRNPC	-0.126178	1	Not Sig
MED13	-0.131738	1	Not Sig
BRMS1	0.110877	1	Not Sig
SPAG9	-0.0649319	1	Not Sig
ENSA	-0.103042	1	Not Sig
ETF1	-0.127319	1	Not Sig
SCAF11	0.0151848	1	Not Sig
ITGAX	0.0896678	1	Not Sig
ICAM1	-0.134186	1	Not Sig
TMEM176B	-0.12551	1	Not Sig
ELF4	-0.112527	1	Not Sig
NR1H2	0.127449	1	Not Sig
EIF5A	0.1141	1	Not Sig
FABP5	0.218096	1	Not Sig
EIF2S2	-0.11864	1	Not Sig
COQ10B	-0.0711077	1	Not Sig
LSM3	0.0604631	1	Not Sig
PRRC2C	-0.130658	1	Not Sig
PLK3	0.137075	1	Not Sig
R3HDM4	-0.103007	1	Not Sig
PTBP1	-0.018149	1	Not Sig
SLC35B1	0.0646905	1	Not Sig
DEGS1	0.100745	1	Not Sig
FBP1	0.116489	1	Not Sig
NBN	-0.134251	1	Not Sig
MTHFR	-0.0021204	1	Not Sig
TCF25	0.157161	1	Not Sig
ZNF644	-0.133653	1	Not Sig
KCTD20	0.0613276	1	Not Sig
TERF2IP	-0.0951649	1	Not Sig
IFI27L2	0.116443	1	Not Sig
RPS12	-0.05467	1	Not Sig
MAPRE1	0.0926718	1	Not Sig
NUTM2B-AS1	-0.0534233	1	Not Sig
HBP1	-0.0957023	1	Not Sig
DCP1A	-0.131362	1	Not Sig
SMAP2	-0.12016	1	Not Sig
HNRNPM	0.0921467	1	Not Sig
NOP10	0.153164	1	Not Sig
ZYX	-0.121346	1	Not Sig
GYPC	-0.149988	1	Not Sig
NFE2L2	-0.12183	1	Not Sig
ARPC4	0.136916	1	Not Sig
ZNHIT1	-0.109619	1	Not Sig
RAB14	-0.14338	1	Not Sig
LCOR	0.142424	1	Not Sig
CAPG	-0.125202	1	Not Sig
CNOT1	-0.127347	1	Not Sig
RPS27A	0.0472502	1	Not Sig
NR4A2	0.116852	1	Not Sig
UBXN6	-0.0973788	1	Not Sig
DPH3	-0.114411	1	Not Sig
GNA12	0.0267375	1	Not Sig
CTSC	-0.117483	1	Not Sig
LGALS2	0.136296	1	Not Sig
PREX1	-0.136168	1	Not Sig
ATP5J	-0.106104	1	Not Sig
KLF10	-0.129996	1	Not Sig
SPNS1	-0.126085	1	Not Sig
DNAJC2	0.0898701	1	Not Sig
OSER1	0.0788284	1	Not Sig
SIVA1	0.0312341	1	Not Sig
PTTG1IP	-0.108695	1	Not Sig
CCNK	-0.121388	1	Not Sig
CTSH	-0.123228	1	Not Sig
MGST1	-0.113214	1	Not Sig
EIF4H	-0.112687	1	Not Sig
CSK	-0.124974	1	Not Sig
ARL6IP1	-0.127957	1	Not Sig
PECAM1	-0.153001	1	Not Sig
VDAC2	-0.144244	1	Not Sig
PYURF	-0.107142	1	Not Sig
NCKAP1L	0.127433	1	Not Sig
CCAR1	-0.0934595	1	Not Sig
PTPN2	0.0548979	1	Not Sig
BTF3L4	-0.0199191	1	Not Sig
SEMA6B	0.103094	1	Not Sig
CLK1	-0.151398	1	Not Sig
CCDC186	-0.111088	1	Not Sig
SWAP70	-0.137618	1	Not Sig
ZMIZ1	0.127812	1	Not Sig
CNIH4	-0.107731	1	Not Sig
GNA13	0.114332	1	Not Sig
NUCB1	0.0738611	1	Not Sig
EDF1	0.0977993	1	Not Sig
TOP1	0.129185	1	Not Sig
N4BP2L2	0.162802	1	Not Sig
ARL6IP4	0.110633	1	Not Sig
SRSF7	0.1341	1	Not Sig
STAT3	0.18461	1	Not Sig
CTB-61M7.2	0.142299	1	Not Sig
SUPT6H	0.0705896	1	Not Sig
HP1BP3	-0.121841	1	Not Sig
UBC	-0.0319828	1	Not Sig
CARD16	-0.0550315	1	Not Sig
PTRHD1	0.113968	1	Not Sig
VIMP	0.0884337	1	Not Sig
H2AFZ	-0.062297	1	Not Sig
PLD3	-0.103269	1	Not Sig
SMIM3	-0.123225	1	Not Sig
FAM91A1	0.115418	1	Not Sig
DNAJB1	-0.0918142	1	Not Sig
EPS15	0.0427021	1	Not Sig
HNRNPF	-0.12023	1	Not Sig
TRIM38	-0.0975418	1	Not Sig
ENY2	-0.132651	1	Not Sig
PRKACA	0.090625	1	Not Sig
NDUFA11	0.0632621	1	Not Sig
MAF1	-0.138546	1	Not Sig
GPR35	-0.11773	1	Not Sig
ZNF800	-0.0938635	1	Not Sig
UBR5	-0.0950556	1	Not Sig
TAB2	0.0542143	1	Not Sig
LMBRD1	0.133914	1	Not Sig
MPC1	-0.0406443	1	Not Sig
SNRPB	0.0888424	1	Not Sig
PARVB	0.0826265	1	Not Sig
EMP3	0.0198675	1	Not Sig
FOXO3	0.108515	1	Not Sig
CASP1	0.114143	1	Not Sig
ATP5I	-0.0500956	1	Not Sig
AKAP9	-0.148989	1	Not Sig
ATP2A2	-0.0950041	1	Not Sig
BAX	0.015701	1	Not Sig
GPATCH2L	0.115045	1	Not Sig
ARID1A	-0.0706202	1	Not Sig
ARHGDIA	0.104606	1	Not Sig
ZNF267	-0.148957	1	Not Sig
HELZ	0.128487	1	Not Sig
CYLD	-0.118017	1	Not Sig
PTPN7	0.127798	1	Not Sig
SMC3	-0.117803	1	Not Sig
TAPBP	-0.10886	1	Not Sig
PPP6C	-0.0798565	1	Not Sig
QPCT	-0.136608	1	Not Sig
NEMF	0.110284	1	Not Sig
TSPAN14	0.0127092	1	Not Sig
TBL1XR1	0.0089493	1	Not Sig
BUD31	-0.118699	1	Not Sig
ZNF593	0.103388	1	Not Sig
PSMC5	0.107892	1	Not Sig
FAM49B	0.123655	1	Not Sig
EMC7	-0.125312	1	Not Sig
KDELR1	-0.115592	1	Not Sig
ITGAE	-0.121934	1	Not Sig
EIF3G	-0.0877298	1	Not Sig
DAZAP1	-0.0901579	1	Not Sig
DPP7	-0.00639235	1	Not Sig
VAPA	0.11822	1	Not Sig
PFDN1	0.0701044	1	Not Sig
H1F0	-0.0900589	1	Not Sig
SNRPC	-0.0310741	1	Not Sig
SNRPD3	0.0453267	1	Not Sig
ABHD2	0.0402694	1	Not Sig
SRSF11	0.103852	1	Not Sig
KIF5B	-0.132914	1	Not Sig
IFNAR2	-0.110302	1	Not Sig
MTRNR2L8	-0.0962432	1	Not Sig
RALY	-0.113754	1	Not Sig
ANP32B	-0.1173	1	Not Sig
OAZ2	0.0521285	1	Not Sig
CHD2	-0.0917432	1	Not Sig
MIF	-0.123631	1	Not Sig
UBL5	0.133236	1	Not Sig
ATP5B	-0.0950783	1	Not Sig
PHF3	-0.0998646	1	Not Sig
LEPROT	-0.069785	1	Not Sig
NELFE	-0.0256691	1	Not Sig
SPCS2	0.0104133	1	Not Sig
CPEB4	0.157524	1	Not Sig
MBOAT7	-0.111372	1	Not Sig
WBSCR22	0.0420037	1	Not Sig
MFSD10	0.0985657	1	Not Sig
DDX3Y	0.120113	1	Not Sig
XBP1	-0.111067	1	Not Sig
SLC44A1	0.115304	1	Not Sig
RAB7A	-0.105056	1	Not Sig
ANKRD12	-0.0606402	1	Not Sig
IK	-0.131281	1	Not Sig
ADRM1	0.0919114	1	Not Sig
SLC7A7	-0.118981	1	Not Sig
CRTAP	-0.125685	1	Not Sig
2019-09-02	-0.125165	1	Not Sig
UBA52	0.0432136	1	Not Sig
MTRNR2L10	0.0987094	1	Not Sig
NSA2	-0.128468	1	Not Sig
RFC1	-0.135538	1	Not Sig
THUMPD3-AS1	0.0960327	1	Not Sig
WAPL	-0.113754	1	Not Sig
CAPZB	0.0467654	1	Not Sig
C11orf58	0.0930474	1	Not Sig
ILF2	0.00552518	1	Not Sig
KLHL24	-0.10303	1	Not Sig
PPP4R2	-0.132212	1	Not Sig
MARCKS	0.0369645	1	Not Sig
HMGB1	0.0789412	1	Not Sig
GAS7	-0.111059	1	Not Sig
PSMB7	0.0991861	1	Not Sig
RNPS1	-0.0232577	1	Not Sig
CMTM6	0.0870641	1	Not Sig
RNF114	-0.110504	1	Not Sig
RAB8A	-0.0947561	1	Not Sig
GABPB1	-0.118848	1	Not Sig
EPB41L4A-AS1	-0.121102	1	Not Sig
DNAJB11	0.10835	1	Not Sig
GATAD2B	-0.0939773	1	Not Sig
COX7A2	0.11389	1	Not Sig
UBE2G1	-0.0975439	1	Not Sig
CALM2	-0.152173	1	Not Sig
TMEM147	0.0901877	1	Not Sig
TPI1	0.106427	1	Not Sig
SETD5	-0.0855671	1	Not Sig
MPC2	-0.105777	1	Not Sig
PLEKHM2	0.120733	1	Not Sig
SMCHD1	-0.140373	1	Not Sig
MPEG1	0.0421379	1	Not Sig
MBNL1	-0.0829343	1	Not Sig
COX5A	-0.116964	1	Not Sig
SAP30BP	-0.0424116	1	Not Sig
HCLS1	0.1009	1	Not Sig
BLVRB	0.0366727	1	Not Sig
VMP1	0.133204	1	Not Sig
SYNGR2	-0.118706	1	Not Sig
ARHGAP30	0.00355087	1	Not Sig
GGA2	0.0998359	1	Not Sig
PRELID3B	-0.0699031	1	Not Sig
TNFAIP3	-0.148035	1	Not Sig
FAR1	0.0139853	1	Not Sig
DRAM1	-0.117436	1	Not Sig
TGIF1	0.125864	1	Not Sig
PHACTR1	0.132582	1	Not Sig
ANXA5	0.0650173	1	Not Sig
SNX18	-0.0602847	1	Not Sig
HLA-DRA	0.11086	1	Not Sig
PAPOLA	-0.108848	1	Not Sig
GDI2	-0.0966049	1	Not Sig
WAC	-0.134027	1	Not Sig
RNF11	-0.0977912	1	Not Sig
TUBA1A	0.127032	1	Not Sig
SEC14L1	-0.113232	1	Not Sig
SPCS3	0.0662904	1	Not Sig
CNN2	-0.121221	1	Not Sig
MTPN	-0.110216	1	Not Sig
SRI	-0.0920973	1	Not Sig
TIMP2	-0.0859876	1	Not Sig
HLA-DPA1	-0.0847999	1	Not Sig
AAK1	-0.132913	1	Not Sig
SAT2	-0.0155811	1	Not Sig
C16orf72	0.128565	1	Not Sig
EAPP	-0.110894	1	Not Sig
CHRAC1	-0.0978628	1	Not Sig
TMEM70	-0.111104	1	Not Sig
TIMM17A	-0.0475633	1	Not Sig
SRSF2	0.121464	1	Not Sig
CD53	-0.0972709	1	Not Sig
PSMD8	0.0571711	1	Not Sig
BNIP2	-0.111687	1	Not Sig
LILRB2	0.113458	1	Not Sig
RNF181	-0.137025	1	Not Sig
NDUFB9	0.0308321	1	Not Sig
DNAJC3	-0.0565649	1	Not Sig
2019-03-07	-0.0886681	1	Not Sig
EMC6	-0.0175019	1	Not Sig
TIPIN	-0.0956864	1	Not Sig
MYO1F	0.117789	1	Not Sig
EIF3D	-0.104422	1	Not Sig
SREK1	0.0853955	1	Not Sig
SAR1A	-0.002337	1	Not Sig
HLA-G	0.069862	1	Not Sig
PRPF40A	-0.132503	1	Not Sig
DNAJA2	-0.098077	1	Not Sig
LRRFIP1	0.093222	1	Not Sig
SNU13	0.0977297	1	Not Sig
FCN1	-0.0382077	1	Not Sig
SLC25A6	-0.0789866	1	Not Sig
LYN	-0.113272	1	Not Sig
ATG2A	0.0476633	1	Not Sig
LBR	-0.116041	1	Not Sig
NANS	-0.115974	1	Not Sig
ISCU	-0.12552	1	Not Sig
NEDD8	0.0956162	1	Not Sig
ARHGEF2	0.104866	1	Not Sig
CTSA	0.157463	1	Not Sig
HSPA9	0.0605764	1	Not Sig
TRMT112	-0.0198513	1	Not Sig
CCL4	0.199271	1	Not Sig
ANXA11	-0.0873837	1	Not Sig
ELF2	0.1109	1	Not Sig
RBM23	0.0642763	1	Not Sig
RAB5C	-0.0631934	1	Not Sig
ANKRD10	-0.0945943	1	Not Sig
RPS9	0.0663201	1	Not Sig
PSMC3	-0.121849	1	Not Sig
CMC2	-0.0891605	1	Not Sig
SBNO1	-0.0994533	1	Not Sig
ELOF1	0.089935	1	Not Sig
PGD	-0.1233	1	Not Sig
CWC15	-0.119986	1	Not Sig
UQCRH	-0.0872975	1	Not Sig
SLTM	-0.116947	1	Not Sig
RBMX	-0.103062	1	Not Sig
SEC63	-0.0811031	1	Not Sig
PHF20L1	-0.103004	1	Not Sig
TSG101	-0.0998773	1	Not Sig
TBC1D23	-0.128063	1	Not Sig
NFKBID	0.10138	1	Not Sig
NXF1	-0.0957993	1	Not Sig
SSR4	0.0734822	1	Not Sig
CD14	0.119688	1	Not Sig
CD63	0.0853414	1	Not Sig
NUCKS1	-0.0118142	1	Not Sig
PCF11	-0.00371727	1	Not Sig
RASGRP2	0.125797	1	Not Sig
CDK12	-0.10025	1	Not Sig
LINC-PINT	0.108398	1	Not Sig
C4orf3	0.00910489	1	Not Sig
DCUN1D1	-0.104594	1	Not Sig
MYADM	0.125279	1	Not Sig
APP	0.0970112	1	Not Sig
RABAC1	0.092706	1	Not Sig
NUP50	-0.109577	1	Not Sig
GID8	-0.10342	1	Not Sig
FXYD5	0.0734463	1	Not Sig
NR4A1	0.0809985	1	Not Sig
TANK	-0.0842147	1	Not Sig
BIRC6	-0.0784409	1	Not Sig
SYNCRIP	0.0572929	1	Not Sig
ATXN1	0.0996016	1	Not Sig
KAT6A	-0.112462	1	Not Sig
TWISTNB	-0.108216	1	Not Sig
PRKD3	-0.032464	1	Not Sig
RPS23	-0.0478664	1	Not Sig
DMXL2	0.110034	1	Not Sig
TMED10	-0.0356466	1	Not Sig
WASF2	-0.0887363	1	Not Sig
NCOA3	0.00685028	1	Not Sig
MRPL14	-0.0644788	1	Not Sig
MMP24-AS1	-0.116641	1	Not Sig
ANKRD28	0.09199	1	Not Sig
TCEA1	-0.117272	1	Not Sig
CD48	-0.079314	1	Not Sig
HOOK3	-0.0345721	1	Not Sig
FTL	-0.0570735	1	Not Sig
IRAK2	0.0726055	1	Not Sig
SRSF6	0.0942052	1	Not Sig
EMC3	-0.129675	1	Not Sig
NUFIP2	-0.118312	1	Not Sig
CBX6	-0.115784	1	Not Sig
SURF4	-0.0177722	1	Not Sig
GSTP1	-0.0572714	1	Not Sig
STX12	-0.0936462	1	Not Sig
LEPROTL1	0.0897952	1	Not Sig
EIF4A1	0.072138	1	Not Sig
HMGA1	-0.0876111	1	Not Sig
VCAN	0.0913917	1	Not Sig
B3GNT5	0.0662295	1	Not Sig
PTPN1	-0.109054	1	Not Sig
GUSB	0.0809276	1	Not Sig
ESD	-0.0865956	1	Not Sig
EPC1	0.104553	1	Not Sig
RNASET2	0.0852535	1	Not Sig
SFT2D1	-0.110382	1	Not Sig
CELF2	0.114337	1	Not Sig
STRAP	-0.108105	1	Not Sig
SDF2L1	0.0651882	1	Not Sig
ACP1	-0.0425071	1	Not Sig
EIF4E2	0.0773823	1	Not Sig
NDUFS6	0.031296	1	Not Sig
ERGIC1	-0.00510123	1	Not Sig
ACSL4	0.0990707	1	Not Sig
PSME4	-0.0558484	1	Not Sig
RPS19BP1	-0.0404379	1	Not Sig
UQCR11	0.0711469	1	Not Sig
RPL27A	-0.0444703	1	Not Sig
APLP2	-0.0824433	1	Not Sig
CHMP2B	-0.103653	1	Not Sig
C1orf52	-0.112096	1	Not Sig
CSGALNACT2	-0.0903504	1	Not Sig
ZNF90	-0.0698335	1	Not Sig
KDM5A	-0.0886359	1	Not Sig
FNBP1	-0.101127	1	Not Sig
ANP32A	-0.0751716	1	Not Sig
BIN3	-0.016126	1	Not Sig
COL4A3BP	-0.0615821	1	Not Sig
MTMR6	-0.111586	1	Not Sig
BCL3	-0.0650079	1	Not Sig
NIPBL	-0.107099	1	Not Sig
AZIN1	-0.0930219	1	Not Sig
TOB1	-0.0818849	1	Not Sig
RHOQ	-0.122539	1	Not Sig
MIDN	0.0602154	1	Not Sig
IRF8	-0.115919	1	Not Sig
ATP5O	-0.00102779	1	Not Sig
RLF	-0.117377	1	Not Sig
CD151	-0.090471	1	Not Sig
ELMSAN1	-0.105801	1	Not Sig
NOL7	0.0709675	1	Not Sig
LINC01481	-0.105323	1	Not Sig
HMGN2	-0.0930066	1	Not Sig
IFRD1	-0.106919	1	Not Sig
UBE2L3	-0.0191005	1	Not Sig
MED4	0.00268798	1	Not Sig
LIMS1	-0.0752751	1	Not Sig
RBM7	-0.0914886	1	Not Sig
CRTC3	-0.0012736	1	Not Sig
TMED4	0.0272805	1	Not Sig
SUMO1	-0.0714103	1	Not Sig
UBXN4	-0.0756158	1	Not Sig
SLC16A6	0.067964	1	Not Sig
CLTC	-0.103812	1	Not Sig
HNRNPA0	-0.0529769	1	Not Sig
NFATC2IP	-0.106622	1	Not Sig
ATP6V1B2	-0.108058	1	Not Sig
THOC2	-0.0596794	1	Not Sig
SRA1	-0.0563446	1	Not Sig
CIR1	-0.107866	1	Not Sig
ST3GAL1	0.0891741	1	Not Sig
SNX6	-0.0841449	1	Not Sig
CHMP4A	0.0410695	1	Not Sig
RIT1	-0.10635	1	Not Sig
NR3C1	0.0591249	1	Not Sig
PTPRE	0.0927712	1	Not Sig
SQRDL	-0.0915287	1	Not Sig
CCNDBP1	-0.11028	1	Not Sig
ATP5J2	0.0747095	1	Not Sig
PHC2	0.0713239	1	Not Sig
PNN	-0.128063	1	Not Sig
AP2M1	-0.0667429	1	Not Sig
RDX	-0.0648017	1	Not Sig
PFDN2	-0.0888105	1	Not Sig
BIRC3	-0.0999837	1	Not Sig
TPP2	-0.0948511	1	Not Sig
ARF4	-0.0281478	1	Not Sig
BEX4	-0.0768254	1	Not Sig
EEF2	-0.0779671	1	Not Sig
RP11-372K14.2	-0.0955977	1	Not Sig
SRSF10	-0.106926	1	Not Sig
SH3BP2	-0.0849556	1	Not Sig
SLC25A5	-0.0883863	1	Not Sig
ZBTB43	-0.101008	1	Not Sig
EZR	-0.0964085	1	Not Sig
GRB2	-0.0869837	1	Not Sig
ZFP36	-0.0743506	1	Not Sig
HLA-DQB1	0.112466	1	Not Sig
CDC42SE2	-0.0991205	1	Not Sig
2019-03-06	-0.067924	1	Not Sig
SYPL1	-0.0523385	1	Not Sig
BCAP31	-0.0324088	1	Not Sig
GSTO1	0.0825228	1	Not Sig
SNRPD1	0.0448733	1	Not Sig
ST13	-0.0852525	1	Not Sig
KPNB1	-0.0476913	1	Not Sig
GADD45GIP1	-0.0188519	1	Not Sig
ATP1B3	0.107175	1	Not Sig
RFX2	0.0852277	1	Not Sig
PCM1	-0.0723746	1	Not Sig
RBM47	0.0930168	1	Not Sig
KCNK6	-0.0274777	1	Not Sig
TXN	-0.0698953	1	Not Sig
ETS2	-0.0707468	1	Not Sig
VOPP1	-0.126837	1	Not Sig
NDUFA13	-0.0616683	1	Not Sig
FGFR1OP2	-0.0907188	1	Not Sig
RNF7	-0.089087	1	Not Sig
C10orf54	-0.0680621	1	Not Sig
BCL2L13	-0.0114062	1	Not Sig
ARPC2	-0.0140367	1	Not Sig
LSM10	0.0581446	1	Not Sig
RPPH1	-0.139823	1	Not Sig
AP3S1	-0.0930369	1	Not Sig
SF3B5	-0.00121	1	Not Sig
PQLC1	0.0713131	1	Not Sig
CHMP1B	0.101165	1	Not Sig
LASP1	-0.0780206	1	Not Sig
UBAP1	0.0255888	1	Not Sig
PSMC1	0.0148166	1	Not Sig
PSMG2	-0.0913337	1	Not Sig
LSM7	0.0465904	1	Not Sig
PSMB1	-0.0553304	1	Not Sig
AKAP13	0.0973864	1	Not Sig
NDUFV2	-0.0600106	1	Not Sig
MZT2B	0.0825098	1	Not Sig
EIF3K	0.0765311	1	Not Sig
GNB1	0.0728499	1	Not Sig
RPL11	-0.0182875	1	Not Sig
SSR2	-0.0895656	1	Not Sig
PKM	0.113908	1	Not Sig
TUBB	-0.0871375	1	Not Sig
SARAF	-0.0988253	1	Not Sig
RBM33	-0.00267604	1	Not Sig
ADAM8	0.0963159	1	Not Sig
C1orf56	-0.152943	1	Not Sig
SNX3	-0.0728035	1	Not Sig
RELA	-0.0726836	1	Not Sig
FIS1	-0.021283	1	Not Sig
MFF	-0.100435	1	Not Sig
RSRC2	-0.0663289	1	Not Sig
DNAJC8	-0.0885646	1	Not Sig
HNRNPK	-0.0119015	1	Not Sig
PARL	-0.0362705	1	Not Sig
ZFAS1	-0.0633426	1	Not Sig
OSTC	-0.0400501	1	Not Sig
KRTCAP2	-0.106716	1	Not Sig
SH3BGRL	-0.0677258	1	Not Sig
OTUB1	0.0441693	1	Not Sig
PSMB8	-0.0603619	1	Not Sig
WAS	-0.0544572	1	Not Sig
PFN1	0.0494724	1	Not Sig
HNRNPU	-0.02909	1	Not Sig
RPL23A	-0.0501154	1	Not Sig
EMC10	-0.0548055	1	Not Sig
HNRNPH3	-0.0172803	1	Not Sig
ORAI2	-0.121439	1	Not Sig
EIF2A	-0.0835719	1	Not Sig
C1orf162	-0.0409143	1	Not Sig
COPA	0.0968831	1	Not Sig
SPCS1	-0.0887951	1	Not Sig
CSF2RA	0.110287	1	Not Sig
CUX1	-0.102293	1	Not Sig
NDUFS7	0.0242589	1	Not Sig
PPM1B	0.00163102	1	Not Sig
NCOA4	-0.00532823	1	Not Sig
CDC5L	-0.0617251	1	Not Sig
ITGB1	0.0962424	1	Not Sig
PDLIM7	-0.0447732	1	Not Sig
UBE2A	0.0567184	1	Not Sig
GOLT1B	0.0308795	1	Not Sig
AGTRAP	0.092001	1	Not Sig
UQCRC2	-0.0874928	1	Not Sig
HMGB3	0.0445918	1	Not Sig
CANX	0.015169	1	Not Sig
GAB2	0.0641878	1	Not Sig
SURF1	0.0293904	1	Not Sig
HNRNPDL	-0.0828566	1	Not Sig
DHX29	-0.0931879	1	Not Sig
SLC25A36	-0.0750458	1	Not Sig
SETD2	-0.0932989	1	Not Sig
AIMP1	-0.0711516	1	Not Sig
HBEGF	0.0603582	1	Not Sig
CAMTA1	-0.0238161	1	Not Sig
RPL10A	-0.0446653	1	Not Sig
GTF3C6	0.0517419	1	Not Sig
AC013461.1	0.0719685	1	Not Sig
RBM25	0.0789131	1	Not Sig
UPP1	0.0552646	1	Not Sig
CHIC2	-0.0938854	1	Not Sig
SEC62	0.0273051	1	Not Sig
NFIL3	-0.0870074	1	Not Sig
PSMD7	-0.010845	1	Not Sig
PYM1	-0.114043	1	Not Sig
CCDC109B	-0.0277783	1	Not Sig
ITGA5	0.0831837	1	Not Sig
SKIL	0.0967355	1	Not Sig
UBXN7	-0.0764292	1	Not Sig
SNRPA1	-0.000409695	1	Not Sig
PRKCSH	0.0968814	1	Not Sig
ZDHHC20	-0.0863142	1	Not Sig
APH1A	-0.0650993	1	Not Sig
C6orf62	-0.0919025	1	Not Sig
PLEKHB2	0.0847016	1	Not Sig
GOLGB1	-0.0905852	1	Not Sig
SNRPF	0.0364429	1	Not Sig
LRG1	-0.0399967	1	Not Sig
EIF6	0.0381256	1	Not Sig
IDH3G	0.0972531	1	Not Sig
SERTAD1	0.0376816	1	Not Sig
SZRD1	-0.0978317	1	Not Sig
RABGGTB	-0.0848114	1	Not Sig
PID1	0.0961259	1	Not Sig
WHSC1L1	-0.0703261	1	Not Sig
COQ7	0.0520429	1	Not Sig
C7orf73	0.024289	1	Not Sig
RPLP2	0.0348388	1	Not Sig
SSH2	-0.0846416	1	Not Sig
ACTN4	-0.0715211	1	Not Sig
MID1IP1	-0.0805143	1	Not Sig
QARS	0.0736364	1	Not Sig
COX7A2L	-0.0778017	1	Not Sig
FERMT3	-0.00994666	1	Not Sig
PET100	-0.094897	1	Not Sig
POLR2J3	-0.120148	1	Not Sig
CALM3	0.077011	1	Not Sig
MKLN1	0.102973	1	Not Sig
TRA2A	-0.108767	1	Not Sig
DYRK1A	0.0746327	1	Not Sig
XRN2	-0.0774693	1	Not Sig
SELT	-0.022812	1	Not Sig
TGFBR2	0.0950977	1	Not Sig
SH3KBP1	-0.0641534	1	Not Sig
CH17-373J23.1	0.0959256	1	Not Sig
RPSA	0.0860464	1	Not Sig
MGEA5	-0.101064	1	Not Sig
CD52	-0.0153605	1	Not Sig
CEP170	0.021218	1	Not Sig
AHR	0.0177585	1	Not Sig
TGOLN2	-0.0983539	1	Not Sig
NAA38	0.0595535	1	Not Sig
RBPJ	0.104825	1	Not Sig
LINC00493	-0.0503987	1	Not Sig
YTHDF3	-0.0852276	1	Not Sig
BLOC1S2	-0.0882688	1	Not Sig
COX19	0.00983605	1	Not Sig
C9orf142	-0.0871788	1	Not Sig
CTBS	-0.0934099	1	Not Sig
COMMD9	-0.0577287	1	Not Sig
OSM	0.133761	1	Not Sig
ARIH2	-0.0267281	1	Not Sig
TMEM170B	0.0256478	1	Not Sig
RAB32	-0.0816607	1	Not Sig
RAB4A	-0.0855656	1	Not Sig
THRAP3	-0.0579153	1	Not Sig
SNX2	-0.0554681	1	Not Sig
TMED5	0.0506399	1	Not Sig
VEZF1	-0.0701248	1	Not Sig
RYBP	-0.0973888	1	Not Sig
PCSK7	0.0799901	1	Not Sig
C8orf59	-0.0699586	1	Not Sig
IER5	-0.0550287	1	Not Sig
PDIA6	0.061081	1	Not Sig
CCNH	0.102146	1	Not Sig
APRT	0.0562629	1	Not Sig
LILRA5	0.104259	1	Not Sig
MRPL33	-0.0819112	1	Not Sig
CMPK1	0.0450382	1	Not Sig
PHF5A	-0.0497542	1	Not Sig
A1BG	-0.0924045	1	Not Sig
BRI3	0.0228491	1	Not Sig
SET	-0.104362	1	Not Sig
LUC7L3	0.0754014	1	Not Sig
NCOR1	-0.046605	1	Not Sig
TAOK3	-0.0561217	1	Not Sig
PER1	0.0819996	1	Not Sig
ATOX1	0.0123184	1	Not Sig
NFKBIZ	-0.103167	1	Not Sig
H3F3A	-0.0480768	1	Not Sig
OSTF1	-0.0780811	1	Not Sig
HNRNPH1	-0.0792882	1	Not Sig
ATP5G3	-0.00305026	1	Not Sig
ANAPC16	0.0934811	1	Not Sig
TPD52L2	0.054552	1	Not Sig
CFL1	0.0295394	1	Not Sig
TRIB1	0.041672	1	Not Sig
PSEN1	0.0938387	1	Not Sig
CPSF7	0.0408588	1	Not Sig
FZR1	-0.0355144	1	Not Sig
NFIC	-0.019546	1	Not Sig
MT-ND3	-0.0144136	1	Not Sig
USP34	-0.0694679	1	Not Sig
FBXO11	-0.0780153	1	Not Sig
DHRS7	-0.0591989	1	Not Sig
ANXA7	-0.0278022	1	Not Sig
OGFRL1	-0.0890517	1	Not Sig
AQP9	0.0767974	1	Not Sig
IQSEC1	0.0681465	1	Not Sig
USP7	-0.00656382	1	Not Sig
PIK3R1	-0.0871979	1	Not Sig
ADAM28	0.0796196	1	Not Sig
YWHAZ	-0.0594426	1	Not Sig
CYC1	-0.0586315	1	Not Sig
SERP1	-0.0495978	1	Not Sig
MAP2K3	0.0635112	1	Not Sig
MINOS1	0.0851077	1	Not Sig
C11orf31	-0.0413741	1	Not Sig
CREBRF	0.0131157	1	Not Sig
SP100	-0.0720651	1	Not Sig
HNRNPA1	-0.0365985	1	Not Sig
CYTH4	-0.0413897	1	Not Sig
RBM17	0.0434863	1	Not Sig
CALM1	0.0215395	1	Not Sig
CSTB	0.0192902	1	Not Sig
KRR1	-0.0582735	1	Not Sig
TNFAIP8	-0.115115	1	Not Sig
PTPRC	-0.0780053	1	Not Sig
MBD2	-0.090589	1	Not Sig
ELOVL5	-0.0350606	1	Not Sig
ATG12	-0.0752023	1	Not Sig
WDR26	-0.0889899	1	Not Sig
TOMM20	-0.0705905	1	Not Sig
PTEN	0.0671199	1	Not Sig
LSM14A	-0.0884412	1	Not Sig
KYNU	0.0477702	1	Not Sig
SNHG7	-0.00950965	1	Not Sig
XRCC6	0.00317691	1	Not Sig
SELK	-0.0420126	1	Not Sig
2019-09-15	-0.0712665	1	Not Sig
OXA1L	-0.0728739	1	Not Sig
PRKAG2	-0.0594896	1	Not Sig
TLE3	0.0969499	1	Not Sig
SLU7	-0.0824633	1	Not Sig
SRGN	0.0431912	1	Not Sig
MRFAP1	0.0458427	1	Not Sig
MAP3K2	-0.0807597	1	Not Sig
GSTK1	-0.079983	1	Not Sig
MAX	-0.00549644	1	Not Sig
NRBP1	0.0495225	1	Not Sig
YBX3	-0.0432001	1	Not Sig
ZDHHC7	-0.0765709	1	Not Sig
DOT1L	0.0734211	1	Not Sig
PSMC2	-0.0691867	1	Not Sig
ATP6V1H	0.0954318	1	Not Sig
EIF3F	-0.0726487	1	Not Sig
CDC42SE1	-0.0940083	1	Not Sig
OCIAD1	-0.0624835	1	Not Sig
VPS51	0.0440286	1	Not Sig
SERPINB1	-0.0842667	1	Not Sig
GBAS	-0.0686926	1	Not Sig
RBM39	-0.0498953	1	Not Sig
PLXNB2	-0.0765404	1	Not Sig
AGTPBP1	-0.0758504	1	Not Sig
CAPZA2	-0.0774846	1	Not Sig
CD1D	0.0280621	1	Not Sig
DCTN3	-0.0271741	1	Not Sig
SFPQ	0.0347707	1	Not Sig
C1D	-0.06409	1	Not Sig
KPNA4	-0.0343473	1	Not Sig
RPS19	0.0478592	1	Not Sig
BCLAF1	-0.0893119	1	Not Sig
AMD1	-0.0344023	1	Not Sig
PDLIM5	-0.0818809	1	Not Sig
BID	0.0542272	1	Not Sig
HIF1A	0.000782306	1	Not Sig
2019-09-06	0.00480421	1	Not Sig
CEBPZ	-0.0803594	1	Not Sig
AGFG1	-0.0557933	1	Not Sig
COX6A1	0.0485269	1	Not Sig
DNAJB14	0.0887669	1	Not Sig
LSM5	0.0445998	1	Not Sig
RAB18	-0.0847805	1	Not Sig
ROCK1	-0.0640303	1	Not Sig
DDX5	-0.021096	1	Not Sig
RSRP1	0.0390824	1	Not Sig
MOB1A	-0.06757	1	Not Sig
MRPL28	-0.0537528	1	Not Sig
STXBP2	-0.0282589	1	Not Sig
DNAJC4	-0.0920212	1	Not Sig
HNRNPUL1	-0.00959019	1	Not Sig
ADGRE5	0.0317289	1	Not Sig
BHLHE40	-0.0878178	1	Not Sig
COX6C	-0.0601631	1	Not Sig
GABARAPL2	-0.0956004	1	Not Sig
IRF9	0.0881114	1	Not Sig
LDHA	0.026031	1	Not Sig
MIEN1	0.0669982	1	Not Sig
ROMO1	-0.0245332	1	Not Sig
MFSD12	0.00883323	1	Not Sig
HACD4	-0.0788144	1	Not Sig
SIGIRR	0.0956907	1	Not Sig
KLF6	-0.0333196	1	Not Sig
FO538757.2	0.0226694	1	Not Sig
PLEKHO1	0.0867678	1	Not Sig
PTPN12	-0.0695346	1	Not Sig
RPS2	0.0469922	1	Not Sig
YME1L1	-0.0935634	1	Not Sig
AP001055.6	-0.00209365	1	Not Sig
CDC37	0.0564529	1	Not Sig
GRPEL1	-0.0671445	1	Not Sig
ARL8B	-0.0698257	1	Not Sig
MECP2	-0.050723	1	Not Sig
TFG	-0.0647172	1	Not Sig
RPS6KB2	-0.0737953	1	Not Sig
AKIRIN2	-0.0985208	1	Not Sig
RXRA	0.0304287	1	Not Sig
ATP6V0D1	0.0219535	1	Not Sig
TWF2	0.058892	1	Not Sig
ATF6B	-0.0429111	1	Not Sig
DNAJC15	-0.0535704	1	Not Sig
TAF1D	-0.103321	1	Not Sig
TOMM7	0.0574343	1	Not Sig
JMJD1C	-0.0672115	1	Not Sig
CYTIP	0.0770497	1	Not Sig
TOX4	-0.0176666	1	Not Sig
HIGD2A	-0.016585	1	Not Sig
HCK	0.057209	1	Not Sig
PTP4A1	-0.0387031	1	Not Sig
KDM2A	-0.0483754	1	Not Sig
CYBB	0.0752845	1	Not Sig
TMED2	-0.0434698	1	Not Sig
LGALS3	0.0415367	1	Not Sig
BAD	-0.0423809	1	Not Sig
HEXB	-0.0474641	1	Not Sig
CD68	-0.0734871	1	Not Sig
TMEM9B	0.0311363	1	Not Sig
PTAR1	-0.0727568	1	Not Sig
UQCRFS1	-0.0679558	1	Not Sig
CAMLG	-0.0540014	1	Not Sig
NCOR2	0.058345	1	Not Sig
OLA1	-0.0569516	1	Not Sig
SHFM1	-0.000250144	1	Not Sig
PPP1R12A	0.0802111	1	Not Sig
JTB	-0.0212626	1	Not Sig
CXXC5	-0.0556565	1	Not Sig
AP2S1	-0.0775916	1	Not Sig
DRAM2	-0.0635955	1	Not Sig
KCNAB2	0.0795702	1	Not Sig
SOX4	-0.0682777	1	Not Sig
PPP4R3A	0.00857265	1	Not Sig
HLA-DMA	0.0130598	1	Not Sig
KRAS	-0.0715337	1	Not Sig
PHF20	0.00962636	1	Not Sig
MET	-0.094998	1	Not Sig
REEP5	0.0488863	1	Not Sig
HGS	0.049673	1	Not Sig
SLC9A8	0.0140399	1	Not Sig
SMAD3	0.0423858	1	Not Sig
BSG	-0.0290916	1	Not Sig
RER1	0.0211832	1	Not Sig
ARPC5L	0.0241552	1	Not Sig
FGR	-0.0511175	1	Not Sig
MTDH	-0.0535769	1	Not Sig
PRDX6	-0.0507229	1	Not Sig
GRN	-0.0390448	1	Not Sig
GNAI2	-0.0580392	1	Not Sig
BIN1	-0.0357359	1	Not Sig
RNF24	0.0782362	1	Not Sig
IL10RB	-0.0866353	1	Not Sig
CPD	0.0943068	1	Not Sig
BMS1	-0.0793664	1	Not Sig
NDFIP1	-0.0563901	1	Not Sig
CBX5	0.0519779	1	Not Sig
FBL	-0.058423	1	Not Sig
RPL7A	0.0455675	1	Not Sig
FAM101B	0.0985258	1	Not Sig
WDR83OS	-0.00940906	1	Not Sig
TMEM59	-0.083711	1	Not Sig
SYN1	-0.0628372	1	Not Sig
SRSF9	-0.0703538	1	Not Sig
POLR2B	-0.0138666	1	Not Sig
DDIT3	-0.064564	1	Not Sig
WSB1	0.043282	1	Not Sig
RNMT	-0.044895	1	Not Sig
PRKAR1A	-0.0405121	1	Not Sig
PHF1	-0.0455316	1	Not Sig
RTFDC1	-0.0694027	1	Not Sig
HNRNPR	0.0151093	1	Not Sig
HNRNPA3	-0.0825966	1	Not Sig
CLIC1	0.0157163	1	Not Sig
ANXA2	0.0852007	1	Not Sig
TCEB1	-0.0193511	1	Not Sig
IER2	-0.0705462	1	Not Sig
PPP1R18	-0.0682796	1	Not Sig
RPL15	-0.0446442	1	Not Sig
ATP5A1	0.0667776	1	Not Sig
SPPL2A	-0.0650666	1	Not Sig
WTAP	-0.0228004	1	Not Sig
PTBP3	-0.0742288	1	Not Sig
AFTPH	-0.0738798	1	Not Sig
HSPA5	-0.0640942	1	Not Sig
C19orf38	-0.068751	1	Not Sig
SLC36A4	-0.084917	1	Not Sig
MYEOV2	0.0756232	1	Not Sig
RAB2A	-0.0509083	1	Not Sig
GPBP1L1	-0.0566012	1	Not Sig
CCDC85B	-0.0585106	1	Not Sig
ARID4B	-0.0705207	1	Not Sig
EIF4G2	0.0447868	1	Not Sig
CEP350	-0.0775597	1	Not Sig
CLN8	0.0395302	1	Not Sig
HLA-DMB	-0.0218411	1	Not Sig
CNOT2	-0.00277873	1	Not Sig
HECA	-0.0828021	1	Not Sig
YY1	0.068535	1	Not Sig
TMEM258	-0.0510628	1	Not Sig
PHB2	-0.0475993	1	Not Sig
TNIP1	0.0827396	1	Not Sig
NDUFB7	0.0708295	1	Not Sig
CFP	-0.0418088	1	Not Sig
MYDGF	0.0512041	1	Not Sig
ACOT9	0.00404397	1	Not Sig
GHITM	0.0375691	1	Not Sig
2019-09-09	0.0447908	1	Not Sig
DDX46	-0.0743679	1	Not Sig
NPEPPS	-0.0847497	1	Not Sig
LAMTOR1	0.0377696	1	Not Sig
SNRPE	-0.027893	1	Not Sig
CD82	0.0641517	1	Not Sig
HLA-A	0.00858805	1	Not Sig
CNOT8	-0.0545393	1	Not Sig
LY96	-0.0670472	1	Not Sig
CHP1	-0.0479183	1	Not Sig
RAB21	0.0173851	1	Not Sig
RNH1	0.0111468	1	Not Sig
C19orf70	0.0240773	1	Not Sig
EEF1D	0.0053521	1	Not Sig
ZNF385A	-0.051408	1	Not Sig
AMZ2	-0.0058913	1	Not Sig
ELL	-0.0685336	1	Not Sig
RHOF	-0.0504168	1	Not Sig
TMEM189	-0.0540541	1	Not Sig
NCBP3	0.0586238	1	Not Sig
SMS	0.0789344	1	Not Sig
SUPT5H	0.050278	1	Not Sig
PPM1A	-0.0382113	1	Not Sig
ATP6V1F	-0.0672635	1	Not Sig
TRIM25	0.074427	1	Not Sig
QKI	0.0475694	1	Not Sig
PPP1CC	-0.0327306	1	Not Sig
ZNF655	-0.0281222	1	Not Sig
DYNC1H1	-0.0838685	1	Not Sig
NHSL2	-0.0279021	1	Not Sig
SOAT1	0.0019681	1	Not Sig
ACTR3	-0.0348948	1	Not Sig
TAF7	-0.0855191	1	Not Sig
GYG1	0.0828897	1	Not Sig
AP1G1	0.0613476	1	Not Sig
TMEM41B	0.0622621	1	Not Sig
HM13	0.0534902	1	Not Sig
NEAT1	0.0618445	1	Not Sig
PKN1	-0.0161598	1	Not Sig
IQGAP1	-0.0699592	1	Not Sig
PVRL2	-0.0517901	1	Not Sig
IAH1	0.0175098	1	Not Sig
LDHB	-0.0580874	1	Not Sig
SNX9	0.0449577	1	Not Sig
USP16	0.0589221	1	Not Sig
GPCPD1	0.0540105	1	Not Sig
HNRNPD	-0.0191776	1	Not Sig
ADAR	-0.0650074	1	Not Sig
DEDD2	-0.0406637	1	Not Sig
SPEN	-0.0680982	1	Not Sig
SMDT1	-0.0703834	1	Not Sig
NUMB	0.0644836	1	Not Sig
RELB	-0.0195271	1	Not Sig
IDI1	-0.0356436	1	Not Sig
BTG3	-0.0601708	1	Not Sig
AC009501.4	0.054073	1	Not Sig
OGFR	-0.0620523	1	Not Sig
TAGLN2	-0.0600484	1	Not Sig
DDT	0.0701774	1	Not Sig
NSD1	0.0817022	1	Not Sig
USP4	0.039314	1	Not Sig
HUS1	0.0130972	1	Not Sig
ANKDD1A	0.0243598	1	Not Sig
TBCA	-0.0243291	1	Not Sig
SLC25A3	-0.0663077	1	Not Sig
MYLIP	-0.057316	1	Not Sig
TPRA1	0.0039769	1	Not Sig
HLA-DRB1	0.111931	1	Not Sig
PHIP	0.0675579	1	Not Sig
DYNLT1	-0.045453	1	Not Sig
FKBP8	0.0424946	1	Not Sig
ZNF292	-0.0710013	1	Not Sig
CFD	-0.0608672	1	Not Sig
ZNF791	0.0572156	1	Not Sig
TMEM219	0.0527042	1	Not Sig
RPL36AL	0.0277222	1	Not Sig
SERBP1	-0.00150729	1	Not Sig
CDKN1A	-0.0509073	1	Not Sig
LRRC25	-0.0480705	1	Not Sig
MTMR11	-0.0167576	1	Not Sig
SLC15A3	0.0146266	1	Not Sig
PUM1	-0.0109002	1	Not Sig
GPR183	-0.036571	1	Not Sig
ERGIC3	-0.0556504	1	Not Sig
YPEL3	0.038644	1	Not Sig
CAP1	-0.0566815	1	Not Sig
SH3GLB1	-0.0670327	1	Not Sig
FKBP2	0.0528442	1	Not Sig
GADD45B	0.0980881	1	Not Sig
APEX1	-0.0557884	1	Not Sig
TMBIM6	0.00887602	1	Not Sig
ALOX5AP	0.0293526	1	Not Sig
SSU72	0.0611536	1	Not Sig
ACTR1A	0.00742273	1	Not Sig
CSNK1D	0.065428	1	Not Sig
ATP5F1	-0.0613184	1	Not Sig
TSC22D4	0.060571	1	Not Sig
KCMF1	-0.0636999	1	Not Sig
METAP2	-0.0326454	1	Not Sig
UBE2R2	-0.066604	1	Not Sig
LCP2	-0.0710014	1	Not Sig
PCIF1	-0.0568923	1	Not Sig
SF3B2	-0.040252	1	Not Sig
CD164	-0.0437867	1	Not Sig
RAD23A	-0.00934503	1	Not Sig
MAPK1IP1L	-0.0278801	1	Not Sig
UXT	0.0308536	1	Not Sig
ACSS2	-0.0474056	1	Not Sig
PSMA3-AS1	0.0273862	1	Not Sig
USP9X	-0.00748873	1	Not Sig
RAP2B	0.0470826	1	Not Sig
SUMO2	0.0746309	1	Not Sig
ST8SIA4	-0.0282199	1	Not Sig
CGGBP1	-0.0304692	1	Not Sig
TRIM33	0.0753824	1	Not Sig
CLEC4A	-0.0373009	1	Not Sig
LGALS9	-0.0478545	1	Not Sig
EVI2A	-0.0604116	1	Not Sig
MGLL	0.0380896	1	Not Sig
TMEM170A	-0.0564966	1	Not Sig
EMD	0.0470799	1	Not Sig
RPS11	0.0298462	1	Not Sig
YIPF4	0.0433122	1	Not Sig
DSE	0.0629516	1	Not Sig
MLF2	-0.0327109	1	Not Sig
ALKBH7	0.0460561	1	Not Sig
AFF4	-0.0617286	1	Not Sig
RELT	0.0825007	1	Not Sig
HMHA1	-0.0093558	1	Not Sig
ZNF326	-0.0408078	1	Not Sig
ADA	0.0619851	1	Not Sig
ZFR	-0.0645764	1	Not Sig
EID1	-0.0319269	1	Not Sig
NUP58	0.0450827	1	Not Sig
ATP6V0A1	0.0794568	1	Not Sig
NCF1	-0.00862266	1	Not Sig
TGFBI	0.00782155	1	Not Sig
AHCTF1	0.00611073	1	Not Sig
TM9SF3	0.034174	1	Not Sig
MRPL23	0.0246261	1	Not Sig
BCAS2	-0.0404698	1	Not Sig
SRP72	-0.000498581	1	Not Sig
PRKAG2-AS1	-0.0422257	1	Not Sig
IFT20	0.06111	1	Not Sig
RASGEF1B	0.0143057	1	Not Sig
LAPTM4A	0.0381068	1	Not Sig
ZMAT2	-0.0331294	1	Not Sig
MKNK2	-0.0169428	1	Not Sig
PIM3	-0.0578569	1	Not Sig
HDGF	-0.0538821	1	Not Sig
HECTD1	0.0568824	1	Not Sig
FOXN3	0.0540924	1	Not Sig
SP3	0.0368907	1	Not Sig
CIRBP	0.0279123	1	Not Sig
LINC00657	0.0303469	1	Not Sig
BTAF1	0.064575	1	Not Sig
MRPL21	-0.0433466	1	Not Sig
CSNK1A1	-0.0127867	1	Not Sig
VMA21	0.0702017	1	Not Sig
MAPKAPK2	0.033225	1	Not Sig
OS9	-0.0191192	1	Not Sig
SNRK	0.0613337	1	Not Sig
C15orf39	0.020267	1	Not Sig
ATP6AP1	-0.038214	1	Not Sig
NDUFA6	0.011242	1	Not Sig
HNMT	-0.0267112	1	Not Sig
PGK1	0.0723437	1	Not Sig
PAFAH1B1	-0.0500882	1	Not Sig
RREB1	0.0395488	1	Not Sig
FNBP4	-0.0690476	1	Not Sig
TMED9	0.0122468	1	Not Sig
IL10RA	-0.0779598	1	Not Sig
ZFAND3	-0.0637995	1	Not Sig
DDX6	0.0593216	1	Not Sig
SERPINA1	-0.0147422	1	Not Sig
TNFRSF14	-0.0276239	1	Not Sig
MIER1	-0.0576844	1	Not Sig
EFHD2	0.0139074	1	Not Sig
TSEN34	0.0495713	1	Not Sig
STT3B	0.068296	1	Not Sig
MALT1	0.0473917	1	Not Sig
PPP4C	-0.00986505	1	Not Sig
GMFB	-0.00567742	1	Not Sig
TRAM1	0.0283555	1	Not Sig
FLNA	-0.0153954	1	Not Sig
ZNF281	-0.0557954	1	Not Sig
PSMA1	0.00776953	1	Not Sig
RAB31	0.00265293	1	Not Sig
C14orf166	-0.0211262	1	Not Sig
SLC3A2	0.0289071	1	Not Sig
NFKB1	-0.0294637	1	Not Sig
KHDRBS1	0.0666661	1	Not Sig
PSMB3	-0.02728	1	Not Sig
BFAR	-0.0455185	1	Not Sig
PYCARD	0.0572151	1	Not Sig
ATP1A1	0.0501513	1	Not Sig
TRIP12	-0.026393	1	Not Sig
HADHA	-0.0689352	1	Not Sig
2019-03-05	-0.0348381	1	Not Sig
PJA2	-0.0309151	1	Not Sig
RANBP2	-0.0704266	1	Not Sig
HERC1	0.0634208	1	Not Sig
NAPA	-0.0709675	1	Not Sig
HSP90B1	0.029842	1	Not Sig
PDCD4	-0.039741	1	Not Sig
RAB13	0.0401015	1	Not Sig
XRCC5	-0.0520332	1	Not Sig
DNTTIP2	-0.0370575	1	Not Sig
HMGN1	-0.0661398	1	Not Sig
SRSF3	-0.0749449	1	Not Sig
LLPH	-0.0380047	1	Not Sig
IST1	-0.026672	1	Not Sig
USP47	-0.0527979	1	Not Sig
MAFG	0.0505782	1	Not Sig
VAMP3	0.00308808	1	Not Sig
TSPYL2	0.0528613	1	Not Sig
PPDPF	-0.0386226	1	Not Sig
C9orf78	-0.0190449	1	Not Sig
SORL1	-0.0277584	1	Not Sig
TPR	-0.0678262	1	Not Sig
PSMD12	-0.0573328	1	Not Sig
EIF1AX	-0.0494588	1	Not Sig
IRAK1	-0.0537037	1	Not Sig
ABI1	-0.0558362	1	Not Sig
PTGES	-0.0673474	1	Not Sig
YWHAB	-0.035869	1	Not Sig
HCAR3	-0.048889	1	Not Sig
LAMP2	-0.0496855	1	Not Sig
HLA-E	0.044041	1	Not Sig
SFT2D2	-0.0302772	1	Not Sig
KIAA1551	0.0132326	1	Not Sig
BTG2	0.0278328	1	Not Sig
M6PR	-0.0439649	1	Not Sig
PPP2CA	-0.0524559	1	Not Sig
TMEM167B	0.00732082	1	Not Sig
FCGRT	0.0669127	1	Not Sig
EIF3I	-0.030468	1	Not Sig
FURIN	-0.0365666	1	Not Sig
POLR2E	-0.0231611	1	Not Sig
CD55	-0.0521486	1	Not Sig
CPVL	-0.0496361	1	Not Sig
BRK1	-0.0465791	1	Not Sig
BASP1	0.0518129	1	Not Sig
ADD3	-0.0542091	1	Not Sig
BST2	-0.0515028	1	Not Sig
GCHFR	-0.0664931	1	Not Sig
VEGFA	0.00641525	1	Not Sig
C12orf57	-0.0716803	1	Not Sig
PFDN4	-0.070009	1	Not Sig
ZFC3H1	-0.036117	1	Not Sig
SYAP1	0.0602299	1	Not Sig
GPATCH8	0.0114873	1	Not Sig
IL6ST	-0.0570155	1	Not Sig
UBXN1	0.0282963	1	Not Sig
BLOC1S6	-0.0226481	1	Not Sig
FAM120A	0.0142345	1	Not Sig
KLF13	-0.0514226	1	Not Sig
CELF1	0.0644381	1	Not Sig
LSP1	-0.0330089	1	Not Sig
S100A12	0.012419	1	Not Sig
MS4A6A	0.00267991	1	Not Sig
RPL13A	-0.00768582	1	Not Sig
ARF1	-0.0487895	1	Not Sig
SSSCA1	-0.0596167	1	Not Sig
BOD1L1	0.0397397	1	Not Sig
TACC1	0.0574405	1	Not Sig
MTMR14	0.0221015	1	Not Sig
EAF1	0.0824486	1	Not Sig
CDA	-0.00984795	1	Not Sig
H2AFV	-0.0415238	1	Not Sig
CBX3	-0.0558848	1	Not Sig
MT1X	-0.0251046	1	Not Sig
WIPI2	-0.0545783	1	Not Sig
SAP18	-0.0404662	1	Not Sig
MAP7D1	0.0616783	1	Not Sig
RASSF5	0.0569726	1	Not Sig
MSN	0.0635122	1	Not Sig
PSMD11	0.00688877	1	Not Sig
NDUFA1	0.044315	1	Not Sig
FAM32A	-0.0112646	1	Not Sig
FAU	0.00207942	1	Not Sig
MANBA	0.0633103	1	Not Sig
ENO1	0.0393259	1	Not Sig
SCAND1	0.00991434	1	Not Sig
ABHD5	0.0143108	1	Not Sig
ICAM3	0.0443525	1	Not Sig
DDX39A	-0.0305941	1	Not Sig
PRELID1	0.00570552	1	Not Sig
MRPL55	0.0328987	1	Not Sig
GLUL	-0.0289022	1	Not Sig
MIR22HG	-0.0364471	1	Not Sig
SHKBP1	-0.0330562	1	Not Sig
ATP5H	0.00258666	1	Not Sig
TRAPPC1	-0.01324	1	Not Sig
PPP1CA	0.018856	1	Not Sig
MAD2L2	0.0365623	1	Not Sig
MRPS15	-0.0308539	1	Not Sig
TGFB1	-0.0274491	1	Not Sig
PAPD4	-0.0461519	1	Not Sig
UBE2H	0.0210198	1	Not Sig
RPL8	-0.0141027	1	Not Sig
MGAT1	0.0258113	1	Not Sig
PLEC	0.0393473	1	Not Sig
RAD23B	-0.0442564	1	Not Sig
IKZF1	0.0359031	1	Not Sig
UFC1	0.0507764	1	Not Sig
SCPEP1	0.00233724	1	Not Sig
RRBP1	-0.0486293	1	Not Sig
CYTH1	0.0347949	1	Not Sig
FAM204A	-0.0281496	1	Not Sig
MGAT4A	0.0270753	1	Not Sig
SSR3	0.0283918	1	Not Sig
RBM3	0.0228202	1	Not Sig
PAFAH1B2	0.00851089	1	Not Sig
CLINT1	-0.0344967	1	Not Sig
KLF9	-0.0424943	1	Not Sig
COX17	-0.0430591	1	Not Sig
COPE	0.0139036	1	Not Sig
MGRN1	0.0144558	1	Not Sig
MTCH1	0.0258091	1	Not Sig
NFKBIE	-0.021142	1	Not Sig
PSMB4	-0.0422016	1	Not Sig
PLIN3	-0.0406934	1	Not Sig
SNRPD2	-0.0483703	1	Not Sig
GNAI3	0.0591895	1	Not Sig
PSMD6	0.00495443	1	Not Sig
HERPUD1	0.0317705	1	Not Sig
TOLLIP	0.0468247	1	Not Sig
RPL18	0.028803	1	Not Sig
CASP8	0.0227297	1	Not Sig
RNF10	-0.0430158	1	Not Sig
FMNL1	0.0512161	1	Not Sig
WDR45B	0.000979852	1	Not Sig
HLA-B	0.00773555	1	Not Sig
PRNP	0.0413512	1	Not Sig
GLTSCR2	0.00518311	1	Not Sig
ACSL3	-0.00878552	1	Not Sig
ZNF207	-0.0442412	1	Not Sig
GNB2	0.0425275	1	Not Sig
PABPC4	-0.0497657	1	Not Sig
PIM1	0.00646368	1	Not Sig
NDUFB11	0.00368376	1	Not Sig
GPSM3	-0.0177527	1	Not Sig
CUTA	-0.00369105	1	Not Sig
PPIG	-0.0200923	1	Not Sig
UBE2Z	-0.0534453	1	Not Sig
SNN	-0.0244205	1	Not Sig
MOB3A	0.0396954	1	Not Sig
DDX3X	-0.0407772	1	Not Sig
TLN1	0.0117473	1	Not Sig
ARHGDIB	-0.0301192	1	Not Sig
HIPK1	0.0131048	1	Not Sig
NDUFB8	0.0438275	1	Not Sig
VASP	-0.00489055	1	Not Sig
C19orf53	-0.0465945	1	Not Sig
CWC25	-0.0415926	1	Not Sig
JUND	0.0108962	1	Not Sig
CHMP2A	-0.0164313	1	Not Sig
B4GALT5	-0.04169	1	Not Sig
COX6B1	-0.0321237	1	Not Sig
ARPP19	-0.017217	1	Not Sig
PPP1R2	-0.0208449	1	Not Sig
ZMYM2	0.0245854	1	Not Sig
NDUFA10	0.0403882	1	Not Sig
EIF3M	0.00389093	1	Not Sig
RPL13	0.0185107	1	Not Sig
MED10	0.0626228	1	Not Sig
RASSF2	-0.0447486	1	Not Sig
NABP1	0.0146416	1	Not Sig
SERINC1	0.0379497	1	Not Sig
CYP27A1	-0.01605	1	Not Sig
C19orf43	0.0490208	1	Not Sig
U2SURP	-0.000363423	1	Not Sig
ILF3	0.0390324	1	Not Sig
SRSF4	0.0153296	1	Not Sig
MEF2A	-0.0366025	1	Not Sig
KLF2	0.00166641	1	Not Sig
HSP90AB1	-0.0174166	1	Not Sig
CXCL16	0.00737846	1	Not Sig
UNC119	-0.00701868	1	Not Sig
DBI	0.00864825	1	Not Sig
DERL1	-0.0363623	1	Not Sig
[truncated: 230 more rows]
