# Supplementary material for: Single cell transcriptomics reveals opioid usage evokes widespread suppression of antiviral gene program
Source: Nat Commun. 2020 May 26;11:2611. doi: 10.1038/s41467-020-16159-y (PMC7250875; doi:10.1038/s41467-020-16159-y)
Supplement: Supplementary file 4 — Source Data [file 41467_2020_16159_MOESM4_ESM.zip › Figure 1d.xlsx]

## Sheet: Sheet1
	Naïve Control								LPS Control
GO_TERMS	CD4+ T cells	CD8+ T cells	CD8+ Memory T cells	B cells	NK cells	Monocytes		GO_TERMS	CD4+ T cells	CD8+ T cells	Activated T cells	B cells	NK cells	Monocytes
defense response to virus	0	0	0	0	0	-7.94578		defense response to virus	-17.1243	0	-11.9894	-8.02199	-33.9438	0
Interferon Signaling	0	0	0	0	0	-8.35388		Interferon Signaling	-15.5504	0	-10.2274	-8.34968	-28.4358	-4.52404
Neutrophil degranulation	0	0	0	0	0	0		Neutrophil degranulation	0	0	0	0	0	0
cell chemotaxis	0	0	0	0	-3.99387	0		cell chemotaxis	0	0	0	0	0	0
response to bacterium	0	0	0	0	0	0		response to bacterium	0	0	0	0	-2.11032	0
mRNA catabolic process	0	0	-4.3535	0	0	0		mRNA catabolic process	0	0	0	0	0	0
	Naive Opioid								LPS Opioid
GO_TERMS	CD4_0hr	CD8_0hr	CD8_Memory_0hr	B_0hr	NK_0hr	Mono_0hr		GO_TERMS	CD4_LPS	CD8_LPS	Tactivated_LPS	B_LPS	NK_LPS	Mono_LPS
defense response to virus	0	0	0	0	0	0		defense response to virus	0	0	0	0	0	0
Interferon Signaling	0	0	0	0	0	0		Interferon Signaling	0	0	0	0	0	0
Neutrophil degranulation	0	0	0	0	0	-3.58978		Neutrophil degranulation	0	0	0	0	0	0
cell chemotaxis	0	0	0	0	0	-4.19397		cell chemotaxis	0	0	0	0	0	0
response to bacterium	0	0	0	0	0	-4.67112		response to bacterium	0	0	0	0	0	0
mRNA catabolic process	0	0	0	0	0	0		mRNA catabolic process	0	0	0	0	0	0
negative log10(p-values) from metascape enrichment analysis
Zero denotes an analysis which did not provide enrichment results for the specific pathway
