# Supplementary material for: Single cell transcriptomics reveals opioid usage evokes widespread suppression of antiviral gene program
Source: Nat Commun. 2020 May 26;11:2611. doi: 10.1038/s41467-020-16159-y (PMC7250875; doi:10.1038/s41467-020-16159-y)
Supplement: Supplementary file 4 — Source Data [file 41467_2020_16159_MOESM4_ESM.zip › Supplementary Figure 22.csv]

	OPRM1				OPRD1				OPRK1				OPRL1
	count	condition			count	condition			count	condition			count	condition
X5852.Mono	5.705408786	control		X5852.Mono	0.5	control		X5852.Mono	0.5	control		X5852.Mono	38.42512115	control
X6792.Mono	1.404407565	control		X6792.Mono	0.5	control		X6792.Mono	0.5	control		X6792.Mono	71.0437901	control
X7256.Mono	0.5	control		X7256.Mono	0.5	control		X7256.Mono	0.5	control		X7256.Mono	28.86760079	control
X7653.Mono	2.15209702	control		X7653.Mono	0.5	control		X7653.Mono	0.5	control		X7653.Mono	60.52619172	control
X1022.CD4Tcell	1.636396774	control		X1022.CD4Tcell	0.5	control		X1022.CD4Tcell	0.5	control		X1022.CD4Tcell	1.636396774	control
X2596.CD4Tcell	6.431786638	control		X2596.CD4Tcell	0.5	control		X2596.CD4Tcell	0.5	control		X2596.CD4Tcell	1.98294666	control
X5852.CD4Tcell	6.077800495	control		X5852.CD4Tcell	0.5	control		X5852.CD4Tcell	0.5	control		X5852.CD4Tcell	3.753716955	control
X7653.CD4Tcell	4.77271094	control		X7653.CD4Tcell	0.5	control		X7653.CD4Tcell	0.5	control		X7653.CD4Tcell	9.045421879	control
X1022.CD8Tcell	0.5	control		X1022.CD8Tcell	0.5	control		X1022.CD8Tcell	0.5	control		X1022.CD8Tcell	2.214465275	control
X2596.CD8Tcell	6.135417374	control		X2596.CD8Tcell	0.5	control		X2596.CD8Tcell	0.5	control		X2596.CD8Tcell	2.11011925	control
X5852.CD8Tcell	7.709617703	control		X5852.CD8Tcell	0.5	control		X5852.CD8Tcell	0.5	control		X5852.CD8Tcell	4.104808852	control
X7653.CD8Tcell	1.738757884	control		X7653.CD8Tcell	0.5	control		X7653.CD8Tcell	0.5	control		X7653.CD8Tcell	5.455031536	control
X1022.NKcell	0.5	control		X1022.NKcell	0.5	control		X1022.NKcell	0.5	control		X1022.NKcell	1.991210501	control
X2596.NKcell	1.965100824	control		X2596.NKcell	0.5	control		X2596.NKcell	0.5	control		X2596.NKcell	1.232550412	control
X5483.NKcell	5.081743375	control		X5483.NKcell	0.5	control		X5483.NKcell	0.5	control		X5483.NKcell	1.645435844	control
X7653.NKcell	6.037686539	control		X7653.NKcell	0.5	control		X7653.NKcell	0.5	control		X7653.NKcell	12.49832083	control
X1022.Bcell	0.5	control		X1022.Bcell	0.5	control		X1022.Bcell	0.5	control		X1022.Bcell	2.531085253	control
X2596.Bcell	0.5	control		X2596.Bcell	0.5	control		X2596.Bcell	1.479482959	control		X2596.Bcell	4.417931838	control
X5852.Bcell	0.5	control		X5852.Bcell	0.5	control		X5852.Bcell	0.5	control		X5852.Bcell	0.5	control
X7653.Bcell	0.5	control		X7653.Bcell	0.5	control		X7653.Bcell	0.5	control		X7653.Bcell	12.60822561	control
