# Supplementary material for: Single cell transcriptomics reveals opioid usage evokes widespread suppression of antiviral gene program
Source: Nat Commun. 2020 May 26;11:2611. doi: 10.1038/s41467-020-16159-y (PMC7250875; doi:10.1038/s41467-020-16159-y)
Supplement: Supplementary file 4 — Source Data [file 41467_2020_16159_MOESM4_ESM.zip › Figure 1c.xlsx]

## Sheet: Naïve Monocytes
	avg_logFC	fdr	Significance
MTRNR2L1	1.30496	1.05505e-85	FDR < 0.05
MT-CYB	0.706043	1.0749e-83	FDR < 0.05
CCL3L3	-1.27803	1.18922e-35	FDR < 0.05
PMAIP1	-1.10824	6.04779e-34	FDR < 0.05
YBX1	-0.613584	1.70986e-29	FDR < 0.05
IFIT2	-1.27269	7.35351e-26	FDR < 0.05
SLC11A1	0.745863	7.28241e-25	FDR < 0.05
CXCL3	0.811406	2.20238e-22	FDR < 0.05
GBP2	-0.617453	9.48893e-20	FDR < 0.05
CXCL2	0.834571	1.0246e-19	FDR < 0.05
GBP5	-0.599302	4.8402e-17	FDR < 0.05
IFIT3	-0.805842	1.53263e-16	FDR < 0.05
ISG15	-0.996537	7.05112e-15	FDR < 0.05
SLC2A3	0.593172	2.1759e-13	FDR < 0.05
RP11-1143G9.4	-0.813255	3.10669e-12	FDR < 0.05
ZC3HAV1	-0.638864	5.44659e-12	FDR < 0.05
AREG	0.740478	1.33269e-08	FDR < 0.05
S100A9	0.641728	3.42656e-06	FDR < 0.05
MT-ND2	0.563129	1.78031e-64	Not Sig
MT-CO2	0.528416	4.51247e-59	Not Sig
MT-ND4	0.522839	1.11984e-58	Not Sig
MT-CO3	0.489094	3.03366e-57	Not Sig
MT-ATP6	0.504037	4.02045e-53	Not Sig
RPS27	-0.349898	1.8707e-41	Not Sig
MT-CO1	0.417729	3.41202e-39	Not Sig
RPL39	-0.307008	1.27193e-38	Not Sig
RPL37	-0.352023	1.2162e-36	Not Sig
MT-ND1	0.403433	3.17359e-33	Not Sig
RPL21	-0.246069	2.76113e-25	Not Sig
RPL37A	-0.300065	4.38232e-24	Not Sig
RPS29	-0.454481	5.80874e-24	Not Sig
RPL31	-0.333988	1.84222e-21	Not Sig
RPS26	-0.481341	6.35996e-21	Not Sig
RPL41	-0.280075	1.14173e-20	Not Sig
RPS13	-0.223685	1.14922e-20	Not Sig
SERF2	0.462268	1.17287e-19	Not Sig
RPL34	-0.20624	1.20839e-19	Not Sig
RPS15A	-0.234137	2.97088e-19	Not Sig
MT-ND4L	-0.542648	7.76197e-19	Not Sig
SAMSN1	0.517111	8.83714e-18	Not Sig
RPL36	-0.265658	1.20773e-17	Not Sig
CYBA	0.401688	1.64822e-17	Not Sig
EIF1	-0.20464	3.83626e-17	Not Sig
VIM	-0.346986	7.70979e-17	Not Sig
RNF145	-0.546184	5.81001e-16	Not Sig
MTRNR2L12	-0.405146	9.41472e-16	Not Sig
KLF4	-0.489464	4.42642e-15	Not Sig
IFNGR2	-0.512918	3.473e-14	Not Sig
APOBEC3A	-0.556715	3.86072e-14	Not Sig
B2M	-0.248125	6.452e-14	Not Sig
RIPK2	-0.459222	1.94054e-13	Not Sig
PABPC1	-0.280554	6.58384e-13	Not Sig
EVI2B	-0.408216	7.51615e-13	Not Sig
RPL38	-0.243293	2.85322e-12	Not Sig
RPL17	-0.302888	3.4264e-12	Not Sig
ANPEP	0.447898	5.56122e-12	Not Sig
D2HGDH	0.395085	5.88027e-12	Not Sig
SPI1	-0.40158	6.26135e-12	Not Sig
RPS8	-0.219808	7.28482e-12	Not Sig
STAT1	-0.46005	8.00453e-12	Not Sig
IFITM3	-0.486907	2.08286e-11	Not Sig
ATP2B1	0.407519	4.27545e-11	Not Sig
RPL36A	-0.378533	5.96171e-11	Not Sig
TYMP	-0.476797	8.9492e-11	Not Sig
PARP14	-0.406741	3.88569e-10	Not Sig
CXCL8	0.51396	5.31738e-10	Not Sig
NEU4	0.425811	8.03081e-10	Not Sig
GBP1	-0.47612	1.14877e-09	Not Sig
HIST1H1E	-0.356273	1.24417e-09	Not Sig
RPL35	-0.192761	3.09447e-09	Not Sig
CTSD	-0.386315	5.29586e-09	Not Sig
PELI1	-0.507237	6.27193e-09	Not Sig
RPL28	-0.145857	1.00338e-08	Not Sig
ATP13A3	0.441617	1.49189e-08	Not Sig
MCL1	0.376442	2.38031e-08	Not Sig
RPS6	-0.179906	3.25481e-08	Not Sig
COX7C	-0.284828	4.47125e-08	Not Sig
MYL12A	-0.3589	5.24711e-08	Not Sig
NACA	-0.182589	6.97273e-08	Not Sig
PLAUR	0.400244	9.48907e-08	Not Sig
IRF1	-0.315462	1.17609e-07	Not Sig
HCST	0.360735	1.50613e-07	Not Sig
HOTAIRM1	-0.407149	1.69755e-07	Not Sig
MYL6	0.332788	2.16553e-07	Not Sig
RPS21	-0.252315	2.51625e-07	Not Sig
AC090498.1	-0.382749	2.70014e-07	Not Sig
ATP5D	-0.364531	3.37105e-07	Not Sig
EEF1A1	-0.150954	4.13161e-07	Not Sig
INSIG1	0.401186	8.13622e-07	Not Sig
PLIN2	-0.157246	8.73107e-07	Not Sig
TIMP1	0.386786	8.80863e-07	Not Sig
CCNL1	-0.263504	9.12412e-07	Not Sig
C4orf48	-0.359726	9.18973e-07	Not Sig
LAPTM5	-0.225975	1.07943e-06	Not Sig
ODF3B	-0.396739	1.13537e-06	Not Sig
NAMPT	0.293013	1.15215e-06	Not Sig
ADGRE2	0.334591	1.19611e-06	Not Sig
RPL5	-0.240894	1.80446e-06	Not Sig
TIPARP	-0.381293	1.95812e-06	Not Sig
LYZ	-0.0529353	2.1409e-06	Not Sig
NXT1	-0.382438	2.27972e-06	Not Sig
ATF3	-0.363526	2.36815e-06	Not Sig
ARL4C	0.385531	2.4801e-06	Not Sig
RPS28	-0.187368	2.75984e-06	Not Sig
GPX1	-0.227864	2.79746e-06	Not Sig
OASL	-0.361399	5.76231e-06	Not Sig
HIST3H2A	-0.37299	1.21715e-05	Not Sig
FAM46A	-0.355966	1.31303e-05	Not Sig
RPL6	-0.192002	1.55026e-05	Not Sig
CCL3	-0.298665	1.56907e-05	Not Sig
C1orf122	0.362802	2.71902e-05	Not Sig
CST3	-0.177617	2.86684e-05	Not Sig
EREG	0.325418	3.4477e-05	Not Sig
ARF6	-0.348612	3.54433e-05	Not Sig
WARS	-0.421261	7.61212e-05	Not Sig
SLC43A2	0.31315	8.54489e-05	Not Sig
PLEK	-0.318265	9.04609e-05	Not Sig
CNBP	-0.28122	9.73799e-05	Not Sig
LACTB	-0.34458	0.000103706	Not Sig
SOD2	0.455544	0.000105153	Not Sig
ZFAND5	-0.325842	0.000108143	Not Sig
TAGAP	-0.31807	0.000119196	Not Sig
PCBP2	-0.226157	0.000136812	Not Sig
PTGER4	-0.325534	0.000159803	Not Sig
GBP4	-0.349776	0.000162829	Not Sig
CYP1B1	-0.390444	0.00016776	Not Sig
FUCA1	-0.345575	0.00019939	Not Sig
THBS1	0.259366	0.000355215	Not Sig
RPS3A	-0.103147	0.000582024	Not Sig
APOL6	-0.324281	0.000683725	Not Sig
STX3	-0.295913	0.000726922	Not Sig
SQSTM1	-0.31021	0.000815687	Not Sig
TMEM176A	-0.308237	0.000836905	Not Sig
ZNF331	0.373291	0.000910778	Not Sig
CAST	-0.315063	0.00156942	Not Sig
C15orf48	0.409406	0.00162408	Not Sig
TSC22D3	0.310418	0.00206299	Not Sig
IFI6	-0.372819	0.00246743	Not Sig
LINC00936	0.241202	0.00263671	Not Sig
POLR1D	-0.299863	0.0027734	Not Sig
S100A11	0.29845	0.00293102	Not Sig
ATG4B	0.34918	0.00382587	Not Sig
PNRC1	-0.3051	0.00384018	Not Sig
RPL9	-0.110203	0.00414535	Not Sig
SRRM1	-0.27328	0.00433522	Not Sig
FOSB	0.215246	0.00438862	Not Sig
ACTB	0.295347	0.00567119	Not Sig
RNF144B	0.335534	0.00634188	Not Sig
LY6E	-0.282215	0.00648689	Not Sig
C16orf87	-0.292379	0.00668468	Not Sig
TMEM208	0.174943	0.00671468	Not Sig
RPL30	-0.119247	0.00956772	Not Sig
MT-ND5	0.224931	0.011539	Not Sig
SLC38A2	-0.32065	0.012501	Not Sig
RPL35A	-0.116471	0.0126303	Not Sig
CSF3R	0.292086	0.012736	Not Sig
RIOK3	-0.272735	0.0130995	Not Sig
STX11	-0.290658	0.0134093	Not Sig
CD86	-0.299456	0.0136653	Not Sig
RGS2	0.280586	0.0161582	Not Sig
CEBPD	0.300353	0.0172143	Not Sig
HEBP2	-0.280774	0.0180612	Not Sig
S100A4	0.341011	0.0183171	Not Sig
MARCKSL1	-0.261143	0.0226568	Not Sig
SRP14	-0.227476	0.0230464	Not Sig
RPS7	-0.12881	0.0247831	Not Sig
RPL24	-0.11692	0.026601	Not Sig
TMEM123	-0.283381	0.0267495	Not Sig
PFKFB3	0.28918	0.0274112	Not Sig
OAZ1	0.202774	0.0275178	Not Sig
TKT	-0.21649	0.0306753	Not Sig
MNDA	-0.300039	0.030888	Not Sig
C20orf24	-0.263645	0.0310192	Not Sig
RPL14	-0.13459	0.032048	Not Sig
AC116366.6	-0.283029	0.0339128	Not Sig
RBX1	-0.313124	0.0401198	Not Sig
RSL1D1	-0.282316	0.0498732	Not Sig
HINT1	-0.216827	0.0547352	Not Sig
SMOX	0.289933	0.0600186	Not Sig
CLEC7A	-0.165485	0.0601417	Not Sig
LAMTOR4	0.223492	0.0606131	Not Sig
TAP1	-0.247072	0.0623571	Not Sig
FKBP1A	0.23318	0.0628221	Not Sig
SDC2	0.253952	0.0638755	Not Sig
DNAJA1	-0.296726	0.0657159	Not Sig
LYST	-0.266554	0.0685715	Not Sig
LUCAT1	0.318945	0.0733568	Not Sig
CCDC12	0.305551	0.0744867	Not Sig
RPL29	-0.114879	0.0764959	Not Sig
RAB1A	-0.269122	0.0789824	Not Sig
ASAH1	-0.216919	0.0837588	Not Sig
WHAMM	-0.232981	0.0880343	Not Sig
MT2A	0.391076	0.0935419	Not Sig
AIF1	0.289232	0.0944934	Not Sig
RPL27	-0.133094	0.0996062	Not Sig
TMCO3	-0.260482	0.100664	Not Sig
JARID2	0.203773	0.101292	Not Sig
BTF3	-0.159585	0.115655	Not Sig
COPS2	-0.200286	0.122406	Not Sig
CREG1	-0.273178	0.129044	Not Sig
TNFSF13B	-0.280846	0.133762	Not Sig
RP11-796E2.4	0.330221	0.134949	Not Sig
NBEAL1	-0.2079	0.137989	Not Sig
TREM1	0.232016	0.143191	Not Sig
CIB1	0.197148	0.171551	Not Sig
WDFY1	-0.278511	0.173619	Not Sig
ARID4A	-0.266075	0.173712	Not Sig
YWHAQ	-0.245089	0.178419	Not Sig
COX7B	-0.233319	0.183277	Not Sig
RPS14	0.11882	0.188107	Not Sig
CTNNB1	0.242399	0.189066	Not Sig
S100A10	-0.187934	0.201958	Not Sig
RGCC	0.246812	0.20494	Not Sig
TSC22D2	-0.228682	0.223665	Not Sig
RNF130	-0.273553	0.22457	Not Sig
CDC42EP3	-0.221864	0.251645	Not Sig
PDE4D	0.197431	0.264505	Not Sig
UBE2D2	-0.197824	0.274742	Not Sig
LAP3	-0.287826	0.281019	Not Sig
ENTPD1	0.305834	0.294574	Not Sig
BAZ1A	-0.257571	0.327437	Not Sig
FNIP1	0.235858	0.347084	Not Sig
FOS	-0.139189	0.352037	Not Sig
TMSB10	0.115678	0.354181	Not Sig
RHOC	-0.267252	0.415219	Not Sig
YTHDC1	-0.273376	0.422129	Not Sig
ZNFX1	-0.22644	0.451251	Not Sig
TNFRSF1A	0.220047	0.474732	Not Sig
SH3BGRL3	0.205811	0.494016	Not Sig
SAT1	-0.0558157	0.500064	Not Sig
C14orf2	-0.209986	0.500814	Not Sig
IFI30	-0.255041	0.503483	Not Sig
METRNL	0.208108	0.585936	Not Sig
CTD-3252C9.4	0.287699	0.640397	Not Sig
KTN1	-0.217372	0.677096	Not Sig
LMNA	0.22594	0.687472	Not Sig
CTDSP1	0.224127	0.711124	Not Sig
COMMD6	-0.203473	0.752477	Not Sig
GNAS	-0.244181	0.76872	Not Sig
FCAR	0.297094	0.904948	Not Sig
RP11-386I14.4	-0.271021	0.90655	Not Sig
IER3	0.177041	0.916663	Not Sig
TMEM230	0.0874792	1	Not Sig
BACH1	-0.227283	1	Not Sig
GTF3A	-0.245981	1	Not Sig
CREM	0.225508	1	Not Sig
PSME1	-0.231234	1	Not Sig
MAFF	-0.232382	1	Not Sig
ZFP36L1	-0.226533	1	Not Sig
UBE2D3	-0.156011	1	Not Sig
PTMA	-0.0592236	1	Not Sig
WIPF2	0.252348	1	Not Sig
XRN1	-0.183066	1	Not Sig
PLSCR1	-0.258273	1	Not Sig
SNHG8	-0.219495	1	Not Sig
RP11-1391J7.1	0.180292	1	Not Sig
GNG5	-0.19836	1	Not Sig
EIF3E	-0.195932	1	Not Sig
RNASE6	-0.224642	1	Not Sig
GGNBP2	-0.2338	1	Not Sig
SERPINB9	0.186979	1	Not Sig
NDUFB4	-0.227832	1	Not Sig
ZNF467	-0.175362	1	Not Sig
CSTA	-0.142868	1	Not Sig
IGBP1	-0.231743	1	Not Sig
RPL18A	-0.0818578	1	Not Sig
C5AR1	0.252275	1	Not Sig
DCP2	-0.23926	1	Not Sig
PCNP	-0.223074	1	Not Sig
NPM1	-0.178003	1	Not Sig
RB1CC1	-0.252437	1	Not Sig
UBE2J1	-0.236261	1	Not Sig
CHD9	-0.235475	1	Not Sig
SERPINB2	0.402723	1	Not Sig
ACADVL	0.155036	1	Not Sig
CCT8	-0.201424	1	Not Sig
CCNI	-0.184556	1	Not Sig
C19orf60	0.198122	1	Not Sig
SUZ12	-0.178345	1	Not Sig
PTP4A2	-0.190002	1	Not Sig
CCDC88A	-0.235303	1	Not Sig
RPL10	-0.0745776	1	Not Sig
SPINT2	-0.212004	1	Not Sig
FXR1	-0.222978	1	Not Sig
RPS4Y1	0.132755	1	Not Sig
NDRG1	0.234956	1	Not Sig
TMSB4X	-0.0799432	1	Not Sig
RPL23	-0.10734	1	Not Sig
CHD1	-0.20021	1	Not Sig
TMA7	-0.162126	1	Not Sig
NR4A3	0.235743	1	Not Sig
NDUFAB1	0.145933	1	Not Sig
IRF7	-0.227112	1	Not Sig
ARHGEF40	0.280394	1	Not Sig
GAPDH	-0.0949316	1	Not Sig
ITM2B	-0.210398	1	Not Sig
SEC11A	-0.185185	1	Not Sig
RPL32	-0.076537	1	Not Sig
PPA1	-0.225152	1	Not Sig
CMTM3	-0.216834	1	Not Sig
FLOT1	-0.205517	1	Not Sig
SLC2A6	0.170303	1	Not Sig
BAG1	-0.152886	1	Not Sig
RPL22	-0.114541	1	Not Sig
TMEM14B	-0.103408	1	Not Sig
RPS25	-0.0954111	1	Not Sig
MALAT1	0.124617	1	Not Sig
METTL9	-0.168031	1	Not Sig
SLC31A2	0.217453	1	Not Sig
RNF138	-0.216119	1	Not Sig
CD44	0.18528	1	Not Sig
CXCR4	-0.165201	1	Not Sig
ZFP36L2	-0.27655	1	Not Sig
PLIN5	-0.197357	1	Not Sig
EHD1	0.230686	1	Not Sig
EIF4A2	-0.205914	1	Not Sig
MAP4K4	0.191901	1	Not Sig
MYO1G	0.219739	1	Not Sig
PNPLA8	-0.228021	1	Not Sig
GLTP	-0.235367	1	Not Sig
CDC40	-0.224651	1	Not Sig
RP5-1171I10.5	0.227922	1	Not Sig
THEMIS2	0.202107	1	Not Sig
RTN4	-0.206686	1	Not Sig
PSMA4	-0.211732	1	Not Sig
METTL15	-0.201893	1	Not Sig
BLOC1S1	0.226873	1	Not Sig
EGR2	-0.229607	1	Not Sig
GNA15	0.181352	1	Not Sig
EIF1B	-0.170124	1	Not Sig
JUN	-0.158205	1	Not Sig
TXNDC11	-0.137187	1	Not Sig
NPC2	-0.137771	1	Not Sig
THAP4	0.184102	1	Not Sig
TAX1BP1	-0.191773	1	Not Sig
FNDC3B	-0.219308	1	Not Sig
RPS20	-0.0993218	1	Not Sig
AGO2	0.173309	1	Not Sig
PCGF5	-0.169168	1	Not Sig
ZNF106	-0.198418	1	Not Sig
PTK2B	0.207589	1	Not Sig
ETFB	-0.227743	1	Not Sig
HIST1H1C	-0.115507	1	Not Sig
TPM3	-0.19612	1	Not Sig
HLA-F	0.1844	1	Not Sig
RAP1A	-0.203804	1	Not Sig
HSBP1	0.235658	1	Not Sig
CD83	-0.199121	1	Not Sig
LENG8	0.208322	1	Not Sig
IL1B	0.285576	1	Not Sig
QSOX1	0.163135	1	Not Sig
DGKZ	-0.204382	1	Not Sig
RGS10	0.169731	1	Not Sig
BTG1	0.155895	1	Not Sig
RHOA	-0.162528	1	Not Sig
ENG	0.142198	1	Not Sig
PNISR	0.195463	1	Not Sig
TCIRG1	0.209132	1	Not Sig
FOSL2	0.193129	1	Not Sig
TXNIP	-0.186393	1	Not Sig
EIF3H	-0.155833	1	Not Sig
CAPZA1	0.18875	1	Not Sig
ATG3	-0.198775	1	Not Sig
MRPL54	0.160468	1	Not Sig
BRWD1	-0.180352	1	Not Sig
TMF1	-0.205261	1	Not Sig
PPIB	0.203211	1	Not Sig
ZC3H11A	-0.196397	1	Not Sig
SERTAD2	-0.154604	1	Not Sig
RP11-138A9.1	0.184597	1	Not Sig
RTN3	-0.188145	1	Not Sig
SDHB	-0.154754	1	Not Sig
SUPT4H1	-0.196476	1	Not Sig
DUSP6	0.196717	1	Not Sig
ARPC3	-0.169727	1	Not Sig
RAD21	-0.140221	1	Not Sig
CCDC71L	0.21383	1	Not Sig
HSPA8	-0.17596	1	Not Sig
CACUL1	-0.21739	1	Not Sig
S100A8	0.189478	1	Not Sig
UBB	0.169513	1	Not Sig
BRD2	-0.198323	1	Not Sig
PSTPIP2	-0.182212	1	Not Sig
ZNF503	-0.178527	1	Not Sig
RBBP6	-0.165727	1	Not Sig
STAG2	-0.136862	1	Not Sig
FAM49A	0.194768	1	Not Sig
PIK3R5	0.0568765	1	Not Sig
SUSD6	0.158901	1	Not Sig
IL13RA1	-0.163864	1	Not Sig
ALAS1	-0.176954	1	Not Sig
SYF2	-0.176739	1	Not Sig
ZNF580	-0.151265	1	Not Sig
APPL1	-0.191271	1	Not Sig
TBC1D15	-0.199735	1	Not Sig
SEC61G	0.173576	1	Not Sig
FBXL5	-0.163418	1	Not Sig
FUS	0.112555	1	Not Sig
RAP1B	0.214285	1	Not Sig
CD300LB	0.195888	1	Not Sig
RPLP1	0.0570543	1	Not Sig
GRINA	-0.173391	1	Not Sig
RPS4X	-0.082646	1	Not Sig
SNW1	-0.170091	1	Not Sig
ID2	0.228384	1	Not Sig
TYROBP	0.116499	1	Not Sig
FCER1G	0.140316	1	Not Sig
RPL4	-0.125848	1	Not Sig
RPS10	0.138753	1	Not Sig
RPL12	-0.0712616	1	Not Sig
VAMP8	0.190584	1	Not Sig
MKRN1	-0.195082	1	Not Sig
HSP90AA1	-0.169183	1	Not Sig
HEXIM1	-0.183768	1	Not Sig
UBE2B	-0.187566	1	Not Sig
PPP2R5C	-0.179518	1	Not Sig
TPT1	-0.0680686	1	Not Sig
RUNX1	0.192784	1	Not Sig
CTSS	-0.130432	1	Not Sig
HLA-DRB5	0.199457	1	Not Sig
SPHK1	0.155391	1	Not Sig
KDM6B	0.204779	1	Not Sig
REL	0.172474	1	Not Sig
MT-ATP8	-0.212824	1	Not Sig
IFITM10	-0.175695	1	Not Sig
ZFAND2A	-0.153924	1	Not Sig
MRPL47	-0.0935537	1	Not Sig
UBE2D1	-0.192809	1	Not Sig
PRPF4B	-0.178547	1	Not Sig
TNFAIP2	-0.127725	1	Not Sig
MMADHC	-0.197926	1	Not Sig
ARL6IP5	-0.194894	1	Not Sig
RHBDD2	0.187662	1	Not Sig
FOXP1	0.153676	1	Not Sig
UBXN11	0.119507	1	Not Sig
NDUFC2	0.148944	1	Not Sig
CENPC	-0.124477	1	Not Sig
IDS	0.200386	1	Not Sig
MFSD14A	-0.173422	1	Not Sig
SNHG15	0.178631	1	Not Sig
SLA	0.201638	1	Not Sig
ATF4	0.142352	1	Not Sig
ALDH2	-0.179774	1	Not Sig
SNRPG	-0.18778	1	Not Sig
PA2G4	0.160882	1	Not Sig
CD99	-0.150795	1	Not Sig
MIS18BP1	-0.198933	1	Not Sig
ATP5E	-0.0824009	1	Not Sig
SEMA4D	0.179858	1	Not Sig
COX4I1	-0.090306	1	Not Sig
ATP11B	-0.169115	1	Not Sig
GABARAPL1	0.201727	1	Not Sig
FAM195B	0.195894	1	Not Sig
ATP5C1	-0.173458	1	Not Sig
NFKBIA	0.182413	1	Not Sig
GTF2A2	0.112646	1	Not Sig
ANXA1	0.259082	1	Not Sig
SCO2	-0.17555	1	Not Sig
CSDE1	-0.159348	1	Not Sig
UQCRB	-0.119538	1	Not Sig
NAP1L1	-0.141821	1	Not Sig
NRIP1	-0.159943	1	Not Sig
RWDD1	-0.167173	1	Not Sig
ATP6AP2	-0.163822	1	Not Sig
TPM4	0.196537	1	Not Sig
RNF103	-0.159838	1	Not Sig
EIF3A	-0.199155	1	Not Sig
MORF4L1	-0.107237	1	Not Sig
RSL24D1	-0.147657	1	Not Sig
UHRF1BP1L	-0.147714	1	Not Sig
PPP1R15A	-0.140858	1	Not Sig
CD37	-0.120053	1	Not Sig
BIRC2	-0.179741	1	Not Sig
CDS2	-0.130275	1	Not Sig
VPS29	0.0864513	1	Not Sig
LSM6	0.103849	1	Not Sig
WDFY2	0.194907	1	Not Sig
SHOC2	-0.171444	1	Not Sig
BCL2L11	-0.144949	1	Not Sig
SON	-0.170196	1	Not Sig
CHMP4B	-0.166188	1	Not Sig
ZEB2	0.186012	1	Not Sig
CALR	0.219952	1	Not Sig
RPS18	-0.0446151	1	Not Sig
PGAM1	-0.107172	1	Not Sig
CHD4	-0.193326	1	Not Sig
SMG1	-0.146489	1	Not Sig
RASGRP3	0.158733	1	Not Sig
RPS17	-0.0943448	1	Not Sig
IFITM2	-0.162641	1	Not Sig
DNAJB6	-0.182469	1	Not Sig
PTGER2	-0.166341	1	Not Sig
RPL7	-0.0610919	1	Not Sig
GGA1	0.198782	1	Not Sig
ARL4A	-0.188245	1	Not Sig
PPIA	-0.15397	1	Not Sig
P4HB	0.179718	1	Not Sig
WDR1	0.11419	1	Not Sig
PAIP2	-0.159043	1	Not Sig
TAF9	-0.163895	1	Not Sig
PITHD1	-0.186855	1	Not Sig
RPS15	-0.0515536	1	Not Sig
PSMA7	-0.176335	1	Not Sig
ATP6V1G1	-0.171771	1	Not Sig
RIN3	-0.165982	1	Not Sig
MAFB	-0.205801	1	Not Sig
RPS16	-0.0503822	1	Not Sig
HMGB2	-0.166038	1	Not Sig
PNRC2	-0.181116	1	Not Sig
WDR74	0.176263	1	Not Sig
PSAP	-0.124175	1	Not Sig
UQCR10	-0.0068759	1	Not Sig
NACA2	-0.158048	1	Not Sig
SF3B1	-0.180961	1	Not Sig
DERL2	0.128841	1	Not Sig
FYTTD1	-0.176202	1	Not Sig
TPP1	0.0888052	1	Not Sig
ITSN2	-0.190518	1	Not Sig
CLIP1	0.141399	1	Not Sig
RTF1	-0.168248	1	Not Sig
SKP1	-0.159123	1	Not Sig
MYL12B	-0.155129	1	Not Sig
CCL4L2	-0.372278	1	Not Sig
GMFG	0.115803	1	Not Sig
ZFAND6	-0.00429444	1	Not Sig
PDE4DIP	-0.18005	1	Not Sig
MRPS21	0.146734	1	Not Sig
MAP1LC3B	-0.177948	1	Not Sig
NCL	-0.0281124	1	Not Sig
AP1S2	-0.145	1	Not Sig
ZCRB1	-0.154141	1	Not Sig
TMEM183A	-0.173073	1	Not Sig
IL6R	0.139093	1	Not Sig
PHF10	0.176111	1	Not Sig
USP38	-0.1775	1	Not Sig
TUBB4B	0.136696	1	Not Sig
TRIM11	-0.144536	1	Not Sig
PTGES3	-0.153245	1	Not Sig
CALCOCO2	-0.152022	1	Not Sig
FDX1	-0.174889	1	Not Sig
ERH	-0.0480453	1	Not Sig
BCL7B	-0.081048	1	Not Sig
HIST2H2AC	-0.155461	1	Not Sig
FBXO7	-0.123855	1	Not Sig
PPIF	0.164044	1	Not Sig
GOLGA4	-0.166982	1	Not Sig
RPS24	-0.055705	1	Not Sig
KRT10	-0.153692	1	Not Sig
ERP44	-0.0873922	1	Not Sig
TTC19	0.148216	1	Not Sig
TCP1	-0.153958	1	Not Sig
ZC3H15	-0.167931	1	Not Sig
COG3	0.151266	1	Not Sig
TRA2B	-0.17361	1	Not Sig
STAU1	-0.152563	1	Not Sig
EEF1B2	-0.107655	1	Not Sig
ZFP91	-0.170096	1	Not Sig
ADIPOR1	-0.155856	1	Not Sig
MPP1	-0.159035	1	Not Sig
SEC61B	0.123195	1	Not Sig
MED30	-0.0406547	1	Not Sig
USP15	-0.168096	1	Not Sig
DDIT4	0.127303	1	Not Sig
SNF8	0.113091	1	Not Sig
TRABD	0.166047	1	Not Sig
IVNS1ABP	0.14643	1	Not Sig
FAM133B	0.145049	1	Not Sig
ARPC1A	-0.132995	1	Not Sig
CTDSP2	-0.159311	1	Not Sig
ATP5L	-0.10844	1	Not Sig
LRPAP1	0.127881	1	Not Sig
GPX4	-0.101116	1	Not Sig
ATP6V0E1	-0.0123363	1	Not Sig
RGS1	0.160098	1	Not Sig
LTA4H	-0.156234	1	Not Sig
SRSF5	-0.138894	1	Not Sig
TUFM	0.118321	1	Not Sig
CHCHD5	0.11747	1	Not Sig
PABPN1	0.12488	1	Not Sig
KLF3	-0.182322	1	Not Sig
UBR4	0.0663373	1	Not Sig
PSME2	-0.193397	1	Not Sig
EIF5	-0.150919	1	Not Sig
ACTR2	-0.139375	1	Not Sig
SF3B6	-0.148104	1	Not Sig
TMEM33	-0.1653	1	Not Sig
RBMS1	0.0258764	1	Not Sig
TIAL1	-0.156846	1	Not Sig
ULK1	-0.138767	1	Not Sig
CORO1C	0.111451	1	Not Sig
CAPN2	-0.121284	1	Not Sig
TBK1	-0.171823	1	Not Sig
CTSB	-0.00102714	1	Not Sig
EIF3L	-0.113081	1	Not Sig
H3F3B	0.0710667	1	Not Sig
SOCS3	0.176225	1	Not Sig
NDUFB1	-0.172867	1	Not Sig
SBDS	-0.131627	1	Not Sig
N4BP2L1	-0.129727	1	Not Sig
RAB5A	-0.164599	1	Not Sig
DDA1	-0.144677	1	Not Sig
SAMD8	-0.150402	1	Not Sig
PDIA3	-0.12864	1	Not Sig
MED28	-0.0499579	1	Not Sig
ARFGAP3	0.143272	1	Not Sig
GPBP1	-0.17077	1	Not Sig
BORCS7	-0.0184109	1	Not Sig
CD93	0.181357	1	Not Sig
EIF2AK2	-0.138794	1	Not Sig
KMT2E	-0.159835	1	Not Sig
DEK	-0.152996	1	Not Sig
ABRACL	0.155492	1	Not Sig
PICALM	-0.165972	1	Not Sig
GLRX	-0.133663	1	Not Sig
BZW1	0.150967	1	Not Sig
OST4	-0.143575	1	Not Sig
RBM5	0.131742	1	Not Sig
TXNL1	-0.138675	1	Not Sig
DRAP1	0.14896	1	Not Sig
FAM96B	0.0810909	1	Not Sig
COX8A	0.129804	1	Not Sig
XIST	-0.189973	1	Not Sig
EIF4B	-0.147688	1	Not Sig
THBD	-0.1266	1	Not Sig
RAB11A	-0.148644	1	Not Sig
STK4	0.146075	1	Not Sig
TMEM50A	-0.181029	1	Not Sig
ACAP2	-0.064735	1	Not Sig
GLIPR2	0.131496	1	Not Sig
RPS5	-0.0778237	1	Not Sig
CCDC59	-0.165168	1	Not Sig
WIPF1	-0.158567	1	Not Sig
CD84	0.162398	1	Not Sig
RBM8A	0.116082	1	Not Sig
B4GALT1	-0.166174	1	Not Sig
DDAH2	-0.156182	1	Not Sig
AURKAIP1	0.112563	1	Not Sig
RNASEK	0.10388	1	Not Sig
HADHB	-0.152993	1	Not Sig
CRBN	-0.0462995	1	Not Sig
USP3	-0.0734474	1	Not Sig
EPB41L3	0.164148	1	Not Sig
H2AFY	-0.0989981	1	Not Sig
TUBA1B	0.100914	1	Not Sig
NFAT5	-0.146392	1	Not Sig
EIF2S3	-0.127057	1	Not Sig
SGK1	-0.103395	1	Not Sig
SNRPB2	0.0170707	1	Not Sig
USMG5	-0.144501	1	Not Sig
EP300	-0.144127	1	Not Sig
CLEC2B	-0.146831	1	Not Sig
AKAP17A	-0.159723	1	Not Sig
SUMO3	-0.178394	1	Not Sig
RHOB	-0.148278	1	Not Sig
RUNX2	0.0312758	1	Not Sig
FTH1	0.145236	1	Not Sig
PPP1R10	-0.143532	1	Not Sig
PLBD1	-0.115414	1	Not Sig
RPL19	-0.0732756	1	Not Sig
TOM1	-0.0472705	1	Not Sig
GINM1	-0.149016	1	Not Sig
S100A6	-0.0274646	1	Not Sig
FCGR2A	-0.106359	1	Not Sig
RSF1	-0.102829	1	Not Sig
TRAF3IP3	0.120832	1	Not Sig
BEST1	-0.123145	1	Not Sig
RAB34	0.00649469	1	Not Sig
CDC42	-0.145763	1	Not Sig
PRPF38B	0.146254	1	Not Sig
TNFRSF1B	0.12427	1	Not Sig
UBAC2	0.149817	1	Not Sig
MEF2D	0.123446	1	Not Sig
SNHG9	-0.0715661	1	Not Sig
ADPGK	0.132739	1	Not Sig
PDE4B	0.159497	1	Not Sig
SOD1	0.102895	1	Not Sig
2019-09-07	-0.139266	1	Not Sig
GTF2B	-0.140701	1	Not Sig
RPL26	-0.0606398	1	Not Sig
TXNDC17	0.118142	1	Not Sig
VPS28	-0.0660852	1	Not Sig
CFLAR	0.138987	1	Not Sig
CD47	-0.0185028	1	Not Sig
EIF4E	-0.140369	1	Not Sig
DMXL1	-0.103185	1	Not Sig
MAPK6	-0.148999	1	Not Sig
ZNF706	-0.151842	1	Not Sig
MAGOH	-0.137649	1	Not Sig
LAMTOR5	0.092002	1	Not Sig
CDV3	-0.142622	1	Not Sig
VTI1A	0.108704	1	Not Sig
PHLDA2	-0.122277	1	Not Sig
DUSP1	0.0809008	1	Not Sig
PCBP1	-0.115564	1	Not Sig
TIMM9	-0.134691	1	Not Sig
UFM1	-0.0710312	1	Not Sig
PPP1CB	0.142295	1	Not Sig
NUDT4	0.140045	1	Not Sig
RAB8B	-0.141833	1	Not Sig
NCF2	-0.102861	1	Not Sig
DAZAP2	-0.118905	1	Not Sig
ZCCHC6	-0.138051	1	Not Sig
NFKB2	0.123968	1	Not Sig
JAK1	-0.136288	1	Not Sig
HSD17B11	-0.136336	1	Not Sig
EPN1	-0.118516	1	Not Sig
PSMB9	-0.143393	1	Not Sig
CARD19	0.071394	1	Not Sig
TMEM205	-0.121727	1	Not Sig
DDX21	0.152276	1	Not Sig
IFNGR1	0.139782	1	Not Sig
CHCHD2	-0.0996997	1	Not Sig
ACTG1	0.0974122	1	Not Sig
PARK7	-0.143499	1	Not Sig
ATXN8OS	-0.127939	1	Not Sig
RP11-160E2.6	0.134129	1	Not Sig
NMD3	-0.00726793	1	Not Sig
G0S2	-0.101662	1	Not Sig
LRRFIP2	-0.0968955	1	Not Sig
TCOF1	-0.18312	1	Not Sig
PSMF1	0.0756621	1	Not Sig
POLR2J	0.1537	1	Not Sig
AKIRIN1	-0.158122	1	Not Sig
ICOSLG	0.06946	1	Not Sig
COTL1	-0.117205	1	Not Sig
C6orf48	-0.133556	1	Not Sig
GNB2L1	-0.0637065	1	Not Sig
MYO9B	0.160237	1	Not Sig
ARRB2	0.11413	1	Not Sig
G3BP2	-0.110051	1	Not Sig
POLR2K	-0.0431292	1	Not Sig
PQBP1	-0.00425858	1	Not Sig
SLC25A37	0.152824	1	Not Sig
ANKRD11	0.148147	1	Not Sig
EHD4	0.155656	1	Not Sig
CDK11A	-0.136663	1	Not Sig
UBE2N	0.118467	1	Not Sig
SAMD4B	0.12776	1	Not Sig
ARIH1	-0.14896	1	Not Sig
LINC01272	-0.115957	1	Not Sig
RHEB	0.0715494	1	Not Sig
CTA-29F11.1	0.103119	1	Not Sig
TMEM167A	0.15138	1	Not Sig
DYNC1LI2	0.0283545	1	Not Sig
TSPO	0.131014	1	Not Sig
P2RX4	-0.134992	1	Not Sig
NUP214	-0.117487	1	Not Sig
NLRP3	0.0742155	1	Not Sig
HNRNPC	-0.126178	1	Not Sig
MED13	-0.131738	1	Not Sig
BRMS1	0.110877	1	Not Sig
SPAG9	-0.0649319	1	Not Sig
ENSA	-0.103042	1	Not Sig
ETF1	-0.127319	1	Not Sig
SCAF11	0.0151848	1	Not Sig
ITGAX	0.0896678	1	Not Sig
ICAM1	-0.134186	1	Not Sig
TMEM176B	-0.12551	1	Not Sig
ELF4	-0.112527	1	Not Sig
NR1H2	0.127449	1	Not Sig
EIF5A	0.1141	1	Not Sig
FABP5	0.218096	1	Not Sig
EIF2S2	-0.11864	1	Not Sig
COQ10B	-0.0711077	1	Not Sig
LSM3	0.0604631	1	Not Sig
PRRC2C	-0.130658	1	Not Sig
PLK3	0.137075	1	Not Sig
R3HDM4	-0.103007	1	Not Sig
PTBP1	-0.018149	1	Not Sig
SLC35B1	0.0646905	1	Not Sig
DEGS1	0.100745	1	Not Sig
FBP1	0.116489	1	Not Sig
NBN	-0.134251	1	Not Sig
MTHFR	-0.0021204	1	Not Sig
TCF25	0.157161	1	Not Sig
ZNF644	-0.133653	1	Not Sig
KCTD20	0.0613276	1	Not Sig
TERF2IP	-0.0951649	1	Not Sig
IFI27L2	0.116443	1	Not Sig
RPS12	-0.05467	1	Not Sig
MAPRE1	0.0926718	1	Not Sig
NUTM2B-AS1	-0.0534233	1	Not Sig
HBP1	-0.0957023	1	Not Sig
DCP1A	-0.131362	1	Not Sig
SMAP2	-0.12016	1	Not Sig
HNRNPM	0.0921467	1	Not Sig
NOP10	0.153164	1	Not Sig
ZYX	-0.121346	1	Not Sig
GYPC	-0.149988	1	Not Sig
NFE2L2	-0.12183	1	Not Sig
ARPC4	0.136916	1	Not Sig
ZNHIT1	-0.109619	1	Not Sig
RAB14	-0.14338	1	Not Sig
LCOR	0.142424	1	Not Sig
CAPG	-0.125202	1	Not Sig
CNOT1	-0.127347	1	Not Sig
RPS27A	0.0472502	1	Not Sig
NR4A2	0.116852	1	Not Sig
UBXN6	-0.0973788	1	Not Sig
DPH3	-0.114411	1	Not Sig
GNA12	0.0267375	1	Not Sig
CTSC	-0.117483	1	Not Sig
LGALS2	0.136296	1	Not Sig
PREX1	-0.136168	1	Not Sig
ATP5J	-0.106104	1	Not Sig
KLF10	-0.129996	1	Not Sig
SPNS1	-0.126085	1	Not Sig
DNAJC2	0.0898701	1	Not Sig
OSER1	0.0788284	1	Not Sig
SIVA1	0.0312341	1	Not Sig
PTTG1IP	-0.108695	1	Not Sig
CCNK	-0.121388	1	Not Sig
CTSH	-0.123228	1	Not Sig
MGST1	-0.113214	1	Not Sig
EIF4H	-0.112687	1	Not Sig
CSK	-0.124974	1	Not Sig
ARL6IP1	-0.127957	1	Not Sig
PECAM1	-0.153001	1	Not Sig
VDAC2	-0.144244	1	Not Sig
PYURF	-0.107142	1	Not Sig
NCKAP1L	0.127433	1	Not Sig
CCAR1	-0.0934595	1	Not Sig
PTPN2	0.0548979	1	Not Sig
BTF3L4	-0.0199191	1	Not Sig
SEMA6B	0.103094	1	Not Sig
CLK1	-0.151398	1	Not Sig
CCDC186	-0.111088	1	Not Sig
SWAP70	-0.137618	1	Not Sig
ZMIZ1	0.127812	1	Not Sig
CNIH4	-0.107731	1	Not Sig
GNA13	0.114332	1	Not Sig
NUCB1	0.0738611	1	Not Sig
EDF1	0.0977993	1	Not Sig
TOP1	0.129185	1	Not Sig
N4BP2L2	0.162802	1	Not Sig
ARL6IP4	0.110633	1	Not Sig
SRSF7	0.1341	1	Not Sig
STAT3	0.18461	1	Not Sig
CTB-61M7.2	0.142299	1	Not Sig
SUPT6H	0.0705896	1	Not Sig
HP1BP3	-0.121841	1	Not Sig
UBC	-0.0319828	1	Not Sig
CARD16	-0.0550315	1	Not Sig
PTRHD1	0.113968	1	Not Sig
VIMP	0.0884337	1	Not Sig
H2AFZ	-0.062297	1	Not Sig
PLD3	-0.103269	1	Not Sig
SMIM3	-0.123225	1	Not Sig
FAM91A1	0.115418	1	Not Sig
DNAJB1	-0.0918142	1	Not Sig
EPS15	0.0427021	1	Not Sig
HNRNPF	-0.12023	1	Not Sig
TRIM38	-0.0975418	1	Not Sig
ENY2	-0.132651	1	Not Sig
PRKACA	0.090625	1	Not Sig
NDUFA11	0.0632621	1	Not Sig
MAF1	-0.138546	1	Not Sig
GPR35	-0.11773	1	Not Sig
ZNF800	-0.0938635	1	Not Sig
UBR5	-0.0950556	1	Not Sig
TAB2	0.0542143	1	Not Sig
LMBRD1	0.133914	1	Not Sig
MPC1	-0.0406443	1	Not Sig
SNRPB	0.0888424	1	Not Sig
PARVB	0.0826265	1	Not Sig
EMP3	0.0198675	1	Not Sig
FOXO3	0.108515	1	Not Sig
CASP1	0.114143	1	Not Sig
ATP5I	-0.0500956	1	Not Sig
AKAP9	-0.148989	1	Not Sig
ATP2A2	-0.0950041	1	Not Sig
BAX	0.015701	1	Not Sig
GPATCH2L	0.115045	1	Not Sig
ARID1A	-0.0706202	1	Not Sig
ARHGDIA	0.104606	1	Not Sig
ZNF267	-0.148957	1	Not Sig
HELZ	0.128487	1	Not Sig
CYLD	-0.118017	1	Not Sig
PTPN7	0.127798	1	Not Sig
SMC3	-0.117803	1	Not Sig
TAPBP	-0.10886	1	Not Sig
PPP6C	-0.0798565	1	Not Sig
QPCT	-0.136608	1	Not Sig
NEMF	0.110284	1	Not Sig
TSPAN14	0.0127092	1	Not Sig
TBL1XR1	0.0089493	1	Not Sig
BUD31	-0.118699	1	Not Sig
ZNF593	0.103388	1	Not Sig
PSMC5	0.107892	1	Not Sig
FAM49B	0.123655	1	Not Sig
EMC7	-0.125312	1	Not Sig
KDELR1	-0.115592	1	Not Sig
ITGAE	-0.121934	1	Not Sig
EIF3G	-0.0877298	1	Not Sig
DAZAP1	-0.0901579	1	Not Sig
DPP7	-0.00639235	1	Not Sig
VAPA	0.11822	1	Not Sig
PFDN1	0.0701044	1	Not Sig
H1F0	-0.0900589	1	Not Sig
SNRPC	-0.0310741	1	Not Sig
SNRPD3	0.0453267	1	Not Sig
ABHD2	0.0402694	1	Not Sig
SRSF11	0.103852	1	Not Sig
KIF5B	-0.132914	1	Not Sig
IFNAR2	-0.110302	1	Not Sig
MTRNR2L8	-0.0962432	1	Not Sig
RALY	-0.113754	1	Not Sig
ANP32B	-0.1173	1	Not Sig
OAZ2	0.0521285	1	Not Sig
CHD2	-0.0917432	1	Not Sig
MIF	-0.123631	1	Not Sig
UBL5	0.133236	1	Not Sig
ATP5B	-0.0950783	1	Not Sig
PHF3	-0.0998646	1	Not Sig
LEPROT	-0.069785	1	Not Sig
NELFE	-0.0256691	1	Not Sig
SPCS2	0.0104133	1	Not Sig
CPEB4	0.157524	1	Not Sig
MBOAT7	-0.111372	1	Not Sig
WBSCR22	0.0420037	1	Not Sig
MFSD10	0.0985657	1	Not Sig
DDX3Y	0.120113	1	Not Sig
XBP1	-0.111067	1	Not Sig
SLC44A1	0.115304	1	Not Sig
RAB7A	-0.105056	1	Not Sig
ANKRD12	-0.0606402	1	Not Sig
IK	-0.131281	1	Not Sig
ADRM1	0.0919114	1	Not Sig
SLC7A7	-0.118981	1	Not Sig
CRTAP	-0.125685	1	Not Sig
2019-09-02	-0.125165	1	Not Sig
UBA52	0.0432136	1	Not Sig
MTRNR2L10	0.0987094	1	Not Sig
NSA2	-0.128468	1	Not Sig
RFC1	-0.135538	1	Not Sig
THUMPD3-AS1	0.0960327	1	Not Sig
WAPL	-0.113754	1	Not Sig
CAPZB	0.0467654	1	Not Sig
C11orf58	0.0930474	1	Not Sig
ILF2	0.00552518	1	Not Sig
KLHL24	-0.10303	1	Not Sig
PPP4R2	-0.132212	1	Not Sig
MARCKS	0.0369645	1	Not Sig
HMGB1	0.0789412	1	Not Sig
GAS7	-0.111059	1	Not Sig
PSMB7	0.0991861	1	Not Sig
RNPS1	-0.0232577	1	Not Sig
CMTM6	0.0870641	1	Not Sig
RNF114	-0.110504	1	Not Sig
RAB8A	-0.0947561	1	Not Sig
GABPB1	-0.118848	1	Not Sig
EPB41L4A-AS1	-0.121102	1	Not Sig
DNAJB11	0.10835	1	Not Sig
GATAD2B	-0.0939773	1	Not Sig
COX7A2	0.11389	1	Not Sig
UBE2G1	-0.0975439	1	Not Sig
CALM2	-0.152173	1	Not Sig
TMEM147	0.0901877	1	Not Sig
TPI1	0.106427	1	Not Sig
SETD5	-0.0855671	1	Not Sig
MPC2	-0.105777	1	Not Sig
PLEKHM2	0.120733	1	Not Sig
SMCHD1	-0.140373	1	Not Sig
MPEG1	0.0421379	1	Not Sig
MBNL1	-0.0829343	1	Not Sig
COX5A	-0.116964	1	Not Sig
SAP30BP	-0.0424116	1	Not Sig
HCLS1	0.1009	1	Not Sig
BLVRB	0.0366727	1	Not Sig
VMP1	0.133204	1	Not Sig
SYNGR2	-0.118706	1	Not Sig
ARHGAP30	0.00355087	1	Not Sig
GGA2	0.0998359	1	Not Sig
PRELID3B	-0.0699031	1	Not Sig
TNFAIP3	-0.148035	1	Not Sig
FAR1	0.0139853	1	Not Sig
DRAM1	-0.117436	1	Not Sig
TGIF1	0.125864	1	Not Sig
PHACTR1	0.132582	1	Not Sig
ANXA5	0.0650173	1	Not Sig
SNX18	-0.0602847	1	Not Sig
HLA-DRA	0.11086	1	Not Sig
PAPOLA	-0.108848	1	Not Sig
GDI2	-0.0966049	1	Not Sig
WAC	-0.134027	1	Not Sig
RNF11	-0.0977912	1	Not Sig
TUBA1A	0.127032	1	Not Sig
SEC14L1	-0.113232	1	Not Sig
SPCS3	0.0662904	1	Not Sig
CNN2	-0.121221	1	Not Sig
MTPN	-0.110216	1	Not Sig
SRI	-0.0920973	1	Not Sig
TIMP2	-0.0859876	1	Not Sig
HLA-DPA1	-0.0847999	1	Not Sig
AAK1	-0.132913	1	Not Sig
SAT2	-0.0155811	1	Not Sig
C16orf72	0.128565	1	Not Sig
EAPP	-0.110894	1	Not Sig
CHRAC1	-0.0978628	1	Not Sig
TMEM70	-0.111104	1	Not Sig
TIMM17A	-0.0475633	1	Not Sig
SRSF2	0.121464	1	Not Sig
CD53	-0.0972709	1	Not Sig
PSMD8	0.0571711	1	Not Sig
BNIP2	-0.111687	1	Not Sig
LILRB2	0.113458	1	Not Sig
RNF181	-0.137025	1	Not Sig
NDUFB9	0.0308321	1	Not Sig
DNAJC3	-0.0565649	1	Not Sig
2019-03-07	-0.0886681	1	Not Sig
EMC6	-0.0175019	1	Not Sig
TIPIN	-0.0956864	1	Not Sig
MYO1F	0.117789	1	Not Sig
EIF3D	-0.104422	1	Not Sig
SREK1	0.0853955	1	Not Sig
SAR1A	-0.002337	1	Not Sig
HLA-G	0.069862	1	Not Sig
PRPF40A	-0.132503	1	Not Sig
DNAJA2	-0.098077	1	Not Sig
LRRFIP1	0.093222	1	Not Sig
SNU13	0.0977297	1	Not Sig
FCN1	-0.0382077	1	Not Sig
SLC25A6	-0.0789866	1	Not Sig
LYN	-0.113272	1	Not Sig
ATG2A	0.0476633	1	Not Sig
LBR	-0.116041	1	Not Sig
NANS	-0.115974	1	Not Sig
ISCU	-0.12552	1	Not Sig
NEDD8	0.0956162	1	Not Sig
ARHGEF2	0.104866	1	Not Sig
CTSA	0.157463	1	Not Sig
HSPA9	0.0605764	1	Not Sig
TRMT112	-0.0198513	1	Not Sig
CCL4	0.199271	1	Not Sig
ANXA11	-0.0873837	1	Not Sig
ELF2	0.1109	1	Not Sig
RBM23	0.0642763	1	Not Sig
RAB5C	-0.0631934	1	Not Sig
ANKRD10	-0.0945943	1	Not Sig
RPS9	0.0663201	1	Not Sig
PSMC3	-0.121849	1	Not Sig
CMC2	-0.0891605	1	Not Sig
SBNO1	-0.0994533	1	Not Sig
ELOF1	0.089935	1	Not Sig
PGD	-0.1233	1	Not Sig
CWC15	-0.119986	1	Not Sig
UQCRH	-0.0872975	1	Not Sig
SLTM	-0.116947	1	Not Sig
RBMX	-0.103062	1	Not Sig
SEC63	-0.0811031	1	Not Sig
PHF20L1	-0.103004	1	Not Sig
TSG101	-0.0998773	1	Not Sig
TBC1D23	-0.128063	1	Not Sig
NFKBID	0.10138	1	Not Sig
NXF1	-0.0957993	1	Not Sig
SSR4	0.0734822	1	Not Sig
CD14	0.119688	1	Not Sig
CD63	0.0853414	1	Not Sig
NUCKS1	-0.0118142	1	Not Sig
PCF11	-0.00371727	1	Not Sig
RASGRP2	0.125797	1	Not Sig
CDK12	-0.10025	1	Not Sig
LINC-PINT	0.108398	1	Not Sig
C4orf3	0.00910489	1	Not Sig
DCUN1D1	-0.104594	1	Not Sig
MYADM	0.125279	1	Not Sig
APP	0.0970112	1	Not Sig
RABAC1	0.092706	1	Not Sig
NUP50	-0.109577	1	Not Sig
GID8	-0.10342	1	Not Sig
FXYD5	0.0734463	1	Not Sig
NR4A1	0.0809985	1	Not Sig
TANK	-0.0842147	1	Not Sig
BIRC6	-0.0784409	1	Not Sig
SYNCRIP	0.0572929	1	Not Sig
ATXN1	0.0996016	1	Not Sig
KAT6A	-0.112462	1	Not Sig
TWISTNB	-0.108216	1	Not Sig
PRKD3	-0.032464	1	Not Sig
RPS23	-0.0478664	1	Not Sig
DMXL2	0.110034	1	Not Sig
TMED10	-0.0356466	1	Not Sig
WASF2	-0.0887363	1	Not Sig
NCOA3	0.00685028	1	Not Sig
MRPL14	-0.0644788	1	Not Sig
MMP24-AS1	-0.116641	1	Not Sig
ANKRD28	0.09199	1	Not Sig
TCEA1	-0.117272	1	Not Sig
CD48	-0.079314	1	Not Sig
HOOK3	-0.0345721	1	Not Sig
FTL	-0.0570735	1	Not Sig
IRAK2	0.0726055	1	Not Sig
SRSF6	0.0942052	1	Not Sig
EMC3	-0.129675	1	Not Sig
NUFIP2	-0.118312	1	Not Sig
CBX6	-0.115784	1	Not Sig
SURF4	-0.0177722	1	Not Sig
GSTP1	-0.0572714	1	Not Sig
STX12	-0.0936462	1	Not Sig
LEPROTL1	0.0897952	1	Not Sig
EIF4A1	0.072138	1	Not Sig
HMGA1	-0.0876111	1	Not Sig
VCAN	0.0913917	1	Not Sig
B3GNT5	0.0662295	1	Not Sig
PTPN1	-0.109054	1	Not Sig
GUSB	0.0809276	1	Not Sig
ESD	-0.0865956	1	Not Sig
EPC1	0.104553	1	Not Sig
RNASET2	0.0852535	1	Not Sig
SFT2D1	-0.110382	1	Not Sig
CELF2	0.114337	1	Not Sig
STRAP	-0.108105	1	Not Sig
SDF2L1	0.0651882	1	Not Sig
ACP1	-0.0425071	1	Not Sig
EIF4E2	0.0773823	1	Not Sig
NDUFS6	0.031296	1	Not Sig
ERGIC1	-0.00510123	1	Not Sig
ACSL4	0.0990707	1	Not Sig
PSME4	-0.0558484	1	Not Sig
RPS19BP1	-0.0404379	1	Not Sig
UQCR11	0.0711469	1	Not Sig
RPL27A	-0.0444703	1	Not Sig
APLP2	-0.0824433	1	Not Sig
CHMP2B	-0.103653	1	Not Sig
C1orf52	-0.112096	1	Not Sig
CSGALNACT2	-0.0903504	1	Not Sig
ZNF90	-0.0698335	1	Not Sig
KDM5A	-0.0886359	1	Not Sig
FNBP1	-0.101127	1	Not Sig
ANP32A	-0.0751716	1	Not Sig
BIN3	-0.016126	1	Not Sig
COL4A3BP	-0.0615821	1	Not Sig
MTMR6	-0.111586	1	Not Sig
BCL3	-0.0650079	1	Not Sig
NIPBL	-0.107099	1	Not Sig
AZIN1	-0.0930219	1	Not Sig
TOB1	-0.0818849	1	Not Sig
RHOQ	-0.122539	1	Not Sig
MIDN	0.0602154	1	Not Sig
IRF8	-0.115919	1	Not Sig
ATP5O	-0.00102779	1	Not Sig
RLF	-0.117377	1	Not Sig
CD151	-0.090471	1	Not Sig
ELMSAN1	-0.105801	1	Not Sig
NOL7	0.0709675	1	Not Sig
LINC01481	-0.105323	1	Not Sig
HMGN2	-0.0930066	1	Not Sig
IFRD1	-0.106919	1	Not Sig
UBE2L3	-0.0191005	1	Not Sig
MED4	0.00268798	1	Not Sig
LIMS1	-0.0752751	1	Not Sig
RBM7	-0.0914886	1	Not Sig
CRTC3	-0.0012736	1	Not Sig
TMED4	0.0272805	1	Not Sig
SUMO1	-0.0714103	1	Not Sig
UBXN4	-0.0756158	1	Not Sig
SLC16A6	0.067964	1	Not Sig
CLTC	-0.103812	1	Not Sig
HNRNPA0	-0.0529769	1	Not Sig
NFATC2IP	-0.106622	1	Not Sig
ATP6V1B2	-0.108058	1	Not Sig
THOC2	-0.0596794	1	Not Sig
SRA1	-0.0563446	1	Not Sig
CIR1	-0.107866	1	Not Sig
ST3GAL1	0.0891741	1	Not Sig
SNX6	-0.0841449	1	Not Sig
CHMP4A	0.0410695	1	Not Sig
RIT1	-0.10635	1	Not Sig
NR3C1	0.0591249	1	Not Sig
PTPRE	0.0927712	1	Not Sig
SQRDL	-0.0915287	1	Not Sig
CCNDBP1	-0.11028	1	Not Sig
ATP5J2	0.0747095	1	Not Sig
PHC2	0.0713239	1	Not Sig
PNN	-0.128063	1	Not Sig
AP2M1	-0.0667429	1	Not Sig
RDX	-0.0648017	1	Not Sig
PFDN2	-0.0888105	1	Not Sig
BIRC3	-0.0999837	1	Not Sig
TPP2	-0.0948511	1	Not Sig
ARF4	-0.0281478	1	Not Sig
BEX4	-0.0768254	1	Not Sig
EEF2	-0.0779671	1	Not Sig
RP11-372K14.2	-0.0955977	1	Not Sig
SRSF10	-0.106926	1	Not Sig
SH3BP2	-0.0849556	1	Not Sig
SLC25A5	-0.0883863	1	Not Sig
ZBTB43	-0.101008	1	Not Sig
EZR	-0.0964085	1	Not Sig
GRB2	-0.0869837	1	Not Sig
ZFP36	-0.0743506	1	Not Sig
HLA-DQB1	0.112466	1	Not Sig
CDC42SE2	-0.0991205	1	Not Sig
2019-03-06	-0.067924	1	Not Sig
SYPL1	-0.0523385	1	Not Sig
BCAP31	-0.0324088	1	Not Sig
GSTO1	0.0825228	1	Not Sig
SNRPD1	0.0448733	1	Not Sig
ST13	-0.0852525	1	Not Sig
KPNB1	-0.0476913	1	Not Sig
GADD45GIP1	-0.0188519	1	Not Sig
ATP1B3	0.107175	1	Not Sig
RFX2	0.0852277	1	Not Sig
PCM1	-0.0723746	1	Not Sig
RBM47	0.0930168	1	Not Sig
KCNK6	-0.0274777	1	Not Sig
TXN	-0.0698953	1	Not Sig
ETS2	-0.0707468	1	Not Sig
VOPP1	-0.126837	1	Not Sig
NDUFA13	-0.0616683	1	Not Sig
FGFR1OP2	-0.0907188	1	Not Sig
RNF7	-0.089087	1	Not Sig
C10orf54	-0.0680621	1	Not Sig
BCL2L13	-0.0114062	1	Not Sig
ARPC2	-0.0140367	1	Not Sig
LSM10	0.0581446	1	Not Sig
RPPH1	-0.139823	1	Not Sig
AP3S1	-0.0930369	1	Not Sig
SF3B5	-0.00121	1	Not Sig
PQLC1	0.0713131	1	Not Sig
CHMP1B	0.101165	1	Not Sig
LASP1	-0.0780206	1	Not Sig
UBAP1	0.0255888	1	Not Sig
PSMC1	0.0148166	1	Not Sig
PSMG2	-0.0913337	1	Not Sig
LSM7	0.0465904	1	Not Sig
PSMB1	-0.0553304	1	Not Sig
AKAP13	0.0973864	1	Not Sig
NDUFV2	-0.0600106	1	Not Sig
MZT2B	0.0825098	1	Not Sig
EIF3K	0.0765311	1	Not Sig
GNB1	0.0728499	1	Not Sig
RPL11	-0.0182875	1	Not Sig
SSR2	-0.0895656	1	Not Sig
PKM	0.113908	1	Not Sig
TUBB	-0.0871375	1	Not Sig
SARAF	-0.0988253	1	Not Sig
RBM33	-0.00267604	1	Not Sig
ADAM8	0.0963159	1	Not Sig
C1orf56	-0.152943	1	Not Sig
SNX3	-0.0728035	1	Not Sig
RELA	-0.0726836	1	Not Sig
FIS1	-0.021283	1	Not Sig
MFF	-0.100435	1	Not Sig
RSRC2	-0.0663289	1	Not Sig
DNAJC8	-0.0885646	1	Not Sig
HNRNPK	-0.0119015	1	Not Sig
PARL	-0.0362705	1	Not Sig
ZFAS1	-0.0633426	1	Not Sig
OSTC	-0.0400501	1	Not Sig
KRTCAP2	-0.106716	1	Not Sig
SH3BGRL	-0.0677258	1	Not Sig
OTUB1	0.0441693	1	Not Sig
PSMB8	-0.0603619	1	Not Sig
WAS	-0.0544572	1	Not Sig
PFN1	0.0494724	1	Not Sig
HNRNPU	-0.02909	1	Not Sig
RPL23A	-0.0501154	1	Not Sig
EMC10	-0.0548055	1	Not Sig
HNRNPH3	-0.0172803	1	Not Sig
ORAI2	-0.121439	1	Not Sig
EIF2A	-0.0835719	1	Not Sig
C1orf162	-0.0409143	1	Not Sig
COPA	0.0968831	1	Not Sig
SPCS1	-0.0887951	1	Not Sig
CSF2RA	0.110287	1	Not Sig
CUX1	-0.102293	1	Not Sig
NDUFS7	0.0242589	1	Not Sig
PPM1B	0.00163102	1	Not Sig
NCOA4	-0.00532823	1	Not Sig
CDC5L	-0.0617251	1	Not Sig
ITGB1	0.0962424	1	Not Sig
PDLIM7	-0.0447732	1	Not Sig
UBE2A	0.0567184	1	Not Sig
GOLT1B	0.0308795	1	Not Sig
AGTRAP	0.092001	1	Not Sig
UQCRC2	-0.0874928	1	Not Sig
HMGB3	0.0445918	1	Not Sig
CANX	0.015169	1	Not Sig
GAB2	0.0641878	1	Not Sig
SURF1	0.0293904	1	Not Sig
HNRNPDL	-0.0828566	1	Not Sig
DHX29	-0.0931879	1	Not Sig
SLC25A36	-0.0750458	1	Not Sig
SETD2	-0.0932989	1	Not Sig
AIMP1	-0.0711516	1	Not Sig
HBEGF	0.0603582	1	Not Sig
CAMTA1	-0.0238161	1	Not Sig
RPL10A	-0.0446653	1	Not Sig
GTF3C6	0.0517419	1	Not Sig
AC013461.1	0.0719685	1	Not Sig
RBM25	0.0789131	1	Not Sig
UPP1	0.0552646	1	Not Sig
CHIC2	-0.0938854	1	Not Sig
SEC62	0.0273051	1	Not Sig
NFIL3	-0.0870074	1	Not Sig
PSMD7	-0.010845	1	Not Sig
PYM1	-0.114043	1	Not Sig
CCDC109B	-0.0277783	1	Not Sig
ITGA5	0.0831837	1	Not Sig
SKIL	0.0967355	1	Not Sig
UBXN7	-0.0764292	1	Not Sig
SNRPA1	-0.000409695	1	Not Sig
PRKCSH	0.0968814	1	Not Sig
ZDHHC20	-0.0863142	1	Not Sig
APH1A	-0.0650993	1	Not Sig
C6orf62	-0.0919025	1	Not Sig
PLEKHB2	0.0847016	1	Not Sig
GOLGB1	-0.0905852	1	Not Sig
SNRPF	0.0364429	1	Not Sig
LRG1	-0.0399967	1	Not Sig
EIF6	0.0381256	1	Not Sig
IDH3G	0.0972531	1	Not Sig
SERTAD1	0.0376816	1	Not Sig
SZRD1	-0.0978317	1	Not Sig
RABGGTB	-0.0848114	1	Not Sig
PID1	0.0961259	1	Not Sig
WHSC1L1	-0.0703261	1	Not Sig
COQ7	0.0520429	1	Not Sig
C7orf73	0.024289	1	Not Sig
RPLP2	0.0348388	1	Not Sig
SSH2	-0.0846416	1	Not Sig
ACTN4	-0.0715211	1	Not Sig
MID1IP1	-0.0805143	1	Not Sig
QARS	0.0736364	1	Not Sig
COX7A2L	-0.0778017	1	Not Sig
FERMT3	-0.00994666	1	Not Sig
PET100	-0.094897	1	Not Sig
POLR2J3	-0.120148	1	Not Sig
CALM3	0.077011	1	Not Sig
MKLN1	0.102973	1	Not Sig
TRA2A	-0.108767	1	Not Sig
DYRK1A	0.0746327	1	Not Sig
XRN2	-0.0774693	1	Not Sig
SELT	-0.022812	1	Not Sig
TGFBR2	0.0950977	1	Not Sig
SH3KBP1	-0.0641534	1	Not Sig
CH17-373J23.1	0.0959256	1	Not Sig
RPSA	0.0860464	1	Not Sig
MGEA5	-0.101064	1	Not Sig
CD52	-0.0153605	1	Not Sig
CEP170	0.021218	1	Not Sig
AHR	0.0177585	1	Not Sig
TGOLN2	-0.0983539	1	Not Sig
NAA38	0.0595535	1	Not Sig
RBPJ	0.104825	1	Not Sig
LINC00493	-0.0503987	1	Not Sig
YTHDF3	-0.0852276	1	Not Sig
BLOC1S2	-0.0882688	1	Not Sig
COX19	0.00983605	1	Not Sig
C9orf142	-0.0871788	1	Not Sig
CTBS	-0.0934099	1	Not Sig
COMMD9	-0.0577287	1	Not Sig
OSM	0.133761	1	Not Sig
ARIH2	-0.0267281	1	Not Sig
TMEM170B	0.0256478	1	Not Sig
RAB32	-0.0816607	1	Not Sig
RAB4A	-0.0855656	1	Not Sig
THRAP3	-0.0579153	1	Not Sig
SNX2	-0.0554681	1	Not Sig
TMED5	0.0506399	1	Not Sig
VEZF1	-0.0701248	1	Not Sig
RYBP	-0.0973888	1	Not Sig
PCSK7	0.0799901	1	Not Sig
C8orf59	-0.0699586	1	Not Sig
IER5	-0.0550287	1	Not Sig
PDIA6	0.061081	1	Not Sig
CCNH	0.102146	1	Not Sig
APRT	0.0562629	1	Not Sig
LILRA5	0.104259	1	Not Sig
MRPL33	-0.0819112	1	Not Sig
CMPK1	0.0450382	1	Not Sig
PHF5A	-0.0497542	1	Not Sig
A1BG	-0.0924045	1	Not Sig
BRI3	0.0228491	1	Not Sig
SET	-0.104362	1	Not Sig
LUC7L3	0.0754014	1	Not Sig
NCOR1	-0.046605	1	Not Sig
TAOK3	-0.0561217	1	Not Sig
PER1	0.0819996	1	Not Sig
ATOX1	0.0123184	1	Not Sig
NFKBIZ	-0.103167	1	Not Sig
H3F3A	-0.0480768	1	Not Sig
OSTF1	-0.0780811	1	Not Sig
HNRNPH1	-0.0792882	1	Not Sig
ATP5G3	-0.00305026	1	Not Sig
ANAPC16	0.0934811	1	Not Sig
TPD52L2	0.054552	1	Not Sig
CFL1	0.0295394	1	Not Sig
TRIB1	0.041672	1	Not Sig
PSEN1	0.0938387	1	Not Sig
CPSF7	0.0408588	1	Not Sig
FZR1	-0.0355144	1	Not Sig
NFIC	-0.019546	1	Not Sig
MT-ND3	-0.0144136	1	Not Sig
USP34	-0.0694679	1	Not Sig
FBXO11	-0.0780153	1	Not Sig
DHRS7	-0.0591989	1	Not Sig
ANXA7	-0.0278022	1	Not Sig
OGFRL1	-0.0890517	1	Not Sig
AQP9	0.0767974	1	Not Sig
IQSEC1	0.0681465	1	Not Sig
USP7	-0.00656382	1	Not Sig
PIK3R1	-0.0871979	1	Not Sig
ADAM28	0.0796196	1	Not Sig
YWHAZ	-0.0594426	1	Not Sig
CYC1	-0.0586315	1	Not Sig
SERP1	-0.0495978	1	Not Sig
MAP2K3	0.0635112	1	Not Sig
MINOS1	0.0851077	1	Not Sig
C11orf31	-0.0413741	1	Not Sig
CREBRF	0.0131157	1	Not Sig
SP100	-0.0720651	1	Not Sig
HNRNPA1	-0.0365985	1	Not Sig
CYTH4	-0.0413897	1	Not Sig
RBM17	0.0434863	1	Not Sig
CALM1	0.0215395	1	Not Sig
CSTB	0.0192902	1	Not Sig
KRR1	-0.0582735	1	Not Sig
TNFAIP8	-0.115115	1	Not Sig
PTPRC	-0.0780053	1	Not Sig
MBD2	-0.090589	1	Not Sig
ELOVL5	-0.0350606	1	Not Sig
ATG12	-0.0752023	1	Not Sig
WDR26	-0.0889899	1	Not Sig
TOMM20	-0.0705905	1	Not Sig
PTEN	0.0671199	1	Not Sig
LSM14A	-0.0884412	1	Not Sig
KYNU	0.0477702	1	Not Sig
SNHG7	-0.00950965	1	Not Sig
XRCC6	0.00317691	1	Not Sig
SELK	-0.0420126	1	Not Sig
2019-09-15	-0.0712665	1	Not Sig
OXA1L	-0.0728739	1	Not Sig
PRKAG2	-0.0594896	1	Not Sig
TLE3	0.0969499	1	Not Sig
SLU7	-0.0824633	1	Not Sig
SRGN	0.0431912	1	Not Sig
MRFAP1	0.0458427	1	Not Sig
MAP3K2	-0.0807597	1	Not Sig
GSTK1	-0.079983	1	Not Sig
MAX	-0.00549644	1	Not Sig
NRBP1	0.0495225	1	Not Sig
YBX3	-0.0432001	1	Not Sig
ZDHHC7	-0.0765709	1	Not Sig
DOT1L	0.0734211	1	Not Sig
PSMC2	-0.0691867	1	Not Sig
ATP6V1H	0.0954318	1	Not Sig
EIF3F	-0.0726487	1	Not Sig
CDC42SE1	-0.0940083	1	Not Sig
OCIAD1	-0.0624835	1	Not Sig
VPS51	0.0440286	1	Not Sig
SERPINB1	-0.0842667	1	Not Sig
GBAS	-0.0686926	1	Not Sig
RBM39	-0.0498953	1	Not Sig
PLXNB2	-0.0765404	1	Not Sig
AGTPBP1	-0.0758504	1	Not Sig
CAPZA2	-0.0774846	1	Not Sig
CD1D	0.0280621	1	Not Sig
DCTN3	-0.0271741	1	Not Sig
SFPQ	0.0347707	1	Not Sig
C1D	-0.06409	1	Not Sig
KPNA4	-0.0343473	1	Not Sig
RPS19	0.0478592	1	Not Sig
BCLAF1	-0.0893119	1	Not Sig
AMD1	-0.0344023	1	Not Sig
PDLIM5	-0.0818809	1	Not Sig
BID	0.0542272	1	Not Sig
HIF1A	0.000782306	1	Not Sig
2019-09-06	0.00480421	1	Not Sig
CEBPZ	-0.0803594	1	Not Sig
AGFG1	-0.0557933	1	Not Sig
COX6A1	0.0485269	1	Not Sig
DNAJB14	0.0887669	1	Not Sig
LSM5	0.0445998	1	Not Sig
RAB18	-0.0847805	1	Not Sig
ROCK1	-0.0640303	1	Not Sig
DDX5	-0.021096	1	Not Sig
RSRP1	0.0390824	1	Not Sig
MOB1A	-0.06757	1	Not Sig
MRPL28	-0.0537528	1	Not Sig
STXBP2	-0.0282589	1	Not Sig
DNAJC4	-0.0920212	1	Not Sig
HNRNPUL1	-0.00959019	1	Not Sig
ADGRE5	0.0317289	1	Not Sig
BHLHE40	-0.0878178	1	Not Sig
COX6C	-0.0601631	1	Not Sig
GABARAPL2	-0.0956004	1	Not Sig
IRF9	0.0881114	1	Not Sig
LDHA	0.026031	1	Not Sig
MIEN1	0.0669982	1	Not Sig
ROMO1	-0.0245332	1	Not Sig
MFSD12	0.00883323	1	Not Sig
HACD4	-0.0788144	1	Not Sig
SIGIRR	0.0956907	1	Not Sig
KLF6	-0.0333196	1	Not Sig
FO538757.2	0.0226694	1	Not Sig
PLEKHO1	0.0867678	1	Not Sig
PTPN12	-0.0695346	1	Not Sig
RPS2	0.0469922	1	Not Sig
YME1L1	-0.0935634	1	Not Sig
AP001055.6	-0.00209365	1	Not Sig
CDC37	0.0564529	1	Not Sig
GRPEL1	-0.0671445	1	Not Sig
ARL8B	-0.0698257	1	Not Sig
MECP2	-0.050723	1	Not Sig
TFG	-0.0647172	1	Not Sig
RPS6KB2	-0.0737953	1	Not Sig
AKIRIN2	-0.0985208	1	Not Sig
RXRA	0.0304287	1	Not Sig
ATP6V0D1	0.0219535	1	Not Sig
TWF2	0.058892	1	Not Sig
ATF6B	-0.0429111	1	Not Sig
DNAJC15	-0.0535704	1	Not Sig
TAF1D	-0.103321	1	Not Sig
TOMM7	0.0574343	1	Not Sig
JMJD1C	-0.0672115	1	Not Sig
CYTIP	0.0770497	1	Not Sig
TOX4	-0.0176666	1	Not Sig
HIGD2A	-0.016585	1	Not Sig
HCK	0.057209	1	Not Sig
PTP4A1	-0.0387031	1	Not Sig
KDM2A	-0.0483754	1	Not Sig
CYBB	0.0752845	1	Not Sig
TMED2	-0.0434698	1	Not Sig
LGALS3	0.0415367	1	Not Sig
BAD	-0.0423809	1	Not Sig
HEXB	-0.0474641	1	Not Sig
CD68	-0.0734871	1	Not Sig
TMEM9B	0.0311363	1	Not Sig
PTAR1	-0.0727568	1	Not Sig
UQCRFS1	-0.0679558	1	Not Sig
CAMLG	-0.0540014	1	Not Sig
NCOR2	0.058345	1	Not Sig
OLA1	-0.0569516	1	Not Sig
SHFM1	-0.000250144	1	Not Sig
PPP1R12A	0.0802111	1	Not Sig
JTB	-0.0212626	1	Not Sig
CXXC5	-0.0556565	1	Not Sig
AP2S1	-0.0775916	1	Not Sig
DRAM2	-0.0635955	1	Not Sig
KCNAB2	0.0795702	1	Not Sig
SOX4	-0.0682777	1	Not Sig
PPP4R3A	0.00857265	1	Not Sig
HLA-DMA	0.0130598	1	Not Sig
KRAS	-0.0715337	1	Not Sig
PHF20	0.00962636	1	Not Sig
MET	-0.094998	1	Not Sig
REEP5	0.0488863	1	Not Sig
HGS	0.049673	1	Not Sig
SLC9A8	0.0140399	1	Not Sig
SMAD3	0.0423858	1	Not Sig
BSG	-0.0290916	1	Not Sig
RER1	0.0211832	1	Not Sig
ARPC5L	0.0241552	1	Not Sig
FGR	-0.0511175	1	Not Sig
MTDH	-0.0535769	1	Not Sig
PRDX6	-0.0507229	1	Not Sig
GRN	-0.0390448	1	Not Sig
GNAI2	-0.0580392	1	Not Sig
BIN1	-0.0357359	1	Not Sig
RNF24	0.0782362	1	Not Sig
IL10RB	-0.0866353	1	Not Sig
CPD	0.0943068	1	Not Sig
BMS1	-0.0793664	1	Not Sig
NDFIP1	-0.0563901	1	Not Sig
CBX5	0.0519779	1	Not Sig
FBL	-0.058423	1	Not Sig
RPL7A	0.0455675	1	Not Sig
FAM101B	0.0985258	1	Not Sig
WDR83OS	-0.00940906	1	Not Sig
TMEM59	-0.083711	1	Not Sig
SYN1	-0.0628372	1	Not Sig
SRSF9	-0.0703538	1	Not Sig
POLR2B	-0.0138666	1	Not Sig
DDIT3	-0.064564	1	Not Sig
WSB1	0.043282	1	Not Sig
RNMT	-0.044895	1	Not Sig
PRKAR1A	-0.0405121	1	Not Sig
PHF1	-0.0455316	1	Not Sig
RTFDC1	-0.0694027	1	Not Sig
HNRNPR	0.0151093	1	Not Sig
HNRNPA3	-0.0825966	1	Not Sig
CLIC1	0.0157163	1	Not Sig
ANXA2	0.0852007	1	Not Sig
TCEB1	-0.0193511	1	Not Sig
IER2	-0.0705462	1	Not Sig
PPP1R18	-0.0682796	1	Not Sig
RPL15	-0.0446442	1	Not Sig
ATP5A1	0.0667776	1	Not Sig
SPPL2A	-0.0650666	1	Not Sig
WTAP	-0.0228004	1	Not Sig
PTBP3	-0.0742288	1	Not Sig
AFTPH	-0.0738798	1	Not Sig
HSPA5	-0.0640942	1	Not Sig
C19orf38	-0.068751	1	Not Sig
SLC36A4	-0.084917	1	Not Sig
MYEOV2	0.0756232	1	Not Sig
RAB2A	-0.0509083	1	Not Sig
GPBP1L1	-0.0566012	1	Not Sig
CCDC85B	-0.0585106	1	Not Sig
ARID4B	-0.0705207	1	Not Sig
EIF4G2	0.0447868	1	Not Sig
CEP350	-0.0775597	1	Not Sig
CLN8	0.0395302	1	Not Sig
HLA-DMB	-0.0218411	1	Not Sig
CNOT2	-0.00277873	1	Not Sig
HECA	-0.0828021	1	Not Sig
YY1	0.068535	1	Not Sig
TMEM258	-0.0510628	1	Not Sig
PHB2	-0.0475993	1	Not Sig
TNIP1	0.0827396	1	Not Sig
NDUFB7	0.0708295	1	Not Sig
CFP	-0.0418088	1	Not Sig
MYDGF	0.0512041	1	Not Sig
ACOT9	0.00404397	1	Not Sig
GHITM	0.0375691	1	Not Sig
2019-09-09	0.0447908	1	Not Sig
DDX46	-0.0743679	1	Not Sig
NPEPPS	-0.0847497	1	Not Sig
LAMTOR1	0.0377696	1	Not Sig
SNRPE	-0.027893	1	Not Sig
CD82	0.0641517	1	Not Sig
HLA-A	0.00858805	1	Not Sig
CNOT8	-0.0545393	1	Not Sig
LY96	-0.0670472	1	Not Sig
CHP1	-0.0479183	1	Not Sig
RAB21	0.0173851	1	Not Sig
RNH1	0.0111468	1	Not Sig
C19orf70	0.0240773	1	Not Sig
EEF1D	0.0053521	1	Not Sig
ZNF385A	-0.051408	1	Not Sig
AMZ2	-0.0058913	1	Not Sig
ELL	-0.0685336	1	Not Sig
RHOF	-0.0504168	1	Not Sig
TMEM189	-0.0540541	1	Not Sig
NCBP3	0.0586238	1	Not Sig
SMS	0.0789344	1	Not Sig
SUPT5H	0.050278	1	Not Sig
PPM1A	-0.0382113	1	Not Sig
ATP6V1F	-0.0672635	1	Not Sig
TRIM25	0.074427	1	Not Sig
QKI	0.0475694	1	Not Sig
PPP1CC	-0.0327306	1	Not Sig
ZNF655	-0.0281222	1	Not Sig
DYNC1H1	-0.0838685	1	Not Sig
NHSL2	-0.0279021	1	Not Sig
SOAT1	0.0019681	1	Not Sig
ACTR3	-0.0348948	1	Not Sig
TAF7	-0.0855191	1	Not Sig
GYG1	0.0828897	1	Not Sig
AP1G1	0.0613476	1	Not Sig
TMEM41B	0.0622621	1	Not Sig
HM13	0.0534902	1	Not Sig
NEAT1	0.0618445	1	Not Sig
PKN1	-0.0161598	1	Not Sig
IQGAP1	-0.0699592	1	Not Sig
PVRL2	-0.0517901	1	Not Sig
IAH1	0.0175098	1	Not Sig
LDHB	-0.0580874	1	Not Sig
SNX9	0.0449577	1	Not Sig
USP16	0.0589221	1	Not Sig
GPCPD1	0.0540105	1	Not Sig
HNRNPD	-0.0191776	1	Not Sig
ADAR	-0.0650074	1	Not Sig
DEDD2	-0.0406637	1	Not Sig
SPEN	-0.0680982	1	Not Sig
SMDT1	-0.0703834	1	Not Sig
NUMB	0.0644836	1	Not Sig
RELB	-0.0195271	1	Not Sig
IDI1	-0.0356436	1	Not Sig
BTG3	-0.0601708	1	Not Sig
AC009501.4	0.054073	1	Not Sig
OGFR	-0.0620523	1	Not Sig
TAGLN2	-0.0600484	1	Not Sig
DDT	0.0701774	1	Not Sig
NSD1	0.0817022	1	Not Sig
USP4	0.039314	1	Not Sig
HUS1	0.0130972	1	Not Sig
ANKDD1A	0.0243598	1	Not Sig
TBCA	-0.0243291	1	Not Sig
SLC25A3	-0.0663077	1	Not Sig
MYLIP	-0.057316	1	Not Sig
TPRA1	0.0039769	1	Not Sig
HLA-DRB1	0.111931	1	Not Sig
PHIP	0.0675579	1	Not Sig
DYNLT1	-0.045453	1	Not Sig
FKBP8	0.0424946	1	Not Sig
ZNF292	-0.0710013	1	Not Sig
CFD	-0.0608672	1	Not Sig
ZNF791	0.0572156	1	Not Sig
TMEM219	0.0527042	1	Not Sig
RPL36AL	0.0277222	1	Not Sig
SERBP1	-0.00150729	1	Not Sig
CDKN1A	-0.0509073	1	Not Sig
LRRC25	-0.0480705	1	Not Sig
MTMR11	-0.0167576	1	Not Sig
SLC15A3	0.0146266	1	Not Sig
PUM1	-0.0109002	1	Not Sig
GPR183	-0.036571	1	Not Sig
ERGIC3	-0.0556504	1	Not Sig
YPEL3	0.038644	1	Not Sig
CAP1	-0.0566815	1	Not Sig
SH3GLB1	-0.0670327	1	Not Sig
FKBP2	0.0528442	1	Not Sig
GADD45B	0.0980881	1	Not Sig
APEX1	-0.0557884	1	Not Sig
TMBIM6	0.00887602	1	Not Sig
ALOX5AP	0.0293526	1	Not Sig
SSU72	0.0611536	1	Not Sig
ACTR1A	0.00742273	1	Not Sig
CSNK1D	0.065428	1	Not Sig
ATP5F1	-0.0613184	1	Not Sig
TSC22D4	0.060571	1	Not Sig
KCMF1	-0.0636999	1	Not Sig
METAP2	-0.0326454	1	Not Sig
UBE2R2	-0.066604	1	Not Sig
LCP2	-0.0710014	1	Not Sig
PCIF1	-0.0568923	1	Not Sig
SF3B2	-0.040252	1	Not Sig
CD164	-0.0437867	1	Not Sig
RAD23A	-0.00934503	1	Not Sig
MAPK1IP1L	-0.0278801	1	Not Sig
UXT	0.0308536	1	Not Sig
ACSS2	-0.0474056	1	Not Sig
PSMA3-AS1	0.0273862	1	Not Sig
USP9X	-0.00748873	1	Not Sig
RAP2B	0.0470826	1	Not Sig
SUMO2	0.0746309	1	Not Sig
ST8SIA4	-0.0282199	1	Not Sig
CGGBP1	-0.0304692	1	Not Sig
TRIM33	0.0753824	1	Not Sig
CLEC4A	-0.0373009	1	Not Sig
LGALS9	-0.0478545	1	Not Sig
EVI2A	-0.0604116	1	Not Sig
MGLL	0.0380896	1	Not Sig
TMEM170A	-0.0564966	1	Not Sig
EMD	0.0470799	1	Not Sig
RPS11	0.0298462	1	Not Sig
YIPF4	0.0433122	1	Not Sig
DSE	0.0629516	1	Not Sig
MLF2	-0.0327109	1	Not Sig
ALKBH7	0.0460561	1	Not Sig
AFF4	-0.0617286	1	Not Sig
RELT	0.0825007	1	Not Sig
HMHA1	-0.0093558	1	Not Sig
ZNF326	-0.0408078	1	Not Sig
ADA	0.0619851	1	Not Sig
ZFR	-0.0645764	1	Not Sig
EID1	-0.0319269	1	Not Sig
NUP58	0.0450827	1	Not Sig
ATP6V0A1	0.0794568	1	Not Sig
NCF1	-0.00862266	1	Not Sig
TGFBI	0.00782155	1	Not Sig
AHCTF1	0.00611073	1	Not Sig
TM9SF3	0.034174	1	Not Sig
MRPL23	0.0246261	1	Not Sig
BCAS2	-0.0404698	1	Not Sig
SRP72	-0.000498581	1	Not Sig
PRKAG2-AS1	-0.0422257	1	Not Sig
IFT20	0.06111	1	Not Sig
RASGEF1B	0.0143057	1	Not Sig
LAPTM4A	0.0381068	1	Not Sig
ZMAT2	-0.0331294	1	Not Sig
MKNK2	-0.0169428	1	Not Sig
PIM3	-0.0578569	1	Not Sig
HDGF	-0.0538821	1	Not Sig
HECTD1	0.0568824	1	Not Sig
FOXN3	0.0540924	1	Not Sig
SP3	0.0368907	1	Not Sig
CIRBP	0.0279123	1	Not Sig
LINC00657	0.0303469	1	Not Sig
BTAF1	0.064575	1	Not Sig
MRPL21	-0.0433466	1	Not Sig
CSNK1A1	-0.0127867	1	Not Sig
VMA21	0.0702017	1	Not Sig
MAPKAPK2	0.033225	1	Not Sig
OS9	-0.0191192	1	Not Sig
SNRK	0.0613337	1	Not Sig
C15orf39	0.020267	1	Not Sig
ATP6AP1	-0.038214	1	Not Sig
NDUFA6	0.011242	1	Not Sig
HNMT	-0.0267112	1	Not Sig
PGK1	0.0723437	1	Not Sig
PAFAH1B1	-0.0500882	1	Not Sig
RREB1	0.0395488	1	Not Sig
FNBP4	-0.0690476	1	Not Sig
TMED9	0.0122468	1	Not Sig
IL10RA	-0.0779598	1	Not Sig
ZFAND3	-0.0637995	1	Not Sig
DDX6	0.0593216	1	Not Sig
SERPINA1	-0.0147422	1	Not Sig
TNFRSF14	-0.0276239	1	Not Sig
MIER1	-0.0576844	1	Not Sig
EFHD2	0.0139074	1	Not Sig
TSEN34	0.0495713	1	Not Sig
STT3B	0.068296	1	Not Sig
MALT1	0.0473917	1	Not Sig
PPP4C	-0.00986505	1	Not Sig
GMFB	-0.00567742	1	Not Sig
TRAM1	0.0283555	1	Not Sig
FLNA	-0.0153954	1	Not Sig
ZNF281	-0.0557954	1	Not Sig
PSMA1	0.00776953	1	Not Sig
RAB31	0.00265293	1	Not Sig
C14orf166	-0.0211262	1	Not Sig
SLC3A2	0.0289071	1	Not Sig
NFKB1	-0.0294637	1	Not Sig
KHDRBS1	0.0666661	1	Not Sig
PSMB3	-0.02728	1	Not Sig
BFAR	-0.0455185	1	Not Sig
PYCARD	0.0572151	1	Not Sig
ATP1A1	0.0501513	1	Not Sig
TRIP12	-0.026393	1	Not Sig
HADHA	-0.0689352	1	Not Sig
2019-03-05	-0.0348381	1	Not Sig
PJA2	-0.0309151	1	Not Sig
RANBP2	-0.0704266	1	Not Sig
HERC1	0.0634208	1	Not Sig
NAPA	-0.0709675	1	Not Sig
HSP90B1	0.029842	1	Not Sig
PDCD4	-0.039741	1	Not Sig
RAB13	0.0401015	1	Not Sig
XRCC5	-0.0520332	1	Not Sig
DNTTIP2	-0.0370575	1	Not Sig
HMGN1	-0.0661398	1	Not Sig
SRSF3	-0.0749449	1	Not Sig
LLPH	-0.0380047	1	Not Sig
IST1	-0.026672	1	Not Sig
USP47	-0.0527979	1	Not Sig
MAFG	0.0505782	1	Not Sig
VAMP3	0.00308808	1	Not Sig
TSPYL2	0.0528613	1	Not Sig
PPDPF	-0.0386226	1	Not Sig
C9orf78	-0.0190449	1	Not Sig
SORL1	-0.0277584	1	Not Sig
TPR	-0.0678262	1	Not Sig
PSMD12	-0.0573328	1	Not Sig
EIF1AX	-0.0494588	1	Not Sig
IRAK1	-0.0537037	1	Not Sig
ABI1	-0.0558362	1	Not Sig
PTGES	-0.0673474	1	Not Sig
YWHAB	-0.035869	1	Not Sig
HCAR3	-0.048889	1	Not Sig
LAMP2	-0.0496855	1	Not Sig
HLA-E	0.044041	1	Not Sig
SFT2D2	-0.0302772	1	Not Sig
KIAA1551	0.0132326	1	Not Sig
BTG2	0.0278328	1	Not Sig
M6PR	-0.0439649	1	Not Sig
PPP2CA	-0.0524559	1	Not Sig
TMEM167B	0.00732082	1	Not Sig
FCGRT	0.0669127	1	Not Sig
EIF3I	-0.030468	1	Not Sig
FURIN	-0.0365666	1	Not Sig
POLR2E	-0.0231611	1	Not Sig
CD55	-0.0521486	1	Not Sig
CPVL	-0.0496361	1	Not Sig
BRK1	-0.0465791	1	Not Sig
BASP1	0.0518129	1	Not Sig
ADD3	-0.0542091	1	Not Sig
BST2	-0.0515028	1	Not Sig
GCHFR	-0.0664931	1	Not Sig
VEGFA	0.00641525	1	Not Sig
C12orf57	-0.0716803	1	Not Sig
PFDN4	-0.070009	1	Not Sig
ZFC3H1	-0.036117	1	Not Sig
SYAP1	0.0602299	1	Not Sig
GPATCH8	0.0114873	1	Not Sig
IL6ST	-0.0570155	1	Not Sig
UBXN1	0.0282963	1	Not Sig
BLOC1S6	-0.0226481	1	Not Sig
FAM120A	0.0142345	1	Not Sig
KLF13	-0.0514226	1	Not Sig
CELF1	0.0644381	1	Not Sig
LSP1	-0.0330089	1	Not Sig
S100A12	0.012419	1	Not Sig
MS4A6A	0.00267991	1	Not Sig
RPL13A	-0.00768582	1	Not Sig
ARF1	-0.0487895	1	Not Sig
SSSCA1	-0.0596167	1	Not Sig
BOD1L1	0.0397397	1	Not Sig
TACC1	0.0574405	1	Not Sig
MTMR14	0.0221015	1	Not Sig
EAF1	0.0824486	1	Not Sig
CDA	-0.00984795	1	Not Sig
H2AFV	-0.0415238	1	Not Sig
CBX3	-0.0558848	1	Not Sig
MT1X	-0.0251046	1	Not Sig
WIPI2	-0.0545783	1	Not Sig
SAP18	-0.0404662	1	Not Sig
MAP7D1	0.0616783	1	Not Sig
RASSF5	0.0569726	1	Not Sig
MSN	0.0635122	1	Not Sig
PSMD11	0.00688877	1	Not Sig
NDUFA1	0.044315	1	Not Sig
FAM32A	-0.0112646	1	Not Sig
FAU	0.00207942	1	Not Sig
MANBA	0.0633103	1	Not Sig
ENO1	0.0393259	1	Not Sig
SCAND1	0.00991434	1	Not Sig
ABHD5	0.0143108	1	Not Sig
ICAM3	0.0443525	1	Not Sig
DDX39A	-0.0305941	1	Not Sig
PRELID1	0.00570552	1	Not Sig
MRPL55	0.0328987	1	Not Sig
GLUL	-0.0289022	1	Not Sig
MIR22HG	-0.0364471	1	Not Sig
SHKBP1	-0.0330562	1	Not Sig
ATP5H	0.00258666	1	Not Sig
TRAPPC1	-0.01324	1	Not Sig
PPP1CA	0.018856	1	Not Sig
MAD2L2	0.0365623	1	Not Sig
MRPS15	-0.0308539	1	Not Sig
TGFB1	-0.0274491	1	Not Sig
PAPD4	-0.0461519	1	Not Sig
UBE2H	0.0210198	1	Not Sig
RPL8	-0.0141027	1	Not Sig
MGAT1	0.0258113	1	Not Sig
PLEC	0.0393473	1	Not Sig
RAD23B	-0.0442564	1	Not Sig
IKZF1	0.0359031	1	Not Sig
UFC1	0.0507764	1	Not Sig
SCPEP1	0.00233724	1	Not Sig
RRBP1	-0.0486293	1	Not Sig
CYTH1	0.0347949	1	Not Sig
FAM204A	-0.0281496	1	Not Sig
MGAT4A	0.0270753	1	Not Sig
SSR3	0.0283918	1	Not Sig
RBM3	0.0228202	1	Not Sig
PAFAH1B2	0.00851089	1	Not Sig
CLINT1	-0.0344967	1	Not Sig
KLF9	-0.0424943	1	Not Sig
COX17	-0.0430591	1	Not Sig
COPE	0.0139036	1	Not Sig
MGRN1	0.0144558	1	Not Sig
MTCH1	0.0258091	1	Not Sig
NFKBIE	-0.021142	1	Not Sig
PSMB4	-0.0422016	1	Not Sig
PLIN3	-0.0406934	1	Not Sig
SNRPD2	-0.0483703	1	Not Sig
GNAI3	0.0591895	1	Not Sig
PSMD6	0.00495443	1	Not Sig
HERPUD1	0.0317705	1	Not Sig
TOLLIP	0.0468247	1	Not Sig
RPL18	0.028803	1	Not Sig
CASP8	0.0227297	1	Not Sig
RNF10	-0.0430158	1	Not Sig
FMNL1	0.0512161	1	Not Sig
WDR45B	0.000979852	1	Not Sig
HLA-B	0.00773555	1	Not Sig
PRNP	0.0413512	1	Not Sig
GLTSCR2	0.00518311	1	Not Sig
ACSL3	-0.00878552	1	Not Sig
ZNF207	-0.0442412	1	Not Sig
GNB2	0.0425275	1	Not Sig
PABPC4	-0.0497657	1	Not Sig
PIM1	0.00646368	1	Not Sig
NDUFB11	0.00368376	1	Not Sig
GPSM3	-0.0177527	1	Not Sig
CUTA	-0.00369105	1	Not Sig
PPIG	-0.0200923	1	Not Sig
UBE2Z	-0.0534453	1	Not Sig
SNN	-0.0244205	1	Not Sig
MOB3A	0.0396954	1	Not Sig
DDX3X	-0.0407772	1	Not Sig
TLN1	0.0117473	1	Not Sig
ARHGDIB	-0.0301192	1	Not Sig
HIPK1	0.0131048	1	Not Sig
NDUFB8	0.0438275	1	Not Sig
VASP	-0.00489055	1	Not Sig
C19orf53	-0.0465945	1	Not Sig
CWC25	-0.0415926	1	Not Sig
JUND	0.0108962	1	Not Sig
CHMP2A	-0.0164313	1	Not Sig
B4GALT5	-0.04169	1	Not Sig
COX6B1	-0.0321237	1	Not Sig
ARPP19	-0.017217	1	Not Sig
PPP1R2	-0.0208449	1	Not Sig
ZMYM2	0.0245854	1	Not Sig
NDUFA10	0.0403882	1	Not Sig
EIF3M	0.00389093	1	Not Sig
RPL13	0.0185107	1	Not Sig
MED10	0.0626228	1	Not Sig
RASSF2	-0.0447486	1	Not Sig
NABP1	0.0146416	1	Not Sig
SERINC1	0.0379497	1	Not Sig
CYP27A1	-0.01605	1	Not Sig
C19orf43	0.0490208	1	Not Sig
U2SURP	-0.000363423	1	Not Sig
ILF3	0.0390324	1	Not Sig
SRSF4	0.0153296	1	Not Sig
MEF2A	-0.0366025	1	Not Sig
KLF2	0.00166641	1	Not Sig
HSP90AB1	-0.0174166	1	Not Sig
CXCL16	0.00737846	1	Not Sig
UNC119	-0.00701868	1	Not Sig
DBI	0.00864825	1	Not Sig
DERL1	-0.0363623	1	Not Sig
[truncated: 230 more rows]

## Sheet: LPS CD4+ T cells
	avg_logFC	fdr	Significance
MTRNR2L1	1.52082	0	FDR < 0.05
RPS26	0.724635	0	FDR < 0.05
MX1	-0.842984	0	FDR < 0.05
IFIT3	-1.07896	0	FDR < 0.05
ISG15	-1.18546	0	FDR < 0.05
IFIT1	-0.874204	5.96748475011357e-316	FDR < 0.05
OASL	-0.959455	2.43388e-285	FDR < 0.05
LY6E	-0.77446	9.76813e-278	FDR < 0.05
IFIT2	-1.01249	1.28981e-253	FDR < 0.05
ISG20	-0.706798	1.31077e-237	FDR < 0.05
IFI6	-0.702866	1.85515e-222	FDR < 0.05
IFI44	-0.613393	7.51514e-206	FDR < 0.05
RSAD2	-0.713348	1.30847e-200	FDR < 0.05
ANXA1	-0.600346	4.29331e-197	FDR < 0.05
SAT1	-0.609004	9.45207e-183	FDR < 0.05
PMAIP1	-0.836438	4.16073e-166	FDR < 0.05
GLTSCR2	0.513225	0	Not Sig
RPLP1	-0.230834	0	Not Sig
H3F3B	-0.506046	6.73751e-264	Not Sig
RPL28	0.185865	6.70559e-225	Not Sig
MT-CO2	0.328292	7.39753e-219	Not Sig
SARAF	0.350312	5.07538e-212	Not Sig
HLA-B	-0.280082	3.40645e-192	Not Sig
VIM	-0.476289	6.15809e-185	Not Sig
IFI44L	-0.563679	1.9808e-174	Not Sig
MT-CO3	0.253039	1.59475e-170	Not Sig
OAS1	-0.500924	1.03816e-159	Not Sig
OAS3	-0.491505	3.74216e-156	Not Sig
MT-ATP6	0.301023	9.3305e-145	Not Sig
MT-CYB	0.284275	1.05562e-129	Not Sig
MT-ND4	0.268272	2.74346e-127	Not Sig
EIF2AK2	-0.456008	6.03118e-117	Not Sig
S100A11	-0.507937	1.8634e-115	Not Sig
LMNA	-0.576249	4.7883e-115	Not Sig
XAF1	-0.426515	4.30964e-107	Not Sig
MIR155HG	-0.583442	6.49291e-106	Not Sig
TAGLN2	-0.31149	9.7568e-106	Not Sig
MT-ND2	0.220544	1.68023e-105	Not Sig
LAPTM5	0.340393	5.84746e-105	Not Sig
USP18	-0.323906	3.63486e-102	Not Sig
IL7R	0.362714	2.06451e-101	Not Sig
SELL	0.420905	1.10178e-99	Not Sig
HLA-C	-0.213493	1.28401e-99	Not Sig
C1QBP	0.369984	1.32607e-99	Not Sig
STK17A	0.380972	2.9214e-95	Not Sig
RPLP2	0.0898776	1.6455e-94	Not Sig
HERC6	-0.39852	1.67724e-94	Not Sig
NEAT1	-0.427366	2.54487e-94	Not Sig
EPSTI1	-0.42977	8.3125e-93	Not Sig
IRF7	-0.399352	9.8068e-91	Not Sig
RPS27	0.0950542	2.65147e-90	Not Sig
SAMD9	-0.426899	7.62466e-87	Not Sig
HELZ2	-0.378646	2.19927e-85	Not Sig
PPP1R15A	-0.439866	3.80174e-85	Not Sig
OAS2	-0.319494	1.19929e-82	Not Sig
RPL6	0.145591	1.45595e-82	Not Sig
HERC5	-0.377594	5.63424e-81	Not Sig
GBP5	-0.413806	2.35534e-80	Not Sig
PKM	-0.353196	7.58451e-80	Not Sig
PSMD5-AS1	0.30564	2.00381e-76	Not Sig
MX2	-0.345147	4.08097e-76	Not Sig
SP100	-0.375553	1.18298e-75	Not Sig
LEPROTL1	0.329657	1.45312e-75	Not Sig
IFIT5	-0.336367	1.58515e-74	Not Sig
SLFN5	-0.38014	6.23401e-73	Not Sig
CHMP5	-0.349056	1.24744e-70	Not Sig
RPS28	0.111927	4.4303e-70	Not Sig
CD7	0.323559	1.41632e-69	Not Sig
ITM2B	0.271963	1.97776e-69	Not Sig
EVL	0.315296	5.62708e-69	Not Sig
RPL34	0.0909632	9.54984e-69	Not Sig
FAS	-0.311415	9.93622e-68	Not Sig
SRGN	-0.324292	1.34837e-66	Not Sig
RALA	-0.348809	3.2867e-66	Not Sig
CD2	-0.316306	3.33319e-66	Not Sig
CMPK2	-0.256242	9.09153e-65	Not Sig
FCMR	0.305579	2.44728e-64	Not Sig
KLF6	-0.403981	5.48115e-64	Not Sig
SQSTM1	-0.328421	6.61639e-64	Not Sig
CSTB	-0.34493	7.42664e-64	Not Sig
TYMP	-0.319357	8.9052e-64	Not Sig
LAP3	-0.297962	8.14263e-63	Not Sig
SNHG7	0.299409	1.81353e-62	Not Sig
PARP14	-0.342864	2.69943e-61	Not Sig
DHX58	-0.272041	5.05972e-61	Not Sig
MT-ND1	0.190749	5.62574e-60	Not Sig
DRAP1	-0.315268	3.4601e-59	Not Sig
CD3G	0.3347	1.17341e-58	Not Sig
CLDND1	-0.351122	8.52616e-57	Not Sig
ORAI2	-0.348723	1.05102e-56	Not Sig
PIK3IP1	0.261518	2.66563e-56	Not Sig
RPS13	0.0843524	1.2375e-55	Not Sig
GIMAP7	0.199998	4.62477e-55	Not Sig
TXN	-0.3873	2.18383e-54	Not Sig
PPM1K	-0.334602	1.97363e-53	Not Sig
IFIH1	-0.257383	8.67891e-53	Not Sig
SAMD9L	-0.283794	4.28577e-52	Not Sig
MT2A	-0.393959	2.09642e-50	Not Sig
GIMAP4	0.292135	3.03383e-50	Not Sig
LIMD2	0.237636	1.85755e-49	Not Sig
MALAT1	0.0845585	6.1737e-49	Not Sig
TAP1	-0.2927	2.04782e-48	Not Sig
RTP4	-0.260114	2.30731e-48	Not Sig
CD3D	0.238009	3.24805e-48	Not Sig
MAF1	0.23324	5.4222e-48	Not Sig
CD247	0.280224	8.37856e-48	Not Sig
ATXN8OS	-0.113552	8.80539e-48	Not Sig
GIMAP1	0.253486	3.09695e-47	Not Sig
RPS23	0.0740452	8.36607e-45	Not Sig
GNB2L1	0.115234	1.93612e-44	Not Sig
RPS15	0.0782624	8.689e-44	Not Sig
FTH1	0.254504	1.02686e-43	Not Sig
RPS9	0.0845741	1.43862e-43	Not Sig
MT-ND3	0.194674	1.46254e-43	Not Sig
DNAJC15	0.235394	3.50346e-43	Not Sig
TRAF1	-0.28803	1.22311e-42	Not Sig
DDX58	-0.256111	1.84637e-42	Not Sig
TECR	0.242086	2.55252e-42	Not Sig
C19orf66	-0.273563	4.01828e-42	Not Sig
LINC00861	0.232906	5.70035e-42	Not Sig
LCK	0.258007	5.98209e-42	Not Sig
PRDX4	-0.276016	9.11893e-42	Not Sig
TRAT1	-0.274058	9.41131e-42	Not Sig
PPA1	-0.264382	1.60221e-41	Not Sig
RPL10A	0.0900676	3.37823e-41	Not Sig
RPS2	0.0936859	1.05165e-40	Not Sig
2019-09-06	0.241498	1.17466e-40	Not Sig
RPL23	0.12299	2.03304e-40	Not Sig
FAM118A	0.231933	2.14766e-40	Not Sig
ZC3HAV1	-0.382719	4.03923e-40	Not Sig
RPS18	0.0576956	9.27997e-40	Not Sig
RPL41	-0.140655	1.65203e-39	Not Sig
TMEM160	0.209535	7.51605e-39	Not Sig
RP11-255M2.3	0.212031	4.41835e-38	Not Sig
GABPB1-AS1	-0.28574	8.52626e-38	Not Sig
STAT1	-0.267172	2.95484e-37	Not Sig
N4BP1	-0.241789	6.21253e-37	Not Sig
S100A10	-0.313286	9.84181e-37	Not Sig
PARP9	-0.233152	1.76839e-36	Not Sig
IRF1	-0.261551	2.28708e-36	Not Sig
RPLP0	-0.113567	3.25733e-36	Not Sig
ARHGDIB	0.15351	4.69414e-36	Not Sig
YBX1	0.236318	1.02152e-35	Not Sig
ANTXR2	-0.248106	2.7226e-35	Not Sig
RPL30	0.0589916	3.8359e-35	Not Sig
LEF1	0.234678	6.93023e-35	Not Sig
AES	0.24484	7.46239e-35	Not Sig
IFI16	-0.264745	1.79861e-34	Not Sig
ZNF267	-0.251817	2.33115e-34	Not Sig
CD69	-0.365468	2.45501e-34	Not Sig
CD52	0.246063	4.59448e-34	Not Sig
YWHAQ	-0.250974	7.31647e-34	Not Sig
RPS15A	0.056929	1.58131e-33	Not Sig
RAN	-0.1999	3.44719e-33	Not Sig
GBP1	-0.279539	3.91102e-33	Not Sig
UQCRB	0.153864	5.52585e-33	Not Sig
UBE2L6	-0.247835	6.14333e-33	Not Sig
DNAJA1	-0.260253	1.69745e-32	Not Sig
GPX4	-0.206102	4.63031e-32	Not Sig
FTL	-0.222984	6.37773e-32	Not Sig
ADAR	-0.233364	1.36293e-31	Not Sig
RPL13	0.0483488	2.00751e-31	Not Sig
SUB1	-0.170612	3.96524e-31	Not Sig
LBH	0.18077	6.23468e-31	Not Sig
ANXA2	-0.292391	1.02973e-30	Not Sig
MARCKSL1	0.256406	1.13408e-30	Not Sig
TRIM22	-0.220048	3.38092e-30	Not Sig
EVI2A	0.181018	3.9128e-30	Not Sig
RGS10	0.201538	1.42032e-29	Not Sig
TUBB4B	-0.247466	2.14822e-29	Not Sig
RPS3A	0.0531433	2.27629e-29	Not Sig
CFLAR	-0.234314	2.73698e-29	Not Sig
CD55	0.232213	1.07449e-28	Not Sig
RPL36	0.0845665	2.93748e-28	Not Sig
DDX60	-0.191781	6.25997e-28	Not Sig
TANK	-0.23612	8.99819e-28	Not Sig
MYADM	-0.261906	1.36575e-27	Not Sig
FKBP5	0.190963	1.52533e-27	Not Sig
CLIC1	-0.237837	1.66261e-27	Not Sig
TGFBR2	0.193485	2.07913e-27	Not Sig
MT-ND5	0.189953	2.89473e-27	Not Sig
OXNAD1	0.14458	4.03679e-27	Not Sig
CMSS1	0.240131	1.97644e-26	Not Sig
PDE3B	0.190624	2.52011e-26	Not Sig
LDHB	0.159593	2.94236e-26	Not Sig
CORO1A	0.200991	3.77755e-26	Not Sig
TXNIP	0.170978	5.78134e-26	Not Sig
TNIP1	-0.228924	6.20324e-26	Not Sig
RPL11	0.0539483	8.46814e-26	Not Sig
SAMSN1	-0.242485	9.99905e-26	Not Sig
C8orf44	-0.182261	1.11503e-25	Not Sig
MFNG	0.199952	1.26416e-25	Not Sig
EHD4	-0.206218	1.36239e-25	Not Sig
GNG5	-0.196224	1.72589e-25	Not Sig
RPL36AL	-0.141076	2.56353e-25	Not Sig
PRKCH	0.177437	2.74783e-25	Not Sig
S100A6	-0.239707	2.82595e-25	Not Sig
BTG1	0.166025	3.09227e-25	Not Sig
ANP32B	0.19239	4.88286e-25	Not Sig
RPL22	0.0827078	8.06045e-25	Not Sig
ITK	0.175026	1.24579e-24	Not Sig
TRAC	0.181846	1.75795e-24	Not Sig
PELI1	-0.226806	2.58876e-24	Not Sig
JAK1	0.204239	5.12373e-24	Not Sig
RPL21	0.0500125	6.4764e-24	Not Sig
TSC22D3	0.126468	8.54347e-24	Not Sig
ADGRE5	-0.221212	8.85604e-24	Not Sig
AHNAK	-0.236308	9.91363e-24	Not Sig
TRAF3IP3	0.181023	1.64763e-23	Not Sig
RPL37	0.065442	5.34608e-23	Not Sig
CTD-3252C9.4	-0.238055	5.60588e-23	Not Sig
EVI2B	-0.199547	1.07486e-22	Not Sig
BTG2	0.208905	1.47939e-22	Not Sig
MIA3	-0.22479	1.73201e-22	Not Sig
GNG2	-0.218824	1.97126e-22	Not Sig
SP110	-0.205569	3.04485e-22	Not Sig
GABPB1	0.168711	3.23461e-22	Not Sig
RBCK1	-0.206709	3.29921e-22	Not Sig
RASGRP2	0.168655	3.40409e-22	Not Sig
RPL38	0.0826345	5.36259e-22	Not Sig
DTX3L	-0.167962	7.96878e-22	Not Sig
COX6A1	-0.173063	7.98104e-22	Not Sig
IDS	-0.193858	9.17402e-22	Not Sig
BTN3A2	0.163106	2.29955e-21	Not Sig
XBP1	-0.21052	3.21312e-21	Not Sig
UBC	-0.191388	3.79929e-21	Not Sig
RP11-347P5.1	0.169207	4.5078e-21	Not Sig
RPS25	0.051807	4.5694e-21	Not Sig
IKZF1	0.172379	5.70733e-21	Not Sig
PRMT2	0.184701	6.03638e-21	Not Sig
CFL1	-0.140444	6.72009e-21	Not Sig
GBP4	-0.229244	7.04913e-21	Not Sig
RGS1	-0.287419	8.0423e-21	Not Sig
B2M	-0.0922522	8.31343e-21	Not Sig
CHST12	-0.18725	1.76756e-20	Not Sig
RPS27A	0.0416955	2.07036e-20	Not Sig
LDLRAP1	0.153169	2.18179e-20	Not Sig
PSMB8	-0.179184	2.578e-20	Not Sig
RPL35A	0.0536343	2.99338e-20	Not Sig
PHF11	-0.18926	3.53607e-20	Not Sig
S1PR4	0.19193	4.58326e-20	Not Sig
SF3B6	-0.179839	4.72175e-20	Not Sig
ATP5G2	0.158019	6.29586e-20	Not Sig
CCR7	-0.0245962	6.9136e-20	Not Sig
RARRES3	-0.193794	7.76767e-20	Not Sig
TUBB2A	-0.179555	1.07268e-19	Not Sig
ACTG1	0.176753	1.19629e-19	Not Sig
TNFAIP3	-0.22615	1.34648e-19	Not Sig
TMA7	-0.132248	1.70832e-19	Not Sig
AKIRIN1	0.155461	1.87048e-19	Not Sig
PLP2	-0.203082	1.95818e-19	Not Sig
OCIAD2	0.17948	2.35005e-19	Not Sig
GAPDH	-0.177322	2.44452e-19	Not Sig
BST2	-0.19115	2.57029e-19	Not Sig
ARRDC2	0.138822	2.77101e-19	Not Sig
TMEM50A	-0.164967	3.84443e-19	Not Sig
RNF213	-0.19378	4.13582e-19	Not Sig
ATP6V1F	-0.179549	4.17933e-19	Not Sig
RPL39	0.0565012	8.64822e-19	Not Sig
SEC61B	-0.15208	1.19169e-18	Not Sig
RAC2	0.164443	1.25638e-18	Not Sig
ARPC3	-0.1632	1.28459e-18	Not Sig
NMI	-0.183921	2.50895e-18	Not Sig
RPL32	0.0399313	2.79804e-18	Not Sig
SEC61G	-0.174035	4.75593e-18	Not Sig
PRELID1	-0.181437	5.24682e-18	Not Sig
ZC3H12D	-0.170799	5.34627e-18	Not Sig
GYPC	0.182888	6.08473e-18	Not Sig
CD164	-0.182937	6.64423e-18	Not Sig
PSMA3	-0.179684	7.40761e-18	Not Sig
RPL31	0.052327	8.24372e-18	Not Sig
IL16	0.155683	8.28403e-18	Not Sig
VAMP2	0.14305	1.05773e-17	Not Sig
PABPC1	0.0601939	1.37374e-17	Not Sig
PGAM1	-0.159305	1.61862e-17	Not Sig
YPEL2	0.14485	1.76193e-17	Not Sig
PCGF5	-0.199873	2.5514e-17	Not Sig
PIM1	0.161546	3.67359e-17	Not Sig
MTERF4	0.164494	6.83478e-17	Not Sig
2019-09-11	-0.151766	7.32307e-17	Not Sig
LTA	-0.174216	8.88974e-17	Not Sig
CYSLTR1	0.165457	9.25608e-17	Not Sig
TNFSF10	-0.189911	9.28251e-17	Not Sig
LRRN3	0.170601	1.12433e-16	Not Sig
CCNI	0.128503	1.17847e-16	Not Sig
LGALS1	-0.209143	1.38006e-16	Not Sig
SLC2A3	0.153712	1.41887e-16	Not Sig
TMED2	-0.155597	1.57364e-16	Not Sig
HLA-F	-0.174826	2.25049e-16	Not Sig
CD3E	0.170052	2.5021e-16	Not Sig
EEF2	0.0829966	3.06949e-16	Not Sig
EIF1	-0.115382	3.64713e-16	Not Sig
NT5C3A	-0.176229	3.9026e-16	Not Sig
ATF4	-0.202345	4.00073e-16	Not Sig
MYL12A	-0.17556	4.17014e-16	Not Sig
LYSMD2	-0.172368	4.36338e-16	Not Sig
ETS1	0.157399	4.53852e-16	Not Sig
IFITM1	-0.149276	6.75981e-16	Not Sig
CD27	-0.12433	1.25029e-15	Not Sig
BIRC2	0.147784	2.77105e-15	Not Sig
TIMM10	-0.160709	4.11445e-15	Not Sig
PARK7	-0.15466	4.46161e-15	Not Sig
LINC01420	0.140586	4.90551e-15	Not Sig
DYNLT1	-0.175496	5.57108e-15	Not Sig
TAPBP	-0.16394	5.65988e-15	Not Sig
MT-CO1	0.0667159	7.30528e-15	Not Sig
CNP	-0.143082	8.61352e-15	Not Sig
LAT	0.146924	8.75562e-15	Not Sig
GCC2	0.16165	9.12151e-15	Not Sig
SATB1	0.176799	9.77655e-15	Not Sig
TPI1	-0.171171	9.86458e-15	Not Sig
TOMM7	-0.0877571	1.02196e-14	Not Sig
TMEM63A	0.146133	1.03813e-14	Not Sig
CBX6	-0.198406	1.09394e-14	Not Sig
GADD45B	-0.287455	1.40825e-14	Not Sig
DNAJB6	-0.17545	1.50331e-14	Not Sig
ATP1A1	0.155651	2.03648e-14	Not Sig
MT-ND4L	0.132664	2.35767e-14	Not Sig
GMFG	0.14815	2.62551e-14	Not Sig
TMED9	-0.166685	3.06225e-14	Not Sig
DYNLL1	-0.193248	3.50313e-14	Not Sig
AAK1	0.147611	3.62334e-14	Not Sig
BZW1	-0.162835	4.74842e-14	Not Sig
ZFAS1	-0.100922	5.43954e-14	Not Sig
RHEB	-0.163573	6.30809e-14	Not Sig
PRDX1	-0.162266	7.11576e-14	Not Sig
SNRPB	-0.155237	7.12589e-14	Not Sig
CD44	-0.119239	7.33777e-14	Not Sig
FBLN7	0.124269	1.12625e-13	Not Sig
EIF5	-0.149965	1.20358e-13	Not Sig
COMMD6	0.119899	1.2306e-13	Not Sig
UFC1	-0.146406	1.48235e-13	Not Sig
THEM4	0.145498	1.8106e-13	Not Sig
LRRFIP1	-0.164443	1.97185e-13	Not Sig
PPP1R18	0.144435	2.25734e-13	Not Sig
CD6	0.148398	2.31133e-13	Not Sig
SOD1	-0.11348	2.84533e-13	Not Sig
RARA	-0.152009	4.53934e-13	Not Sig
IL32	-0.181372	5.27412e-13	Not Sig
IFI35	-0.151079	5.63463e-13	Not Sig
KIF2A	0.122252	6.14901e-13	Not Sig
METTL9	0.113025	6.18024e-13	Not Sig
PFN1	-0.110352	7.30251e-13	Not Sig
FAM107B	-0.169945	7.71685e-13	Not Sig
ADRM1	-0.151415	8.19326e-13	Not Sig
MIF	-0.153525	1.768e-12	Not Sig
CCDC109B	0.117706	2.03042e-12	Not Sig
TUBA1B	-0.127132	2.20098e-12	Not Sig
HMHA1	0.144579	2.34733e-12	Not Sig
MACF1	-0.142628	3.31711e-12	Not Sig
CHCHD2	-0.102966	3.40349e-12	Not Sig
SPOCK2	0.15775	3.41616e-12	Not Sig
UBE2A	-0.141063	3.64724e-12	Not Sig
UBL5	-0.126208	4.14225e-12	Not Sig
ATM	0.130635	5.37899e-12	Not Sig
RPL27A	0.0382404	8.31406e-12	Not Sig
USMG5	-0.126168	9.60536e-12	Not Sig
VMP1	-0.169111	1.06285e-11	Not Sig
CELF2	0.119333	1.08261e-11	Not Sig
NABP1	-0.148287	1.20179e-11	Not Sig
ITM2A	0.123115	1.69621e-11	Not Sig
PTMA	0.0714051	1.89476e-11	Not Sig
RPS19	-0.0499689	2.14002e-11	Not Sig
MYC	0.139892	2.3861e-11	Not Sig
GLRX	0.136599	3.11923e-11	Not Sig
HNRNPD	0.0986977	3.988e-11	Not Sig
AIDA	-0.144277	5.11557e-11	Not Sig
POMP	-0.137579	5.14628e-11	Not Sig
HMGB1	0.109533	5.59382e-11	Not Sig
CYTH4	0.10334	6.04109e-11	Not Sig
RASSF5	0.123144	7.28051e-11	Not Sig
GPSM3	0.106154	8.29446e-11	Not Sig
GABARAPL2	-0.117245	8.77962e-11	Not Sig
FYB	0.117326	9.01169e-11	Not Sig
TCEB1	-0.140648	9.07924e-11	Not Sig
IPCEF1	0.116928	1.03845e-10	Not Sig
RBX1	-0.139056	1.06329e-10	Not Sig
MYL6	-0.0741304	1.77831e-10	Not Sig
PPP1R2	0.131654	2.40435e-10	Not Sig
NUCB2	0.119452	2.46733e-10	Not Sig
RTCB	-0.136715	2.72727e-10	Not Sig
FAM65B	0.121033	2.7688e-10	Not Sig
BCL11B	0.124525	2.86467e-10	Not Sig
EZR	-0.147127	3.75863e-10	Not Sig
PHYKPL	0.104317	4.40607e-10	Not Sig
NFKB1	-0.131074	4.64713e-10	Not Sig
ATP6V0B	-0.142203	4.6856e-10	Not Sig
TARBP1	-0.140297	4.82524e-10	Not Sig
GIMAP5	0.12356	4.98363e-10	Not Sig
SQRDL	-0.131826	5.12583e-10	Not Sig
PSMB9	-0.142801	5.27675e-10	Not Sig
ARL6IP6	-0.141412	5.82883e-10	Not Sig
CD99	-0.140368	6.53941e-10	Not Sig
MBP	0.12022	7.5248e-10	Not Sig
HINT1	-0.087649	8.23957e-10	Not Sig
GIMAP2	0.145504	8.34296e-10	Not Sig
PAG1	0.115511	8.71668e-10	Not Sig
ILF3-AS1	0.0936568	1.04528e-09	Not Sig
ATXN1	-0.135178	1.05043e-09	Not Sig
COX7A2	-0.103108	1.19854e-09	Not Sig
TUBA1C	-0.134931	1.22003e-09	Not Sig
SNRPG	-0.123209	1.44074e-09	Not Sig
RPS29	0.0517981	1.59518e-09	Not Sig
MBNL1	-0.139298	1.6072e-09	Not Sig
ENO1	-0.11444	1.80283e-09	Not Sig
SPCS2	-0.120684	2.67589e-09	Not Sig
YWHAZ	-0.137035	2.70353e-09	Not Sig
NDUFV2	-0.122413	2.80713e-09	Not Sig
PFDN2	-0.136424	2.83858e-09	Not Sig
BIRC3	0.120286	2.93562e-09	Not Sig
YIPF5	-0.141967	3.35254e-09	Not Sig
HNRNPA1	0.0801225	3.54328e-09	Not Sig
ARF1	-0.132674	4.81927e-09	Not Sig
LAMTOR5	-0.135538	5.30855e-09	Not Sig
ZC3H8	0.117992	5.46054e-09	Not Sig
DBI	-0.127051	5.84347e-09	Not Sig
KRAS	0.122656	6.19034e-09	Not Sig
DAD1	-0.124267	6.92558e-09	Not Sig
C17orf89	0.0949997	7.21001e-09	Not Sig
RPS17	0.0481495	7.43052e-09	Not Sig
NDUFAB1	-0.126929	7.72119e-09	Not Sig
ARL6IP5	0.0941044	8.23647e-09	Not Sig
NSMCE1	0.112217	8.86597e-09	Not Sig
RPL23A	0.0342582	9.02189e-09	Not Sig
ATF6B	0.111289	9.62063e-09	Not Sig
RTN4	0.111361	1.01568e-08	Not Sig
CDC42EP3	-0.139307	1.02315e-08	Not Sig
TAGAP	-0.148963	1.0403e-08	Not Sig
FLT3LG	0.134276	1.17173e-08	Not Sig
CD37	0.105251	1.18781e-08	Not Sig
NDFIP1	0.125129	1.41659e-08	Not Sig
OXA1L	0.0996863	1.56818e-08	Not Sig
GPR155	0.123647	1.59963e-08	Not Sig
LSP1	-0.140982	1.78218e-08	Not Sig
BUD31	-0.11526	2.22561e-08	Not Sig
STK4	0.0984037	2.6152e-08	Not Sig
RPL8	0.0423743	2.63187e-08	Not Sig
CYB5A	-0.136599	2.64842e-08	Not Sig
TUBA1A	-0.138736	3.31297e-08	Not Sig
SEC11C	-0.131935	4.12275e-08	Not Sig
ARL4C	-0.0560296	5.09071e-08	Not Sig
SRP14	-0.0566607	5.14088e-08	Not Sig
UBA52	0.0427121	5.42161e-08	Not Sig
REEP5	-0.125079	5.68943e-08	Not Sig
PLAC8	0.115954	5.80905e-08	Not Sig
FAM102A	0.10806	5.81569e-08	Not Sig
ADD3	0.123333	6.54641e-08	Not Sig
TESPA1	0.0789664	6.80178e-08	Not Sig
SAP18	-0.0887945	7.11629e-08	Not Sig
UGP2	0.113915	7.50061e-08	Not Sig
NEDD8	-0.116556	7.66904e-08	Not Sig
TPT1	-0.0421788	8.2457e-08	Not Sig
PPIA	-0.0887829	1.003e-07	Not Sig
YWHAE	-0.130815	1.10969e-07	Not Sig
PAIP2	-0.0956269	1.11681e-07	Not Sig
DYNLT3	-0.137732	1.1244e-07	Not Sig
H2AFZ	-0.0329312	1.16134e-07	Not Sig
NSD1	0.09614	1.1806e-07	Not Sig
PTPRC	0.0892301	1.31196e-07	Not Sig
COX7B	-0.115639	1.40765e-07	Not Sig
TMSB4X	-0.0840498	1.51578e-07	Not Sig
SELT	-0.11767	1.53191e-07	Not Sig
VDAC1	-0.125988	1.72975e-07	Not Sig
TNFAIP8	0.0429269	1.73278e-07	Not Sig
VPS51	0.0957328	1.81983e-07	Not Sig
MYDGF	-0.124912	2.03232e-07	Not Sig
IFNAR2	-0.130027	2.12803e-07	Not Sig
MANF	-0.133889	2.27806e-07	Not Sig
SMAP2	0.125088	2.28979e-07	Not Sig
LYAR	-0.138665	2.48743e-07	Not Sig
PPIB	-0.116148	2.57152e-07	Not Sig
SF1	0.104432	2.58222e-07	Not Sig
ISCA1	-0.11528	2.66092e-07	Not Sig
ARHGEF2	0.0949425	2.77191e-07	Not Sig
ZBTB43	-0.128611	2.78957e-07	Not Sig
GPR137	-0.124507	2.80675e-07	Not Sig
CYCS	-0.130565	2.93876e-07	Not Sig
STMN1	0.114959	3.03104e-07	Not Sig
MAP1LC3B	-0.134347	3.05858e-07	Not Sig
ANKRD44	0.102281	3.10704e-07	Not Sig
SS18L2	-0.108207	3.14323e-07	Not Sig
CD82	-0.117337	3.89668e-07	Not Sig
STMN3	0.0841823	3.99994e-07	Not Sig
CCSER2	0.08685	4.99694e-07	Not Sig
HSD17B11	0.102541	5.46376e-07	Not Sig
MGAT4A	0.102707	5.56145e-07	Not Sig
RPSA	0.0419377	5.93458e-07	Not Sig
RBPJ	-0.134535	6.31398e-07	Not Sig
IRF9	-0.133862	6.37405e-07	Not Sig
RABAC1	-0.122582	6.60438e-07	Not Sig
SERF2	-0.0795061	6.80671e-07	Not Sig
HELB	-0.119083	6.8508e-07	Not Sig
ARL6IP1	-0.112319	8.06693e-07	Not Sig
ARHGAP9	0.0930535	8.65795e-07	Not Sig
GPR183	-0.122364	9.02022e-07	Not Sig
EEF1B2	-0.0659795	9.4457e-07	Not Sig
NAPA	-0.114839	1.00578e-06	Not Sig
HNRNPDL	0.0939024	1.02974e-06	Not Sig
SELK	-0.103525	1.07879e-06	Not Sig
ZFP36	-0.11848	1.16352e-06	Not Sig
ARHGAP30	0.0960214	1.19992e-06	Not Sig
POLR3GL	0.106151	1.27693e-06	Not Sig
ICAM2	0.110238	1.346e-06	Not Sig
NFKBIA	-0.155519	1.5259e-06	Not Sig
TIPRL	-0.106137	1.66219e-06	Not Sig
RPL18A	0.0294204	1.71741e-06	Not Sig
PDCD5	-0.117267	1.94936e-06	Not Sig
NACA	0.0464038	2.1441e-06	Not Sig
GPR132	0.101026	2.34229e-06	Not Sig
RP11-902B17.1	0.112544	2.44636e-06	Not Sig
ANXA7	-0.104018	2.48646e-06	Not Sig
KLHDC2	0.0859834	2.56838e-06	Not Sig
RAP1A	0.109438	2.58314e-06	Not Sig
HAPLN3	-0.109036	2.59139e-06	Not Sig
POLR2E	-0.1248	2.73223e-06	Not Sig
CTD-3184A7.4	0.107491	3.05199e-06	Not Sig
LPXN	-0.112013	3.13536e-06	Not Sig
RAB9A	-0.108527	3.24971e-06	Not Sig
ARHGDIA	-0.103133	3.61496e-06	Not Sig
CREM	-0.19121	3.8876e-06	Not Sig
ZNF44	0.0894883	4.12209e-06	Not Sig
2019-09-09	0.0956056	4.28991e-06	Not Sig
EPB41	0.10317	4.37771e-06	Not Sig
NAP1L4	0.104267	4.41349e-06	Not Sig
DDX21	-0.115598	4.54113e-06	Not Sig
EIF3E	0.081204	4.54661e-06	Not Sig
FAU	-0.0498716	4.59966e-06	Not Sig
CRIP2	-0.113947	4.68898e-06	Not Sig
EAPP	-0.00590768	4.8539e-06	Not Sig
SRRM2	0.110705	4.90708e-06	Not Sig
NUDC	-0.102243	5.15814e-06	Not Sig
TAB2	-0.105733	5.72784e-06	Not Sig
AIF1	0.0931583	6.22077e-06	Not Sig
SNHG8	0.0722315	6.38044e-06	Not Sig
ATP5B	-0.0878219	6.55353e-06	Not Sig
TCF7	0.0799268	6.56739e-06	Not Sig
BRD2	-0.12821	6.58298e-06	Not Sig
AKNA	0.102021	7.00172e-06	Not Sig
RNASET2	0.121661	7.21287e-06	Not Sig
MAD2L1BP	-0.102832	7.6645e-06	Not Sig
SH3BGRL3	0.0799128	8.00804e-06	Not Sig
SAR1A	-0.141712	8.37227e-06	Not Sig
CRTC3	0.0806006	8.98092e-06	Not Sig
APOL6	-0.125128	9.37522e-06	Not Sig
PPP1R10	-0.113085	9.46267e-06	Not Sig
ARPC1B	-0.11477	9.99752e-06	Not Sig
SCML1	0.107632	1.01968e-05	Not Sig
RAB10	-0.111291	1.03787e-05	Not Sig
PDCD4	0.0594563	1.0399e-05	Not Sig
DDX3X	-0.104596	1.07731e-05	Not Sig
LYST	-0.0899564	1.1797e-05	Not Sig
ANXA2R	0.0917144	1.19506e-05	Not Sig
PSMA2	-0.116126	1.26662e-05	Not Sig
CEBPG	-0.108178	1.29828e-05	Not Sig
RBM8A	-0.113814	1.32074e-05	Not Sig
ATG3	-0.111875	1.39812e-05	Not Sig
FKBP11	-0.117386	1.41503e-05	Not Sig
CRLF3	0.0906938	1.41655e-05	Not Sig
EIF4B	0.0966945	1.57835e-05	Not Sig
RAB11A	-0.117777	1.59371e-05	Not Sig
PRDX5	-0.108127	1.75403e-05	Not Sig
LPAR6	0.0825204	1.76135e-05	Not Sig
SNHG12	-0.118206	1.87218e-05	Not Sig
MTPN	-0.110981	2.04353e-05	Not Sig
TUBA4A	0.0899972	2.08776e-05	Not Sig
PSMB6	-0.102105	2.13279e-05	Not Sig
TRBC2	0.119819	2.2594e-05	Not Sig
RPL7	0.0246807	2.4241e-05	Not Sig
EIF5A	-0.119386	2.59353e-05	Not Sig
RPL19	0.0258132	2.6439e-05	Not Sig
MAGED2	0.108595	2.70699e-05	Not Sig
HLA-G	0.0715232	2.83767e-05	Not Sig
FNBP1	-0.10075	2.87442e-05	Not Sig
DSTN	-0.120563	3.01355e-05	Not Sig
CHMP7	0.106977	3.30748e-05	Not Sig
RPS27L	-0.0903678	3.46889e-05	Not Sig
GTF3C6	-0.0934547	3.49516e-05	Not Sig
PPP4C	-0.0969842	3.64056e-05	Not Sig
SH2D1A	0.0808681	3.6651e-05	Not Sig
SSR2	0.0763285	3.80783e-05	Not Sig
FAM105A	0.0880172	4.21676e-05	Not Sig
PIM2	0.0828643	4.32105e-05	Not Sig
SNRPD2	-0.0679695	4.32552e-05	Not Sig
DPH3	-0.0936721	4.52153e-05	Not Sig
ZFP36L1	0.0450397	4.59116e-05	Not Sig
ATP6V0E1	-0.0697418	4.95427e-05	Not Sig
CCT8	-0.102197	5.08079e-05	Not Sig
TSPAN2	-0.109502	5.33829e-05	Not Sig
IL6ST	0.083932	5.39511e-05	Not Sig
ISCU	-0.074863	5.58503e-05	Not Sig
SERINC5	0.0782574	5.59286e-05	Not Sig
YARS	-0.0931527	5.69394e-05	Not Sig
RCAN3	0.0782227	5.85248e-05	Not Sig
EIF3H	0.0795601	6.18734e-05	Not Sig
EIF4A3	0.0588572	6.1944e-05	Not Sig
APRT	0.0151889	6.2829e-05	Not Sig
HNRNPA0	-0.0817476	6.54308e-05	Not Sig
NEU1	-0.104081	7.29829e-05	Not Sig
NDUFAF3	0.0770385	7.50188e-05	Not Sig
NBEAL1	-0.0827688	7.75811e-05	Not Sig
RHOH	-0.00166147	7.90608e-05	Not Sig
TRIM56	-0.116855	8.07942e-05	Not Sig
MRPL14	-0.10785	8.14435e-05	Not Sig
MPC2	-0.103582	8.36982e-05	Not Sig
STK17B	0.0895234	8.81342e-05	Not Sig
UBE2N	-0.0738927	9.01581e-05	Not Sig
HMGN2	0.0893206	9.20515e-05	Not Sig
C1orf43	-0.0814222	9.21677e-05	Not Sig
EIF4E	-0.110834	9.23516e-05	Not Sig
DEGS1	-0.110898	9.91372e-05	Not Sig
SLC3A2	-0.106462	0.000112772	Not Sig
ABLIM1	0.0500237	0.000114968	Not Sig
GRPEL1	-0.102193	0.000115189	Not Sig
WHSC1L1	0.0427756	0.000116021	Not Sig
SLC38A1	0.000145518	0.000121053	Not Sig
SF3B5	-0.0988797	0.000128783	Not Sig
TCF25	0.071286	0.000129329	Not Sig
RNF11	0.0766018	0.000149193	Not Sig
PRPF38B	0.0295577	0.000150287	Not Sig
RNF181	-0.101449	0.000161764	Not Sig
KLF7	0.0824447	0.000165143	Not Sig
RPS5	0.0349472	0.000165692	Not Sig
PNRC1	0.0638992	0.000167376	Not Sig
LDHA	-0.087079	0.00019995	Not Sig
C14orf2	0.0491512	0.000205849	Not Sig
TNRC6B	0.0776958	0.000211242	Not Sig
SRSF8	0.0897845	0.000222314	Not Sig
ERP29	0.0870985	0.000226834	Not Sig
2019-09-15	-0.0682752	0.000241014	Not Sig
UBE2B	0.0648547	0.000274456	Not Sig
RNH1	-0.0925809	0.000278467	Not Sig
TMEM147	-0.0996162	0.000280303	Not Sig
C6orf1	-0.0992975	0.00028077	Not Sig
COX17	-0.104687	0.000323908	Not Sig
NANS	-0.101016	0.000327485	Not Sig
PSMD8	-0.0942542	0.000336065	Not Sig
STOML2	-0.0788694	0.000356022	Not Sig
CAMTA1	-0.0997045	0.000380264	Not Sig
PBXIP1	0.0780681	0.000411815	Not Sig
PCBP1	-0.10805	0.000422887	Not Sig
TOPORS	-0.100584	0.000426073	Not Sig
DNAJB9	-0.111596	0.000457452	Not Sig
RPS6KB2	0.0330293	0.000472906	Not Sig
ODF2L	-0.104177	0.00047434	Not Sig
ELMO1	-0.104515	0.000475273	Not Sig
CDC42	-0.0952372	0.0004789	Not Sig
NOSIP	0.0851158	0.000503218	Not Sig
SH3BGRL	0.0704979	0.000505577	Not Sig
RORA	-0.0246954	0.000506269	Not Sig
SRSF7	-0.112458	0.000518207	Not Sig
RPL37A	0.0409686	0.000535077	Not Sig
RPL36A	-0.0481586	0.00053943	Not Sig
R3HDM4	0.103281	0.000539574	Not Sig
PHF20L1	0.0698026	0.000540275	Not Sig
ACTR2	0.0545783	0.000550308	Not Sig
AZI2	-0.105405	0.000566017	Not Sig
KRT10	0.0837193	0.000582559	Not Sig
HEXIM1	-0.10559	0.000584065	Not Sig
RPL7A	-0.0359241	0.000592565	Not Sig
AP2M1	-0.0822587	0.000602734	Not Sig
H2AFV	0.0778197	0.000623553	Not Sig
MRPS36	-0.0901166	0.000631118	Not Sig
EMC6	-0.106448	0.000634095	Not Sig
RAB2A	-0.0769501	0.000641751	Not Sig
POLR2J3	-0.0196266	0.000655699	Not Sig
NDUFS6	-0.0816897	0.000662613	Not Sig
MAX	0.0493388	0.000707763	Not Sig
PRPF38A	0.012382	0.000709436	Not Sig
SUMO2	-0.0517636	0.000741746	Not Sig
LPIN2	-0.112684	0.000767171	Not Sig
TOMM20	-0.079563	0.000783388	Not Sig
GLG1	0.0719045	0.000799756	Not Sig
PRKRA	-0.0770073	0.000803036	Not Sig
CAPZA2	-0.104588	0.000809078	Not Sig
CASP8	0.0570095	0.000824647	Not Sig
PSMD7	-0.0719862	0.00084365	Not Sig
ATP6V0D1	-0.0965583	0.000848649	Not Sig
ARL2BP	0.0491208	0.000856098	Not Sig
THOC3	0.0675919	0.000962585	Not Sig
RPS10	0.0619533	0.000968075	Not Sig
KDM6B	-0.0981082	0.00097039	Not Sig
RAB29	-0.104944	0.00100187	Not Sig
S100A4	-0.105428	0.00101207	Not Sig
ZNF75A	0.0718165	0.00104275	Not Sig
GADD45GIP1	-0.0838046	0.0010514	Not Sig
ZNFX1	-0.0948134	0.00107299	Not Sig
RPL3	0.0158614	0.00111109	Not Sig
RICTOR	0.0932695	0.00115904	Not Sig
FXYD5	0.0801204	0.00116338	Not Sig
OAZ1	-0.0624627	0.00126332	Not Sig
YWHAB	0.0986443	0.00130669	Not Sig
CAPZB	0.055832	0.00133079	Not Sig
COPS6	0.0577579	0.0014054	Not Sig
CLUAP1	0.0774408	0.00140589	Not Sig
SNX6	-0.0764744	0.00147024	Not Sig
C19orf43	-0.0611226	0.00148161	Not Sig
RP5-1171I10.5	-0.109458	0.00148532	Not Sig
MTDH	0.0901976	0.00152324	Not Sig
COA1	-0.0906501	0.00156071	Not Sig
EIF3A	-0.100016	0.0016069	Not Sig
HBS1L	-0.0944559	0.00164685	Not Sig
CHMP2B	-0.0952897	0.00166214	Not Sig
AGO2	-0.0927213	0.00166993	Not Sig
EIF3F	0.0632003	0.00177422	Not Sig
NFAT5	-0.0969207	0.00180137	Not Sig
BTG3	-0.0945203	0.00210759	Not Sig
KAT6A	0.0709173	0.00221021	Not Sig
UBE2D2	-0.0617901	0.00221488	Not Sig
ACTB	0.0400224	0.00232036	Not Sig
GTPBP8	0.0593545	0.00233091	Not Sig
CKS1B	-0.0692895	0.00239861	Not Sig
PHB2	0.0548214	0.00244056	Not Sig
CHMP4A	-0.0797454	0.00261644	Not Sig
IRF3	0.0523595	0.00266265	Not Sig
CXCR4	0.0401775	0.00266321	Not Sig
UBE2L3	-0.0962527	0.00269351	Not Sig
ARID5A	-0.0791303	0.00278084	Not Sig
RPL26L1	-0.0905588	0.00285644	Not Sig
NUP62	-0.0926886	0.00290287	Not Sig
RBM14	-0.061586	0.00291947	Not Sig
TPM3	-0.0887251	0.00292146	Not Sig
RSRP1	0.0148183	0.0030035	Not Sig
DHRS3	0.0387282	0.00309966	Not Sig
MRPS6	-0.0996786	0.00315879	Not Sig
INSIG1	-0.0819724	0.00316066	Not Sig
NEMF	0.0550007	0.00331497	Not Sig
MLLT3	0.0875552	0.00331685	Not Sig
HNRNPK	-0.036164	0.00335001	Not Sig
EIF3G	0.0669352	0.00341794	Not Sig
RP11-796E2.4	0.0613526	0.00354054	Not Sig
UBA2	-0.0737348	0.00374821	Not Sig
CALM2	-0.0702351	0.00378057	Not Sig
SFXN1	0.0536795	0.00378511	Not Sig
NSA2	0.092023	0.00383012	Not Sig
LITAF	-0.0756156	0.0038778	Not Sig
RPS16	-0.0428993	0.00391279	Not Sig
DCK	-0.0694912	0.00396918	Not Sig
GATA3	-0.100985	0.00403003	Not Sig
C6orf62	-0.0986313	0.00425846	Not Sig
RP4-594I10.3	0.0288515	0.0043312	Not Sig
GHITM	-0.065042	0.00436943	Not Sig
HSPA5	-0.0837427	0.00457785	Not Sig
LSM1	-0.0880712	0.00506787	Not Sig
NUB1	-0.0782111	0.00510087	Not Sig
CMTM6	-0.100842	0.00527096	Not Sig
DRAM2	0.0642777	0.00566583	Not Sig
CALM1	0.0558818	0.00573717	Not Sig
PSMB1	-0.0642458	0.00589142	Not Sig
ILF2	-0.0693404	0.00591781	Not Sig
MTRNR2L8	0.0716096	0.00602428	Not Sig
AKAP13	-0.0982931	0.00613926	Not Sig
SNU13	-0.0733161	0.00614833	Not Sig
HBP1	-0.0393202	0.00627762	Not Sig
MEAF6	-0.0532039	0.00633812	Not Sig
EIF6	-0.0750745	0.00643795	Not Sig
LINC00969	-0.102625	0.00665443	Not Sig
NOP10	-0.0885385	0.00691839	Not Sig
THRAP3	0.0530131	0.00698016	Not Sig
CD74	0.106819	0.00713469	Not Sig
TTC3	0.0856224	0.00724111	Not Sig
CD59	-0.0973496	0.00749085	Not Sig
SSR3	-0.0997231	0.00753	Not Sig
DPM1	-0.0740624	0.00761548	Not Sig
UXS1	0.0506042	0.00766502	Not Sig
HNRNPC	-0.0842409	0.00774538	Not Sig
C11orf31	0.0290047	0.00775789	Not Sig
ARHGEF1	0.0753092	0.00798036	Not Sig
UQCRFS1	-0.0907053	0.00819331	Not Sig
RBMS1	0.0898616	0.00829024	Not Sig
MRPL22	-0.090751	0.00843395	Not Sig
OSBPL8	0.0756966	0.00887896	Not Sig
ITGB1BP1	-0.0803232	0.00897667	Not Sig
RAP1B	-0.0867871	0.00906663	Not Sig
ICOS	0.0566912	0.00913542	Not Sig
JUNB	0.0738055	0.0100657	Not Sig
DNTTIP2	-0.0577802	0.0103683	Not Sig
JTB	-0.0639156	0.0104028	Not Sig
HSP90AB1	-0.0785987	0.0105153	Not Sig
SMDT1	-0.0920667	0.0105262	Not Sig
CDC42SE1	0.0933496	0.0105883	Not Sig
MGAT2	-0.0804448	0.0110329	Not Sig
SPINT2	-0.088873	0.0116268	Not Sig
LMAN1	-0.0959638	0.0118466	Not Sig
GOLGA7	0.0645214	0.0118905	Not Sig
SSBP1	-0.049884	0.012411	Not Sig
PRRC2C	-0.0545614	0.0126432	Not Sig
CEBPZOS	0.0605869	0.0131866	Not Sig
NOL7	-0.0887752	0.0131927	Not Sig
DGCR6L	0.0719646	0.0136355	Not Sig
UBE2D3	-0.0637338	0.0139053	Not Sig
IRF2	-0.0852526	0.0139287	Not Sig
CYLD	-0.089377	0.0140815	Not Sig
TMEM243	-0.0447658	0.0146737	Not Sig
TRMT10C	-0.0328823	0.0147483	Not Sig
ADH5	0.0590725	0.0148129	Not Sig
IKZF3	0.065064	0.0154717	Not Sig
GUK1	-0.0805362	0.0159252	Not Sig
GSTP1	0.0831504	0.0159347	Not Sig
UBXN1	0.00388726	0.0164759	Not Sig
NRBF2	-0.0859092	0.016934	Not Sig
BAX	-0.0866055	0.0169377	Not Sig
HSP90AA1	-0.0768177	0.0171168	Not Sig
MAGOH	-0.0819485	0.0171938	Not Sig
HERC1	0.0669428	0.0174251	Not Sig
DYNLRB1	-0.0909435	0.017497	Not Sig
GTPBP4	-0.0935256	0.0179731	Not Sig
PHF14	0.0688295	0.0181684	Not Sig
TERF2IP	0.0677211	0.0186982	Not Sig
PASK	0.119403	0.0191339	Not Sig
SNHG15	-0.0651525	0.0191942	Not Sig
USP3	0.0694701	0.0192651	Not Sig
SYNE2	-0.0930047	0.0200268	Not Sig
SMIM7	0.0549861	0.0201555	Not Sig
MRFAP1	-0.0420006	0.0219315	Not Sig
PCMT1	-0.0872257	0.0222339	Not Sig
NUTF2	-0.0978778	0.0224007	Not Sig
YPEL5	-0.0920809	0.0226003	Not Sig
TMEM258	0.0211377	0.0228139	Not Sig
SNRPA1	-0.0763868	0.0228895	Not Sig
CAMK4	0.0825442	0.023166	Not Sig
SIVA1	-0.0619631	0.0234091	Not Sig
PHF1	-0.0323737	0.0237374	Not Sig
NDUFS8	0.0776439	0.024042	Not Sig
TSPO	-0.0844212	0.024411	Not Sig
JMJD1C	-0.0782348	0.0245038	Not Sig
TRAPPC1	-0.0653457	0.0248254	Not Sig
MSL3	-0.086058	0.0250792	Not Sig
IQGAP1	-0.0872968	0.0257732	Not Sig
MPHOSPH8	0.0650944	0.0264547	Not Sig
NECAP2	-0.0760492	0.0268128	Not Sig
PAPOLA	-0.0400782	0.0269255	Not Sig
RNF168	-0.0804174	0.0300251	Not Sig
MDH1	-0.0533581	0.0310721	Not Sig
PSMA7	-0.0644132	0.0314811	Not Sig
RPS20	0.0213646	0.0324363	Not Sig
RP11-138A9.2	-0.112806	0.0331571	Not Sig
HNRNPA2B1	-0.0345341	0.0332856	Not Sig
FUNDC2	-0.0665976	0.0336164	Not Sig
AURKAIP1	-0.0424068	0.0340766	Not Sig
CYTIP	0.0200415	0.0340802	Not Sig
CCT2	-0.0439951	0.0344648	Not Sig
PCNP	-0.0885876	0.0355172	Not Sig
BLOC1S2	-0.0872744	0.0357456	Not Sig
TLK1	0.068183	0.0361087	Not Sig
NDUFA6	-0.083008	0.0368558	Not Sig
VAPA	-0.0539794	0.0372844	Not Sig
CD5	0.0652574	0.0380995	Not Sig
NHSL2	-0.0657282	0.0389423	Not Sig
PSENEN	-0.0921036	0.0391643	Not Sig
RPS24	-0.0173156	0.0393843	Not Sig
TTC19	-0.0888824	0.0394677	Not Sig
SNF8	-0.0876056	0.0402888	Not Sig
ZNRD1	-0.0810215	0.0411352	Not Sig
ATP2B1	-0.0975485	0.0421696	Not Sig
MRPL41	-0.0785426	0.0441481	Not Sig
CHD1	-0.0813295	0.0441948	Not Sig
DDIT4	0.120811	0.0456269	Not Sig
ATPIF1	0.0781601	0.0457811	Not Sig
LIMS1	0.0881961	0.0459812	Not Sig
PPP1R11	-0.0885509	0.0461828	Not Sig
FOXP1	0.0666236	0.0463009	Not Sig
RHOG	-0.0886085	0.0470066	Not Sig
RNF149	-0.0771991	0.0477556	Not Sig
DENND4A	-0.092158	0.0491088	Not Sig
FAM215B	0.0610586	0.0495472	Not Sig
RPS14	0.0164106	0.0506954	Not Sig
HIST1H4C	0.0689908	0.0539664	Not Sig
DENR	-0.00377434	0.0546448	Not Sig
TBCA	-0.082382	0.0550983	Not Sig
SRP9	-0.0646548	0.0551001	Not Sig
BORCS7	0.0403139	0.0558287	Not Sig
PRKACB	0.055207	0.0575024	Not Sig
EIF3L	0.0722076	0.058396	Not Sig
PSMC3	-0.078856	0.0587814	Not Sig
SMARCA5	-0.0905229	0.0595867	Not Sig
CHD4	-0.0880945	0.0604056	Not Sig
BNIP3L	0.069745	0.0642704	Not Sig
TBCC	0.00712913	0.0649763	Not Sig
DDX5	-0.0638	0.065278	Not Sig
DHX9	-0.0392986	0.065428	Not Sig
MTCH2	-0.0812348	0.0663513	Not Sig
RELA	-0.0843805	0.0701797	Not Sig
SRSF3	-0.0559321	0.0706631	Not Sig
NDUFA12	0.0676967	0.0720682	Not Sig
MYEOV2	-0.0602701	0.0739859	Not Sig
RANBP1	-0.0708987	0.0740606	Not Sig
TIMM17A	-0.0661128	0.0747522	Not Sig
RPS12	-0.0279323	0.0759625	Not Sig
PPP2R2A	-0.0599318	0.0765971	Not Sig
CRIP1	-0.085399	0.0775977	Not Sig
CALR	-0.0912424	0.0781295	Not Sig
CCDC107	-0.0853882	0.0792909	Not Sig
ZNF274	0.0433676	0.0821059	Not Sig
PSMA5	-0.0910634	0.0825915	Not Sig
OGFR	-0.0868562	0.0848767	Not Sig
PRMT1	-0.0772646	0.0857521	Not Sig
PITPNB	-0.0640005	0.0859001	Not Sig
ENSA	-0.0698885	0.0859604	Not Sig
KMT2E	0.0457998	0.0889298	Not Sig
GABARAPL1	-0.0858154	0.0922955	Not Sig
YY1	0.0248061	0.0943712	Not Sig
MPLKIP	-0.047221	0.0951981	Not Sig
TMCO1	-0.0887091	0.0975128	Not Sig
CHIC2	-0.0699132	0.0987623	Not Sig
NSRP1	-0.0759005	0.0998859	Not Sig
ZNF292	-0.00761149	0.100432	Not Sig
CDC26	-0.0869885	0.100861	Not Sig
DNAJC8	-0.047583	0.101995	Not Sig
HLA-A	0.0521386	0.102398	Not Sig
RHOA	-0.0670981	0.103969	Not Sig
THAP7	0.0397463	0.104604	Not Sig
PFDN5	0.0412332	0.107024	Not Sig
YTHDF2	-0.00469417	0.108051	Not Sig
POU2F2	0.0624644	0.109003	Not Sig
EIF2S3	0.0292339	0.110876	Not Sig
PPHLN1	0.0684051	0.113155	Not Sig
UBB	-0.0777578	0.11761	Not Sig
NDUFA10	-0.0653936	0.117926	Not Sig
UBQLN2	0.0138042	0.122108	Not Sig
YME1L1	-0.0810551	0.122851	Not Sig
RPS21	0.0391115	0.123579	Not Sig
CELF1	-0.0780455	0.123933	Not Sig
H3F3A	0.0526668	0.126792	Not Sig
CCT5	-0.0711394	0.130274	Not Sig
SBDS	-0.0773409	0.136013	Not Sig
PSMB7	-0.0708909	0.13638	Not Sig
GLIPR1	-0.0656361	0.140868	Not Sig
MRPL33	-0.0258541	0.142666	Not Sig
CH17-189H20.1	0.0382682	0.145708	Not Sig
UQCR10	-0.052485	0.146131	Not Sig
CD53	0.0320738	0.148302	Not Sig
NKTR	0.0199113	0.148795	Not Sig
MFSD14A	-0.0808772	0.152034	Not Sig
SF3B1	0.0241618	0.15253	Not Sig
TRIM69	-0.0773554	0.154446	Not Sig
TINF2	-0.0843148	0.155599	Not Sig
ZNF791	0.0512542	0.158432	Not Sig
DARS	-0.0841882	0.15912	Not Sig
HNRNPU	0.0218695	0.159779	Not Sig
TNFAIP8L1	0.0677896	0.161488	Not Sig
TWF2	0.0437852	0.161971	Not Sig
ATP5H	0.0598481	0.165575	Not Sig
BSG	-0.0695937	0.166448	Not Sig
LAMTOR4	0.0770282	0.168924	Not Sig
PAFAH1B1	-0.0752062	0.17002	Not Sig
MTRNR2L10	0.0610029	0.173618	Not Sig
DPF2	-0.0127685	0.174581	Not Sig
PHF5A	-0.0768769	0.174614	Not Sig
C9orf78	-0.0419232	0.178681	Not Sig
ALKBH7	0.0600678	0.179031	Not Sig
UCP2	0.0446267	0.18003	Not Sig
PEBP1	-0.0693909	0.180208	Not Sig
NDUFB11	0.0561981	0.183236	Not Sig
PLEC	-0.0829623	0.207187	Not Sig
COX5A	-0.0773548	0.207893	Not Sig
USP15	-0.0706584	0.21255	Not Sig
TMEM230	-0.0182478	0.21462	Not Sig
TFG	-0.0798918	0.220008	Not Sig
DAXX	-0.06503	0.234381	Not Sig
NOP58	-0.0319448	0.237202	Not Sig
BROX	-0.0822865	0.244619	Not Sig
ZCCHC11	0.0148996	0.247228	Not Sig
TIMM9	0.0562243	0.24946	Not Sig
CNBP	-0.0386244	0.252713	Not Sig
LCP1	-0.0830387	0.252985	Not Sig
VPS35	-0.0791152	0.262189	Not Sig
NDE1	-0.0755583	0.263864	Not Sig
TXN2	0.072679	0.266902	Not Sig
SUMF2	0.0804773	0.272102	Not Sig
RPL17	-0.0352185	0.276141	Not Sig
RPA3	-0.0849946	0.276167	Not Sig
RHBDD2	-0.0762963	0.278816	Not Sig
PRNP	-0.0848553	0.279306	Not Sig
ARF6	-0.0131177	0.27975	Not Sig
MEA1	-0.0692005	0.281072	Not Sig
C11orf58	-0.00336633	0.281641	Not Sig
MYL12B	-0.0629155	0.284775	Not Sig
GSTO1	-0.0680975	0.285605	Not Sig
PNN	-0.0190938	0.290672	Not Sig
SRSF4	-0.0261548	0.298634	Not Sig
ZNF644	-0.0481463	0.298854	Not Sig
TARDBP	0.0317453	0.306471	Not Sig
GPX1	0.0138732	0.307135	Not Sig
SF3B2	-0.00838165	0.31514	Not Sig
BRK1	0.0127255	0.322541	Not Sig
TLE3	0.0449541	0.32524	Not Sig
AKIRIN2	-0.0578047	0.335702	Not Sig
FKBP1A	-0.0482415	0.341451	Not Sig
ARPC5L	-0.0796588	0.349079	Not Sig
VIMP	-0.0813043	0.355584	Not Sig
RTF1	0.0479701	0.357379	Not Sig
SMIM12	-0.0807882	0.367379	Not Sig
CNOT6L	0.0646548	0.37068	Not Sig
CHCHD7	0.00484935	0.371253	Not Sig
ORMDL2	-0.0538565	0.371872	Not Sig
EIF4A2	0.0573135	0.37356	Not Sig
MRPL47	-0.0486953	0.374484	Not Sig
RPL5	0.0228924	0.376172	Not Sig
ZNF302	-0.0609447	0.382413	Not Sig
ZNF563	0.048833	0.390196	Not Sig
RPL10	0.0123464	0.390206	Not Sig
EPB41L4A-AS1	-0.0298194	0.398105	Not Sig
C6orf48	0.0100529	0.399974	Not Sig
SRPRB	-0.0646789	0.400224	Not Sig
NDUFA3	0.0541301	0.404449	Not Sig
ALDOA	-0.0172445	0.406172	Not Sig
AP1S2	0.0434725	0.41574	Not Sig
KPNB1	-0.0721416	0.452581	Not Sig
CAPZA1	-0.0674907	0.462086	Not Sig
EMC7	-0.0787977	0.472558	Not Sig
COX6B1	-0.0438286	0.479139	Not Sig
TMBIM6	0.0213789	0.481531	Not Sig
CDKN1B	0.0442901	0.483282	Not Sig
OSTF1	0.0650108	0.490003	Not Sig
POLR2J	-0.0749042	0.494852	Not Sig
MDM4	0.0161977	0.500708	Not Sig
LYRM5	0.0516012	0.517151	Not Sig
ARF4	-0.0483882	0.532067	Not Sig
TMEM223	0.0621754	0.538666	Not Sig
TNFRSF25	-0.0632916	0.552371	Not Sig
RNF114	-0.0769463	0.55496	Not Sig
GRAP2	0.0579216	0.557412	Not Sig
GINM1	-0.0736902	0.562993	Not Sig
PSMB4	-0.0610216	0.567237	Not Sig
GNL3	-0.0472848	0.574388	Not Sig
EXOC7	0.0320831	0.57628	Not Sig
TMEM106B	0.0399329	0.578401	Not Sig
SLC25A5	0.0246907	0.578625	Not Sig
ASB8	0.0178931	0.578787	Not Sig
BCAS2	-0.0766064	0.579162	Not Sig
KLHL36	0.05855	0.579918	Not Sig
RNF138	0.0554693	0.596213	Not Sig
MRPS35	0.00978623	0.603013	Not Sig
DDIT3	-0.0720299	0.620845	Not Sig
HP1BP3	0.0371125	0.621739	Not Sig
C19orf53	0.0343603	0.62413	Not Sig
ATP5C1	-0.082025	0.640238	Not Sig
WASF2	0.0400808	0.644232	Not Sig
CYBA	0.037369	0.649195	Not Sig
COQ10B	-0.0595321	0.654594	Not Sig
RNASEH2C	0.041675	0.660075	Not Sig
EIF4H	-0.0742506	0.660728	Not Sig
KIF20B	-0.0114322	0.6624	Not Sig
DDT	-0.072696	0.674129	Not Sig
KRR1	0.0627758	0.678123	Not Sig
GOLGB1	-0.0933524	0.696709	Not Sig
HAT1	0.0143522	0.711663	Not Sig
OFD1	-0.0321039	0.73296	Not Sig
CETN2	-0.0658853	0.739292	Not Sig
POLR2I	-0.0581674	0.739435	Not Sig
AP3S1	-0.0754164	0.739582	Not Sig
TSPYL2	0.0283563	0.746289	Not Sig
IL27RA	0.0327982	0.749917	Not Sig
DERL1	-0.0605672	0.762949	Not Sig
NPM1	0.0455269	0.774755	Not Sig
CNIH1	-0.037018	0.781912	Not Sig
RAB7A	-0.0505304	0.791781	Not Sig
EEF1A1	0.00479023	0.794629	Not Sig
MRPS18C	-0.0122453	0.800134	Not Sig
MAL	0.0755002	0.831037	Not Sig
LSM10	-0.0716499	0.835536	Not Sig
STX5	-0.0740588	0.842824	Not Sig
HNRNPH1	-0.0617529	0.845956	Not Sig
ACAP1	0.0721322	0.859213	Not Sig
DNAJC9	-0.0707329	0.863627	Not Sig
S1PR1	0.0600994	0.863782	Not Sig
CLK4	-0.00633601	0.865491	Not Sig
HSPB1	-0.0954261	0.867408	Not Sig
BATF	-0.0884209	0.872018	Not Sig
MED4	-0.0712659	0.908162	Not Sig
ITSN2	0.0526173	0.913654	Not Sig
UBAC2	0.0522226	0.925046	Not Sig
HNRNPM	-0.0357677	0.975182	Not Sig
SRP19	-0.0722301	0.988389	Not Sig
DDX24	0.0310316	0.991147	Not Sig
TMED10	-0.0829602	0.99821	Not Sig
RBM26	0.0304792	1	Not Sig
LAMTOR2	-0.0581598	1	Not Sig
BTF3	-0.00468719	1	Not Sig
A1BG	-0.067107	1	Not Sig
BAZ1A	0.0127658	1	Not Sig
VKORC1	-0.0815738	1	Not Sig
NDUFA4	-0.0477814	1	Not Sig
CCM2	0.0622416	1	Not Sig
POLR2K	-0.0777027	1	Not Sig
TIMM13	-0.0330676	1	Not Sig
SCAND1	-0.0296186	1	Not Sig
ZEB1	0.051914	1	Not Sig
SDHD	-0.0360219	1	Not Sig
P4HB	-0.0438254	1	Not Sig
FUBP1	-0.0649541	1	Not Sig
PDIA3	-0.0485195	1	Not Sig
PTP4A2	0.0518474	1	Not Sig
ST13	0.0649801	1	Not Sig
TAF7	-0.00962487	1	Not Sig
TCEB2	-0.00171611	1	Not Sig
HNRNPUL1	0.0608615	1	Not Sig
PPDPF	0.065159	1	Not Sig
PRELID3B	-0.0795333	1	Not Sig
ANXA11	0.076656	1	Not Sig
PGM2L1	0.0668354	1	Not Sig
CEP135	0.0247933	1	Not Sig
ETF1	-0.0565949	1	Not Sig
TRAM1	-0.0373477	1	Not Sig
STAG2	-0.0320191	1	Not Sig
TRIM44	0.0208794	1	Not Sig
ZNF207	-0.0210197	1	Not Sig
DPP7	-0.0625884	1	Not Sig
CRBN	0.0341245	1	Not Sig
ERH	-0.0628439	1	Not Sig
PYURF	-0.0480557	1	Not Sig
NDUFAF4	-0.0766587	1	Not Sig
C15orf40	-0.0219108	1	Not Sig
LAGE3	0.023645	1	Not Sig
ELK3	-0.0719646	1	Not Sig
SNW1	-0.0476662	1	Not Sig
EIF4A1	-0.0566916	1	Not Sig
BEX4	0.0359601	1	Not Sig
GMFB	-0.0576603	1	Not Sig
RHOF	-0.00788407	1	Not Sig
TMEM123	0.0180769	1	Not Sig
ELP2	-0.00392956	1	Not Sig
SEC62	0.00206817	1	Not Sig
WNK1	-0.0720039	1	Not Sig
AMD1	-0.0708102	1	Not Sig
LAPTM4A	-0.0157236	1	Not Sig
ZNF32	0.0174617	1	Not Sig
GTF3A	0.0481516	1	Not Sig
NDUFC2	-0.0673847	1	Not Sig
DNPEP	-0.00728129	1	Not Sig
SEC22C	-0.0754584	1	Not Sig
SLC25A6	0.0392345	1	Not Sig
ATP6V1H	-0.0470945	1	Not Sig
SYNGR2	-0.0511923	1	Not Sig
ATRAID	-0.0558478	1	Not Sig
RNF7	-0.0525264	1	Not Sig
EIF2S2	-0.0367309	1	Not Sig
DOCK8	0.0566427	1	Not Sig
NRBP1	-0.0805691	1	Not Sig
RNASEH2B	0.0519742	1	Not Sig
ILK	-0.0471041	1	Not Sig
NDUFS2	0.0433991	1	Not Sig
ATP5A1	0.0585914	1	Not Sig
TSPAN14	0.0655353	1	Not Sig
ARID4A	0.0347297	1	Not Sig
MTCH1	-0.00303853	1	Not Sig
TRMT112	-0.0388918	1	Not Sig
DCTN2	-0.0780921	1	Not Sig
TTC1	-0.0394073	1	Not Sig
RBM4	0.0319379	1	Not Sig
PSMC4	-0.0470612	1	Not Sig
USP34	0.0598354	1	Not Sig
PHB	-0.0531128	1	Not Sig
WBSCR22	-0.048696	1	Not Sig
XRCC6	-0.0255281	1	Not Sig
COX4I1	-0.0371579	1	Not Sig
HNRNPF	-0.0512221	1	Not Sig
OCIAD1	0.0246717	1	Not Sig
SREK1	0.0566825	1	Not Sig
ZFP36L2	0.0429888	1	Not Sig
ANKRD11	0.0570013	1	Not Sig
CHMP1B	-0.0599519	1	Not Sig
SNRPE	-0.033379	1	Not Sig
NDUFB8	-0.0709808	1	Not Sig
SNRNP70	0.058728	1	Not Sig
ZNF131	0.0558661	1	Not Sig
NDUFA1	-0.017959	1	Not Sig
FAM60A	0.0208478	1	Not Sig
WDR1	-0.0453502	1	Not Sig
RAB5C	-0.0634795	1	Not Sig
SUCLG1	-0.00389901	1	Not Sig
NDUFS5	0.0215706	1	Not Sig
ARPC2	-0.0197488	1	Not Sig
DDX18	0.0686709	1	Not Sig
OPTN	-0.0688138	1	Not Sig
ARPP19	-0.068192	1	Not Sig
SSB	0.0180488	1	Not Sig
TPR	0.0319582	1	Not Sig
EIF4G2	-0.0770459	1	Not Sig
SLC25A3	-0.024757	1	Not Sig
NSFL1C	-0.0177091	1	Not Sig
RTN3	-0.0761678	1	Not Sig
PLEKHA1	0.030965	1	Not Sig
ATP5J	-0.0545182	1	Not Sig
FYN	0.0435148	1	Not Sig
UBE2D1	-0.0678596	1	Not Sig
ZFR	-0.0725407	1	Not Sig
CLEC2B	-0.00851834	1	Not Sig
LYRM7	0.0265038	1	Not Sig
KDSR	-0.00900538	1	Not Sig
RSF1	-0.0456985	1	Not Sig
MRPL13	-0.0656609	1	Not Sig
HNRNPA3	0.0240665	1	Not Sig
PSMB2	-0.0661041	1	Not Sig
HIGD2A	-0.06839	1	Not Sig
C5orf24	-0.0590765	1	Not Sig
FBXO7	-0.048658	1	Not Sig
PHF20	-0.00946437	1	Not Sig
SIGIRR	0.0548364	1	Not Sig
SKP1	-0.052224	1	Not Sig
PSMA4	-0.017281	1	Not Sig
IRF2BP2	-0.0358441	1	Not Sig
PTGES3	-0.0558506	1	Not Sig
SCNM1	0.0403651	1	Not Sig
PWP1	-0.0460455	1	Not Sig
FKBP8	0.0129831	1	Not Sig
MRPL20	-0.0559182	1	Not Sig
SPG7	0.0392329	1	Not Sig
TMEM43	-0.0642298	1	Not Sig
ZCCHC10	-0.0719176	1	Not Sig
HCST	0.039824	1	Not Sig
CYSTM1	-0.0733001	1	Not Sig
INTS6	-0.049487	1	Not Sig
LRPAP1	0.0218557	1	Not Sig
RSRC2	0.0136334	1	Not Sig
IFRD1	-0.0610995	1	Not Sig
CDC42SE2	0.00927973	1	Not Sig
DNAJA2	-0.00512362	1	Not Sig
ARPC1A	-0.045181	1	Not Sig
TAX1BP1	0.0112296	1	Not Sig
HIGD1A	-0.0650522	1	Not Sig
NCL	-0.0261962	1	Not Sig
RNF34	-0.0364417	1	Not Sig
RNF216	0.0205997	1	Not Sig
RNF167	-0.0582923	1	Not Sig
TOMM22	-0.04427	1	Not Sig
ARID4B	-0.0222909	1	Not Sig
AKAP9	0.039463	1	Not Sig
GOSR1	-0.0269195	1	Not Sig
CPNE1	-0.053586	1	Not Sig
ATP1B3	-0.0806836	1	Not Sig
ZNF638	0.0469759	1	Not Sig
CREB3	-0.0661574	1	Not Sig
FAM32A	0.0474089	1	Not Sig
PRKAR1A	-0.0346477	1	Not Sig
VDAC2	-0.0455265	1	Not Sig
LSM3	-0.0222915	1	Not Sig
PARP1	-0.00905171	1	Not Sig
QARS	0.0434177	1	Not Sig
CLTA	-0.038626	1	Not Sig
DOCK10	-0.0742354	1	Not Sig
NDUFB2	-0.0609935	1	Not Sig
ZNF281	-0.0379	1	Not Sig
CLK1	-0.044865	1	Not Sig
CCNL1	-0.0426162	1	Not Sig
SEC13	-0.0368432	1	Not Sig
EEF1D	0.00389926	1	Not Sig
TMEM59	0.0518503	1	Not Sig
MLX	-0.0114107	1	Not Sig
ZNF655	-0.0621339	1	Not Sig
IFT57	-0.0676561	1	Not Sig
BRIX1	0.00185345	1	Not Sig
VMA21	0.0257848	1	Not Sig
ABT1	-0.0724522	1	Not Sig
MYCBP2	0.0320853	1	Not Sig
PLEKHB2	0.00281149	1	Not Sig
YIF1A	-0.0239667	1	Not Sig
ATP5G3	-0.0500829	1	Not Sig
SMG1	-0.0596903	1	Not Sig
C1orf56	0.0885806	1	Not Sig
CARD19	-0.0501939	1	Not Sig
HERPUD1	-0.0754847	1	Not Sig
TMEM208	-0.048748	1	Not Sig
FKBP4	-0.0601508	1	Not Sig
DNAJB14	-0.0139837	1	Not Sig
NAA20	-0.0577619	1	Not Sig
HSPA8	-0.0313377	1	Not Sig
ZNF830	0.0043319	1	Not Sig
RAB1A	-0.0470207	1	Not Sig
NHP2	-0.0527843	1	Not Sig
MRPL57	0.0233466	1	Not Sig
SLA	-0.0081885	1	Not Sig
CANX	-0.0654377	1	Not Sig
2019-09-01	0.0509271	1	Not Sig
SNRPB2	-0.0333795	1	Not Sig
PSMD6	-0.0615556	1	Not Sig
CUTA	-0.0558245	1	Not Sig
PCSK7	0.0431306	1	Not Sig
PUF60	-0.0360261	1	Not Sig
MAPKAPK5-AS1	0.0453996	1	Not Sig
RBM25	0.0253333	1	Not Sig
TBCB	-0.0650902	1	Not Sig
TGIF1	-0.0213575	1	Not Sig
LLPH	-0.0691599	1	Not Sig
TOX4	-0.03878	1	Not Sig
ATP5L	0.0170542	1	Not Sig
THAP1	0.0184427	1	Not Sig
CCDC124	-0.0579185	1	Not Sig
PMPCB	0.0422182	1	Not Sig
ISCA2	0.00691382	1	Not Sig
SERBP1	-0.00222797	1	Not Sig
ARFGAP3	-0.0526307	1	Not Sig
CRIPT	0.058048	1	Not Sig
COX14	-0.0340711	1	Not Sig
DNAJC19	0.00326899	1	Not Sig
ELF2	-0.00306239	1	Not Sig
DEK	0.00573904	1	Not Sig
NDUFA8	-0.0692165	1	Not Sig
SLC5A3	-0.0619098	1	Not Sig
HSPB11	-0.0534082	1	Not Sig
CHTF8	-0.0601313	1	Not Sig
PDIA6	-0.0679595	1	Not Sig
ARL5A	0.0470721	1	Not Sig
NXT1	-0.0720194	1	Not Sig
HTATIP2	-0.0623904	1	Not Sig
MRPL54	-0.0697036	1	Not Sig
CCDC53	-0.0523614	1	Not Sig
C1orf52	-0.0607905	1	Not Sig
DHPS	0.0156923	1	Not Sig
REL	-0.0469368	1	Not Sig
DDX39A	-0.0653211	1	Not Sig
IDH3B	-0.0267243	1	Not Sig
NGDN	-0.0295082	1	Not Sig
NDUFB6	-0.0569992	1	Not Sig
EIF1B	-0.0502838	1	Not Sig
CREBRF	-0.0575632	1	Not Sig
TRAPPC4	-0.0347313	1	Not Sig
ADIPOR1	-0.0629913	1	Not Sig
STRAP	-0.0378481	1	Not Sig
DFFA	0.000188464	1	Not Sig
COMMD8	-0.0144177	1	Not Sig
PROSC	-0.00599729	1	Not Sig
BCLAF1	0.0116257	1	Not Sig
RWDD1	-0.0505203	1	Not Sig
VAMP5	0.0502074	1	Not Sig
NAP1L1	-0.0367437	1	Not Sig
EIF3M	0.0115738	1	Not Sig
CSNK1D	0.0211143	1	Not Sig
CCT3	-0.0277897	1	Not Sig
GLRX3	-0.0688152	1	Not Sig
LINS1	0.0409442	1	Not Sig
NDUFA9	-0.0579964	1	Not Sig
MINOS1	-0.0381501	1	Not Sig
MRPL50	-0.0470697	1	Not Sig
RASGRP1	0.00964305	1	Not Sig
UPF3B	-0.0565075	1	Not Sig
MAP3K2	-0.0415215	1	Not Sig
INTS10	0.0233912	1	Not Sig
GPBP1	-0.0615946	1	Not Sig
DNAJC2	-0.0283657	1	Not Sig
TUFM	-0.0392955	1	Not Sig
ERLEC1	-0.0381647	1	Not Sig
KXD1	-0.0274168	1	Not Sig
ICAM3	0.0511864	1	Not Sig
CMC2	-0.0568539	1	Not Sig
HMGN3	0.036021	1	Not Sig
CCDC82	-0.0409994	1	Not Sig
PAK2	-0.0467896	1	Not Sig
STAT6	-0.0277756	1	Not Sig
KDELR1	-0.0328207	1	Not Sig
DNAJB1	0.0467432	1	Not Sig
CCNDBP1	0.0523797	1	Not Sig
SLC25A26	-0.0425214	1	Not Sig
RPL35	0.0180688	1	Not Sig
TOP1	-0.0608753	1	Not Sig
CCDC167	-0.0568492	1	Not Sig
PFDN6	0.0168551	1	Not Sig
DPY30	-0.0690532	1	Not Sig
CDC37	-0.0399708	1	Not Sig
GTF2H5	-0.029846	1	Not Sig
ID2	0.0724192	1	Not Sig
NONO	-0.0428312	1	Not Sig
EWSR1	-0.070581	1	Not Sig
GOLGA4	-0.0562383	1	Not Sig
RAB27A	-0.058266	1	Not Sig
RBM7	-0.0131387	1	Not Sig
BDP1	-0.0589857	1	Not Sig
GNAS	-0.022938	1	Not Sig
CALM3	0.0471207	1	Not Sig
TBPL1	-0.0527374	1	Not Sig
CHCHD3	-0.0594434	1	Not Sig
MYH9	-0.0368242	1	Not Sig
DCTN6	0.0590131	1	Not Sig
MRPS18B	-0.000764569	1	Not Sig
DDX27	0.0167639	1	Not Sig
PNISR	0.00352054	1	Not Sig
GPATCH8	0.0071091	1	Not Sig
RBM3	0.00747647	1	Not Sig
PPP1CC	0.0371182	1	Not Sig
APOPT1	-0.0522844	1	Not Sig
CCT4	-0.00714602	1	Not Sig
NPM3	-0.0186182	1	Not Sig
MRPL51	-0.0653793	1	Not Sig
ZNF90	-0.0678591	1	Not Sig
SDHC	0.00979185	1	Not Sig
NAA50	-0.0600524	1	Not Sig
MORF4L2	-0.065093	1	Not Sig
FIS1	0.0221149	1	Not Sig
GTF2A2	-0.0656323	1	Not Sig
KMT2A	-0.0508334	1	Not Sig
RUNX3	-0.0671226	1	Not Sig
LYPLA2	-0.0567497	1	Not Sig
MZT2B	0.0544217	1	Not Sig
SOD2	0.0122294	1	Not Sig
ABHD14B	0.0500027	1	Not Sig
DDX50	0.0302106	1	Not Sig
PPP1R12A	-0.0622462	1	Not Sig
RSBN1	-0.0145179	1	Not Sig
MED28	0.00214238	1	Not Sig
GGPS1	-0.02439	1	Not Sig
EDF1	-0.0192801	1	Not Sig
PPP1CB	-0.0031603	1	Not Sig
MORC3	0.0282546	1	Not Sig
ACP1	-0.0519192	1	Not Sig
MGEA5	0.00289597	1	Not Sig
RBM42	-0.0551892	1	Not Sig
SEPW1	0.0303821	1	Not Sig
USE1	0.018026	1	Not Sig
EIF3J	-0.0568928	1	Not Sig
RNF126	0.0183308	1	Not Sig
MGST3	0.00999843	1	Not Sig
DR1	-0.0320978	1	Not Sig
TSC22D4	0.0226594	1	Not Sig
VCP	-0.0536138	1	Not Sig
USP8	-0.00969087	1	Not Sig
RPL4	0.0185525	1	Not Sig
RBMX	0.0150304	1	Not Sig
RPS4Y1	0.0461148	1	Not Sig
MAT2A	-0.0552153	1	Not Sig
SAR1B	-0.0591775	1	Not Sig
ASH1L	-0.0629085	1	Not Sig
SLIRP	-0.0705944	1	Not Sig
SRSF10	-0.0498962	1	Not Sig
KIAA0907	-0.0494032	1	Not Sig
NDUFC1	-0.0308629	1	Not Sig
MRPL34	0.0199565	1	Not Sig
UQCRH	0.00649874	1	Not Sig
CHURC1	-0.0511579	1	Not Sig
ATP6V1G1	-0.0201777	1	Not Sig
NINJ1	-0.050034	1	Not Sig
SURF1	-0.0539483	1	Not Sig
PPIL4	-0.049517	1	Not Sig
RPL12	0.00200646	1	Not Sig
HNRNPH3	-0.0388377	1	Not Sig
SSU72	-0.0449114	1	Not Sig
ZNF394	-0.0418201	1	Not Sig
2019-03-06	-0.0657039	1	Not Sig
COA6	-0.0617725	1	Not Sig
CCDC85B	-0.0584869	1	Not Sig
NCBP2	0.0142939	1	Not Sig
EIF1AX	-0.0617988	1	Not Sig
YEATS4	-0.0074562	1	Not Sig
MED6	-0.0125493	1	Not Sig
PPP4R3B	-0.0647086	1	Not Sig
ATRX	0.0260361	1	Not Sig
COPS8	-0.060805	1	Not Sig
CYC1	-0.062111	1	Not Sig
CACYBP	-0.00605232	1	Not Sig
UBXN4	0.0111377	1	Not Sig
CHRAC1	-0.064729	1	Not Sig
ANAPC16	0.0106076	1	Not Sig
MZT1	-0.0471074	1	Not Sig
CDC123	-0.0530662	1	Not Sig
DDX17	0.0495935	1	Not Sig
BTF3L4	-0.0427907	1	Not Sig
SDF2	-0.0614876	1	Not Sig
SRPK2	-0.0615804	1	Not Sig
C4orf3	0.00230024	1	Not Sig
RPA2	0.0235508	1	Not Sig
SMARCC2	0.0327567	1	Not Sig
POLR2B	0.0449319	1	Not Sig
IMP3	-0.0097145	1	Not Sig
PSMD11	-0.0375068	1	Not Sig
EIF3K	0.021891	1	Not Sig
CHCHD1	-0.0563936	1	Not Sig
LAMTOR1	-0.0349238	1	Not Sig
ATP5J2	-0.0494897	1	Not Sig
CCNC	-0.00778805	1	Not Sig
AMZ2	-0.0517632	1	Not Sig
NARS	-0.00146601	1	Not Sig
KRCC1	-0.0526502	1	Not Sig
SRRM1	0.0201873	1	Not Sig
RPL24	-0.00178132	1	Not Sig
MED10	-0.0545057	1	Not Sig
ARFGAP2	-0.0368463	1	Not Sig
IFT20	-0.057174	1	Not Sig
SUPT4H1	-0.0225878	1	Not Sig
MRPL32	-0.0606528	1	Not Sig
NCK1	-0.0564898	1	Not Sig
MOB2	-0.0553747	1	Not Sig
HN1	-0.0636233	1	Not Sig
HMGN1	0.0159591	1	Not Sig
RBBP7	-0.0441758	1	Not Sig
NELFE	0.000425529	1	Not Sig
LRP10	0.0240438	1	Not Sig
LINC-PINT	0.0153716	1	Not Sig
SPNS1	0.0245288	1	Not Sig
SECISBP2	0.0289875	1	Not Sig
ENY2	-0.0612311	1	Not Sig
SNRNP40	-0.0542981	1	Not Sig
RAB5A	-0.0480458	1	Not Sig
LINC00493	-0.0475143	1	Not Sig
UBE2I	-0.048822	1	Not Sig
GORASP2	-0.0482244	1	Not Sig
POLR2G	0.0265582	1	Not Sig
RNF5	-0.0482161	1	Not Sig
CHD2	-0.048356	1	Not Sig
PSMB8-AS1	0.0522415	1	Not Sig
MIEN1	-0.00530971	1	Not Sig
H2AFY	0.0479501	1	Not Sig
ZNF706	-0.0526214	1	Not Sig
RPL22L1	0.0222269	1	Not Sig
CWC15	-0.0361395	1	Not Sig
CCDC174	-0.0145831	1	Not Sig
MALSU1	-0.0474988	1	Not Sig
CCDC66	-0.0493262	1	Not Sig
ZNF428	0.0450876	1	Not Sig
EPC1	-0.0424243	1	Not Sig
MCL1	-0.0285511	1	Not Sig
WDR46	-0.0386806	1	Not Sig
PPP1CA	-0.00543977	1	Not Sig
ASNSD1	-0.030725	1	Not Sig
DERL2	-0.0620612	1	Not Sig
NELFCD	0.0070256	1	Not Sig
CLEC2D	0.0076489	1	Not Sig
WDR73	0.0192925	1	Not Sig
FNIP1	-0.0622193	1	Not Sig
PSMC2	-0.0340613	1	Not Sig
PRDM2	-0.0571447	1	Not Sig
MRPL9	-0.0304514	1	Not Sig
MRPL23	0.0332383	1	Not Sig
SH3GLB1	-0.0562335	1	Not Sig
NIPBL	0.0217715	1	Not Sig
SUMO1	-0.0398248	1	Not Sig
POLR1D	0.0014702	1	Not Sig
SLC7A6	0.0241533	1	Not Sig
CIB1	-0.052228	1	Not Sig
HDAC1	0.0110886	1	Not Sig
MORF4L1	-0.0509269	1	Not Sig
U2SURP	-0.0597454	1	Not Sig
PPP1R7	0.0445132	1	Not Sig
RSBN1L	0.0363609	1	Not Sig
CD96	-0.0183363	1	Not Sig
GON4L	0.00912603	1	Not Sig
PHIP	0.0566725	1	Not Sig
COX20	-0.0600831	1	Not Sig
CHMP3	0.0374448	1	Not Sig
WBP11	-0.0130795	1	Not Sig
CIR1	0.018691	1	Not Sig
CDK2AP2	-0.0289724	1	Not Sig
RILPL2	-0.0157259	1	Not Sig
LSM7	-0.0253062	1	Not Sig
SLU7	0.0028353	1	Not Sig
ILF3	0.0370186	1	Not Sig
VASP	-0.0399868	1	Not Sig
RPS7	-0.00893528	1	Not Sig
PFDN4	-0.0319114	1	Not Sig
CLNS1A	0.0166637	1	Not Sig
AP3M2	0.0378504	1	Not Sig
RPS8	0.0104267	1	Not Sig
CAND1	-0.00488217	1	Not Sig
RAB8A	-0.0592211	1	Not Sig
RPL15	-0.00867428	1	Not Sig
SARS	-0.0404022	1	Not Sig
SDF2L1	-0.00499867	1	Not Sig
RPS6	0.00577228	1	Not Sig
POLR2C	-0.0218176	1	Not Sig
NDUFB4	-0.0135929	1	Not Sig
NFE2L2	0.0319112	1	Not Sig
IER2	0.00655423	1	Not Sig
TMX2	-0.0356898	1	Not Sig
EMG1	-0.00180312	1	Not Sig
LSM5	-0.00956578	1	Not Sig
ACTR3	0.00262223	1	Not Sig
ZNHIT3	-0.0211388	1	Not Sig
NUDCD2	-0.0393637	1	Not Sig
RABGGTB	-0.0523927	1	Not Sig
LSM6	-0.0425745	1	Not Sig
DNAJA3	-0.00563707	1	Not Sig
CHD6	0.0365082	1	Not Sig
ERGIC3	0.0124375	1	Not Sig
IAH1	-0.0314571	1	Not Sig
GNAI3	-0.0650921	1	Not Sig
DGUOK	0.000573503	1	Not Sig
NOC2L	-2.11481e-05	1	Not Sig
SRPK1	0.00124275	1	Not Sig
FAM177A1	-0.0428151	1	Not Sig
PSMC6	-0.0473385	1	Not Sig
SERINC1	-0.060803	1	Not Sig
ARPC5	-0.0187418	1	Not Sig
WTAP	-0.00614657	1	Not Sig
ADI1	0.0266995	1	Not Sig
LNPEP	0.0500499	1	Not Sig
GDI2	0.0492964	1	Not Sig
SF3B4	-0.0320258	1	Not Sig
PRPF6	0.0417088	1	Not Sig
PRKAG1	0.018557	1	Not Sig
ARGLU1	0.0124202	1	Not Sig
PRPS1	-0.0255544	1	Not Sig
TMSB10	-0.00225171	1	Not Sig
RIF1	0.0232135	1	Not Sig
NDUFA5	-0.0273321	1	Not Sig
PSMD13	-0.0370257	1	Not Sig
PCF11	-0.0360049	1	Not Sig
ZFAND1	0.0562846	1	Not Sig
SRSF1	0.0134497	1	Not Sig
RDH11	0.0213558	1	Not Sig
MED19	-0.0659171	1	Not Sig
RSL24D1	-0.0267948	1	Not Sig
GBP2	-0.0409957	1	Not Sig
URM1	0.0443285	1	Not Sig
NOP56	-0.0144486	1	Not Sig
BCAP31	-0.0352259	1	Not Sig
COX6C	-0.0314516	1	Not Sig
USP16	-0.0155704	1	Not Sig
CDK4	-0.0491109	1	Not Sig
AK6	-0.0525178	1	Not Sig
MIER1	-0.0576839	1	Not Sig
VAMP8	-0.0620804	1	Not Sig
CTD-2020K17.1	-0.0352309	1	Not Sig
FDPS	0.0192875	1	Not Sig
AP2S1	-0.0620983	1	Not Sig
HLA-E	-0.0383555	1	Not Sig
EMC4	-0.0540966	1	Not Sig
MRPL36	-0.050976	1	Not Sig
TXNDC17	-0.0582936	1	Not Sig
DNAJB11	-0.00215467	1	Not Sig
C19orf70	-0.0465541	1	Not Sig
SCAF11	0.0417381	1	Not Sig
OAZ2	-0.0317462	1	Not Sig
GGNBP2	-0.0278356	1	Not Sig
METAP2	0.00211133	1	Not Sig
PDAP1	-0.0428791	1	Not Sig
TXNDC9	-0.0144201	1	Not Sig
CENPC	0.0288098	1	Not Sig
RNMT	-0.0423552	1	Not Sig
BPGM	0.000743879	1	Not Sig
EIF3I	-0.0598804	1	Not Sig
BCCIP	-0.0525328	1	Not Sig
ANAPC11	0.0212611	1	Not Sig
C7orf73	0.0185497	1	Not Sig
PRKCSH	0.0497993	1	Not Sig
DNAJC7	-0.0272621	1	Not Sig
G3BP2	0.0244075	1	Not Sig
THUMPD1	0.0341912	1	Not Sig
MMADHC	-0.0356045	1	Not Sig
SRSF2	-0.0122063	1	Not Sig
FAM96B	-0.0546161	1	Not Sig
RAD23A	-0.0245497	1	Not Sig
SRSF11	-0.0414322	1	Not Sig
LSM4	-0.0344021	1	Not Sig
LETMD1	0.0449347	1	Not Sig
C12orf65	-0.00151535	1	Not Sig
ASNA1	-0.0578828	1	Not Sig
CCDC186	-0.0185081	1	Not Sig
LUC7L2	-0.00138803	1	Not Sig
RPS3	-0.0313787	1	Not Sig
FAM204A	-0.0341124	1	Not Sig
TALDO1	0.0272779	1	Not Sig
EIF3D	-0.0209598	1	Not Sig
PDHB	0.0104975	1	Not Sig
PRR13	-0.0114685	1	Not Sig
SNRPD3	-0.0097587	1	Not Sig
GTF2B	-0.0544977	1	Not Sig
SERINC3	0.0227396	1	Not Sig
ANAPC5	-0.00527122	1	Not Sig
UHMK1	-0.0313724	1	Not Sig
SRP72	-0.00325022	1	Not Sig
CCT7	-0.0437685	1	Not Sig
RPL27	0.00326287	1	Not Sig
TMEM109	-0.0385991	1	Not Sig
ZNF581	-0.0501894	1	Not Sig
MRPL16	0.0493755	1	Not Sig
AFF4	0.0383643	1	Not Sig
SSRP1	-0.00906451	1	Not Sig
CAP1	0.00484937	1	Not Sig
ZNF24	-0.0562238	1	Not Sig
PITHD1	0.00694238	1	Not Sig
ZDHHC4	-0.038606	1	Not Sig
TAF3	-0.00023311	1	Not Sig
TMEM70	-0.0162645	1	Not Sig
PIH1D1	0.0185024	1	Not Sig
RAB14	-0.0188061	1	Not Sig
MAPK1IP1L	-0.018797	1	Not Sig
ADPGK	0.0380985	1	Not Sig
COX7A2L	-0.023309	1	Not Sig
CFDP1	0.0495957	1	Not Sig
HAGH	0.0443252	1	Not Sig
RAB18	-0.0537273	1	Not Sig
THUMPD3-AS1	-0.0463748	1	Not Sig
ACTR10	-0.00692968	1	Not Sig
IL4R	0.0230724	1	Not Sig
MZT2A	-0.0198762	1	Not Sig
PPP2CA	-0.0346016	1	Not Sig
ANP32A	-0.0109721	1	Not Sig
NIPA2	-0.0519815	1	Not Sig
CD2BP2	0.0292238	1	Not Sig
SUGT1	-0.0507922	1	Not Sig
MRPS5	0.0204456	1	Not Sig
FRG1	-0.0463789	1	Not Sig
WDR74	-0.0155293	1	Not Sig
TM2D1	0.000113456	1	Not Sig
DUT	0.0532735	1	Not Sig
C12orf57	-0.028246	1	Not Sig
ERGIC2	0.0225415	1	Not Sig
CFAP36	-0.0580245	1	Not Sig
VPS29	0.00900006	1	Not Sig
BAZ2A	8.65815e-05	1	Not Sig
ZCRB1	-0.0304719	1	Not Sig
SMCHD1	0.0179082	1	Not Sig
ATP6V1E1	-0.0280888	1	Not Sig
DCTN3	-0.0150241	1	Not Sig
TUBB	0.0433886	1	Not Sig
MRPL11	-0.0427061	1	Not Sig
ROMO1	-0.0418199	1	Not Sig
WIPF1	0.0380063	1	Not Sig
SNRPD1	-0.0493747	1	Not Sig
CCZ1	0.0149941	1	Not Sig
LUC7L3	0.00367952	1	Not Sig
CDC73	-0.0535828	1	Not Sig
ZCCHC17	-0.0435411	1	Not Sig
TXNDC12	-0.0555971	1	Not Sig
ZNF148	0.0217031	1	Not Sig
EMC10	0.0284973	1	Not Sig
ELF1	-0.0566363	1	Not Sig
KARS	-0.00331896	1	Not Sig
TRA2A	-0.0246376	1	Not Sig
TTC14	0.017425	1	Not Sig
OSER1	-0.0275064	1	Not Sig
MOB1A	-0.0516357	1	Not Sig
CCND3	0.0143065	1	Not Sig
NLRC5	-0.0514108	1	Not Sig
MRPL55	0.00275144	1	Not Sig
RPL26	-0.0325329	1	Not Sig
REXO2	-0.0144082	1	Not Sig
NTMT1	-0.0186034	1	Not Sig
DDX6	0.0399273	1	Not Sig
C12orf29	-0.0450513	1	Not Sig
AHSA1	-0.0557928	1	Not Sig
DDB2	-0.0379853	1	Not Sig
MRPL49	-0.0387357	1	Not Sig
THYN1	0.0264194	1	Not Sig
PRDX3	-0.0212417	1	Not Sig
PPIG	0.00170608	1	Not Sig
RPN1	-0.0517313	1	Not Sig
TSN	-0.0135738	1	Not Sig
SRI	-0.0538907	1	Not Sig
LINC00869	-0.0388031	1	Not Sig
NAE1	0.0295132	1	Not Sig
FGFR1OP2	-0.0355939	1	Not Sig
ZMAT2	-0.0479575	1	Not Sig
LAMTOR3	-0.0488455	1	Not Sig
NDUFS3	-0.0263636	1	Not Sig
RPS19BP1	-0.0455337	1	Not Sig
CSDE1	0.0139855	1	Not Sig
RNPS1	-0.0153628	1	Not Sig
GRB2	-0.00895343	1	Not Sig
HSPD1	0.0090394	1	Not Sig
TIMM17B	-0.0521996	1	Not Sig
SERPINB1	-0.00606611	1	Not Sig
LCP2	0.034622	1	Not Sig
BUB3	0.0334204	1	Not Sig
SSR4	0.0191214	1	Not Sig
FKBP2	-0.0506664	1	Not Sig
CD47	0.0098699	1	Not Sig
PIAS1	-0.00127321	1	Not Sig
PRDX6	-0.0335899	1	Not Sig
ATP5E	0.0280765	1	Not Sig
RBM39	0.00739336	1	Not Sig
CSNK1A1	-0.0385801	1	Not Sig
HNRNPR	0.0238856	1	Not Sig
ATG12	0.0126184	1	Not Sig
CRYZL1	0.0258587	1	Not Sig
OST4	-0.0267202	1	Not Sig
VDAC3	-0.0274591	1	Not Sig
SERP1	0.0157647	1	Not Sig
C1orf174	0.0227419	1	Not Sig
TMEM245	0.0232478	1	Not Sig
FAM103A1	-0.0443595	1	Not Sig
TMEM87A	0.00226403	1	Not Sig
ITGB1	-0.0550517	1	Not Sig
EMC3	-0.0410201	1	Not Sig
MPHOSPH10	-0.0151589	1	Not Sig
TMEM11	-0.0422857	1	Not Sig
TRIAP1	-0.0371384	1	Not Sig
ERAP2	-0.0551735	1	Not Sig
MBD4	0.0418431	1	Not Sig
ORMDL1	-0.0575997	1	Not Sig
NDUFS7	0.0220889	1	Not Sig
FMNL1	-0.0466184	1	Not Sig
PPP6C	0.0265406	1	Not Sig
AAMP	-0.0328202	1	Not Sig
EIF3J-AS1	-0.00808396	1	Not Sig
MRPS7	-0.0381622	1	Not Sig
B4GALT3	-0.00932574	1	Not Sig
MKRN1	0.018225	1	Not Sig
EIF1AY	-0.0161127	1	Not Sig
PQBP1	0.0203049	1	Not Sig
2019-03-07	-0.0186943	1	Not Sig
AIP	0.0413871	1	Not Sig
ZNF622	-0.024934	1	Not Sig
LMBR1L	0.0201517	1	Not Sig
IL2RG	0.0274403	1	Not Sig
COA4	-0.0497442	1	Not Sig
NDUFB7	-0.0496265	1	Not Sig
MDH2	-0.00765183	1	Not Sig
WDR83OS	-0.0290435	1	Not Sig
LTB	-0.0257961	1	Not Sig
TMOD3	-0.0499557	1	Not Sig
FAM136A	-0.00565461	1	Not Sig
COPE	-0.00725268	1	Not Sig
RPS6KA5	0.0107567	1	Not Sig
TSHZ2	-0.00205061	1	Not Sig
CCDC28A	0.0377805	1	Not Sig
DHX36	0.00208842	1	Not Sig
RBM6	-0.000390376	1	Not Sig
NCOR1	0.020779	1	Not Sig
UBE2V2	-0.043793	1	Not Sig
BRD4	-0.0357011	1	Not Sig
EMD	-0.0361981	1	Not Sig
SNX3	0.00242329	1	Not Sig
PCBP2	0.0269589	1	Not Sig
EXOSC1	0.00380464	1	Not Sig
UBE2J2	-0.00301762	1	Not Sig
MOB4	-0.0542815	1	Not Sig
ZC3H15	-0.0150552	1	Not Sig
TAF9	-0.0257513	1	Not Sig
PET100	-0.0455862	1	Not Sig
AC009501.4	-0.0565601	1	Not Sig
RBM5	-0.00515657	1	Not Sig
MSN	-0.0352491	1	Not Sig
UPF3A	-0.00704094	1	Not Sig
EGLN2	-0.0542847	1	Not Sig
PPP4R2	-0.00665021	1	Not Sig
OTUB1	-0.0357179	1	Not Sig
IFNAR1	-0.0308592	1	Not Sig
ELOF1	-0.050931	1	Not Sig
FAM195B	-0.0397519	1	Not Sig
NUCKS1	-0.0471397	1	Not Sig
DDOST	-0.00623397	1	Not Sig
KTN1	0.00301416	1	Not Sig
MRPS26	0.00889802	1	Not Sig
RPS4X	-0.00904553	1	Not Sig
2019-09-07	0.00957904	1	Not Sig
MTIF3	0.0396797	1	Not Sig
CBX1	0.00970945	1	Not Sig
COMMD3	0.0339352	1	Not Sig
PDCD10	-0.0130729	1	Not Sig
CBR3	-0.0320657	1	Not Sig
RSL1D1	0.0127517	1	Not Sig
PCMTD1	-0.0281763	1	Not Sig
WAC	-0.0440934	1	Not Sig
TRIM38	-0.0552518	1	Not Sig
NGLY1	0.00400155	1	Not Sig
SRP54	-0.0324443	1	Not Sig
FAAP20	0.0412098	1	Not Sig
BRMS1	-0.0399974	1	Not Sig
CHTOP	-0.0406322	1	Not Sig
IMPDH2	-0.0273958	1	Not Sig
HADHA	0.00315762	1	Not Sig
LSM8	-0.0332067	1	Not Sig
UQCRC1	-0.0353625	1	Not Sig
NACA2	-0.037011	1	Not Sig
PPM1G	-0.0382454	1	Not Sig
SMC3	-0.0291637	1	Not Sig
RP11-83A24.2	0.0121361	1	Not Sig
ALG13	-0.0312556	1	Not Sig
RPN2	-0.0350175	1	Not Sig
TNFRSF14	-0.0136123	1	Not Sig
TMBIM1	-0.0200139	1	Not Sig
FUS	-0.00347935	1	Not Sig
PNKP	-0.0318933	1	Not Sig
SNAPIN	-0.0338494	1	Not Sig
STAU1	-0.0343943	1	Not Sig
TSPYL1	0.016509	1	Not Sig
SON	0.0139579	1	Not Sig
POLE4	0.0276061	1	Not Sig
RBM17	-0.0469243	1	Not Sig
SSH2	-0.00354302	1	Not Sig
CCDC115	-0.0294298	1	Not Sig
CNOT4	-0.00776195	1	Not Sig
EML4	0.0107156	1	Not Sig
PTTG1IP	-0.0505196	1	Not Sig
COX8A	0.0235732	1	Not Sig
NFATC2IP	0.0147027	1	Not Sig
RPF1	-0.0193332	1	Not Sig
RRP7A	0.00882249	1	Not Sig
ELOVL5	-0.0453088	1	Not Sig
SNRPA	0.0265693	1	Not Sig
HM13	-0.0445793	1	Not Sig
FBL	0.0306551	1	Not Sig
STAT3	0.0460372	1	Not Sig
SRSF6	-0.048978	1	Not Sig
TMF1	-0.0527122	1	Not Sig
TMEM179B	-0.0164918	1	Not Sig
HSF1	0.0243475	1	Not Sig
TMEM55B	-0.0464031	1	Not Sig
B3GAT3	-0.00476036	1	Not Sig
RBM23	-0.0245278	1	Not Sig
CEBPZ	-0.0384654	1	Not Sig
COPS5	-0.0433242	1	Not Sig
MRPS10	-0.0182458	1	Not Sig
ESD	0.0206097	1	Not Sig
NUBP2	-0.0259752	1	Not Sig
FGD5-AS1	0.0134388	1	Not Sig
CYP20A1	-0.0475371	1	Not Sig
DDX39B	0.0129026	1	Not Sig
FXR1	-0.0345091	1	Not Sig
SNRNP200	0.0445517	1	Not Sig
WDR54	0.014349	1	Not Sig
ABCE1	0.00161147	1	Not Sig
C19orf25	0.0185041	1	Not Sig
HSPE1	-0.0449951	1	Not Sig
PSMD2	-0.0326712	1	Not Sig
NKAP	-0.0285111	1	Not Sig
FAM133B	-0.00934586	1	Not Sig
WSB1	-0.00890865	1	Not Sig
PSAP	0.00685084	1	Not Sig
PNRC2	-0.0418753	1	Not Sig
XPC	0.0220136	1	Not Sig
SAFB2	-0.00870049	1	Not Sig
USP14	-0.0165853	1	Not Sig
GTF2I	0.0253716	1	Not Sig
MAPRE1	-0.0400883	1	Not Sig
PRPF40A	-0.0504727	1	Not Sig
RPL29	0.0124143	1	Not Sig
C2orf68	0.0346796	1	Not Sig
IVNS1ABP	-0.00695987	1	Not Sig
TSR2	-0.0231423	1	Not Sig
ANP32E	-0.0464131	1	Not Sig
LSM2	0.0433888	1	Not Sig
CNOT2	-0.0178537	1	Not Sig
MRPL52	-0.0289879	1	Not Sig
NAGK	-0.0441037	1	Not Sig
PSMG2	-0.0184919	1	Not Sig
CDC40	0.0154513	1	Not Sig
PSMA1	0.0111482	1	Not Sig
TMEM50B	0.0205302	1	Not Sig
TSG101	-0.0387977	1	Not Sig
YTHDC1	-0.0449085	1	Not Sig
RPS11	0.00441849	1	Not Sig
DAZAP2	0.0065601	1	Not Sig
TBRG1	-0.0518599	1	Not Sig
FYTTD1	-0.0360275	1	Not Sig
ARID5B	0.0102225	1	Not Sig
TMEM9B	-0.0452822	1	Not Sig
ABI1	-0.00934088	1	Not Sig
NIFK	-0.016845	1	Not Sig
G3BP1	-0.0496013	1	Not Sig
SREK1IP1	-0.0139898	1	Not Sig
RP11-372K14.2	0.0261887	1	Not Sig
NCBP2-AS2	-0.0171432	1	Not Sig
RPL7L1	-0.00449662	1	Not Sig
TMX1	0.00887016	1	Not Sig
KLHDC3	-0.0121218	1	Not Sig
ARL6IP4	0.033518	1	Not Sig
BFAR	0.00722381	1	Not Sig
RAB6A	-0.0085491	1	Not Sig
EFCAB14	-0.00389184	1	Not Sig
DUSP11	-0.0460313	1	Not Sig
SH3KBP1	-0.017133	1	Not Sig
PTPN2	-0.00252577	1	Not Sig
HMGB2	0.00228188	1	Not Sig
SNRPC	-0.0382806	1	Not Sig
RPL9	0.00432829	1	Not Sig
TRA2B	-0.0349717	1	Not Sig
SMAD2	0.00216642	1	Not Sig
ABCF1	0.0218767	1	Not Sig
CISD2	-0.0467962	1	Not Sig
C1D	0.0322772	1	Not Sig
LINC00685	0.0123041	1	Not Sig
CDK12	-0.0152943	1	Not Sig
MRPS16	0.0100975	1	Not Sig
IER3IP1	-0.0437034	1	Not Sig
SRPRA	-0.0139157	1	Not Sig
NSL1	-0.0392806	1	Not Sig
SMARCE1	0.00415241	1	Not Sig
NR1H2	-0.049845	1	Not Sig
SLC38A2	-0.0341779	1	Not Sig
UQCRC2	0.0321776	1	Not Sig
PTRHD1	-0.023575	1	Not Sig
NDUFB3	-0.0504959	1	Not Sig
MED31	-0.0375656	1	Not Sig
PIN1	-0.0124056	1	Not Sig
IL23A	-0.0370806	1	Not Sig
MRPS34	0.0302203	1	Not Sig
CCDC12	0.00518206	1	Not Sig
HPS4	0.0306763	1	Not Sig
CPSF6	-0.0441475	1	Not Sig
PA2G4	0.0366825	1	Not Sig
GLO1	-0.0359291	1	Not Sig
ASCC2	0.0290574	1	Not Sig
UXT	0.0187172	1	Not Sig
TXNL1	0.0316276	1	Not Sig
CCDC91	0.0175576	1	Not Sig
LYRM2	0.00682688	1	Not Sig
KIAA1033	-0.0459449	1	Not Sig
PSMA3-AS1	0.00932164	1	Not Sig
ZNF430	0.0252443	1	Not Sig
PSMF1	-0.0208486	1	Not Sig
CTSS	-0.0316	1	Not Sig
MRPS14	-0.0233313	1	Not Sig
VPS28	-0.0535691	1	Not Sig
CAMLG	-0.0190811	1	Not Sig
KATNBL1	-0.0416194	1	Not Sig
MED30	-0.0201969	1	Not Sig
RBM22	-0.00595754	1	Not Sig
LSM14A	0.00844358	1	Not Sig
ECI2	0.0101589	1	Not Sig
[truncated: 392 more rows]

## Sheet: LPS Activate T cells
	avg_logFC	fdr	Significance
MTRNR2L1	1.85201	1.24761e-231	FDR < 0.05
IFIT1	-1.23883	5.31647e-112	FDR < 0.05
IFIT3	-1.14622	1.59237e-99	FDR < 0.05
IFIT2	-1.23108	5.85035e-86	FDR < 0.05
PKM	-0.66595	5.79799e-84	FDR < 0.05
OASL	-1.09541	1.66556e-80	FDR < 0.05
ISG15	-0.927505	3.03475e-76	FDR < 0.05
PMAIP1	-1.00931	1.06303e-65	FDR < 0.05
IFI44	-0.780791	3.15945e-64	FDR < 0.05
FAS	-0.670717	1.44206e-55	FDR < 0.05
MX1	-0.626574	3.85359e-55	FDR < 0.05
GLTSCR2	0.51396	3.71777e-110	Not Sig
HLA-B	-0.287886	6.13145e-81	Not Sig
MT-CO2	0.367239	2.11812e-76	Not Sig
MT-ATP6	0.393227	1.51311e-74	Not Sig
RPS26	0.511346	2.42247e-69	Not Sig
RPL28	0.274314	2.64128e-67	Not Sig
MT-CYB	0.374756	1.55617e-65	Not Sig
MT-ND4	0.339937	2.73328e-51	Not Sig
H3F3B	-0.327387	1.26752e-49	Not Sig
HLA-C	-0.272791	1.97217e-49	Not Sig
STK17A	0.514183	9.23921e-49	Not Sig
TANK	-0.572624	1.52042e-48	Not Sig
RPLP1	-0.193477	8.90329e-46	Not Sig
PSMD5-AS1	0.379231	7.70811e-45	Not Sig
OAS3	-0.428987	2.54285e-42	Not Sig
RPS27	0.172332	6.00315e-41	Not Sig
KLF6	-0.433362	3.72142e-38	Not Sig
GATA3	-0.501538	1.19329e-33	Not Sig
MT-CO3	0.220518	2.25538e-33	Not Sig
BTG1	0.360314	4.33265e-33	Not Sig
RPL34	0.191796	1.76509e-32	Not Sig
GBP5	-0.548394	1.81163e-32	Not Sig
RPS28	0.238072	1.89683e-31	Not Sig
IFIH1	-0.475107	9.76929e-31	Not Sig
AKIRIN1	0.381298	1.21198e-30	Not Sig
MT-ND2	0.243053	3.41275e-30	Not Sig
RPLP2	0.168768	1.60404e-28	Not Sig
IFI44L	-0.36487	3.01956e-28	Not Sig
LEPROTL1	0.34276	5.80085e-28	Not Sig
MAF1	0.323803	9.61404e-28	Not Sig
RPL37A	0.20394	1.21636e-27	Not Sig
RPL37	0.170224	5.0848e-27	Not Sig
MT-ND1	0.23408	4.10967e-26	Not Sig
VIM	-0.364798	5.69083e-26	Not Sig
TNIP1	-0.387975	2.85203e-25	Not Sig
SARAF	0.223307	5.62135e-25	Not Sig
MARCKSL1	0.396224	5.78086e-25	Not Sig
DNAJC15	0.294614	9.95883e-25	Not Sig
DRAP1	-0.393817	1.21446e-24	Not Sig
MT-ND3	0.264448	1.86804e-24	Not Sig
NEAT1	-0.451223	4.57306e-24	Not Sig
IFI16	-0.412871	8.54393e-24	Not Sig
CCNL1	-0.33388	1.66561e-23	Not Sig
LY6E	-0.395989	3.14174e-23	Not Sig
IFIT5	-0.325883	5.58475e-23	Not Sig
RSAD2	-0.420236	1.47574e-22	Not Sig
FTH1	0.346103	2.95295e-22	Not Sig
LMNA	-0.474658	4.30812e-22	Not Sig
HERC5	-0.499401	1.05225e-21	Not Sig
ANKRD28	-0.39721	2.55834e-21	Not Sig
RPL6	0.15477	3.20497e-21	Not Sig
GADD45B	-0.414032	4.09544e-21	Not Sig
CDKN1A	-0.380035	5.06294e-21	Not Sig
KLF10	-0.439528	8.5655e-21	Not Sig
RPS23	0.159542	5.14229e-20	Not Sig
UCP2	0.350718	6.73381e-20	Not Sig
TSC22D3	0.312421	1.2273e-19	Not Sig
MT-ND5	0.275685	1.3255e-19	Not Sig
HERC6	-0.360422	2.02951e-19	Not Sig
RELB	0.302313	2.5684e-19	Not Sig
ATPIF1	0.324467	5.27917e-19	Not Sig
PELI1	-0.39954	5.53076e-19	Not Sig
BHLHE40	-0.344944	6.36444e-19	Not Sig
RPL39	0.152689	9.99439e-19	Not Sig
MIA3	-0.364595	1.25404e-18	Not Sig
IFI6	-0.300802	1.36912e-18	Not Sig
CHMP5	-0.299912	2.53281e-18	Not Sig
RORA	-0.272476	4.39055e-18	Not Sig
MB21D2	-0.255012	8.52967e-18	Not Sig
TECR	0.234642	1.07098e-17	Not Sig
DDX58	-0.362854	1.18494e-17	Not Sig
KLF3	0.269882	3.24113e-17	Not Sig
SQSTM1	-0.264647	5.43433e-17	Not Sig
RPS24	0.179803	8.74404e-17	Not Sig
TMEM120A	-0.318441	1.20106e-16	Not Sig
IL7R	0.284657	1.44566e-16	Not Sig
TNFRSF25	-0.313494	1.8084e-16	Not Sig
RPL31	0.133146	1.8926e-16	Not Sig
NDFIP1	0.249843	4.54505e-16	Not Sig
C16orf54	0.265152	9.25923e-16	Not Sig
PPM1K	-0.316064	1.03473e-15	Not Sig
C1QBP	0.243319	1.48864e-15	Not Sig
SNHG7	0.254332	1.58893e-15	Not Sig
CLIC1	-0.328577	1.86685e-15	Not Sig
ANXA1	-0.304537	2.91903e-15	Not Sig
RPS21	0.166324	3.2843e-15	Not Sig
RPS2	0.150667	6.49069e-15	Not Sig
RPS25	0.130192	7.58552e-15	Not Sig
RTN4	0.250454	8.01904e-15	Not Sig
LPIN2	-0.347094	9.8549e-15	Not Sig
PPP1R15A	-0.208731	1.15294e-14	Not Sig
STK4	0.202685	1.24641e-14	Not Sig
RAB11FIP1	-0.300288	1.34805e-14	Not Sig
SP100	-0.279035	1.98633e-14	Not Sig
ARG2	0.294285	2.88054e-14	Not Sig
RPL36	0.149796	3.79098e-14	Not Sig
SBDS	-0.195334	4.06073e-14	Not Sig
RPS29	0.140586	4.33707e-14	Not Sig
EIF4A3	0.241926	5.96996e-14	Not Sig
MAD2L1BP	-0.277308	1.14732e-13	Not Sig
HELZ2	-0.254262	1.187e-13	Not Sig
RPS27A	0.105654	1.71984e-13	Not Sig
CD55	0.268943	1.84714e-13	Not Sig
CD69	-0.278099	2.59347e-13	Not Sig
RPS15A	0.103636	2.99512e-13	Not Sig
PSMA3	-0.239667	3.3143e-13	Not Sig
YBX1	0.267498	4.09706e-13	Not Sig
KRT10	0.200221	5.7407e-13	Not Sig
CMSS1	0.214862	6.39688e-13	Not Sig
ATP6V0B	-0.228991	1.20274e-12	Not Sig
IL32	-0.308587	1.33562e-12	Not Sig
UBE2S	0.212507	2.6135e-12	Not Sig
LINC01420	0.219938	2.61992e-12	Not Sig
RPL38	0.136133	6.75601e-12	Not Sig
DDX5	-0.184971	8.23242e-12	Not Sig
PNRC1	0.191855	8.84022e-12	Not Sig
FAM118A	0.164561	1.64559e-11	Not Sig
SLC3A2	-0.25552	1.74694e-11	Not Sig
RPL23	0.167104	1.77306e-11	Not Sig
ZC3HAV1	-0.291943	2.81321e-11	Not Sig
RP11-255M2.3	0.166728	3.31983e-11	Not Sig
FBXL3	0.204719	3.92118e-11	Not Sig
GPSM3	-0.255691	8.12753e-11	Not Sig
ZFP36	-0.290868	8.80586e-11	Not Sig
RPL22	0.13522	1.01461e-10	Not Sig
BUD31	-0.184023	1.02785e-10	Not Sig
KLRB1	-0.364137	1.11334e-10	Not Sig
ARRDC2	0.223525	1.25432e-10	Not Sig
RHOH	-0.221783	1.54356e-10	Not Sig
TOPORS	-0.217059	1.61351e-10	Not Sig
JUND	0.201653	1.66229e-10	Not Sig
CREM	0.315685	1.69322e-10	Not Sig
CD27	-0.261854	1.74019e-10	Not Sig
GGNBP2	-0.18281	2.00559e-10	Not Sig
APBA2	0.122623	2.09506e-10	Not Sig
NEU1	0.301826	2.14737e-10	Not Sig
LTA	-0.307346	3.13132e-10	Not Sig
DDX39A	-0.211046	3.41975e-10	Not Sig
RPS18	0.0943076	5.65829e-10	Not Sig
HNRNPD	0.17386	6.04432e-10	Not Sig
SNHG15	-0.207882	8.31731e-10	Not Sig
ORAI2	-0.266216	8.3589e-10	Not Sig
CD44	-0.15087	9.53633e-10	Not Sig
EVI2A	0.198347	1.12089e-09	Not Sig
RNF125	0.200724	1.13915e-09	Not Sig
GTPBP4	-0.21937	1.16913e-09	Not Sig
CBR3	0.191917	1.42601e-09	Not Sig
GABPB1-AS1	-0.271426	1.59396e-09	Not Sig
RPS17	0.108303	1.95574e-09	Not Sig
RPS3A	0.0904552	2.07722e-09	Not Sig
RPS9	0.100536	2.35698e-09	Not Sig
PSMB8	-0.222696	2.48853e-09	Not Sig
ACTG1	0.246672	2.91194e-09	Not Sig
FOXJ1	0.165415	3.31904e-09	Not Sig
RPS13	0.0892617	3.68188e-09	Not Sig
ARPC3	-0.198467	4.74593e-09	Not Sig
RALA	-0.240511	5.00283e-09	Not Sig
RPL27A	0.109211	5.32938e-09	Not Sig
FAM177A1	0.234173	6.26405e-09	Not Sig
EIF2AK2	-0.255594	6.54126e-09	Not Sig
ADGRE5	-0.204832	6.82714e-09	Not Sig
LCP1	-0.241334	7.03778e-09	Not Sig
ATF3	-0.39259	1.02693e-08	Not Sig
MX2	-0.215717	1.17908e-08	Not Sig
BTG3	-0.217448	1.20198e-08	Not Sig
TNF	-0.281026	1.27125e-08	Not Sig
FOS	-0.372505	1.5551e-08	Not Sig
AKAP13	-0.234879	1.86664e-08	Not Sig
DPM1	-0.16457	2.03387e-08	Not Sig
CLDND1	-0.252154	2.17523e-08	Not Sig
LEF1	-0.0143533	2.34207e-08	Not Sig
ZNF267	-0.200785	2.45663e-08	Not Sig
NEDD9	-0.253294	2.51041e-08	Not Sig
PNPLA2	0.118576	2.54196e-08	Not Sig
ERH	-0.057448	2.8001e-08	Not Sig
HSPA5	-0.227498	2.84492e-08	Not Sig
HERPUD2	0.158996	2.92914e-08	Not Sig
RPS15	0.0946947	3.33768e-08	Not Sig
MT-CO1	0.0973472	3.80497e-08	Not Sig
EFNA1	-0.24821	4.78607e-08	Not Sig
YARS	-0.215028	5.61041e-08	Not Sig
ISCU	-0.106113	5.97841e-08	Not Sig
IRF9	-0.255303	6.41078e-08	Not Sig
FKBP5	0.14449	6.6636e-08	Not Sig
TIPARP	-0.273604	7.2806e-08	Not Sig
ISG20	-0.250918	9.20917e-08	Not Sig
SNX9	0.211641	9.77123e-08	Not Sig
SELL	0.110889	9.89718e-08	Not Sig
USF1	0.162921	1.19422e-07	Not Sig
KLF2	0.107248	1.2805e-07	Not Sig
SYAP1	0.200632	1.30621e-07	Not Sig
SRSF3	-0.169804	1.34469e-07	Not Sig
UBE2N	-0.137123	1.38646e-07	Not Sig
RPL13	0.0899205	1.71074e-07	Not Sig
PARP14	-0.255414	1.95901e-07	Not Sig
ATP5B	-0.158123	2.00363e-07	Not Sig
EPSTI1	-0.267858	2.03428e-07	Not Sig
SAMSN1	-0.308366	2.2632e-07	Not Sig
RIPK2	-0.223554	2.34713e-07	Not Sig
GPX4	-0.172508	2.37821e-07	Not Sig
TAP1	-0.18885	2.39776e-07	Not Sig
RTCB	-0.209851	2.4731e-07	Not Sig
PFN1	-0.185286	2.5069e-07	Not Sig
GBP4	-0.263461	2.87646e-07	Not Sig
HNRNPC	-0.167032	3.436e-07	Not Sig
TBC1D10C	0.0954578	3.53311e-07	Not Sig
C6orf1	-0.198026	5.33197e-07	Not Sig
CD82	-0.199076	6.15899e-07	Not Sig
FCMR	0.13747	6.44254e-07	Not Sig
OST4	0.159971	6.58076e-07	Not Sig
CFAP20	0.23079	6.60827e-07	Not Sig
SLC2A3	0.0831938	6.63287e-07	Not Sig
MIR155HG	-0.30022	7.9871e-07	Not Sig
SUB1	-0.163264	8.12584e-07	Not Sig
CCT2	-0.150828	8.70462e-07	Not Sig
YPEL5	0.178057	8.99104e-07	Not Sig
HSPH1	0.216842	9.34766e-07	Not Sig
UNC119	-0.216157	1.0395e-06	Not Sig
TGFBR2	0.142031	1.17578e-06	Not Sig
MT1X	-0.224527	1.33187e-06	Not Sig
ZNFX1	-0.231144	1.36887e-06	Not Sig
COX8A	0.117726	1.63744e-06	Not Sig
RP11-291B21.2	0.243457	1.71925e-06	Not Sig
DNAJB11	-0.148115	1.72033e-06	Not Sig
RPL35A	0.0834884	2.05274e-06	Not Sig
LIMD2	0.141801	2.10283e-06	Not Sig
ADAR	-0.209893	2.12571e-06	Not Sig
SAMD9	-0.229839	2.21063e-06	Not Sig
PSMD6	-0.137376	2.25767e-06	Not Sig
SRRM2	0.154465	2.43588e-06	Not Sig
SERP1	0.0908304	2.6396e-06	Not Sig
BIRC2	0.186759	2.73629e-06	Not Sig
RCAN3	0.118145	2.73912e-06	Not Sig
NAMPT	-0.223721	2.83313e-06	Not Sig
TXN	-0.28905	2.83935e-06	Not Sig
GYPC	0.147073	3.0007e-06	Not Sig
RPL21	0.0971681	3.06208e-06	Not Sig
YME1L1	-0.163054	3.19984e-06	Not Sig
PIK3IP1	0.15919	3.20205e-06	Not Sig
PHF20L1	0.141183	3.21067e-06	Not Sig
PDE3B	0.117851	3.32562e-06	Not Sig
TNFAIP3	-0.188372	3.44692e-06	Not Sig
CLEC2B	-0.212162	3.75453e-06	Not Sig
ARF4	-0.0741373	3.75915e-06	Not Sig
TAF9	0.0378358	3.81242e-06	Not Sig
AHR	-0.224983	4.08367e-06	Not Sig
BACH2	0.125245	4.25508e-06	Not Sig
KLHDC2	0.155739	4.66381e-06	Not Sig
SC5D	0.250791	4.86628e-06	Not Sig
EMC8	0.159634	4.8697e-06	Not Sig
LBH	-0.000558701	5.19391e-06	Not Sig
NUCKS1	0.163571	5.49772e-06	Not Sig
CCDC28A	0.162456	5.71189e-06	Not Sig
NRBP1	-0.191113	5.86928e-06	Not Sig
ANTXR2	-0.205992	6.11054e-06	Not Sig
S1PR4	0.171308	6.40975e-06	Not Sig
SF3B6	-0.159103	6.44689e-06	Not Sig
USP3	-0.14084	7.52076e-06	Not Sig
ILF2	-0.0903045	8.05335e-06	Not Sig
IRF7	-0.218928	8.08678e-06	Not Sig
MYC	-0.305554	8.36697e-06	Not Sig
HEXIM1	-0.118115	8.46677e-06	Not Sig
NECAP2	-0.0670437	8.53445e-06	Not Sig
RPL11	0.0856646	9.38191e-06	Not Sig
RGS10	0.0325284	9.59239e-06	Not Sig
ORMDL3	-0.208413	9.59758e-06	Not Sig
MDH1	-0.148293	9.81037e-06	Not Sig
NDUFB11	0.116279	1.01725e-05	Not Sig
TIFA	-0.242894	1.04853e-05	Not Sig
SLAMF1	-0.208653	1.05186e-05	Not Sig
RSRP1	-0.181104	1.10851e-05	Not Sig
GAPDH	-0.126178	1.13791e-05	Not Sig
ATP6V0E1	-0.0695916	1.1837e-05	Not Sig
ZBTB2	-0.2184	1.18786e-05	Not Sig
PPA1	-0.209603	1.23896e-05	Not Sig
ZEB1	0.165473	1.25554e-05	Not Sig
MT-ND4L	0.158846	1.50693e-05	Not Sig
RSF1	-0.0936199	1.57854e-05	Not Sig
2019-09-06	0.127429	1.59799e-05	Not Sig
CYLD	-0.100125	1.63404e-05	Not Sig
CUTA	-0.215139	1.66563e-05	Not Sig
ZC3H12A	-0.226276	1.70472e-05	Not Sig
NCBP2	0.0694684	1.75215e-05	Not Sig
MZT2B	0.112886	1.85745e-05	Not Sig
RPL30	0.0757476	1.94355e-05	Not Sig
CLN8	0.160959	1.94597e-05	Not Sig
LUC7L3	-0.173658	2.01842e-05	Not Sig
SAR1A	-0.189383	2.09636e-05	Not Sig
CALM1	0.132857	2.25954e-05	Not Sig
PSMC2	-0.159112	2.37071e-05	Not Sig
BATF	-0.244091	2.52142e-05	Not Sig
CXorf65	-0.19531	2.74159e-05	Not Sig
CLK4	-0.0596521	3.02219e-05	Not Sig
DUSP10	-0.235539	3.23849e-05	Not Sig
UQCRB	0.141398	3.35776e-05	Not Sig
TOMM20	-0.0982134	3.45823e-05	Not Sig
UBE2B	0.13949	3.54245e-05	Not Sig
RPL23A	0.0785658	3.55019e-05	Not Sig
BZW1	-0.0701461	3.58411e-05	Not Sig
ZNF148	0.0443987	3.74839e-05	Not Sig
LAP3	-0.183357	3.77005e-05	Not Sig
ARF6	0.11194	3.98252e-05	Not Sig
RPS14	0.084561	4.19692e-05	Not Sig
RNF11	0.163621	4.30605e-05	Not Sig
YWHAE	-0.135693	5.28974e-05	Not Sig
TSPYL1	0.175319	5.68029e-05	Not Sig
FAM53C	0.0779824	5.81036e-05	Not Sig
ASF1A	0.0618917	6.08219e-05	Not Sig
GABARAPL2	-0.152544	6.17963e-05	Not Sig
POLR1C	-0.142864	6.36043e-05	Not Sig
C19orf66	-0.209158	6.4599e-05	Not Sig
DNAJA2	-0.07888	6.7939e-05	Not Sig
ATP5G2	0.116618	6.93826e-05	Not Sig
CD6	0.125194	7.31525e-05	Not Sig
COMMD6	0.175793	7.3258e-05	Not Sig
GHITM	-0.120646	7.7359e-05	Not Sig
TUBB2A	-0.20871	7.83569e-05	Not Sig
RP11-347P5.1	0.0818934	8.10501e-05	Not Sig
RNF149	-0.112531	8.16485e-05	Not Sig
H3F3A	0.101332	8.30189e-05	Not Sig
NDUFAF4	-0.0460055	9.71107e-05	Not Sig
SH3BGRL3	0.179691	9.93413e-05	Not Sig
FAM103A1	-0.167217	0.000111801	Not Sig
MRPL18	0.167864	0.000116187	Not Sig
EAPP	-0.137738	0.000121378	Not Sig
XXbac-BPG299F13.17	-0.212269	0.000126226	Not Sig
UBALD2	0.0796515	0.000135226	Not Sig
MRPS18C	0.0468311	0.000137202	Not Sig
BAG1	0.129859	0.000138091	Not Sig
GBP2	-0.185317	0.000140424	Not Sig
USP11	0.101148	0.000142439	Not Sig
NRBF2	-0.0744901	0.000143434	Not Sig
EHD4	-0.20165	0.000148815	Not Sig
COX19	-0.0144351	0.000151827	Not Sig
PPIB	-0.159648	0.000162959	Not Sig
SRSF8	0.104476	0.000183555	Not Sig
MTDH	0.183251	0.000190279	Not Sig
RPS5	0.110488	0.000198452	Not Sig
TMEM50A	-0.0959708	0.000200044	Not Sig
PRR14	-0.174623	0.00021123	Not Sig
XRCC6	-0.0513948	0.000223767	Not Sig
CSDE1	-0.0353606	0.000229032	Not Sig
SEC61B	-0.0433365	0.00023002	Not Sig
SAT1	-0.163898	0.000234868	Not Sig
KPNA2	-0.200531	0.00024084	Not Sig
ARPC2	-0.117735	0.000243089	Not Sig
HINT1	-0.133791	0.000246846	Not Sig
IPCEF1	0.0546085	0.000268502	Not Sig
AK6	-0.0617976	0.000268683	Not Sig
HSP90B1	-0.15113	0.000269394	Not Sig
DAXX	-0.150958	0.000275701	Not Sig
DERL2	-0.0650033	0.000278057	Not Sig
ARID4B	-0.131132	0.000294726	Not Sig
CALM3	-0.181651	0.000294934	Not Sig
H2AFV	0.165807	0.000295253	Not Sig
LTB	-0.141436	0.000295946	Not Sig
UXT	0.0662179	0.000318425	Not Sig
B2M	-0.0914154	0.000329113	Not Sig
CCDC58	0.0969333	0.000336039	Not Sig
ANAPC16	0.13019	0.000337638	Not Sig
COA1	-0.196369	0.000337671	Not Sig
MCL1	-0.0999124	0.000339867	Not Sig
UBB	0.144378	0.000340606	Not Sig
S100A10	-0.251372	0.00034178	Not Sig
CKS2	-0.206271	0.000356426	Not Sig
SNX3	0.132218	0.00036081	Not Sig
FKBP11	-0.217833	0.000364921	Not Sig
RABGGTB	-0.180494	0.000369975	Not Sig
ZNF44	0.0825863	0.000372966	Not Sig
CFLAR	-0.1875	0.000377377	Not Sig
SOD1	0.143322	0.000399916	Not Sig
SARS	-0.0583054	0.000419624	Not Sig
RAB7A	-0.013276	0.000432109	Not Sig
IL6ST	0.0614989	0.000464755	Not Sig
ZNF800	0.147416	0.000467856	Not Sig
PNRC2	0.0250791	0.000468362	Not Sig
BANF1	0.0749445	0.000476237	Not Sig
POLR2J3	-0.0682503	0.000497289	Not Sig
EIF3K	0.0668598	0.000499415	Not Sig
TAF8	-0.0505112	0.00051351	Not Sig
ATG3	-0.139183	0.000522607	Not Sig
SLBP	0.13129	0.000525573	Not Sig
ABCF1	0.0536695	0.000539814	Not Sig
ZNRD1	0.0223169	0.000562492	Not Sig
RNF114	-0.0786817	0.000573198	Not Sig
TAPBP	-0.137387	0.000589833	Not Sig
BRK1	0.0519354	0.000591332	Not Sig
ATP2B1	-0.120316	0.000621668	Not Sig
SRSF9	0.0841561	0.000652308	Not Sig
SPOCK2	0.129241	0.000668842	Not Sig
CRBN	-0.0178034	0.000671376	Not Sig
UPP1	-0.206419	0.000672576	Not Sig
HERPUD1	-0.210193	0.000678982	Not Sig
SLC25A6	0.139171	0.000679851	Not Sig
TRAT1	-0.192404	0.000736318	Not Sig
SCML1	0.133151	0.00074191	Not Sig
GPR132	0.143765	0.000748377	Not Sig
FRG1	-0.136175	0.000772099	Not Sig
PTMA	0.0937517	0.00077303	Not Sig
ATG12	0.0896546	0.000821245	Not Sig
RSL24D1	-0.0731004	0.000827823	Not Sig
YIPF5	-0.140438	0.000828927	Not Sig
MAGEH1	0.12727	0.000841822	Not Sig
CIRBP	0.103973	0.000848726	Not Sig
YY1AP1	-0.0957706	0.000855061	Not Sig
NUDCD2	0.0558831	0.000856366	Not Sig
ABT1	0.105699	0.000903863	Not Sig
TUBA1B	0.0673281	0.000904968	Not Sig
SNRPA1	-0.154265	0.000916116	Not Sig
RAE1	-0.0619883	0.000921708	Not Sig
PSMA4	-0.0159686	0.000935828	Not Sig
RBM38	0.0804453	0.000966752	Not Sig
MAP3K8	-0.195257	0.00097013	Not Sig
SYTL3	0.0730519	0.000994157	Not Sig
ARHGEF2	0.0931147	0.0010161	Not Sig
MTCH1	-0.157867	0.00101759	Not Sig
RPL32	0.0757469	0.00102295	Not Sig
B9D2	0.100903	0.00103687	Not Sig
RARRES3	-0.18805	0.00105164	Not Sig
CNOT6L	0.118899	0.00105647	Not Sig
HNRNPA3	0.0437495	0.00111558	Not Sig
NDUFA6	0.00618188	0.00111655	Not Sig
SHFM1	0.144137	0.00111702	Not Sig
TERF2IP	0.121496	0.0011258	Not Sig
SRSF7	-0.114644	0.00113921	Not Sig
ATP6AP2	-0.171257	0.00119658	Not Sig
ERGIC3	0.0831821	0.00121291	Not Sig
ARF1	-0.0350147	0.00122405	Not Sig
GARS	-0.127674	0.00123018	Not Sig
ERGIC2	0.0938416	0.00126022	Not Sig
CRIPT	0.113167	0.00128593	Not Sig
SERINC5	0.059756	0.00128717	Not Sig
TFG	-0.174597	0.00129348	Not Sig
C14orf2	-0.0266809	0.00132384	Not Sig
LYRM7	0.00469288	0.00137959	Not Sig
RBM25	-0.133642	0.00140373	Not Sig
PHLDB3	0.12189	0.0014356	Not Sig
LSM5	0.143466	0.00143564	Not Sig
GIMAP1	0.120962	0.00144604	Not Sig
POLE3	-0.148784	0.00153857	Not Sig
MAPRE2	0.0167086	0.0015458	Not Sig
PRMT2	0.136748	0.00155731	Not Sig
MRPL22	-0.111246	0.00159771	Not Sig
S100A11	-0.226369	0.00160377	Not Sig
HN1	0.0918697	0.0016043	Not Sig
CDC42	-0.0393358	0.00161326	Not Sig
NOSIP	0.0921731	0.00168198	Not Sig
ALG13	0.0716497	0.00170312	Not Sig
HBP1	-0.124707	0.00174444	Not Sig
RNF19A	-0.188803	0.00179765	Not Sig
SMC3	-0.0793887	0.00183821	Not Sig
PARK7	-0.103632	0.0018438	Not Sig
VAMP2	0.107867	0.00185836	Not Sig
CALR	-0.118139	0.00194893	Not Sig
CHCHD7	0.0371575	0.0020075	Not Sig
MTMR14	-0.0870652	0.00202735	Not Sig
TUBA1C	-0.168289	0.00209822	Not Sig
APOL3	-0.1919	0.00210223	Not Sig
TGIF1	-0.144305	0.00211698	Not Sig
RNF7	-0.0929957	0.00212226	Not Sig
UBL5	0.0438972	0.00212503	Not Sig
THAP9-AS1	-0.109456	0.00212623	Not Sig
ING3	-0.0288114	0.00216328	Not Sig
SUPT16H	0.0300392	0.00217171	Not Sig
ATP6V0D1	-0.115109	0.00235252	Not Sig
GCSAM	0.153362	0.00236114	Not Sig
SYF2	0.00169438	0.00240308	Not Sig
SKIV2L2	0.0196574	0.00243567	Not Sig
BLCAP	-0.0496613	0.00245297	Not Sig
GIMAP4	0.151432	0.00247643	Not Sig
KIAA0907	-0.144646	0.00248395	Not Sig
LSP1	-0.171206	0.00250954	Not Sig
ADPRHL2	-0.0290002	0.00256457	Not Sig
SNRPE	-0.00993883	0.00258919	Not Sig
MRPL1	0.169357	0.00263536	Not Sig
HIST1H4C	0.14222	0.00265351	Not Sig
SUMO3	0.00741449	0.00269129	Not Sig
EIF4A2	-0.123789	0.00284413	Not Sig
SMAP2	0.174766	0.00288387	Not Sig
CDKN2D	0.0936072	0.00305526	Not Sig
ELP2	-0.152577	0.00308289	Not Sig
LMBR1L	0.0300988	0.0030862	Not Sig
ARPC1A	-0.0121948	0.00309402	Not Sig
TOMM7	0.0377015	0.00311751	Not Sig
COPS3	-0.0925091	0.00321425	Not Sig
CHTOP	0.0422326	0.00326589	Not Sig
WTAP	0.11125	0.00331127	Not Sig
POLR2I	0.0344341	0.00333248	Not Sig
KIAA1551	0.0641683	0.00334009	Not Sig
LITAF	0.0867024	0.00340909	Not Sig
HIF1A	-0.158015	0.00341835	Not Sig
KMT2A	-0.157768	0.00343147	Not Sig
WBSCR22	-0.0249085	0.00345664	Not Sig
PAPOLA	0.119011	0.00352863	Not Sig
RAB11A	-0.0979022	0.00353108	Not Sig
OTUD6B-AS1	0.0937569	0.0035622	Not Sig
SPCS2	-0.0271315	0.00363763	Not Sig
NOP10	0.095791	0.00373437	Not Sig
PCBP2	0.0458449	0.0037877	Not Sig
ADCK3	0.0845972	0.00381086	Not Sig
RSRC2	-0.124593	0.00384274	Not Sig
PDHB	0.0810711	0.00390925	Not Sig
MRPL50	0.0308589	0.00400403	Not Sig
CCND3	-0.00906616	0.00401358	Not Sig
PAFAH1B1	-0.0354514	0.00407115	Not Sig
FTL	-0.145689	0.00409569	Not Sig
SLC8B1	0.10244	0.0041554	Not Sig
DYNLL1	-0.0947103	0.004163	Not Sig
INTS6	-0.159816	0.00427453	Not Sig
POLR2K	-0.113114	0.00433631	Not Sig
SRSF5	-0.131832	0.00437322	Not Sig
FAM162A	-0.144491	0.00443232	Not Sig
TNFAIP8	-0.114007	0.00443385	Not Sig
TMCO1	-0.0149686	0.00455103	Not Sig
RWDD1	-0.0423116	0.00459778	Not Sig
EMG1	0.0801737	0.00483165	Not Sig
TBCC	-0.0600003	0.00488156	Not Sig
KLHDC3	0.0314421	0.00496495	Not Sig
TXNL1	-0.102017	0.00524502	Not Sig
C11orf58	0.0935142	0.00542072	Not Sig
DUSP11	-0.0148299	0.00551122	Not Sig
SURF4	-0.14376	0.00567702	Not Sig
MRPL32	-0.0215817	0.00569539	Not Sig
SLC38A1	0.0878912	0.00575203	Not Sig
COX17	-0.00595125	0.00576025	Not Sig
SARNP	-0.113435	0.00593901	Not Sig
ASH1L	-0.123836	0.00602355	Not Sig
DNAJB1	0.199368	0.00623136	Not Sig
AURKAIP1	0.0807657	0.00638688	Not Sig
TRPM7	-0.0392629	0.00641961	Not Sig
ZFP36L1	-0.169026	0.00651379	Not Sig
TMED9	-0.103657	0.00653741	Not Sig
MOB4	-0.106876	0.00660042	Not Sig
MRPL14	0.0411324	0.00669474	Not Sig
RFC1	-0.187251	0.00675313	Not Sig
OAT	0.0359315	0.00685463	Not Sig
EVL	0.0594234	0.00695839	Not Sig
POLR2A	-0.00970189	0.00702254	Not Sig
NFKBIZ	-0.215017	0.00704379	Not Sig
NELL2	-0.0872607	0.00710372	Not Sig
ZNF207	-0.0382439	0.00721617	Not Sig
RPL10	0.0709273	0.00732437	Not Sig
PDCD4	0.12299	0.00735293	Not Sig
C1orf50	-0.0594339	0.00743097	Not Sig
2019-09-11	-0.165587	0.00744006	Not Sig
GORASP2	-0.0289164	0.0074465	Not Sig
EIF2A	-0.0394301	0.00748591	Not Sig
SATB1	0.0636368	0.00752902	Not Sig
MRPS23	-0.0807852	0.00763957	Not Sig
ATP1A1	0.145904	0.00769672	Not Sig
HBS1L	-0.139199	0.00770094	Not Sig
ABCE1	-0.107376	0.00777992	Not Sig
PNO1	-0.109405	0.00785986	Not Sig
CDC42EP3	-0.1925	0.00808781	Not Sig
TLE3	0.119737	0.00816582	Not Sig
PRR13	0.0731413	0.00832281	Not Sig
RBX1	0.00040746	0.00849018	Not Sig
RPS12	0.0605257	0.0089211	Not Sig
RPL26	0.0603275	0.00896587	Not Sig
STIP1	0.0779065	0.00904891	Not Sig
RAB5A	-0.154653	0.00914912	Not Sig
SF3B5	-0.00547627	0.00918197	Not Sig
NFKBIB	-0.101307	0.00920933	Not Sig
MED21	0.0683177	0.00923023	Not Sig
SNX6	-0.04526	0.00923591	Not Sig
FNBP1	-0.121702	0.00928998	Not Sig
TMEM258	0.136812	0.00942788	Not Sig
PHF14	0.0687188	0.00969979	Not Sig
COPS5	-0.0427336	0.0097365	Not Sig
GNB2	0.119425	0.00986754	Not Sig
NFKBID	-0.197496	0.00994041	Not Sig
NACA	0.0839629	0.0100967	Not Sig
PRMT1	-0.142901	0.0101662	Not Sig
ICAM2	0.0877093	0.0101964	Not Sig
PSMA3-AS1	0.0152703	0.0102315	Not Sig
FAM102A	0.152905	0.0102603	Not Sig
TIAL1	-0.0804541	0.0103064	Not Sig
GTF2H5	0.0445821	0.0105944	Not Sig
THRAP3	0.0717038	0.0106135	Not Sig
FAM107B	-0.0858099	0.0106865	Not Sig
MAP1LC3B	-0.0887684	0.0107476	Not Sig
TXNIP	-0.15081	0.0109007	Not Sig
TRIM26	-0.177277	0.0110956	Not Sig
MRPL20	0.0709113	0.0113751	Not Sig
PRPF40A	-0.122379	0.01152	Not Sig
C9orf78	-0.0175404	0.0115875	Not Sig
STAT4	-0.1765	0.0116089	Not Sig
MRPL43	0.0407606	0.0116708	Not Sig
NDUFC1	0.052685	0.0116748	Not Sig
JTB	-0.041092	0.0117557	Not Sig
BNIP3	-0.0235663	0.0119382	Not Sig
PFDN1	-0.0382121	0.0120996	Not Sig
YY1	0.103565	0.0125365	Not Sig
MED17	-0.0686391	0.0128676	Not Sig
CSTF2T	0.0708509	0.0128921	Not Sig
EIF3A	-0.0803461	0.0130061	Not Sig
SRSF1	-0.150024	0.013014	Not Sig
CCDC28B	0.0397427	0.0131083	Not Sig
IST1	-0.122932	0.0131555	Not Sig
IL23A	-0.151221	0.013216	Not Sig
MAP3K2	0.0396808	0.0132251	Not Sig
AZIN1	-0.155113	0.0133785	Not Sig
C12orf57	-0.00412032	0.013425	Not Sig
CD164	-0.0573448	0.0135558	Not Sig
PPP2CA	-0.109581	0.013799	Not Sig
ANP32A	-0.151035	0.0138115	Not Sig
CD3E	0.0466633	0.0138509	Not Sig
HSPA4	0.0735431	0.0138952	Not Sig
MEF2A	-0.153026	0.013969	Not Sig
RB1CC1	-0.00489015	0.0141812	Not Sig
CPNE1	-0.148425	0.0145968	Not Sig
SNU13	0.0203782	0.0147974	Not Sig
GNG2	-0.0883796	0.0148792	Not Sig
PMF1	0.0853765	0.0150472	Not Sig
RPS8	0.0664459	0.0156261	Not Sig
ARHGDIB	0.0908579	0.0158152	Not Sig
ZNF563	0.0319984	0.0158508	Not Sig
ESD	0.129114	0.0158809	Not Sig
PHB2	-0.0144434	0.0162137	Not Sig
TGIF2	0.116917	0.0164542	Not Sig
LAPTM5	0.107513	0.0164887	Not Sig
PSMA2	-0.141054	0.016666	Not Sig
ENSA	0.0336874	0.0166832	Not Sig
NDUFAF3	0.129894	0.0168688	Not Sig
ATP6V1H	-0.154595	0.0168969	Not Sig
ARL2BP	0.0318177	0.0171208	Not Sig
RAP1B	-0.078658	0.0173643	Not Sig
SNRNP48	-0.0330521	0.0174286	Not Sig
YWHAZ	0.046158	0.017605	Not Sig
CISD2	0.0776533	0.0176516	Not Sig
USP1	-0.0468419	0.017881	Not Sig
SNAPC1	0.0812913	0.0179599	Not Sig
TMEM179B	0.0898724	0.0180742	Not Sig
NIPA2	-0.0460261	0.0189086	Not Sig
PIM1	0.151543	0.0190745	Not Sig
TIPRL	-0.0969607	0.0191982	Not Sig
TUBB4B	-0.149075	0.019877	Not Sig
ATP5F1	-0.0326137	0.0200432	Not Sig
WIPF1	-0.109472	0.020357	Not Sig
CD7	0.072778	0.0207533	Not Sig
NDUFS8	0.0959231	0.0209429	Not Sig
HECA	0.104166	0.0210919	Not Sig
C19orf53	0.0413656	0.0214642	Not Sig
MRPL57	0.0768072	0.0220347	Not Sig
SNRPB	-0.0111504	0.0220556	Not Sig
NXF1	-0.140408	0.0222223	Not Sig
DLST	-0.160929	0.0227757	Not Sig
CAMLG	-0.13431	0.0228293	Not Sig
SLFN5	-0.164292	0.0238286	Not Sig
UQCRFS1	-0.0504404	0.0253905	Not Sig
FAM60A	0.0408432	0.0256132	Not Sig
TTC9C	-0.0913902	0.0259035	Not Sig
TSSC4	0.0773299	0.0259192	Not Sig
MRPS18B	-0.0283673	0.0260728	Not Sig
ORMDL1	0.0163284	0.0263196	Not Sig
KIF5B	-0.0483274	0.0263911	Not Sig
ACP1	0.0327174	0.0264005	Not Sig
NUTF2	-0.15382	0.0266264	Not Sig
KIF3A	-0.103683	0.0272237	Not Sig
KRR1	0.068793	0.027247	Not Sig
GADD45G	-0.22969	0.0281957	Not Sig
PSPC1	0.133921	0.0284937	Not Sig
TEX264	0.0922017	0.0285654	Not Sig
VCP	-0.073055	0.0289956	Not Sig
CTBS	0.123243	0.0291964	Not Sig
RPL10A	0.0713424	0.0294662	Not Sig
MAGOH	-0.0212147	0.0296489	Not Sig
PSMB2	-0.0999095	0.0296865	Not Sig
BFAR	0.0161756	0.0312103	Not Sig
GTF2H1	-0.13419	0.0312103	Not Sig
TM2D3	-0.011988	0.0313384	Not Sig
ATP5E	0.129971	0.0315176	Not Sig
C21orf91	-0.160351	0.0316573	Not Sig
GPKOW	0.0526206	0.0322125	Not Sig
TPR	-0.0797066	0.0327719	Not Sig
PCM1	0.102242	0.0328272	Not Sig
TCF7	-0.00986757	0.0329823	Not Sig
CD3G	0.12556	0.033058	Not Sig
PPP1R10	-0.179315	0.0338078	Not Sig
UBE2D2	-0.0112285	0.0338838	Not Sig
RRP7A	0.0639462	0.0345314	Not Sig
TMA7	-0.0427395	0.0345796	Not Sig
MSL3	-0.0286058	0.034866	Not Sig
TRIM44	0.03177	0.0351393	Not Sig
RND1	-0.234291	0.0358258	Not Sig
RPF1	0.034154	0.0360623	Not Sig
PTPN6	-0.158286	0.0360812	Not Sig
GTF2A2	0.0393042	0.0371003	Not Sig
TMEM183A	-0.0590029	0.0374433	Not Sig
BNIP3L	-0.0349611	0.0375738	Not Sig
PSMC1	-0.0902278	0.0392517	Not Sig
MED30	0.0599376	0.0394602	Not Sig
EIF4E	-0.0839719	0.040048	Not Sig
CENPC	0.019465	0.0401586	Not Sig
YWHAQ	-0.135066	0.0407057	Not Sig
JAK1	0.140498	0.0410455	Not Sig
SESN1	0.105876	0.0410604	Not Sig
PAK2	0.0291253	0.0410748	Not Sig
CYCS	0.073377	0.0416455	Not Sig
TP53RK	-0.0484533	0.0419551	Not Sig
EZH2	-0.16041	0.0420904	Not Sig
CYSTM1	0.100575	0.0424423	Not Sig
PRKAR1A	0.0717969	0.042645	Not Sig
FIP1L1	-0.0468998	0.0428008	Not Sig
COX7C	0.0290157	0.0428358	Not Sig
KAT5	0.00111043	0.042868	Not Sig
RASGRP2	0.0859134	0.0431483	Not Sig
RPL7	0.0597024	0.0445542	Not Sig
HSP90AA1	0.203315	0.0451002	Not Sig
EMC3	-0.117836	0.04562	Not Sig
DR1	-0.130574	0.0460326	Not Sig
THUMPD1	-0.044923	0.0462473	Not Sig
MKRN2	-0.0927043	0.0462611	Not Sig
HLA-G	0.0661814	0.0468252	Not Sig
AHNAK	-0.167567	0.0471175	Not Sig
GTF2B	-0.137485	0.0477677	Not Sig
TAF7	0.0394997	0.049525	Not Sig
DDX6	0.0807846	0.0500536	Not Sig
OXNAD1	0.141525	0.051119	Not Sig
DNAJC7	-0.0175266	0.0512281	Not Sig
DDIT3	-0.146607	0.0512904	Not Sig
UBAP1	-0.11624	0.051736	Not Sig
HNRNPA0	0.0783399	0.0518559	Not Sig
CORO1A	0.125776	0.0519697	Not Sig
UBAP2L	-0.115197	0.0520546	Not Sig
MRPS33	0.0628972	0.0521148	Not Sig
WDR48	-0.000473211	0.0530664	Not Sig
C6orf48	0.00958892	0.0539514	Not Sig
VRK3	0.0614274	0.0545882	Not Sig
HSPB1	-0.251199	0.0552433	Not Sig
MAGOHB	0.0177199	0.057367	Not Sig
PNISR	-0.0820516	0.0575221	Not Sig
RBPJ	-0.106132	0.0583292	Not Sig
PSMB1	-0.0526519	0.0597653	Not Sig
SLC25A36	-0.159625	0.0612194	Not Sig
TSN	-0.0399879	0.0616394	Not Sig
IP6K2	-0.163386	0.0618156	Not Sig
BCAS2	0.0528927	0.0623506	Not Sig
HAGH	0.0934625	0.0625191	Not Sig
WASF2	0.0520722	0.0627004	Not Sig
HMGB1	0.012504	0.0642432	Not Sig
TUBA4A	0.0992942	0.0664654	Not Sig
UQCR11	0.0783061	0.0664933	Not Sig
LYRM5	0.0629371	0.0667928	Not Sig
CDK9	0.0321541	0.0670427	Not Sig
TOR1AIP1	-0.0644	0.0675014	Not Sig
ENO1	-0.12951	0.0678033	Not Sig
CCDC115	-0.103736	0.0678259	Not Sig
PPP1R11	0.0705145	0.0689588	Not Sig
TSNAX	0.0176295	0.0692619	Not Sig
STX12	-0.106517	0.0698984	Not Sig
NFATC3	0.0929306	0.0705481	Not Sig
HSF2	-0.0630791	0.0705501	Not Sig
STRAP	-0.0757947	0.0712888	Not Sig
OAZ2	-0.102694	0.0720585	Not Sig
HNRNPDL	-0.0542169	0.0722484	Not Sig
RNF10	0.0632473	0.0724787	Not Sig
CRY1	-0.145077	0.0726884	Not Sig
ANAPC11	0.137492	0.0729433	Not Sig
DARS	-0.138681	0.0730079	Not Sig
SPCS1	0.0224126	0.0742946	Not Sig
RGCC	0.0917562	0.0744076	Not Sig
NBR1	0.0774759	0.0744751	Not Sig
LDHB	0.0284603	0.07453	Not Sig
CYTH1	-0.0818032	0.0754964	Not Sig
ALKBH7	0.0602407	0.0783144	Not Sig
TRIM22	-0.129855	0.0783809	Not Sig
RNH1	0.0460654	0.0796118	Not Sig
NDUFB10	0.0123211	0.0805161	Not Sig
CCDC91	0.0859332	0.0812965	Not Sig
PTGER4	0.0864619	0.0816694	Not Sig
KIAA1033	-0.157573	0.0819408	Not Sig
FYB	-0.070462	0.0819835	Not Sig
PSMA7	-0.0557635	0.0835578	Not Sig
PRPF8	0.0522989	0.0843967	Not Sig
NSA2	0.0674356	0.0848603	Not Sig
NCL	0.0343149	0.0851024	Not Sig
PRPF38B	-0.0373757	0.0853657	Not Sig
PPP2R5C	-0.0235148	0.0864205	Not Sig
GLIPR1	0.0892465	0.0866024	Not Sig
COPS2	-0.110026	0.0869226	Not Sig
RBM14	0.00291511	0.0885883	Not Sig
ELP5	-0.135454	0.0911918	Not Sig
RAP1A	0.103556	0.0916102	Not Sig
CSTB	-0.153005	0.0928827	Not Sig
AFTPH	-0.0867301	0.0945388	Not Sig
TMEM245	0.0949054	0.0948614	Not Sig
EED	-0.0955609	0.0988131	Not Sig
RBM39	-0.0674641	0.0990348	Not Sig
CIR1	-0.10194	0.0990482	Not Sig
NCOR1	0.0556819	0.0994436	Not Sig
MORC3	0.0770226	0.100196	Not Sig
MEAF6	-0.0235461	0.100934	Not Sig
SUMO1	-0.0169679	0.103331	Not Sig
NDUFA8	0.00540826	0.104121	Not Sig
EIF1AX	0.0246675	0.105266	Not Sig
GMFG	0.049867	0.10532	Not Sig
THUMPD3-AS1	-0.0959247	0.105772	Not Sig
LMAN1	-0.102505	0.105896	Not Sig
POLR1D	-0.0692702	0.107402	Not Sig
ARL4C	-0.13419	0.109092	Not Sig
POLR2C	-0.0469761	0.110419	Not Sig
JMJD6	-0.0727581	0.111108	Not Sig
CCDC109B	0.0933678	0.111259	Not Sig
SON	0.0817659	0.112194	Not Sig
ZBTB10	-0.177247	0.11357	Not Sig
SNRPN	-0.00636563	0.115322	Not Sig
TCEA1	0.0296548	0.116063	Not Sig
TRAPPC3	-0.0696632	0.11711	Not Sig
NMI	-0.122371	0.117222	Not Sig
NUDT16L1	0.0659633	0.118473	Not Sig
RTN3	-0.0303283	0.120214	Not Sig
ANKRD11	0.0536799	0.120896	Not Sig
UBE2L6	-0.158026	0.120943	Not Sig
TXNDC12	0.041395	0.123635	Not Sig
PRELID3B	-0.0910629	0.125096	Not Sig
FLT3LG	0.093033	0.12523	Not Sig
COX6A1	-0.0350859	0.127111	Not Sig
PHF20	0.0389663	0.127276	Not Sig
NXT1	-0.035376	0.128011	Not Sig
RNF5	0.0659852	0.128197	Not Sig
SRPRA	0.0321348	0.129523	Not Sig
EMC10	0.0882364	0.129605	Not Sig
SMDT1	-0.0742183	0.130087	Not Sig
RSBN1	-0.0647239	0.131494	Not Sig
MYADM	0.127313	0.132118	Not Sig
SSB	0.00921597	0.133264	Not Sig
LINC00685	0.055978	0.134595	Not Sig
NUP62	-0.150739	0.134696	Not Sig
ZNF140	0.0214663	0.135655	Not Sig
HMHA1	0.0403883	0.137225	Not Sig
TIMM10B	0.0872399	0.138547	Not Sig
OSER1	-0.0941179	0.139208	Not Sig
FBXW2	0.0459431	0.139767	Not Sig
NARS	-0.0715343	0.141086	Not Sig
POLR3E	0.0768681	0.143173	Not Sig
PCBP1	0.00762757	0.147277	Not Sig
SNRNP70	0.0661016	0.147777	Not Sig
EIF3M	-0.0808082	0.147847	Not Sig
ARAF	0.07925	0.150026	Not Sig
RBM42	0.0370325	0.153033	Not Sig
CCNH	-0.0327859	0.154881	Not Sig
TAF1D	-0.0455119	0.156763	Not Sig
VDAC2	0.00601086	0.157821	Not Sig
POLR2G	0.112386	0.15865	Not Sig
FAM122A	0.0508675	0.158727	Not Sig
SMCHD1	0.0961909	0.160126	Not Sig
2019-09-07	-0.0892674	0.161081	Not Sig
UBA2	-0.0975787	0.16173	Not Sig
MAPK8	0.10773	0.164655	Not Sig
ZNF586	0.0429311	0.16776	Not Sig
FBXO11	-0.0375507	0.168316	Not Sig
R3HDM4	0.106626	0.16949	Not Sig
PSMC6	-0.0895877	0.175556	Not Sig
TSPYL2	0.08252	0.178333	Not Sig
SENP5	0.00269267	0.180733	Not Sig
FGFR1OP2	0.0593989	0.180826	Not Sig
SNRPG	0.0775467	0.181361	Not Sig
SUGT1	-0.0388236	0.184039	Not Sig
DIMT1	-0.0496188	0.185782	Not Sig
DNAJB2	0.100079	0.188087	Not Sig
ETF1	-0.0876166	0.188341	Not Sig
CCNG1	-0.02628	0.189897	Not Sig
NR1H2	0.075395	0.191381	Not Sig
MTERF4	0.0946391	0.192009	Not Sig
ZBED5	0.0243024	0.193004	Not Sig
MEA1	0.0863804	0.193045	Not Sig
MAT2A	-0.0366688	0.193478	Not Sig
USP16	0.00838147	0.193983	Not Sig
SGF29	-0.107346	0.194875	Not Sig
IRF2BP2	0.0657807	0.194982	Not Sig
SESN2	0.12934	0.198173	Not Sig
PIGH	-0.00632263	0.198214	Not Sig
PPHLN1	0.0465229	0.202566	Not Sig
IL2RG	-0.0757926	0.206389	Not Sig
YEATS4	-0.12593	0.207237	Not Sig
RHOG	0.0183935	0.208713	Not Sig
NOC3L	-0.0714203	0.210399	Not Sig
MYL12A	-0.163264	0.211003	Not Sig
MPHOSPH8	-0.0218713	0.211063	Not Sig
SKP1	0.0242186	0.213371	Not Sig
TTC19	-0.135687	0.214187	Not Sig
EIF6	-0.0741868	0.21443	Not Sig
PDCD6IP	-0.091126	0.222167	Not Sig
MPLKIP	0.00664423	0.225853	Not Sig
EMC7	-0.0139325	0.226552	Not Sig
MAPKAPK5	0.0788224	0.227674	Not Sig
RNPS1	0.0723337	0.229924	Not Sig
PAF1	-0.0786322	0.230069	Not Sig
PITHD1	0.00670297	0.231587	Not Sig
UBA52	0.0724082	0.232124	Not Sig
2019-09-15	-0.0494273	0.234097	Not Sig
PSME1	-0.108428	0.237683	Not Sig
EIF3H	0.0487925	0.239164	Not Sig
SGTB	-0.111138	0.239353	Not Sig
VPS51	0.0564015	0.239955	Not Sig
TAX1BP1	-7.57991e-06	0.240126	Not Sig
TARDBP	0.0134221	0.245026	Not Sig
USP14	-0.0734275	0.250063	Not Sig
HAX1	0.07237	0.251199	Not Sig
HPCAL4	0.100956	0.255175	Not Sig
MSN	-0.0457645	0.256985	Not Sig
HP1BP3	-0.0160871	0.259157	Not Sig
OCIAD2	0.0346887	0.259706	Not Sig
IDI1	0.0161007	0.260922	Not Sig
ZNF821	-0.129542	0.262326	Not Sig
MTMR6	-0.129727	0.262856	Not Sig
ID3	0.226792	0.263706	Not Sig
UBE2A	-0.0910231	0.264583	Not Sig
ARHGEF1	-0.0803883	0.264615	Not Sig
SF3B1	-0.00515335	0.266106	Not Sig
CHMP7	0.00964762	0.266141	Not Sig
MBNL1	-0.104381	0.269332	Not Sig
PPDPF	0.111275	0.270786	Not Sig
CDC42SE2	-0.017375	0.279552	Not Sig
UBE2K	-0.0590985	0.279721	Not Sig
SAFB	-0.0915101	0.280432	Not Sig
ARFGAP2	0.0225195	0.281101	Not Sig
RPS19BP1	0.0191588	0.281103	Not Sig
C12orf65	0.105532	0.281646	Not Sig
TRIP11	-0.131799	0.282747	Not Sig
PPP4R3B	-0.00960012	0.283103	Not Sig
RAN	-0.0720094	0.28414	Not Sig
RAB18	-0.127342	0.284165	Not Sig
GPR183	-0.128621	0.286352	Not Sig
LUC7L	-0.069015	0.294468	Not Sig
ZC3H15	-0.05839	0.297993	Not Sig
TMED4	0.00525332	0.298091	Not Sig
AIDA	-0.117533	0.298449	Not Sig
LSM10	0.000909563	0.299458	Not Sig
BLZF1	-0.122716	0.300437	Not Sig
TMEM126B	-0.0600808	0.303957	Not Sig
TTC3	0.0902407	0.304048	Not Sig
FOXP1	0.00262525	0.305035	Not Sig
LUC7L2	-0.0466034	0.305445	Not Sig
ZNF394	0.023041	0.309298	Not Sig
MORF4L2	0.0116717	0.312962	Not Sig
HNRNPM	-0.0818576	0.313219	Not Sig
C19orf43	-0.0012012	0.313461	Not Sig
MRFAP1	-0.0466881	0.314682	Not Sig
GGA1	0.0643489	0.318276	Not Sig
TOP1	-0.0832547	0.319183	Not Sig
AKAP8	0.00552123	0.31953	Not Sig
RGS1	-0.263735	0.319759	Not Sig
YTHDF2	-0.072933	0.324194	Not Sig
TBCA	0.0438298	0.32628	Not Sig
MED4	-0.0628314	0.328505	Not Sig
THAP5	0.0516798	0.330859	Not Sig
DNAJC8	0.11729	0.33227	Not Sig
IDH2	-0.0310418	0.333456	Not Sig
SMARCD1	0.0414362	0.334812	Not Sig
SNRK	0.0835268	0.336501	Not Sig
C20orf24	0.0786875	0.336793	Not Sig
RBM23	0.0231849	0.345258	Not Sig
SENP2	0.0242775	0.348337	Not Sig
ATP5H	0.054791	0.352871	Not Sig
PLIN2	-0.156098	0.357774	Not Sig
PDIA3	-0.126829	0.358379	Not Sig
EIF3J	-0.0259187	0.362616	Not Sig
MID1IP1	-0.123281	0.365737	Not Sig
MBD4	-0.0522478	0.367934	Not Sig
DLD	-0.0913247	0.368672	Not Sig
FAM65B	-0.146787	0.369518	Not Sig
VMP1	-0.165171	0.373044	Not Sig
ZRANB2	-0.028687	0.37458	Not Sig
RPL35	0.0541783	0.383106	Not Sig
TFAM	-0.0203372	0.385654	Not Sig
TM2D2	0.00180765	0.391031	Not Sig
TBL1XR1	-0.12296	0.395991	Not Sig
KDM6B	0.0458303	0.396689	Not Sig
CNOT7	0.00142965	0.396744	Not Sig
SH2D1A	-0.164243	0.403761	Not Sig
C14orf166	-0.019263	0.40526	Not Sig
CREBBP	0.108539	0.405381	Not Sig
TMF1	-0.0396662	0.406339	Not Sig
PRRC2C	-0.0391763	0.407639	Not Sig
MRPL16	0.0305944	0.411614	Not Sig
HNRNPUL1	0.0953719	0.412218	Not Sig
METTL9	0.0731569	0.416886	Not Sig
TIMM17B	0.0482557	0.418828	Not Sig
CCSER2	0.103634	0.420765	Not Sig
2019-03-06	-0.0147619	0.421848	Not Sig
SLC30A7	-0.00707444	0.424677	Not Sig
FAM215B	0.026385	0.426653	Not Sig
TRAPPC4	-0.0645924	0.42888	Not Sig
CYB5A	-0.105691	0.432772	Not Sig
RP4-594I10.3	-0.0127518	0.434961	Not Sig
RPL9	0.0378584	0.436155	Not Sig
DENND4A	-0.0472254	0.437956	Not Sig
VPS4B	0.0554662	0.440041	Not Sig
P2RY10	-0.0099355	0.440958	Not Sig
CCT3	-0.0743868	0.447298	Not Sig
FKBP8	-0.0346356	0.448233	Not Sig
EPC1	-0.0788065	0.460233	Not Sig
HELB	-0.153172	0.465426	Not Sig
SCO2	-0.132256	0.472211	Not Sig
PNN	-0.0979143	0.475867	Not Sig
ARL6IP5	-0.0843514	0.476438	Not Sig
CLTA	-0.0354864	0.47737	Not Sig
LRRN3	0.0488894	0.478234	Not Sig
UQCRC1	-0.0517552	0.480303	Not Sig
CYP20A1	0.00173986	0.481833	Not Sig
VEZF1	-0.00207738	0.482435	Not Sig
GAR1	0.0478361	0.484864	Not Sig
GIMAP7	0.0279282	0.485831	Not Sig
KIF2A	0.04233	0.489077	Not Sig
RPP38	0.0189977	0.491261	Not Sig
RIT1	-0.0710492	0.49601	Not Sig
TAB2	-0.131032	0.49973	Not Sig
SERF2	0.0578131	0.501226	Not Sig
FAM32A	-0.108865	0.503897	Not Sig
GPN3	0.0413981	0.50451	Not Sig
PSMB4	0.0105126	0.50479	Not Sig
OXA1L	0.0249228	0.505888	Not Sig
VMA21	0.0550162	0.50775	Not Sig
SNRPB2	-0.0605955	0.518164	Not Sig
AKAP8L	0.00423807	0.528259	Not Sig
DAAM1	0.0254556	0.52904	Not Sig
DEGS1	-0.086782	0.530277	Not Sig
COX6C	0.0534249	0.532341	Not Sig
COPS4	-0.0534069	0.551822	Not Sig
TRBC2	0.134725	0.554182	Not Sig
FBL	0.0319402	0.555074	Not Sig
OFD1	-0.0986691	0.555701	Not Sig
SEPW1	0.145035	0.560586	Not Sig
EI24	0.0201066	0.565726	Not Sig
RNASEH1	-0.0135638	0.575701	Not Sig
SCAF11	0.0418291	0.576287	Not Sig
ANXA2R	-0.0152917	0.578179	Not Sig
MED8	0.0826835	0.57888	Not Sig
AKAP9	0.0411416	0.581959	Not Sig
NGLY1	-0.090195	0.583823	Not Sig
ARL5A	0.0580162	0.589817	Not Sig
SENP6	-0.0128906	0.591826	Not Sig
PEF1	-0.0471936	0.596607	Not Sig
MRPL21	-0.0907823	0.596712	Not Sig
MFSD14A	-0.0783304	0.597526	Not Sig
RNF2	-0.0416587	0.599246	Not Sig
PAIP2	0.111114	0.602023	Not Sig
GNAS	-0.046783	0.604624	Not Sig
TRAPPC2P1	0.0494947	0.610175	Not Sig
FAM96B	-0.0903311	0.619381	Not Sig
ATRAID	-0.0139676	0.621104	Not Sig
GADD45GIP1	0.030777	0.623895	Not Sig
SIGIRR	0.119449	0.627648	Not Sig
MOAP1	0.0364554	0.632914	Not Sig
PCGF5	-0.129754	0.633694	Not Sig
BNIP2	-0.04968	0.635666	Not Sig
ATP5A1	-0.0933801	0.648002	Not Sig
XAB2	0.0777523	0.65219	Not Sig
UBQLN2	-0.0454116	0.657428	Not Sig
IFT57	0.0556794	0.658177	Not Sig
RIF1	-0.000865086	0.659996	Not Sig
MIDN	0.0512468	0.66586	Not Sig
SPINT2	-0.0692305	0.667066	Not Sig
CUL3	0.00272249	0.675702	Not Sig
CHORDC1	0.172138	0.677064	Not Sig
NUP54	-0.0744179	0.677132	Not Sig
ACAP1	0.00285529	0.678245	Not Sig
PSMC4	-0.073326	0.688887	Not Sig
CLPX	0.00733458	0.695639	Not Sig
IKZF5	-0.0749227	0.702069	Not Sig
HAUS3	-0.127899	0.729526	Not Sig
FAM49B	-0.0212754	0.735059	Not Sig
COPE	-0.0053817	0.739679	Not Sig
HMGCS1	-0.0922446	0.750761	Not Sig
CKS1B	-0.0132729	0.764079	Not Sig
NGDN	2.39746e-05	0.765104	Not Sig
TINF2	0.0117691	0.76539	Not Sig
ITM2B	0.0805976	0.774747	Not Sig
MRPL54	0.091459	0.775195	Not Sig
RHOA	-0.087058	0.775978	Not Sig
EMC4	0.00127175	0.77689	Not Sig
ODF2L	-0.106612	0.780537	Not Sig
SIN3A	0.0415168	0.781363	Not Sig
TMED2	-0.0498071	0.781672	Not Sig
SDHAF2	0.0428929	0.783781	Not Sig
ARRDC3	-0.0246063	0.793069	Not Sig
RAB6A	-3.96117e-06	0.798937	Not Sig
FBXO3	-0.0190076	0.808082	Not Sig
MOB3A	0.070533	0.808139	Not Sig
M6PR	-0.0134434	0.811917	Not Sig
PRKAR2A	0.0716591	0.813465	Not Sig
CD2	-0.0812301	0.814336	Not Sig
PRKAA1	-0.058031	0.817609	Not Sig
CCT8	-0.0888217	0.822226	Not Sig
ACTR2	0.0406957	0.825996	Not Sig
CDC40	-0.0181111	0.826907	Not Sig
RPS20	0.0431485	0.831361	Not Sig
SRP9	-0.0315039	0.849735	Not Sig
TIMM13	-0.00945222	0.850503	Not Sig
ACTR3	-0.0463325	0.855014	Not Sig
NFKB1	-0.0972823	0.855688	Not Sig
SERINC1	-0.0379544	0.856338	Not Sig
TERF1	0.11613	0.857845	Not Sig
ACTR1B	-0.0152131	0.859947	Not Sig
PRPF39	-0.120889	0.864271	Not Sig
TUBD1	-0.0996604	0.870927	Not Sig
MRPL44	0.0119158	0.872102	Not Sig
SFPQ	0.0437519	0.881522	Not Sig
IRF2	-0.114037	0.883282	Not Sig
LSM8	0.0767111	0.887151	Not Sig
ZNF330	-0.078842	0.889097	Not Sig
COQ10B	-0.0479175	0.893085	Not Sig
SMU1	-0.0250489	0.894976	Not Sig
PSMB7	-0.0754721	0.898627	Not Sig
UQCR10	0.0239114	0.905712	Not Sig
WHAMM	-0.130362	0.9085	Not Sig
C21orf59	-0.0729166	0.909528	Not Sig
STAT3	0.0699265	0.909598	Not Sig
ZDHHC6	0.016904	0.920582	Not Sig
G3BP2	0.130654	0.924204	Not Sig
POLE4	0.0932043	0.931075	Not Sig
NDUFB8	-0.0438245	0.934187	Not Sig
AES	0.121519	0.936995	Not Sig
EIF3L	0.00310039	0.945166	Not Sig
RAB3GAP1	-0.0309477	0.946408	Not Sig
C12orf29	-0.0750138	0.948484	Not Sig
DUSP12	-0.03279	0.956125	Not Sig
GOLGA4	-0.0520434	0.957816	Not Sig
TMBIM6	-0.0043994	0.965961	Not Sig
PPIG	0.00738806	0.968442	Not Sig
CRNKL1	-0.0148054	0.983319	Not Sig
KIF20B	-0.0634732	0.984342	Not Sig
XRCC5	0.0302771	0.989143	Not Sig
TAGAP	-0.122233	0.995567	Not Sig
VKORC1	0.00251548	1	Not Sig
RALY	-0.075541	1	Not Sig
NDUFS6	0.0182203	1	Not Sig
CYTH2	-0.0220821	1	Not Sig
CLEC2D	0.0386352	1	Not Sig
SLC50A1	-0.135134	1	Not Sig
SEC62	0.0734294	1	Not Sig
SLA	-0.16123	1	Not Sig
TMEM123	-0.0996693	1	Not Sig
PGK1	0.0785456	1	Not Sig
STAU1	-0.0606223	1	Not Sig
CNPY2	-0.0986101	1	Not Sig
EIF5B	-0.0126372	1	Not Sig
ZFC3H1	-0.062675	1	Not Sig
ZC3H12D	-0.1433	1	Not Sig
ZC3H7A	-0.128741	1	Not Sig
SIVA1	0.0208428	1	Not Sig
OPTN	-0.12057	1	Not Sig
SLTM	-0.0784691	1	Not Sig
CYB5B	0.0393549	1	Not Sig
TMEM243	0.00380496	1	Not Sig
GRB2	-0.0311128	1	Not Sig
RPA2	-0.0473131	1	Not Sig
CEBPG	-0.086378	1	Not Sig
TCEB1	-0.0426727	1	Not Sig
RPSA	0.0497448	1	Not Sig
UBE2I	0.0046178	1	Not Sig
PEX16	0.0453435	1	Not Sig
C5orf15	0.0195426	1	Not Sig
MAPRE1	-0.0759167	1	Not Sig
SSR4	-0.0103022	1	Not Sig
PHF5A	0.00137839	1	Not Sig
MRPL36	-0.0636786	1	Not Sig
STK17B	0.0308009	1	Not Sig
COX14	0.0814932	1	Not Sig
ANAPC5	0.0844942	1	Not Sig
TMEM126A	0.0294049	1	Not Sig
JAGN1	0.031035	1	Not Sig
AIP	-0.00205116	1	Not Sig
NECAP1	-0.0450407	1	Not Sig
MCM7	-0.114849	1	Not Sig
CTC-534A2.2	-0.0640224	1	Not Sig
LSM3	-0.0220755	1	Not Sig
TUFM	-0.0309997	1	Not Sig
RPL18A	0.048338	1	Not Sig
SRSF4	0.0119732	1	Not Sig
SMC5	-0.0381854	1	Not Sig
PPP1R18	-0.0494438	1	Not Sig
KDM5A	-0.0285206	1	Not Sig
NIFK	-0.00403694	1	Not Sig
TTC14	-0.0311131	1	Not Sig
WDR74	-0.0783075	1	Not Sig
UBE2G1	-0.0794788	1	Not Sig
NFE2L2	-0.0526348	1	Not Sig
ZCCHC6	0.0498094	1	Not Sig
RNF138	0.0663007	1	Not Sig
NIPBL	0.00509321	1	Not Sig
NDEL1	-0.124313	1	Not Sig
DDX27	0.0679016	1	Not Sig
GOLGA7	0.102663	1	Not Sig
GNG5	-0.093549	1	Not Sig
TMEM50B	0.0676829	1	Not Sig
WRB	0.0358099	1	Not Sig
XBP1	-0.132802	1	Not Sig
SDCBP	0.0873583	1	Not Sig
ARID5A	0.0563498	1	Not Sig
SELT	-0.0874814	1	Not Sig
LRIF1	-0.00929762	1	Not Sig
WAC	-0.0852062	1	Not Sig
PPIL4	0.078303	1	Not Sig
ARL3	-0.117709	1	Not Sig
SKIL	0.126919	1	Not Sig
ARID4A	-0.0742976	1	Not Sig
NUP98	0.12125	1	Not Sig
DERL1	-0.0220683	1	Not Sig
BTN3A2	0.0738286	1	Not Sig
DCTPP1	0.0549703	1	Not Sig
NDUFB4	-0.018928	1	Not Sig
TMEM138	0.00792815	1	Not Sig
PSME2	-0.0829132	1	Not Sig
ZFAND5	-0.0562857	1	Not Sig
C16orf72	-0.0456266	1	Not Sig
TMEM87A	0.0220572	1	Not Sig
GINM1	-0.0922647	1	Not Sig
ADSL	0.0462616	1	Not Sig
PCF11	-0.145088	1	Not Sig
PRPF18	0.0709378	1	Not Sig
PSMD7	-0.0881352	1	Not Sig
FUS	-0.10258	1	Not Sig
MKNK2	0.0925086	1	Not Sig
CCDC64	-0.0638061	1	Not Sig
LPIN1	0.00715385	1	Not Sig
SMIM7	0.0611258	1	Not Sig
FNBP4	-0.042382	1	Not Sig
TMEM208	-0.0404705	1	Not Sig
METTL5	-0.0315306	1	Not Sig
UPF3B	-0.0356851	1	Not Sig
UQCRQ	0.0294301	1	Not Sig
UBR2	-0.118002	1	Not Sig
GSTP1	0.0185842	1	Not Sig
SNHG8	-0.0262816	1	Not Sig
CLNS1A	0.0711239	1	Not Sig
NUAK2	-0.0923967	1	Not Sig
SDHB	-0.00362036	1	Not Sig
HNRNPH1	-0.0661057	1	Not Sig
C1D	0.0120172	1	Not Sig
EPRS	-0.105289	1	Not Sig
SRA1	-0.0937089	1	Not Sig
SRSF2	-0.0768475	1	Not Sig
USP8	-0.0949449	1	Not Sig
PLAC8	0.0582002	1	Not Sig
ARPC5	0.0276674	1	Not Sig
TOMM34	-0.0992649	1	Not Sig
YWHAB	0.105736	1	Not Sig
ZNF326	-0.0601538	1	Not Sig
FNIP1	-0.13298	1	Not Sig
GNL3	-0.0686766	1	Not Sig
PPID	0.0331733	1	Not Sig
RNF126	-0.0708006	1	Not Sig
TRMT112	0.0361991	1	Not Sig
NBEAL1	-0.0729991	1	Not Sig
APEX1	-0.0112543	1	Not Sig
NR1D1	-0.0672592	1	Not Sig
GRAP2	0.022363	1	Not Sig
VASP	-0.0182082	1	Not Sig
NDUFS2	-0.0487377	1	Not Sig
VAPA	-0.0496569	1	Not Sig
USP34	0.00778814	1	Not Sig
CALCOCO2	0.0172549	1	Not Sig
NELFCD	0.00430113	1	Not Sig
TSFM	-0.0831687	1	Not Sig
TOX4	-0.0707373	1	Not Sig
MRFAP1L1	-0.0352744	1	Not Sig
HSPBP1	0.0785621	1	Not Sig
PSMA6	-0.113552	1	Not Sig
TMEM57	-0.0560065	1	Not Sig
EIF2S1	-0.0333651	1	Not Sig
CCDC47	-0.0658867	1	Not Sig
U2AF1L4	-0.128886	1	Not Sig
CXorf40B	-0.071034	1	Not Sig
ADRM1	-0.06966	1	Not Sig
STX5	0.0620238	1	Not Sig
SFXN1	0.0510627	1	Not Sig
B4GALT3	0.0535799	1	Not Sig
RINT1	-0.0315606	1	Not Sig
IP6K1	0.0460986	1	Not Sig
PSMD8	0.0853493	1	Not Sig
AAK1	0.0645025	1	Not Sig
KMT2C	-0.0989006	1	Not Sig
SLC38A2	-0.0414603	1	Not Sig
HMGN1	-0.00165264	1	Not Sig
UBL3	-0.027675	1	Not Sig
TCF25	0.0429298	1	Not Sig
MDH2	-0.0659947	1	Not Sig
DNAJA1	-0.0801928	1	Not Sig
UBXN1	-0.0175614	1	Not Sig
TOR1AIP2	0.00160329	1	Not Sig
STMN1	-0.02698	1	Not Sig
ISY1	-0.0294492	1	Not Sig
MRPL42	0.0594986	1	Not Sig
UBE3A	0.0614811	1	Not Sig
VCPKMT	-0.0752792	1	Not Sig
DNAJB4	-0.140253	1	Not Sig
BROX	-0.128609	1	Not Sig
BEX2	-0.0633767	1	Not Sig
TPI1	-0.141679	1	Not Sig
EIF3D	-0.0513542	1	Not Sig
LRRC40	-0.085428	1	Not Sig
ATP6V1F	-0.0701868	1	Not Sig
PIAS1	0.0173613	1	Not Sig
PARP8	0.0116185	1	Not Sig
SZRD1	-0.0706573	1	Not Sig
CFL1	-0.0498032	1	Not Sig
PES1	0.0267811	1	Not Sig
IRS2	0.0303068	1	Not Sig
ADIPOR1	-0.0956488	1	Not Sig
DDX39B	-0.00497753	1	Not Sig
TOMM22	0.0768065	1	Not Sig
DAZAP2	0.075251	1	Not Sig
PPP1R12A	-0.062786	1	Not Sig
FBXO7	-0.0266502	1	Not Sig
EIF1B	-0.0626455	1	Not Sig
CD8A	0.106607	1	Not Sig
PPP1CA	0.0304809	1	Not Sig
DNAJB12	0.0504809	1	Not Sig
MRPL49	0.00338399	1	Not Sig
DNAJB9	-0.082464	1	Not Sig
NDUFB9	0.00745767	1	Not Sig
TCAF2	0.0561007	1	Not Sig
EGLN2	0.0622047	1	Not Sig
HNRNPH3	-0.0816746	1	Not Sig
SDE2	-0.0725925	1	Not Sig
AKNA	0.0702997	1	Not Sig
CHMP2B	-0.0930699	1	Not Sig
ROCK1	-0.0272474	1	Not Sig
BRIX1	-0.0983233	1	Not Sig
MRPL3	0.0896154	1	Not Sig
SYS1	0.0166881	1	Not Sig
DDX18	0.0719109	1	Not Sig
TRIM28	-0.0182568	1	Not Sig
BAZ1B	-0.0385242	1	Not Sig
MTERF3	0.00875998	1	Not Sig
SRP72	-0.0172263	1	Not Sig
METTL2B	-0.0681721	1	Not Sig
RAPGEF6	0.0396799	1	Not Sig
GOSR1	-0.0211402	1	Not Sig
HMGXB4	0.025085	1	Not Sig
MRPL33	0.0470368	1	Not Sig
NDUFAB1	-0.0360876	1	Not Sig
PUS3	0.0408178	1	Not Sig
HSPE1	0.152159	1	Not Sig
OGFR	-0.044823	1	Not Sig
PUF60	-0.0123952	1	Not Sig
RHEB	-0.128097	1	Not Sig
GATAD2B	-0.00357086	1	Not Sig
C1orf56	-0.0746431	1	Not Sig
HAT1	-0.0216017	1	Not Sig
CXorf38	-0.125739	1	Not Sig
ATG101	-0.100112	1	Not Sig
CMC2	-0.0568763	1	Not Sig
CRLF3	0.092195	1	Not Sig
ECHDC1	0.0356982	1	Not Sig
VBP1	-0.0164475	1	Not Sig
SPATA13	-0.0607622	1	Not Sig
ARPP19	-0.0380551	1	Not Sig
EVI2B	-0.0841071	1	Not Sig
MTPN	-0.0426751	1	Not Sig
NIP7	-0.0557107	1	Not Sig
ANXA2	-0.109348	1	Not Sig
LPXN	-0.0997402	1	Not Sig
IL27RA	0.0639514	1	Not Sig
PHF11	-0.101454	1	Not Sig
MPHOSPH10	-0.00980388	1	Not Sig
STAT1	-0.142015	1	Not Sig
CCDC107	-0.111474	1	Not Sig
TIMM23B	-0.0589624	1	Not Sig
MRPL4	-0.0744965	1	Not Sig
CAMK4	-0.0458246	1	Not Sig
BRD4	0.0627968	1	Not Sig
ZFR	-0.0528805	1	Not Sig
PCNA	-0.0756468	1	Not Sig
ATP6V1B2	-0.0665799	1	Not Sig
NDUFB2	0.000381256	1	Not Sig
NASP	0.0659718	1	Not Sig
SF3B2	-0.0710897	1	Not Sig
TMEM115	-0.0463492	1	Not Sig
NDUFA5	0.0570663	1	Not Sig
DCTN2	-0.104264	1	Not Sig
AC245100.1	-0.117104	1	Not Sig
RIOK2	-0.106261	1	Not Sig
C1orf52	-0.0819747	1	Not Sig
NUCB2	0.0382838	1	Not Sig
SLU7	-0.00589699	1	Not Sig
CUL1	-0.0546091	1	Not Sig
NDUFC2	-0.0542648	1	Not Sig
VAPB	0.00102238	1	Not Sig
CHMP4A	-0.0862123	1	Not Sig
HNRNPF	0.00568319	1	Not Sig
GORAB	-0.117459	1	Not Sig
EIF4B	0.00345024	1	Not Sig
BCL11B	0.110307	1	Not Sig
RBMX	-0.0308401	1	Not Sig
SNRNP40	-0.0448536	1	Not Sig
PUM1	-0.0406792	1	Not Sig
DCP2	-0.0474511	1	Not Sig
PSAP	-0.0243654	1	Not Sig
TMEM41B	0.0660859	1	Not Sig
ZNF428	0.0811214	1	Not Sig
FOSB	-0.0432651	1	Not Sig
NOP58	-0.0963068	1	Not Sig
CDK7	-0.103631	1	Not Sig
NOP16	-0.108954	1	Not Sig
ZNF770	0.0275754	1	Not Sig
SF3A1	0.0606264	1	Not Sig
PHF3	0.0720992	1	Not Sig
PAPD4	-0.0106211	1	Not Sig
TUSC2	-0.0483954	1	Not Sig
CDC123	-0.0261498	1	Not Sig
DPY30	0.0462136	1	Not Sig
SRSF10	-0.0357563	1	Not Sig
AATF	0.0417018	1	Not Sig
ZNF302	-0.0894505	1	Not Sig
ZBTB24	0.0190353	1	Not Sig
DEK	-0.058545	1	Not Sig
ZC3H18	-0.00518541	1	Not Sig
ANXA11	0.00644841	1	Not Sig
PGAM1	-0.0769663	1	Not Sig
SNRPC	-0.0807987	1	Not Sig
SMG1	-0.0829845	1	Not Sig
PSMD3	-0.0668208	1	Not Sig
ITSN2	0.0151708	1	Not Sig
SLC25A38	-0.052278	1	Not Sig
SNAP23	0.086763	1	Not Sig
DNAJC19	0.0934609	1	Not Sig
HNRNPAB	0.0932516	1	Not Sig
IQCB1	-0.0976785	1	Not Sig
N4BP1	-0.123906	1	Not Sig
N4BP2L2	-0.0554562	1	Not Sig
SBNO1	-0.00785095	1	Not Sig
BTG2	0.0999998	1	Not Sig
TMEM230	0.0328051	1	Not Sig
ANP32B	0.0895445	1	Not Sig
ZCCHC10	-0.0997242	1	Not Sig
CAPZB	0.077521	1	Not Sig
CDK11A	0.0423186	1	Not Sig
NAA16	-0.0177304	1	Not Sig
CD83	-0.136359	1	Not Sig
PSMD4	-0.00590632	1	Not Sig
NBPF19	-0.111592	1	Not Sig
SNRPD2	0.00497385	1	Not Sig
KPNA6	-0.0846808	1	Not Sig
CD52	0.0797657	1	Not Sig
RFC2	0.0291945	1	Not Sig
CACUL1	-0.014804	1	Not Sig
LENG1	0.0283679	1	Not Sig
ARRB2	0.0608911	1	Not Sig
MRPS10	-0.0140897	1	Not Sig
COX7A2	0.0285524	1	Not Sig
EMC6	0.0272317	1	Not Sig
MRPL9	0.039727	1	Not Sig
NACA2	-0.0874962	1	Not Sig
IK	0.0316855	1	Not Sig
STX4	-0.11812	1	Not Sig
UXS1	-0.104492	1	Not Sig
RPL17	-0.0470126	1	Not Sig
HADHB	-0.0651782	1	Not Sig
KDM2B	-0.0746185	1	Not Sig
RSL1D1	-0.0721133	1	Not Sig
C14orf119	0.072245	1	Not Sig
CLK1	-0.0941676	1	Not Sig
ERP44	-0.0587006	1	Not Sig
NUP58	-0.0623487	1	Not Sig
MLF2	-0.0975066	1	Not Sig
CAND1	-0.0658059	1	Not Sig
PIH1D1	0.00823243	1	Not Sig
MRPL10	-0.111293	1	Not Sig
LARP7	0.0610902	1	Not Sig
PRKD2	-0.0936936	1	Not Sig
CCT5	-0.0139809	1	Not Sig
MTF2	-0.0825081	1	Not Sig
TMSB10	-0.0179689	1	Not Sig
ZNF622	-0.0570452	1	Not Sig
RABEP1	0.052159	1	Not Sig
FUBP1	-0.0808989	1	Not Sig
TWF2	0.0709339	1	Not Sig
RICTOR	0.089229	1	Not Sig
RCE1	0.0131296	1	Not Sig
ARID1A	-0.0473501	1	Not Sig
ACTR10	-0.0976615	1	Not Sig
CD53	-0.00432216	1	Not Sig
PSMD12	-0.107861	1	Not Sig
FXYD5	0.111097	1	Not Sig
UTP11L	-0.00539627	1	Not Sig
2019-09-02	-0.0661278	1	Not Sig
REEP5	-0.11482	1	Not Sig
DDX21	-0.0649895	1	Not Sig
SET	-0.0650296	1	Not Sig
NUP50	-0.00377303	1	Not Sig
IFNAR1	-0.0308107	1	Not Sig
PIGT	0.00488526	1	Not Sig
CDC73	0.0125105	1	Not Sig
TMED5	-0.0894731	1	Not Sig
SS18L2	-0.0198785	1	Not Sig
CLK3	-0.0437163	1	Not Sig
CDS2	-0.0441716	1	Not Sig
YIPF4	0.0522717	1	Not Sig
CCT7	-0.00300102	1	Not Sig
GPCPD1	0.100765	1	Not Sig
ATP5J	0.0391825	1	Not Sig
C1orf43	-0.0399955	1	Not Sig
CEP350	0.0516386	1	Not Sig
NOL7	-0.0501527	1	Not Sig
ECH1	-0.118937	1	Not Sig
RELA	-0.069682	1	Not Sig
AP2S1	0.0381242	1	Not Sig
COMMD9	0.0665369	1	Not Sig
TIMM17A	-0.0621383	1	Not Sig
TPP2	-0.00445839	1	Not Sig
SLC35A2	-0.102073	1	Not Sig
GPN1	-0.0475811	1	Not Sig
GIMAP2	0.076216	1	Not Sig
PPP1CC	-0.00455425	1	Not Sig
POLR2L	0.111007	1	Not Sig
EIF3E	0.036321	1	Not Sig
MKRN1	-0.0176309	1	Not Sig
GPBP1L1	-0.0467517	1	Not Sig
UBE2D3	0.0189801	1	Not Sig
LLPH	-0.0653831	1	Not Sig
PPP1R15B	-0.00676114	1	Not Sig
TRAM1	-0.0948431	1	Not Sig
TCP1	0.0118357	1	Not Sig
TNFAIP8L1	0.0732746	1	Not Sig
RBBP7	-0.0848987	1	Not Sig
PTPN2	-0.00739817	1	Not Sig
ZNF506	0.028314	1	Not Sig
TBC1D15	0.0490106	1	Not Sig
SMPD1	0.020804	1	Not Sig
ORMDL2	0.0301585	1	Not Sig
KMT2E	-0.0702385	1	Not Sig
MED31	-0.0231477	1	Not Sig
ARHGAP30	0.0659644	1	Not Sig
MBD1	0.00669182	1	Not Sig
GCC2	0.0464636	1	Not Sig
NDUFS4	0.0693479	1	Not Sig
EMC9	-0.120582	1	Not Sig
PDAP1	0.0220551	1	Not Sig
CCDC94	-0.00449281	1	Not Sig
KAT6B	0.0851341	1	Not Sig
WBP11	-0.0624425	1	Not Sig
PSMD2	-0.0728098	1	Not Sig
SUCO	-0.092659	1	Not Sig
C1orf174	0.0865884	1	Not Sig
ZBTB43	-0.075199	1	Not Sig
PRPF4B	0.0027604	1	Not Sig
TRIM38	-0.0968844	1	Not Sig
HNRNPU	0.0463097	1	Not Sig
CYTH4	-0.138567	1	Not Sig
IQGAP1	-0.0713087	1	Not Sig
NSL1	0.0630549	1	Not Sig
DDX50	0.0668398	1	Not Sig
ATM	-0.0174945	1	Not Sig
VPS28	-0.0132655	1	Not Sig
MYLIP	-0.015278	1	Not Sig
RPL7L1	-0.0041936	1	Not Sig
GPANK1	-0.0503794	1	Not Sig
METTL16	0.00371804	1	Not Sig
2019-03-07	-0.0344718	1	Not Sig
KIF22	0.013741	1	Not Sig
CASP8	-0.0893733	1	Not Sig
GMCL1	0.0483524	1	Not Sig
WDR43	-0.106616	1	Not Sig
MRPL34	0.0424548	1	Not Sig
COX5A	-0.0782623	1	Not Sig
RPS10	0.0437786	1	Not Sig
BCLAF1	0.0200791	1	Not Sig
BRD2	-0.0995359	1	Not Sig
ATRX	-0.0285289	1	Not Sig
UPF2	0.0375577	1	Not Sig
ATXN1	-0.116807	1	Not Sig
TRMT61B	-0.112362	1	Not Sig
TRAF2	-0.00830123	1	Not Sig
SPOP	0.00744727	1	Not Sig
PSMC5	-0.0645568	1	Not Sig
ANKRD17	0.0314155	1	Not Sig
HAPLN3	-0.112521	1	Not Sig
GLRX	-0.0870284	1	Not Sig
UFD1L	-0.0694262	1	Not Sig
AC009501.4	-0.127426	1	Not Sig
TMEM9B	0.0276077	1	Not Sig
SERBP1	-0.0336277	1	Not Sig
PRKCH	0.0697181	1	Not Sig
PI4KB	0.0277299	1	Not Sig
KIF9	-0.114698	1	Not Sig
SLC44A2	0.0582114	1	Not Sig
CD37	0.068638	1	Not Sig
TRNT1	-0.0134655	1	Not Sig
THOC2	-0.0307186	1	Not Sig
RPL22L1	-0.114792	1	Not Sig
STARD7	0.0814407	1	Not Sig
MRPL47	0.0121859	1	Not Sig
RPL19	0.0536453	1	Not Sig
SNRPD1	-0.0254231	1	Not Sig
COX6B1	-0.049518	1	Not Sig
OSTC	-0.0260115	1	Not Sig
CWF19L2	0.0395573	1	Not Sig
OLA1	0.0457616	1	Not Sig
RNF113A	-0.0611775	1	Not Sig
SUMO2	-0.0235792	1	Not Sig
HLA-E	-0.0405215	1	Not Sig
MYL12B	-0.0572676	1	Not Sig
HNRNPH2	-0.0457397	1	Not Sig
MRPL41	0.0205675	1	Not Sig
SAFB2	-0.034271	1	Not Sig
MANF	0.0309652	1	Not Sig
CIB1	-0.0117766	1	Not Sig
DRAM2	-0.0119403	1	Not Sig
SIKE1	-0.0202007	1	Not Sig
KAT6A	-0.00341868	1	Not Sig
FNTA	-0.0859104	1	Not Sig
POLR2F	0.0950807	1	Not Sig
ACTB	0.0289964	1	Not Sig
DDX49	-0.00671859	1	Not Sig
PSMB5	0.0488694	1	Not Sig
RNMT	-0.0318265	1	Not Sig
UMPS	0.0135962	1	Not Sig
CSNK1D	0.051206	1	Not Sig
TGOLN2	-0.120035	1	Not Sig
METAP2	-0.0762922	1	Not Sig
UTP18	-0.0612112	1	Not Sig
TACC1	-0.0880122	1	Not Sig
USP10	-0.0916566	1	Not Sig
NEMF	0.0227782	1	Not Sig
NDUFB3	-0.00793855	1	Not Sig
INSIG1	0.112778	1	Not Sig
PSMA5	-0.055308	1	Not Sig
RPS4X	0.0525321	1	Not Sig
EIF1AD	0.0247216	1	Not Sig
SSBP1	-0.033203	1	Not Sig
RBM3	-0.0131143	1	Not Sig
SLC7A6OS	-0.0153852	1	Not Sig
RP11-138A9.2	-0.159212	1	Not Sig
PDCD6	-0.00129811	1	Not Sig
LINC00493	-0.0356684	1	Not Sig
RAB5C	-0.0319586	1	Not Sig
PRPF38A	0.014114	1	Not Sig
CD48	-0.0744791	1	Not Sig
ARL6IP4	0.0617812	1	Not Sig
GPATCH4	0.0262743	1	Not Sig
MTF1	-0.0609747	1	Not Sig
EEF1E1	0.0234567	1	Not Sig
WSB1	-0.00743801	1	Not Sig
RC3H2	0.0655749	1	Not Sig
CWC25	-0.0723366	1	Not Sig
CCDC85B	-0.0306541	1	Not Sig
SNRPF	0.0136196	1	Not Sig
SMNDC1	-0.076706	1	Not Sig
MAP2K7	-0.0627781	1	Not Sig
ELMO1	-0.0923776	1	Not Sig
RPLP0	-0.0750077	1	Not Sig
PPP6C	-0.0393298	1	Not Sig
RBM17	-0.0858225	1	Not Sig
SELM	0.0175057	1	Not Sig
CEP95	-0.0949725	1	Not Sig
SRSF11	-0.0897226	1	Not Sig
RNF145	-0.106202	1	Not Sig
ELL	-0.109536	1	Not Sig
MYL6	-0.0282815	1	Not Sig
LNPEP	0.0334448	1	Not Sig
POLR2B	0.0548057	1	Not Sig
STYX	0.0478454	1	Not Sig
SLC25A5	0.0119426	1	Not Sig
WDR73	-0.00954777	1	Not Sig
CRTC2	-0.0852395	1	Not Sig
GPATCH8	0.0319023	1	Not Sig
SIK3	0.0605497	1	Not Sig
ZNF263	0.0107981	1	Not Sig
CCNI	0.0301813	1	Not Sig
PSMA1	-0.0176021	1	Not Sig
USMG5	-0.026453	1	Not Sig
KLHL24	-0.082599	1	Not Sig
ZFAND6	0.0273171	1	Not Sig
SPCS3	-0.11789	1	Not Sig
LRRC8C	-0.116642	1	Not Sig
RNF167	-0.058346	1	Not Sig
EIF4H	-0.04668	1	Not Sig
KDM3A	-0.0554032	1	Not Sig
RGS2	-0.171306	1	Not Sig
BCL10	-0.0513272	1	Not Sig
TMEM11	-0.0426141	1	Not Sig
BPTF	-0.0516422	1	Not Sig
USP39	-0.0865415	1	Not Sig
PTGES3	-0.0198818	1	Not Sig
CD2BP2	0.00916616	1	Not Sig
PPP4R2	-0.0109834	1	Not Sig
PDCD5	-0.0915884	1	Not Sig
TMEM59	-0.0344388	1	Not Sig
MOB2	-0.0132076	1	Not Sig
UQCRC2	0.0275188	1	Not Sig
TCP11L2	0.0718035	1	Not Sig
RNF34	-0.0531439	1	Not Sig
RASSF5	-0.0747103	1	Not Sig
HMCES	-0.0441284	1	Not Sig
ARL6IP1	-0.0497332	1	Not Sig
HSPD1	0.15229	1	Not Sig
SLC39A1	-0.0304264	1	Not Sig
MLX	-0.00485137	1	Not Sig
CD74	0.0380651	1	Not Sig
ILKAP	-0.0567934	1	Not Sig
PYROXD1	-0.116303	1	Not Sig
OTUB1	0.0112057	1	Not Sig
SUPT4H1	0.00767392	1	Not Sig
AIMP1	0.049917	1	Not Sig
MYEOV2	0.0205316	1	Not Sig
PSME3	-0.0255521	1	Not Sig
ERAP2	-0.0710299	1	Not Sig
CAPZA1	-0.0919118	1	Not Sig
PBXIP1	0.113566	1	Not Sig
SMIM12	1.77443e-05	1	Not Sig
RNMTL1	-0.0363138	1	Not Sig
C19orf48	0.00543567	1	Not Sig
RARA	-0.0394391	1	Not Sig
TMEM170A	-0.090085	1	Not Sig
MALAT1	0.034171	1	Not Sig
PTCD3	-0.0219813	1	Not Sig
ZNF274	0.0577705	1	Not Sig
PLEKHA1	0.0155838	1	Not Sig
DOK2	-0.133909	1	Not Sig
MSH6	-0.0999798	1	Not Sig
ABI1	-0.0699	1	Not Sig
RNF181	-0.0401602	1	Not Sig
CDC14A	-0.0881291	1	Not Sig
DCTN6	0.00967505	1	Not Sig
C14orf1	-0.0541987	1	Not Sig
FUNDC2	0.0372735	1	Not Sig
WBP2	0.0112572	1	Not Sig
ARL6IP6	-0.101622	1	Not Sig
CNBP	0.00262972	1	Not Sig
GABARAPL1	0.0162652	1	Not Sig
DHRS3	-0.0398952	1	Not Sig
CIAPIN1	-0.0598915	1	Not Sig
LCP2	-0.0906679	1	Not Sig
SRSF6	-0.0797385	1	Not Sig
CCDC90B	-0.000228773	1	Not Sig
RAF1	-0.0469636	1	Not Sig
CCT6A	0.0315313	1	Not Sig
MRPL17	-0.031662	1	Not Sig
SUCLA2	-0.0330537	1	Not Sig
RAB10	-0.0289418	1	Not Sig
MRPL13	-0.0452571	1	Not Sig
GOPC	-0.118433	1	Not Sig
KIAA1191	-0.0712183	1	Not Sig
SCFD1	-0.0207431	1	Not Sig
DRG1	-0.0592632	1	Not Sig
ZNF3	0.0411536	1	Not Sig
CNOT2	0.00343996	1	Not Sig
CHCHD1	-0.0435153	1	Not Sig
RASGEF1B	0.0393133	1	Not Sig
SDHD	0.00269059	1	Not Sig
COPZ1	-0.0432805	1	Not Sig
PPP1CB	0.097098	1	Not Sig
RANBP2	-0.0379912	1	Not Sig
U2AF2	-0.11175	1	Not Sig
ISCA1	0.0159132	1	Not Sig
NDUFV2-AS1	-0.0873665	1	Not Sig
NCBP2-AS2	-0.0500209	1	Not Sig
NONO	-0.0461819	1	Not Sig
CAP1	-0.042917	1	Not Sig
NANS	0.0198026	1	Not Sig
PHAX	-0.00268939	1	Not Sig
MRPL45	0.0013514	1	Not Sig
TCEB2	-0.00297476	1	Not Sig
POLR2J	0.0485624	1	Not Sig
LSM12	-0.0248836	1	Not Sig
CNP	-0.0990651	1	Not Sig
RPA3	0.00315593	1	Not Sig
CMTM6	-0.0858351	1	Not Sig
HUS1	0.0827225	1	Not Sig
TMEM55B	-0.0524367	1	Not Sig
FAM204A	-0.0366818	1	Not Sig
MRPL27	0.0324212	1	Not Sig
PAIP1	0.0198767	1	Not Sig
GNL1	-0.0532813	1	Not Sig
PCMT1	-0.0815155	1	Not Sig
FAM104A	0.038138	1	Not Sig
STAT6	0.0186836	1	Not Sig
DCAF11	-0.063322	1	Not Sig
NCOA3	-0.0787288	1	Not Sig
COA4	0.06494	1	Not Sig
CHTF8	-0.0512007	1	Not Sig
LSM2	0.0695629	1	Not Sig
CCDC66	-0.0556126	1	Not Sig
RBM18	-0.0717927	1	Not Sig
C4orf3	0.0520053	1	Not Sig
NDUFA2	-0.0361372	1	Not Sig
UTP15	-0.0787417	1	Not Sig
AP3S1	-0.00204477	1	Not Sig
AMZ2	-0.0463781	1	Not Sig
SNHG12	-0.0889267	1	Not Sig
NAA60	0.0323763	1	Not Sig
YAF2	-0.086175	1	Not Sig
ZC3H8	-0.00083717	1	Not Sig
HIPK1	0.00156898	1	Not Sig
RBM4	-0.0191923	1	Not Sig
CCDC88C	0.00455509	1	Not Sig
RAD1	-0.0109075	1	Not Sig
KPNB1	-0.00463676	1	Not Sig
NARF	-0.0809266	1	Not Sig
RIOK3	-0.113802	1	Not Sig
GLOD4	-0.00452478	1	Not Sig
NAA15	-0.0544508	1	Not Sig
EEF1D	0.00340185	1	Not Sig
EIF4G1	0.0527027	1	Not Sig
STARD3	-0.0102897	1	Not Sig
NUP160	0.0307049	1	Not Sig
ETS1	0.0386612	1	Not Sig
RPL27	0.0500705	1	Not Sig
DSTN	-0.0553983	1	Not Sig
IER2	0.0816236	1	Not Sig
FAM133B	-0.0773035	1	Not Sig
RTF1	0.00106293	1	Not Sig
AC090498.1	-0.0127628	1	Not Sig
RHBDD2	0.0946856	1	Not Sig
ERP29	0.00769787	1	Not Sig
UBXN4	-0.00562059	1	Not Sig
RPS27L	0.0153178	1	Not Sig
MED13	-0.0457482	1	Not Sig
SEC23B	-0.0721095	1	Not Sig
CDK12	0.0082901	1	Not Sig
BCL7B	0.0310361	1	Not Sig
RAD23A	0.00461637	1	Not Sig
CDC42SE1	-0.00385196	1	Not Sig
SLIRP	-0.0344804	1	Not Sig
CHIC2	-0.0767287	1	Not Sig
ANXA7	-0.0796061	1	Not Sig
NPEPPS	-0.109749	1	Not Sig
TWISTNB	0.0803267	1	Not Sig
LSM14A	0.0450316	1	Not Sig
ATP5C1	-0.0340965	1	Not Sig
EIF3G	-0.00765258	1	Not Sig
ALG5	-0.00330585	1	Not Sig
LMBRD1	-0.03209	1	Not Sig
LRRC59	-0.0587088	1	Not Sig
KPNA1	-0.0142113	1	Not Sig
DHX29	-0.0948799	1	Not Sig
CGGBP1	-0.0505691	1	Not Sig
UQCRHL	-0.0408051	1	Not Sig
ZNF146	0.0304449	1	Not Sig
COX5B	0.00172773	1	Not Sig
EIF4G2	-0.00721136	1	Not Sig
LSM4	0.0512547	1	Not Sig
REXO4	0.00685744	1	Not Sig
SNAPIN	0.0666529	1	Not Sig
HARS	-0.0156258	1	Not Sig
SELK	0.00469836	1	Not Sig
ORC4	0.0364554	1	Not Sig
PFDN5	0.0466417	1	Not Sig
COPS8	-0.0526241	1	Not Sig
C22orf39	0.0497354	1	Not Sig
NDUFV2	-0.0226416	1	Not Sig
BLOC1S6	-0.0492229	1	Not Sig
MRPL39	-0.00170929	1	Not Sig
TRABD	-0.107823	1	Not Sig
CCDC82	-0.048844	1	Not Sig
GTF2F1	0.0443303	1	Not Sig
PER1	0.0479551	1	Not Sig
CD46	-0.0732079	1	Not Sig
YTHDC1	0.0303064	1	Not Sig
CLPTM1	0.0420682	1	Not Sig
C6orf62	-0.0562937	1	Not Sig
WHSC1L1	-0.0505288	1	Not Sig
ZNF706	-0.0231235	1	Not Sig
CCDC12	-0.0220426	1	Not Sig
PTPRC	0.0231065	1	Not Sig
ZNF292	-0.0447386	1	Not Sig
SMPD4	-0.0827403	1	Not Sig
CARHSP1	0.0042417	1	Not Sig
CCNL2	-0.0521022	1	Not Sig
TRA2A	-0.0253481	1	Not Sig
TRAF1	-0.117765	1	Not Sig
SDHA	-0.0318066	1	Not Sig
TNPO1	0.0278561	1	Not Sig
NDE1	-0.101521	1	Not Sig
HSPA1A	0.215951	1	Not Sig
STARD10	-0.0822267	1	Not Sig
SEC22B	-0.0106443	1	Not Sig
DDX46	0.0201517	1	Not Sig
ADPRM	0.0613037	1	Not Sig
ANGEL2	-0.0392374	1	Not Sig
GRWD1	-0.0163305	1	Not Sig
ATG5	0.00634373	1	Not Sig
UBE4A	-0.0329074	1	Not Sig
PRDX6	-0.0526145	1	Not Sig
CDC5L	-0.0902262	1	Not Sig
ARMC8	-0.0184614	1	Not Sig
RAB8A	0.0428522	1	Not Sig
CLP1	-0.0714476	1	Not Sig
SRFBP1	-0.0339747	1	Not Sig
RPS6	0.0423942	1	Not Sig
RPAIN	0.027612	1	Not Sig
DVL2	0.0233227	1	Not Sig
EIF3I	-0.0464239	1	Not Sig
NFAT5	-0.0759551	1	Not Sig
CCNDBP1	-0.0139234	1	Not Sig
RYBP	0.0323276	1	Not Sig
FKBP1A	-0.0270012	1	Not Sig
DNAJC3	-0.0389901	1	Not Sig
TKT	-0.0597543	1	Not Sig
DSCR3	-0.0697572	1	Not Sig
SEC11C	-0.102714	1	Not Sig
NT5C3A	-0.00677563	1	Not Sig
LSM7	0.0411783	1	Not Sig
SFSWAP	0.0569168	1	Not Sig
DHX15	-0.0573603	1	Not Sig
CEBPZ	0.0299353	1	Not Sig
COIL	0.0594087	1	Not Sig
CCDC59	-0.0181932	1	Not Sig
EPC2	0.0420946	1	Not Sig
RNASEK	-0.00591936	1	Not Sig
DDT	-0.0119491	1	Not Sig
RNF115	-0.0148348	1	Not Sig
SNAP29	-0.00727748	1	Not Sig
RP9	-0.0361009	1	Not Sig
PPP4R3A	-0.027352	1	Not Sig
IMMT	-0.009948	1	Not Sig
REV1	-0.0634232	1	Not Sig
ITGB1	-0.119986	1	Not Sig
COMMD1	-0.0891709	1	Not Sig
RAB21	-0.0565617	1	Not Sig
TESPA1	0.0118851	1	Not Sig
PPP2R3C	-0.0556126	1	Not Sig
CD96	-0.0938743	1	Not Sig
NAP1L1	-0.0502907	1	Not Sig
DNAJB14	-0.0322186	1	Not Sig
ARCN1	-0.0551708	1	Not Sig
NTMT1	-0.00155784	1	Not Sig
NFYC	0.0518535	1	Not Sig
CTA-29F11.1	0.0814915	1	Not Sig
EPN1	0.0626201	1	Not Sig
ZCRB1	0.0765579	1	Not Sig
BTF3L4	0.037138	1	Not Sig
ZRSR2	-0.0533159	1	Not Sig
VPS29	0.0315231	1	Not Sig
ISG20L2	-0.0552211	1	Not Sig
XRN2	0.00998078	1	Not Sig
COX4I1	0.025504	1	Not Sig
RAD21	-0.0591717	1	Not Sig
LRPAP1	0.0395232	1	Not Sig
ARIH2	-0.0684042	1	Not Sig
PEBP1	0.0775649	1	Not Sig
MED19	-0.0712324	1	Not Sig
LGALS8	-0.0975904	1	Not Sig
BBX	-3.01352e-05	1	Not Sig
TRMT10C	-0.0970683	1	Not Sig
CDC37L1	-0.003052	1	Not Sig
MORF4L1	-0.0179945	1	Not Sig
NDUFA13	-0.00427355	1	Not Sig
HDAC2	-0.0740548	1	Not Sig
ADPGK	0.0532925	1	Not Sig
TSC22D4	-0.0763855	1	Not Sig
FASTKD2	0.00541093	1	Not Sig
CHD4	-0.0576676	1	Not Sig
COPB1	-0.0154288	1	Not Sig
MTIF3	-0.0150182	1	Not Sig
SPTY2D1	-0.0819744	1	Not Sig
TSR2	-0.0499996	1	Not Sig
AHSA1	-0.072443	1	Not Sig
SP3	0.0453425	1	Not Sig
MFAP1	-0.0442667	1	Not Sig
TMED10	-0.0894038	1	Not Sig
RPL24	0.0447942	1	Not Sig
MZT2A	-0.0418399	1	Not Sig
ADI1	0.0268056	1	Not Sig
PPCS	0.0125066	1	Not Sig
PRKRA	-0.0943965	1	Not Sig
SRP19	-0.0827788	1	Not Sig
CANX	-0.0650092	1	Not Sig
FBXO8	0.0214469	1	Not Sig
BNIP1	-0.0622636	1	Not Sig
DPF2	-0.0237308	1	Not Sig
NELFE	-0.0038351	1	Not Sig
PBDC1	0.0381948	1	Not Sig
IKZF1	-0.0152586	1	Not Sig
DNPEP	0.0277602	1	Not Sig
RRP15	0.0560342	1	Not Sig
KDELR2	0.0441435	1	Not Sig
NDUFS5	-0.0195756	1	Not Sig
GPR18	-0.0844417	1	Not Sig
RAB1A	-0.0840819	1	Not Sig
LAMTOR4	0.0760501	1	Not Sig
ATP1B3	0.0511967	1	Not Sig
PIM3	-0.0710909	1	Not Sig
ARFGAP3	-0.085075	1	Not Sig
CLPP	-0.0905097	1	Not Sig
CDKN2AIP	-0.0358918	1	Not Sig
GABPB1	0.051377	1	Not Sig
LAPTM4A	-0.0337978	1	Not Sig
TUBB	-0.0615736	1	Not Sig
SERPINB1	-0.070372	1	Not Sig
RRAGC	-0.111542	1	Not Sig
ALDOA	-0.0235859	1	Not Sig
GLRX3	-0.0782983	1	Not Sig
DUSP1	0.0494584	1	Not Sig
[truncated: 1,367 more rows]

## Sheet: LPS NK cells
	avg_logFC	fdr	Significance
MTRNR2L1	2.06158	5.33679e-44	FDR < 0.05
ISG15	-1.33823	1.72052e-39	FDR < 0.05
ISG20	-0.857267	2.17704e-23	FDR < 0.05
IFIT3	-1.13347	7.39364e-23	FDR < 0.05
OASL	-0.948114	4.38499e-20	FDR < 0.05
IFIT2	-1.35531	1.52312e-19	FDR < 0.05
IFIT1	-1.13852	2.54612e-18	FDR < 0.05
IFI6	-1.06301	4.47328e-18	FDR < 0.05
MX1	-1.07386	8.64758e-17	FDR < 0.05
RSAD2	-1.20423	2.17617e-16	FDR < 0.05
PMAIP1	-1.13518	2.18128e-15	FDR < 0.05
SAT1	-0.925123	1.0683e-13	FDR < 0.05
OAS1	-0.738315	1.87531e-11	FDR < 0.05
OAS3	-0.747645	1.01046e-10	FDR < 0.05
CREM	-1.00623	6.33209e-10	FDR < 0.05
HERC6	-0.697371	2.20081e-09	FDR < 0.05
STAT1	-0.801685	2.87603e-09	FDR < 0.05
GNLY	0.608559	1.0072e-07	FDR < 0.05
IFIH1	-0.8267	4.05247e-06	FDR < 0.05
MX2	-0.617187	4.71839e-06	FDR < 0.05
XAF1	-0.71858	7.43361e-06	FDR < 0.05
HERC5	-0.728093	7.91543e-06	FDR < 0.05
GBP5	-0.672204	1.94441e-05	FDR < 0.05
EPSTI1	-0.60306	2.38242e-05	FDR < 0.05
PARP14	-0.634634	3.83023e-05	FDR < 0.05
ZC3HAV1	-0.728049	6.41621e-05	FDR < 0.05
TXNIP	0.681396	0.0004875	FDR < 0.05
SP100	-0.587449	0.00077245	FDR < 0.05
OAS2	-0.589236	0.000819247	FDR < 0.05
SAMD9	-0.677362	0.000993577	FDR < 0.05
RTP4	-0.64243	0.00144111	FDR < 0.05
APOBEC3C	0.597302	0.00451024	FDR < 0.05
PTK2B	0.59223	0.00480109	FDR < 0.05
IFI44L	-0.682534	0.00560218	FDR < 0.05
TRDC	0.632468	0.0491438	FDR < 0.05
H3F3B	-0.491839	5.91634e-14	Not Sig
MT-ND2	0.44178	1.59132e-12	Not Sig
HLA-B	-0.305794	6.85077e-11	Not Sig
MT-ND4	0.414565	2.83554e-09	Not Sig
MT-ATP6	0.396642	2.59494e-07	Not Sig
PFN1	0.47482	3.57745e-07	Not Sig
MT-CO2	0.368509	1.42859e-06	Not Sig
MT-CYB	0.393305	1.71328e-06	Not Sig
GIMAP7	0.485003	1.19513e-05	Not Sig
GLTSCR2	0.420357	0.000125262	Not Sig
ARPC2	0.384391	0.000153807	Not Sig
EHD4	-0.48374	0.000386289	Not Sig
KLRD1	0.451097	0.000443139	Not Sig
TRBC1	0.556461	0.000783657	Not Sig
CD48	-0.524973	0.00118615	Not Sig
DDX58	-0.536431	0.00128434	Not Sig
GZMB	0.573938	0.00229832	Not Sig
EIF2AK2	-0.561047	0.00241635	Not Sig
MT-ND1	0.338002	0.00245246	Not Sig
LIMD2	0.401899	0.00253125	Not Sig
TUBB	0.542682	0.00358684	Not Sig
HELZ2	-0.554689	0.00517928	Not Sig
MT-CO3	0.252014	0.00627679	Not Sig
PLSCR1	-0.544637	0.00723913	Not Sig
CST7	0.44605	0.00900505	Not Sig
IRF7	-0.540001	0.00955147	Not Sig
FCGR3A	0.54917	0.010884	Not Sig
TOMM7	-0.359436	0.0182617	Not Sig
IFI16	-0.427817	0.0188881	Not Sig
CD7	0.449062	0.0214383	Not Sig
RPLP1	-0.170939	0.0224312	Not Sig
TMSB4X	0.252627	0.0262165	Not Sig
MT-ND5	0.388002	0.0277559	Not Sig
TIPARP	-0.412373	0.0303122	Not Sig
IFIT5	-0.399595	0.0342147	Not Sig
LY6E	-0.515794	0.0474052	Not Sig
USP18	-0.456474	0.0526596	Not Sig
NT5C3A	-0.502798	0.0627334	Not Sig
H3F3A	0.266161	0.06335	Not Sig
PRF1	0.49146	0.0784922	Not Sig
MYO1F	0.521529	0.0884081	Not Sig
EVL	0.514136	0.0911777	Not Sig
GZMH	0.539273	0.0924678	Not Sig
RPS26	0.39998	0.10036	Not Sig
XBP1	-0.536008	0.105203	Not Sig
DHX58	-0.495826	0.111602	Not Sig
IL32	0.5216	0.119118	Not Sig
ATF3	-0.745521	0.12648	Not Sig
EFHD2	0.48511	0.152519	Not Sig
NDUFA3	0.471893	0.154258	Not Sig
GLIPR2	0.411278	0.197991	Not Sig
RPL12	-0.195001	0.313984	Not Sig
IFI44	-0.633777	0.339739	Not Sig
CCL3L3	-1.15816	0.369522	Not Sig
PLA2G16	0.485722	0.434701	Not Sig
PPM1K	-0.519213	0.447452	Not Sig
IRF9	-0.455298	0.452729	Not Sig
ARHGDIB	0.344155	0.464859	Not Sig
KLRB1	0.154557	0.502021	Not Sig
SAR1A	-0.638632	0.531428	Not Sig
UBE2L6	-0.450202	0.624395	Not Sig
RSL1D1	-0.381536	0.746886	Not Sig
DNAJA1	-0.594577	0.780432	Not Sig
MIAT	0.236999	0.921205	Not Sig
CYBA	0.411148	0.937137	Not Sig
LINC00152	-0.597732	1	Not Sig
CMPK2	-0.256742	1	Not Sig
UBE2V2	0.379461	1	Not Sig
FGFBP2	0.512107	1	Not Sig
RNF149	-0.381653	1	Not Sig
MALAT1	0.117772	1	Not Sig
MIA3	-0.406918	1	Not Sig
RPLP0	-0.211938	1	Not Sig
CDC42SE1	0.445531	1	Not Sig
RPL24	-0.182091	1	Not Sig
OSTF1	0.366349	1	Not Sig
RHEBL1	-0.43138	1	Not Sig
C1orf21	0.435286	1	Not Sig
CD247	0.376622	1	Not Sig
PPP1R18	0.351337	1	Not Sig
FOS	-0.732497	1	Not Sig
RHOF	0.443972	1	Not Sig
GCA	-0.402954	1	Not Sig
ARID1A	0.398955	1	Not Sig
LRIF1	-0.386379	1	Not Sig
DUSP4	-0.364609	1	Not Sig
FXYD5	0.271334	1	Not Sig
SASH3	0.34482	1	Not Sig
RPS16	-0.237403	1	Not Sig
LAP3	-0.369051	1	Not Sig
REV3L	-0.43872	1	Not Sig
SH3BGRL3	0.33542	1	Not Sig
ACAP2	0.365528	1	Not Sig
TRMT112	0.356151	1	Not Sig
CTSC	0.402	1	Not Sig
JAK1	0.368785	1	Not Sig
IL15RA	-0.356551	1	Not Sig
YWHAQ	0.301937	1	Not Sig
LPIN2	-0.35204	1	Not Sig
SH2D2A	0.426632	1	Not Sig
ATP2B4	0.367374	1	Not Sig
CIB1	0.329276	1	Not Sig
TMEM160	0.337605	1	Not Sig
VPS37B	-0.462726	1	Not Sig
HLA-E	-0.247689	1	Not Sig
FEZ1	0.426205	1	Not Sig
ADAR	-0.351155	1	Not Sig
RGS1	-0.616789	1	Not Sig
GBP1	-0.404779	1	Not Sig
PCGF5	-0.442026	1	Not Sig
THOC3	0.287266	1	Not Sig
XCL1	-0.50242	1	Not Sig
TMEM43	0.394337	1	Not Sig
2019-03-05	-0.333199	1	Not Sig
PSMB8	-0.322131	1	Not Sig
LTA	-0.639966	1	Not Sig
EDF1	0.275968	1	Not Sig
MFSD14A	-0.457562	1	Not Sig
NANS	-0.348147	1	Not Sig
ARPC5	0.33598	1	Not Sig
RBM14	0.335714	1	Not Sig
B2M	-0.132443	1	Not Sig
NAMPT	-0.434336	1	Not Sig
ARL4C	0.425768	1	Not Sig
MYL12A	0.282235	1	Not Sig
FAM46A	-0.388359	1	Not Sig
CCDC69	0.313823	1	Not Sig
SRSF7	-0.405278	1	Not Sig
EMP3	0.357313	1	Not Sig
ANKRD44	0.361917	1	Not Sig
RNF213	-0.348657	1	Not Sig
RPL10	-0.13334	1	Not Sig
SMIM14	0.296725	1	Not Sig
SATB1	-0.398906	1	Not Sig
POLR2J3	0.357148	1	Not Sig
ACTB	0.184483	1	Not Sig
SUN2	0.335489	1	Not Sig
RPUSD3	0.317714	1	Not Sig
RPL28	0.136593	1	Not Sig
RAP1A	0.35702	1	Not Sig
VAMP2	0.301176	1	Not Sig
DDX17	0.328727	1	Not Sig
YPEL3	0.364629	1	Not Sig
WDR54	0.324771	1	Not Sig
RDH11	0.29068	1	Not Sig
CBX7	0.315781	1	Not Sig
PPIA	0.256238	1	Not Sig
LCP1	0.370334	1	Not Sig
ABHD17A	0.361772	1	Not Sig
SP110	-0.395416	1	Not Sig
TIPRL	-0.298711	1	Not Sig
TRIM26	-0.365984	1	Not Sig
GAK	0.290567	1	Not Sig
GRK5	0.296664	1	Not Sig
CDKN1A	-0.135654	1	Not Sig
SPON2	0.410326	1	Not Sig
IFNG	-0.87259	1	Not Sig
BIN3	0.325153	1	Not Sig
TAGLN2	0.268547	1	Not Sig
WDR45	0.273197	1	Not Sig
PML	-0.270543	1	Not Sig
SLC15A4	0.324256	1	Not Sig
ARPC1B	0.330901	1	Not Sig
POU2F2	0.343532	1	Not Sig
DRAM2	-0.196141	1	Not Sig
ZNF267	-0.375285	1	Not Sig
PARP9	-0.326094	1	Not Sig
NHLRC3	0.333766	1	Not Sig
RPL41	-0.182706	1	Not Sig
DTX3L	-0.36461	1	Not Sig
TNFSF10	-0.427455	1	Not Sig
TRIM22	-0.34217	1	Not Sig
CD99	0.289314	1	Not Sig
CLIC1	0.262768	1	Not Sig
CGGBP1	0.264845	1	Not Sig
ADGRE5	-0.194037	1	Not Sig
AFF4	0.319369	1	Not Sig
SLC9A3R1	0.345546	1	Not Sig
ITM2B	0.276435	1	Not Sig
C18orf25	-0.236117	1	Not Sig
PSMD5-AS1	0.300424	1	Not Sig
RASSF5	0.327585	1	Not Sig
PIP4K2A	0.280112	1	Not Sig
FNDC3A	-0.330197	1	Not Sig
CCL5	-0.478726	1	Not Sig
TMX4	0.27716	1	Not Sig
CCL4L2	-0.696067	1	Not Sig
CH17-189H20.1	0.305254	1	Not Sig
DNAJB4	-0.319693	1	Not Sig
RPS6KC1	-0.0928167	1	Not Sig
ANAPC16	0.210911	1	Not Sig
CYTH2	0.27102	1	Not Sig
TRG-AS1	0.346185	1	Not Sig
CMC1	0.356315	1	Not Sig
CACYBP	0.374998	1	Not Sig
HDDC2	0.33399	1	Not Sig
AUTS2	0.243877	1	Not Sig
ARHGAP30	0.326749	1	Not Sig
CORO1A	0.313545	1	Not Sig
CCM2	0.305935	1	Not Sig
RAC2	0.352069	1	Not Sig
RPL39	-0.147044	1	Not Sig
SAMSN1	-0.262111	1	Not Sig
DRAP1	-0.302965	1	Not Sig
HGS	0.317514	1	Not Sig
ZNF24	0.0246268	1	Not Sig
LSP1	0.313858	1	Not Sig
ITGAL	0.299341	1	Not Sig
FAM118A	0.22084	1	Not Sig
FAM129A	0.315282	1	Not Sig
ID2	0.195919	1	Not Sig
RPL35	-0.080674	1	Not Sig
DCK	0.343761	1	Not Sig
ZNF428	0.263154	1	Not Sig
PPP1R15A	-0.474919	1	Not Sig
CD69	-0.383393	1	Not Sig
GNG2	0.300677	1	Not Sig
BTG3	-0.314475	1	Not Sig
CCDC107	0.307834	1	Not Sig
TMBIM6	0.266793	1	Not Sig
VIM-AS1	0.238533	1	Not Sig
DDX5	-0.253762	1	Not Sig
ZNF44	0.300777	1	Not Sig
ORAI2	-0.270198	1	Not Sig
CHMP5	-0.283487	1	Not Sig
UBC	-0.246557	1	Not Sig
KIF20B	-0.277993	1	Not Sig
LMAN2	0.322594	1	Not Sig
ARID5B	-0.325868	1	Not Sig
CCL3	-1.18854	1	Not Sig
LEPROTL1	0.267389	1	Not Sig
IL7R	-0.377995	1	Not Sig
LSM14A	-0.320621	1	Not Sig
PSMB9	-0.292702	1	Not Sig
THAP9-AS1	-0.259267	1	Not Sig
IFITM2	0.301171	1	Not Sig
LYST	0.310166	1	Not Sig
HGSNAT	0.329747	1	Not Sig
RPS24	-0.12699	1	Not Sig
HNRNPA3	0.296659	1	Not Sig
CLIC3	0.303381	1	Not Sig
RP5-1171I10.5	0.192158	1	Not Sig
NUDCD2	0.266812	1	Not Sig
LUZP1	0.330774	1	Not Sig
TRMT13	-0.146536	1	Not Sig
C21orf91	-0.30389	1	Not Sig
ZNF600	0.294378	1	Not Sig
IL27RA	0.291527	1	Not Sig
NSD1	0.26124	1	Not Sig
APOBEC3G	0.181553	1	Not Sig
TAF1D	0.310618	1	Not Sig
STARD3NL	0.345929	1	Not Sig
SELPLG	0.271068	1	Not Sig
PCID2	0.290859	1	Not Sig
TAP1	-0.268308	1	Not Sig
ZFAS1	-0.248486	1	Not Sig
CRIP1	0.313953	1	Not Sig
ARHGAP25	0.289243	1	Not Sig
TIMM22	0.249707	1	Not Sig
RPL13A	-0.102074	1	Not Sig
ELF1	-0.353356	1	Not Sig
EIF3F	0.241611	1	Not Sig
LAPTM5	0.285346	1	Not Sig
EIF3J-AS1	0.257118	1	Not Sig
ARF4	-0.284229	1	Not Sig
NOP10	0.250335	1	Not Sig
NR4A2	-0.380731	1	Not Sig
SAMD9L	-0.364277	1	Not Sig
PTPN7	0.301711	1	Not Sig
RPS21	-0.158852	1	Not Sig
MEAF6	0.290454	1	Not Sig
SLC6A6	0.29179	1	Not Sig
GBP4	-0.343603	1	Not Sig
ARL6IP5	0.264127	1	Not Sig
NARF	0.285059	1	Not Sig
PPP1CA	0.265555	1	Not Sig
HSPA5	-0.337253	1	Not Sig
PLEK	0.338187	1	Not Sig
MYL6	0.191005	1	Not Sig
GPX4	0.246457	1	Not Sig
RHOC	0.25223	1	Not Sig
MTHFD2	-0.228171	1	Not Sig
SOD1	0.0856132	1	Not Sig
HMGB1	0.167242	1	Not Sig
RPS13	-0.115221	1	Not Sig
CCDC25	0.315849	1	Not Sig
CRCP	-0.26561	1	Not Sig
KLRF1	0.336296	1	Not Sig
MOAP1	0.15232	1	Not Sig
PIM1	0.30017	1	Not Sig
NFATC3	0.272379	1	Not Sig
RARRES3	-0.281383	1	Not Sig
SUMO2	0.201509	1	Not Sig
MTDH	0.293808	1	Not Sig
TYROBP	0.299604	1	Not Sig
IRF1	-0.300037	1	Not Sig
XIAP	0.217051	1	Not Sig
ARF1	-0.262043	1	Not Sig
SMCHD1	-0.307767	1	Not Sig
HCG18	0.22664	1	Not Sig
PRKACB	0.284375	1	Not Sig
TRGC1	0.227134	1	Not Sig
SSNA1	0.249817	1	Not Sig
TRAT1	-0.310452	1	Not Sig
ARPC3	0.252939	1	Not Sig
TNF	-0.255838	1	Not Sig
CAP1	0.283341	1	Not Sig
HNRNPK	0.209766	1	Not Sig
TGFB1	0.260471	1	Not Sig
PCF11	-0.295409	1	Not Sig
IQGAP1	0.273753	1	Not Sig
MAF1	0.204189	1	Not Sig
FKBP2	0.298138	1	Not Sig
PRKX	0.221005	1	Not Sig
GIMAP4	0.304317	1	Not Sig
ITGAE	0.264572	1	Not Sig
BCAS2	-0.26109	1	Not Sig
PHF5A	-0.174718	1	Not Sig
STK4	0.224315	1	Not Sig
MFAP1	0.0334583	1	Not Sig
RAB27A	0.312412	1	Not Sig
ARF5	-0.0240873	1	Not Sig
C11orf57	0.255298	1	Not Sig
WASF2	0.27234	1	Not Sig
ZBTB43	-0.260561	1	Not Sig
S100A6	0.19431	1	Not Sig
CXCR3	-0.235361	1	Not Sig
DCAF5	0.127475	1	Not Sig
TMEM134	0.219356	1	Not Sig
PLEKHA1	0.271033	1	Not Sig
PUM2	0.273365	1	Not Sig
HOPX	0.346228	1	Not Sig
SPAG7	0.261588	1	Not Sig
S1PR5	0.251557	1	Not Sig
SRGN	-0.178301	1	Not Sig
RPL5	-0.0951396	1	Not Sig
PRKAR1A	0.270137	1	Not Sig
TNFRSF1A	0.290011	1	Not Sig
PRPF31	0.252276	1	Not Sig
FAU	-0.110472	1	Not Sig
HLA-A	-0.107686	1	Not Sig
TNIK	-0.0982056	1	Not Sig
EIF3M	-0.276448	1	Not Sig
GCC2	0.155759	1	Not Sig
MLF2	-0.232399	1	Not Sig
BIN2	0.301133	1	Not Sig
TERF1	0.306145	1	Not Sig
2019-09-09	0.274407	1	Not Sig
TUBA1A	0.263417	1	Not Sig
PTPRE	0.29313	1	Not Sig
YPEL5	-0.264369	1	Not Sig
RPS4X	-0.00365606	1	Not Sig
HNRNPH3	-0.318506	1	Not Sig
NPC2	0.288009	1	Not Sig
SEPW1	0.254383	1	Not Sig
S100A4	0.278442	1	Not Sig
C2orf68	0.222875	1	Not Sig
YY1	0.307088	1	Not Sig
TAF11	-0.264262	1	Not Sig
ZNHIT1	0.281012	1	Not Sig
ANKRD28	-0.239497	1	Not Sig
NEDD9	-0.294568	1	Not Sig
PPP2R2A	-0.286422	1	Not Sig
TMEM230	0.214844	1	Not Sig
MARCKSL1	-0.242474	1	Not Sig
IER3IP1	0.286404	1	Not Sig
GSTK1	0.234087	1	Not Sig
KPNA2	-0.270903	1	Not Sig
KLHDC3	0.282721	1	Not Sig
ANAPC11	0.204336	1	Not Sig
UBB	0.192439	1	Not Sig
PPDPF	0.279585	1	Not Sig
PRMT2	0.243402	1	Not Sig
GMFG	0.241114	1	Not Sig
TAB2	-0.180722	1	Not Sig
ANKRD12	0.212747	1	Not Sig
COX5B	0.203837	1	Not Sig
ADAM17	0.25679	1	Not Sig
HM13	0.142026	1	Not Sig
PCSK7	0.288727	1	Not Sig
RNF114	-0.293026	1	Not Sig
UHMK1	0.254773	1	Not Sig
MRPS34	0.246202	1	Not Sig
NAA20	0.200687	1	Not Sig
OGT	0.253981	1	Not Sig
STXBP3	-0.166967	1	Not Sig
TCF25	0.210192	1	Not Sig
IL16	0.22005	1	Not Sig
UQCRB	0.0999767	1	Not Sig
WDR82	0.225465	1	Not Sig
AP1S2	0.312475	1	Not Sig
LINC00869	0.203641	1	Not Sig
TPRKB	0.207334	1	Not Sig
U2SURP	0.137028	1	Not Sig
LASP1	0.277562	1	Not Sig
TRIM69	-0.232896	1	Not Sig
C1D	0.148954	1	Not Sig
SLFN5	-0.293197	1	Not Sig
SUPT4H1	0.18973	1	Not Sig
RANBP2	-0.207754	1	Not Sig
ATG3	-0.24564	1	Not Sig
IFITM1	-0.290897	1	Not Sig
SERPINB9	-0.282014	1	Not Sig
RPS9	-0.108612	1	Not Sig
ARPC5L	0.222924	1	Not Sig
ERLEC1	0.110626	1	Not Sig
PSMA3-AS1	0.25875	1	Not Sig
N4BP1	-0.228872	1	Not Sig
NEAT1	-0.230958	1	Not Sig
PIK3CD	0.256317	1	Not Sig
NUCKS1	0.206577	1	Not Sig
UQCR11	0.266588	1	Not Sig
LINC00685	0.291057	1	Not Sig
PEX11B	-0.197413	1	Not Sig
KPNA4	-0.187543	1	Not Sig
C1orf56	0.157899	1	Not Sig
SRPRA	0.118571	1	Not Sig
ITM2A	0.057241	1	Not Sig
CD63	0.251105	1	Not Sig
GTF2I	0.21479	1	Not Sig
RPL21	-0.102145	1	Not Sig
FAM195B	0.264029	1	Not Sig
CKLF	0.214002	1	Not Sig
PSMG2	-0.22128	1	Not Sig
RPS28	-0.119029	1	Not Sig
C1orf52	-0.245588	1	Not Sig
CD38	-0.321859	1	Not Sig
FAM53C	-0.234576	1	Not Sig
TNRC6B	0.192451	1	Not Sig
RABIF	0.25893	1	Not Sig
PHF11	-0.250286	1	Not Sig
RPS29	-0.146887	1	Not Sig
NIP7	-0.248513	1	Not Sig
TSC22D3	0.326503	1	Not Sig
XRCC5	0.0212732	1	Not Sig
CARD8	0.247545	1	Not Sig
PRKCH	0.274085	1	Not Sig
C11orf31	0.208533	1	Not Sig
ATP6V0B	-0.0986719	1	Not Sig
MED19	0.25239	1	Not Sig
TRANK1	-0.234307	1	Not Sig
SRSF4	-0.252935	1	Not Sig
MRPS7	-0.211296	1	Not Sig
CHCHD5	0.22442	1	Not Sig
IFRD1	-0.300138	1	Not Sig
PCNXL4	0.235659	1	Not Sig
ARPC4	0.280552	1	Not Sig
TPT1	-0.0948371	1	Not Sig
TMEM223	0.235635	1	Not Sig
LGALS1	0.329269	1	Not Sig
ANXA7	0.235318	1	Not Sig
CCNI	0.209093	1	Not Sig
RPL37A	-0.109774	1	Not Sig
HSH2D	-0.196354	1	Not Sig
HLA-C	-0.0877242	1	Not Sig
RPL7A	-0.100035	1	Not Sig
ILK	0.203734	1	Not Sig
NFATC2IP	0.225624	1	Not Sig
MAPK1	0.237407	1	Not Sig
CYB5A	0.137348	1	Not Sig
AKNA	0.254847	1	Not Sig
CMTM6	0.260762	1	Not Sig
ESF1	-0.248577	1	Not Sig
TMEM123	-0.182854	1	Not Sig
PSMB8-AS1	0.253723	1	Not Sig
RRP7A	-0.204726	1	Not Sig
PPP3CA	0.245837	1	Not Sig
MAX	0.240369	1	Not Sig
SMU1	0.227587	1	Not Sig
ATP5I	0.252849	1	Not Sig
DDIT4	0.230354	1	Not Sig
COPZ1	0.229502	1	Not Sig
FIS1	0.235191	1	Not Sig
PPP1R16B	0.223334	1	Not Sig
LRP10	0.134313	1	Not Sig
CNP	-0.22431	1	Not Sig
PJA2	0.198879	1	Not Sig
MCTP2	0.333051	1	Not Sig
IRF2BP2	0.201507	1	Not Sig
BZW1	-0.243262	1	Not Sig
CTNNB1	0.081051	1	Not Sig
PARK7	0.195177	1	Not Sig
WDR1	0.223327	1	Not Sig
PRELID3B	-0.238886	1	Not Sig
MDH2	0.243467	1	Not Sig
ZNFX1	-0.269145	1	Not Sig
MIEN1	0.247935	1	Not Sig
RAB4A	0.186509	1	Not Sig
RPS12	-0.127387	1	Not Sig
SOD2	-0.165447	1	Not Sig
PHF20L1	0.0803553	1	Not Sig
SAMD3	0.258855	1	Not Sig
REEP5	0.206281	1	Not Sig
PPP2CA	-0.236393	1	Not Sig
PHF14	0.213033	1	Not Sig
2019-09-01	0.135252	1	Not Sig
CTD-2095E4.5	-0.270613	1	Not Sig
CELF2	0.23289	1	Not Sig
TNFRSF1B	0.244793	1	Not Sig
ZNF493	-0.17785	1	Not Sig
VPS26A	-0.240933	1	Not Sig
TAF7	-0.0756726	1	Not Sig
BID	0.268964	1	Not Sig
PCBP2	0.0673563	1	Not Sig
RGS2	-0.279336	1	Not Sig
OCIAD1	0.239712	1	Not Sig
AIM2	-0.236734	1	Not Sig
DNAJC9	-0.151875	1	Not Sig
STK17A	0.225775	1	Not Sig
EIF1AY	0.0633125	1	Not Sig
TBCB	0.226062	1	Not Sig
RYBP	-0.142863	1	Not Sig
NDUFA9	-0.227166	1	Not Sig
TUBA1B	0.165389	1	Not Sig
SNRPN	-0.202263	1	Not Sig
ESD	0.19875	1	Not Sig
MGAT1	0.210539	1	Not Sig
TRGC2	0.315967	1	Not Sig
EIF3G	0.206763	1	Not Sig
LPIN1	0.214503	1	Not Sig
JUNB	-0.372503	1	Not Sig
ZEB2	0.237396	1	Not Sig
TBCA	0.196999	1	Not Sig
MBNL1	0.220613	1	Not Sig
PILRB	-0.21958	1	Not Sig
TGFBR3	0.173812	1	Not Sig
MRPS16	0.253852	1	Not Sig
PPM1G	0.104096	1	Not Sig
VMP1	-0.201548	1	Not Sig
C19orf60	0.208578	1	Not Sig
HNRNPC	0.165093	1	Not Sig
PPP2R1A	0.0578204	1	Not Sig
NDUFS8	0.228531	1	Not Sig
PGGT1B	0.211646	1	Not Sig
TMED2	-0.0979004	1	Not Sig
DPM1	-0.232791	1	Not Sig
UPF2	0.223628	1	Not Sig
PRR5L	0.233513	1	Not Sig
PRSS23	-0.320839	1	Not Sig
G6PD	0.17597	1	Not Sig
MORF4L1	-0.076033	1	Not Sig
ATP5E	0.17339	1	Not Sig
AKR1A1	0.16424	1	Not Sig
ATXN7	0.20149	1	Not Sig
ZC3H12A	-0.0277038	1	Not Sig
SELK	-0.163053	1	Not Sig
RTN4	0.187369	1	Not Sig
ARNTL	-0.250735	1	Not Sig
TXN2	0.223154	1	Not Sig
POLR2D	0.150738	1	Not Sig
FCER1G	0.299646	1	Not Sig
VAMP8	0.198433	1	Not Sig
SH3BGRL	0.221968	1	Not Sig
THAP7	0.213851	1	Not Sig
MTRNR2L8	0.0849217	1	Not Sig
IL2RB	0.278514	1	Not Sig
METTL9	0.243812	1	Not Sig
NUDT22	0.0895199	1	Not Sig
LTB	0.0395673	1	Not Sig
DBI	0.201829	1	Not Sig
MRPS5	0.0524443	1	Not Sig
DDOST	0.188259	1	Not Sig
MTSS1	0.243325	1	Not Sig
SEC22C	0.243046	1	Not Sig
2019-09-15	0.219455	1	Not Sig
KDM2B	-0.283551	1	Not Sig
RHEB	-0.191876	1	Not Sig
CKS2	-0.172324	1	Not Sig
IRF8	-0.332298	1	Not Sig
DEDD2	0.205132	1	Not Sig
MBP	0.23111	1	Not Sig
TIMM8B	0.224662	1	Not Sig
TYMP	-0.188209	1	Not Sig
PEX16	0.166851	1	Not Sig
PDCD6	0.221306	1	Not Sig
MRPS21	0.0595209	1	Not Sig
IKZF3	0.201301	1	Not Sig
SETD5	0.212299	1	Not Sig
RASGRP1	0.199959	1	Not Sig
FOPNL	0.19663	1	Not Sig
UBL5	0.0838336	1	Not Sig
SF3B5	-0.153836	1	Not Sig
TRAF3IP3	0.180292	1	Not Sig
ATP6V0E1	-0.0526337	1	Not Sig
TSPAN3	-0.177961	1	Not Sig
NCOR1	0.215053	1	Not Sig
LAT2	0.232248	1	Not Sig
UBAC2	0.159006	1	Not Sig
UBXN1	-0.0939495	1	Not Sig
THAP1	-0.116913	1	Not Sig
LNPEP	0.228158	1	Not Sig
LBR	0.235224	1	Not Sig
RALBP1	0.20251	1	Not Sig
TSN	0.0479742	1	Not Sig
SERF2	0.176064	1	Not Sig
HELB	-0.272912	1	Not Sig
SAMHD1	-0.100985	1	Not Sig
ARHGEF1	0.212291	1	Not Sig
TCF7	0.189421	1	Not Sig
CRYZL1	0.0582465	1	Not Sig
MORC3	0.117391	1	Not Sig
NASP	-0.22206	1	Not Sig
TMEM140	-0.253367	1	Not Sig
SRI	0.171024	1	Not Sig
RSBN1	-0.218223	1	Not Sig
TMEM258	0.157175	1	Not Sig
ACAP1	0.194131	1	Not Sig
PRPF38B	0.208097	1	Not Sig
GTPBP1	-0.135755	1	Not Sig
CD2	0.24524	1	Not Sig
SIGIRR	0.229339	1	Not Sig
DPP8	-0.0467394	1	Not Sig
CXCR4	0.226597	1	Not Sig
CCAR1	0.209823	1	Not Sig
TPP2	-0.19219	1	Not Sig
HMGN1	0.189403	1	Not Sig
TMBIM4	0.173679	1	Not Sig
TTC1	0.0874186	1	Not Sig
PSMC3	-0.202037	1	Not Sig
FTH1	0.0257778	1	Not Sig
CHCHD1	0.0858881	1	Not Sig
DPP7	0.223504	1	Not Sig
RNF181	0.224862	1	Not Sig
EZH2	-0.191814	1	Not Sig
VAMP5	0.241937	1	Not Sig
C9orf142	0.249335	1	Not Sig
UQCRQ	0.190539	1	Not Sig
GPBP1	-0.196479	1	Not Sig
MIR4435-2HG	-0.294431	1	Not Sig
ANKRD17	-0.139501	1	Not Sig
DYNLL1	0.168797	1	Not Sig
AP2M1	0.216784	1	Not Sig
REL	-0.253512	1	Not Sig
ABRACL	0.192428	1	Not Sig
METTL5	-0.015117	1	Not Sig
RTF1	0.174733	1	Not Sig
EZH1	0.183037	1	Not Sig
ZNF90	-0.20611	1	Not Sig
CARD19	0.199451	1	Not Sig
TMED9	0.145824	1	Not Sig
ATF4	-0.289254	1	Not Sig
COX6A1	0.174171	1	Not Sig
TGOLN2	0.204576	1	Not Sig
TCERG1	0.0378295	1	Not Sig
FAM49B	0.23821	1	Not Sig
TSC22D4	0.16866	1	Not Sig
CCDC47	-0.0744766	1	Not Sig
ARAP2	0.19914	1	Not Sig
UBE2F	0.229691	1	Not Sig
RIPK2	-0.059524	1	Not Sig
ASF1A	0.216701	1	Not Sig
DDX60L	-0.161907	1	Not Sig
LSM3	0.207214	1	Not Sig
DSTN	0.181259	1	Not Sig
EIF1	-0.152199	1	Not Sig
ANXA11	0.209106	1	Not Sig
GMCL1	0.20078	1	Not Sig
RPL18A	-0.101382	1	Not Sig
OTUD5	0.156593	1	Not Sig
BAX	0.217034	1	Not Sig
AC090498.1	-0.224335	1	Not Sig
PTPRC	-0.0203838	1	Not Sig
C11orf58	-0.134858	1	Not Sig
PDCD5	0.0320364	1	Not Sig
ANP32B	0.173832	1	Not Sig
SRPK2	-0.358625	1	Not Sig
NAP1L4	-0.166194	1	Not Sig
GABARAPL1	0.0873187	1	Not Sig
TMBIM1	-0.121407	1	Not Sig
HSPH1	0.0977603	1	Not Sig
HNRNPA1	-0.0426424	1	Not Sig
NRBP1	-0.252027	1	Not Sig
MDM4	0.251928	1	Not Sig
C14orf2	0.172741	1	Not Sig
CDK11A	0.176584	1	Not Sig
TADA3	0.240021	1	Not Sig
LRMP	-0.187205	1	Not Sig
TUBA4A	-0.178582	1	Not Sig
SF3B6	-0.133295	1	Not Sig
DENR	0.220515	1	Not Sig
SBDS	-0.197909	1	Not Sig
ATPIF1	0.179386	1	Not Sig
S100A11	0.140311	1	Not Sig
CASP4	0.0212205	1	Not Sig
TTC14	0.208159	1	Not Sig
OFD1	-0.265862	1	Not Sig
EIF3J	-0.11393	1	Not Sig
IKZF1	0.0582601	1	Not Sig
TRAFD1	-0.137998	1	Not Sig
MRPS36	0.211054	1	Not Sig
ARHGEF3	0.247485	1	Not Sig
ANXA1	0.0955599	1	Not Sig
SH2D1A	0.226962	1	Not Sig
MT-CO1	0.0625225	1	Not Sig
VRK3	0.109999	1	Not Sig
MYL12B	0.163422	1	Not Sig
RHOG	0.178094	1	Not Sig
F2R	0.200374	1	Not Sig
STRAP	-0.145587	1	Not Sig
PIK3IP1	0.219433	1	Not Sig
HNRNPF	0.0730205	1	Not Sig
SLA	0.0682354	1	Not Sig
GADD45B	-0.296419	1	Not Sig
FDFT1	0.198631	1	Not Sig
VOPP1	0.236861	1	Not Sig
FRYL	0.185764	1	Not Sig
RPS20	-0.0995679	1	Not Sig
RNASEH2C	0.173115	1	Not Sig
PDE4D	0.155444	1	Not Sig
ACTN4	0.224788	1	Not Sig
MIR155HG	-0.123399	1	Not Sig
HSPA1A	0.797558	1	Not Sig
DYNLT1	-0.23047	1	Not Sig
RBM22	0.143642	1	Not Sig
HSPB11	0.200979	1	Not Sig
C7orf73	0.214748	1	Not Sig
GPN1	-0.0836952	1	Not Sig
SLAMF7	-0.252394	1	Not Sig
APMAP	0.234573	1	Not Sig
FBL	-0.0167607	1	Not Sig
TPST2	0.195611	1	Not Sig
MRPL22	0.0541186	1	Not Sig
VKORC1	0.211329	1	Not Sig
DAZAP2	0.223637	1	Not Sig
C14orf119	0.183261	1	Not Sig
SF1	0.168182	1	Not Sig
GTF3A	0.191245	1	Not Sig
MRPL34	0.229099	1	Not Sig
SF3A3	0.0743573	1	Not Sig
COMMD6	0.127665	1	Not Sig
C9orf16	0.127216	1	Not Sig
MT-ND3	0.0900678	1	Not Sig
MRPS18B	0.197995	1	Not Sig
TMEM50A	0.153003	1	Not Sig
CCDC12	0.1828	1	Not Sig
MAPK1IP1L	-0.133414	1	Not Sig
RPL35A	-0.0848245	1	Not Sig
AC009501.4	0.182408	1	Not Sig
MRFAP1L1	0.178248	1	Not Sig
RNF11	0.0843915	1	Not Sig
UPF3B	-0.175848	1	Not Sig
ACTR10	0.0829264	1	Not Sig
COX7B	-0.183401	1	Not Sig
CHD2	0.00675208	1	Not Sig
RPS7	-0.0987479	1	Not Sig
RNF125	0.183808	1	Not Sig
ATP5O	0.169267	1	Not Sig
MRPL40	0.174769	1	Not Sig
HLA-DPB1	-0.201738	1	Not Sig
MRPL4	0.193532	1	Not Sig
CREB1	0.137937	1	Not Sig
CDC42EP3	-0.0851766	1	Not Sig
ANP32E	0.197359	1	Not Sig
ELOVL5	-0.185358	1	Not Sig
KRT10	-0.138155	1	Not Sig
RNPS1	0.0865402	1	Not Sig
MACF1	-0.2695	1	Not Sig
CALR	-0.201796	1	Not Sig
RGS3	-0.105287	1	Not Sig
PQBP1	-0.051982	1	Not Sig
YBX1	0.19569	1	Not Sig
NELFE	0.167485	1	Not Sig
PIN1	0.206338	1	Not Sig
TMEM87A	-0.134243	1	Not Sig
ALDOA	0.152125	1	Not Sig
NKTR	0.18274	1	Not Sig
BTG2	0.186893	1	Not Sig
EML4	0.173499	1	Not Sig
GZMM	0.0336634	1	Not Sig
C21orf59	0.140931	1	Not Sig
CAST	0.206775	1	Not Sig
SNRPA1	0.0856225	1	Not Sig
SZRD1	0.136259	1	Not Sig
RICTOR	0.136842	1	Not Sig
MGEA5	0.229833	1	Not Sig
HUWE1	0.197724	1	Not Sig
RBM7	-0.191192	1	Not Sig
PPP1R11	0.17121	1	Not Sig
ALOX5AP	0.23316	1	Not Sig
STAU1	0.0911817	1	Not Sig
DDX60	-0.135043	1	Not Sig
HSPB1	0.188967	1	Not Sig
PEF1	-0.247829	1	Not Sig
STK38	0.174624	1	Not Sig
SERINC1	-0.151119	1	Not Sig
PDCD4	0.20533	1	Not Sig
PHB2	-0.0498506	1	Not Sig
TMCO1	0.201092	1	Not Sig
NKG7	0.144015	1	Not Sig
SNF8	0.0810503	1	Not Sig
RBPJ	-0.0969476	1	Not Sig
COX6C	0.186344	1	Not Sig
TFAM	-0.186527	1	Not Sig
ZBTB1	0.185217	1	Not Sig
CDK11B	-0.0475409	1	Not Sig
ATG5	-0.16652	1	Not Sig
MGRN1	0.106811	1	Not Sig
MRPS11	0.172687	1	Not Sig
CCDC28A	0.0781394	1	Not Sig
NDUFB5	0.144113	1	Not Sig
HECTD1	0.172884	1	Not Sig
RPL36AL	-0.0853774	1	Not Sig
BRD4	0.188367	1	Not Sig
MRPL33	-0.21657	1	Not Sig
SERTAD1	-0.213175	1	Not Sig
DNAJB14	0.1493	1	Not Sig
FAM177A1	-0.203944	1	Not Sig
PET100	-0.123974	1	Not Sig
CCDC124	0.201651	1	Not Sig
PRDX5	0.155704	1	Not Sig
2019-09-06	0.145101	1	Not Sig
ATP6AP2	0.198956	1	Not Sig
CNOT7	0.188546	1	Not Sig
VASP	0.189034	1	Not Sig
DNAJB6	-0.183493	1	Not Sig
RAB14	0.156914	1	Not Sig
CANX	0.126843	1	Not Sig
RPL14	-0.112771	1	Not Sig
BST2	-0.241857	1	Not Sig
NFKBIZ	-0.255802	1	Not Sig
INPP5K	0.112704	1	Not Sig
SNHG12	-0.146095	1	Not Sig
NHP2	0.19226	1	Not Sig
PITPNB	0.169413	1	Not Sig
TES	0.204093	1	Not Sig
LINC00969	0.187478	1	Not Sig
DHX15	-0.132006	1	Not Sig
KATNBL1	-0.142438	1	Not Sig
NDFIP1	-0.220223	1	Not Sig
EMB	-0.202303	1	Not Sig
RHOH	-0.223074	1	Not Sig
MRPS14	-0.10857	1	Not Sig
ATG12	-0.071953	1	Not Sig
KHDRBS1	0.18211	1	Not Sig
LSM1	-0.184993	1	Not Sig
MRPL50	-0.0917763	1	Not Sig
SIRT2	0.20807	1	Not Sig
TMX1	0.193366	1	Not Sig
MRPL3	-0.200068	1	Not Sig
DAXX	-0.107803	1	Not Sig
USP16	-0.224552	1	Not Sig
SNRPD3	0.150956	1	Not Sig
SNHG15	-0.200225	1	Not Sig
CAPZA1	-0.0328217	1	Not Sig
SSR4	0.153991	1	Not Sig
RPL38	-0.137503	1	Not Sig
SRRM2	0.19171	1	Not Sig
NDE1	0.137116	1	Not Sig
PIK3R1	-0.18609	1	Not Sig
TPM4	-0.200523	1	Not Sig
AP3S1	0.240171	1	Not Sig
CFDP1	0.177152	1	Not Sig
YWHAB	0.146024	1	Not Sig
CBLB	0.150834	1	Not Sig
GUK1	0.132372	1	Not Sig
OXLD1	0.170699	1	Not Sig
MRPS6	-0.201731	1	Not Sig
GABARAPL2	0.168734	1	Not Sig
DDX39B	0.191661	1	Not Sig
DPF2	0.195073	1	Not Sig
GID8	0.195459	1	Not Sig
SEC13	0.163177	1	Not Sig
THUMPD3-AS1	0.180832	1	Not Sig
NARS	-0.0824668	1	Not Sig
NHSL2	-0.120258	1	Not Sig
IFNGR1	0.0550264	1	Not Sig
NGDN	-0.0058434	1	Not Sig
TOR1AIP2	0.185751	1	Not Sig
SVIP	0.138064	1	Not Sig
UCP2	0.188079	1	Not Sig
FARSA	0.168593	1	Not Sig
SMNDC1	0.191036	1	Not Sig
RPS19	-0.0946639	1	Not Sig
DCAF13	-0.107294	1	Not Sig
TOP1	-0.153218	1	Not Sig
YME1L1	-0.234549	1	Not Sig
KLF13	0.145833	1	Not Sig
MMADHC	-0.181682	1	Not Sig
TMEM170A	-0.15434	1	Not Sig
ATM	0.166674	1	Not Sig
ZFP36L2	0.187184	1	Not Sig
TAPBPL	-0.188174	1	Not Sig
ZNF331	-0.206501	1	Not Sig
RPL29	0.0302734	1	Not Sig
SNRPB	0.0955932	1	Not Sig
AAMP	-0.0787417	1	Not Sig
IDS	0.15826	1	Not Sig
PNO1	-0.122181	1	Not Sig
ISCU	0.12955	1	Not Sig
ATG101	-0.0137554	1	Not Sig
CFLAR	0.108594	1	Not Sig
USP15	-0.206904	1	Not Sig
SRPRB	-0.188323	1	Not Sig
LAT	0.156213	1	Not Sig
CALM1	-0.0509507	1	Not Sig
SF3B2	0.11722	1	Not Sig
SYNE2	0.179874	1	Not Sig
FTL	0.118937	1	Not Sig
PFDN5	0.0915036	1	Not Sig
RP11-138A9.2	-0.282103	1	Not Sig
GON4L	0.215006	1	Not Sig
STAT4	0.232785	1	Not Sig
TM2D3	0.161435	1	Not Sig
ZNF148	0.0796167	1	Not Sig
PNN	-0.166629	1	Not Sig
FASLG	-0.242224	1	Not Sig
FNBP1	0.0800122	1	Not Sig
BTN3A2	-0.134398	1	Not Sig
MRFAP1	0.161973	1	Not Sig
RILPL2	0.192575	1	Not Sig
RPS2	-0.0705384	1	Not Sig
NMI	-0.16237	1	Not Sig
ELP5	0.183265	1	Not Sig
HMGB2	-0.193164	1	Not Sig
RP11-138A9.1	0.193241	1	Not Sig
EMC6	0.00967827	1	Not Sig
ARIH1	-0.184869	1	Not Sig
TRAPPC2L	0.191715	1	Not Sig
MYEOV2	0.148574	1	Not Sig
DNAJA2	-0.00920386	1	Not Sig
C12orf75	0.211132	1	Not Sig
HMHA1	0.130214	1	Not Sig
OPTN	0.149288	1	Not Sig
LINC00493	-0.0693008	1	Not Sig
NFKB2	0.165418	1	Not Sig
RPL30	-0.0768678	1	Not Sig
DDX52	-0.0948322	1	Not Sig
ATP1A1	-0.188454	1	Not Sig
PPP1R10	0.0671559	1	Not Sig
RAB1A	-0.193537	1	Not Sig
RPS17	-0.0774369	1	Not Sig
NUDC	0.0495454	1	Not Sig
FGFR1OP2	0.164996	1	Not Sig
CEBPZOS	0.191768	1	Not Sig
TEX264	0.17522	1	Not Sig
SEC61G	0.0543332	1	Not Sig
NPM1	-0.14632	1	Not Sig
GIGYF2	0.183187	1	Not Sig
PUM1	0.113887	1	Not Sig
S100A10	0.0165351	1	Not Sig
LMO4	-0.24699	1	Not Sig
PPP2R5C	0.150823	1	Not Sig
COX14	0.179195	1	Not Sig
CNPY3	0.205685	1	Not Sig
HCST	0.100408	1	Not Sig
CHIC2	-0.0189954	1	Not Sig
MRPS18C	0.18079	1	Not Sig
MARK3	0.135743	1	Not Sig
EMC3	-0.0199264	1	Not Sig
NIFK-AS1	0.15609	1	Not Sig
GTF2F1	-0.139244	1	Not Sig
ATP5A1	0.144106	1	Not Sig
TRIM13	-0.212346	1	Not Sig
FAM65B	-0.12074	1	Not Sig
COPS6	0.193267	1	Not Sig
PTRHD1	0.230603	1	Not Sig
PRPF40A	0.0168694	1	Not Sig
TXNL1	-0.112492	1	Not Sig
RTCB	-0.0590003	1	Not Sig
OAZ1	0.110959	1	Not Sig
IL18RAP	-0.255273	1	Not Sig
RIN3	0.176837	1	Not Sig
SCNM1	0.16662	1	Not Sig
GRAP2	0.125754	1	Not Sig
EIF4H	0.0883559	1	Not Sig
PPHLN1	0.126193	1	Not Sig
SNX3	0.167096	1	Not Sig
NDUFAB1	-0.178716	1	Not Sig
TNIP2	0.165813	1	Not Sig
PLEKHA2	0.191352	1	Not Sig
ORAI1	0.208062	1	Not Sig
SNU13	-0.097495	1	Not Sig
ITSN2	0.142132	1	Not Sig
NCOA4	0.108428	1	Not Sig
MGAT2	0.0781551	1	Not Sig
UGP2	0.1806	1	Not Sig
PDHA1	0.154996	1	Not Sig
SMARCA5	-0.152607	1	Not Sig
GNL1	-0.17721	1	Not Sig
MRPL11	0.174976	1	Not Sig
MYADM	0.195372	1	Not Sig
EIF3L	0.120173	1	Not Sig
SPNS1	0.10072	1	Not Sig
COX20	0.188968	1	Not Sig
PPP4R3A	0.185643	1	Not Sig
INPP5D	0.162909	1	Not Sig
NAA60	0.146748	1	Not Sig
CDC37	0.150925	1	Not Sig
RSRP1	-0.15875	1	Not Sig
CRY1	-0.122124	1	Not Sig
ARFIP2	-0.107849	1	Not Sig
LAMTOR1	0.196393	1	Not Sig
UBE2J2	0.18782	1	Not Sig
VPS51	0.163056	1	Not Sig
GLG1	0.0296139	1	Not Sig
SRP14	0.132057	1	Not Sig
FKBP11	0.138192	1	Not Sig
TMSB10	0.0526543	1	Not Sig
IFT20	0.0367367	1	Not Sig
TCEB2	0.100417	1	Not Sig
RER1	0.192115	1	Not Sig
WBP2	-0.194078	1	Not Sig
LUC7L3	-0.120431	1	Not Sig
CRBN	0.0304455	1	Not Sig
SPTY2D1	0.0565771	1	Not Sig
TWF2	0.154722	1	Not Sig
CBX6	0.117913	1	Not Sig
CDK5RAP1	-0.158461	1	Not Sig
SRP72	-0.193293	1	Not Sig
TRA2B	-0.214978	1	Not Sig
VPS35	0.184624	1	Not Sig
COQ10B	0.0315324	1	Not Sig
DDX50	0.170808	1	Not Sig
PIH1D1	0.156943	1	Not Sig
ZBTB2	0.170276	1	Not Sig
MRPL2	0.170755	1	Not Sig
SMAP2	0.158246	1	Not Sig
BLOC1S1	0.12965	1	Not Sig
IAH1	0.155972	1	Not Sig
MAPRE1	-0.0522017	1	Not Sig
LLPH	0.100883	1	Not Sig
ANAPC5	0.154025	1	Not Sig
MGST3	0.184301	1	Not Sig
KMT2A	0.055091	1	Not Sig
CDV3	0.13688	1	Not Sig
CFAP20	-0.0408721	1	Not Sig
DYNLT3	0.160283	1	Not Sig
TRABD	0.181719	1	Not Sig
GPX1	-0.0589712	1	Not Sig
RPL27	-0.0888573	1	Not Sig
BTG1	-0.0735378	1	Not Sig
SQSTM1	-0.193317	1	Not Sig
PNPLA8	-0.112705	1	Not Sig
RHOT2	0.135791	1	Not Sig
TNIP1	-0.125436	1	Not Sig
NDUFA12	0.105388	1	Not Sig
GNPTAB	0.0253156	1	Not Sig
HAVCR2	0.116183	1	Not Sig
ARL6IP4	0.144553	1	Not Sig
SH2B3	-0.116755	1	Not Sig
CHMP2A	0.185681	1	Not Sig
CHMP3	-0.168683	1	Not Sig
EIF2A	0.066281	1	Not Sig
POMP	0.0793781	1	Not Sig
ERGIC3	0.155748	1	Not Sig
ZNF330	-0.178026	1	Not Sig
ZCCHC10	0.0333828	1	Not Sig
MLLT6	0.145315	1	Not Sig
STAG3	0.192698	1	Not Sig
POLR2J	0.151557	1	Not Sig
PRDX4	-0.153286	1	Not Sig
SENP6	0.180066	1	Not Sig
CLK3	-0.0426216	1	Not Sig
MSL3	-0.04567	1	Not Sig
BIRC3	-0.267398	1	Not Sig
SLC25A3	0.0168026	1	Not Sig
NDUFB2	0.114573	1	Not Sig
RHBDD2	-0.135786	1	Not Sig
GOLGA7	0.180256	1	Not Sig
TPR	0.156231	1	Not Sig
UPF3A	0.160317	1	Not Sig
DNTTIP2	-0.189894	1	Not Sig
RPA3	-0.195189	1	Not Sig
GNAI2	0.163827	1	Not Sig
RPS14	-0.0254565	1	Not Sig
ABCD4	0.175449	1	Not Sig
RUNX3	0.156886	1	Not Sig
ABI3	0.17878	1	Not Sig
GTF3C1	0.106452	1	Not Sig
TOMM20	-0.153157	1	Not Sig
PRDM1	0.163735	1	Not Sig
GLO1	-0.159701	1	Not Sig
HNRNPD	0.17078	1	Not Sig
IDH3G	0.15229	1	Not Sig
MAPRE2	0.0115586	1	Not Sig
TRPC4AP	0.0377993	1	Not Sig
CISD2	-0.0912093	1	Not Sig
PSMA3	-0.196525	1	Not Sig
CD83	-0.302178	1	Not Sig
ECH1	-0.0263109	1	Not Sig
SUMO3	0.0416049	1	Not Sig
ABI1	-0.116016	1	Not Sig
IP6K1	0.173624	1	Not Sig
TMEM179B	0.16275	1	Not Sig
DDX21	-0.0755346	1	Not Sig
SF3B4	-0.0914555	1	Not Sig
WIPF1	0.0838277	1	Not Sig
TIMM10	0.0228137	1	Not Sig
YAF2	0.172228	1	Not Sig
VIM	0.147478	1	Not Sig
WDR74	-0.137556	1	Not Sig
KRR1	0.0392792	1	Not Sig
THUMPD1	-0.0771126	1	Not Sig
LSM8	0.165312	1	Not Sig
CCNDBP1	0.177324	1	Not Sig
PLCG2	-0.125222	1	Not Sig
FAM204A	0.162743	1	Not Sig
PRCC	-0.00318409	1	Not Sig
TNFRSF9	-0.176143	1	Not Sig
RPS3	-0.07945	1	Not Sig
NR3C1	-0.0359516	1	Not Sig
ATP6V1D	0.177275	1	Not Sig
SLC25A6	-0.0464413	1	Not Sig
SLC7A6OS	0.164067	1	Not Sig
IL2RA	-0.21475	1	Not Sig
COPA	0.0856367	1	Not Sig
ILF2	-0.150498	1	Not Sig
ARFGAP2	0.163505	1	Not Sig
IL2RG	0.134972	1	Not Sig
UBE2I	0.0845607	1	Not Sig
PICALM	-0.0153722	1	Not Sig
POLE4	0.119446	1	Not Sig
ECHDC1	0.13026	1	Not Sig
MAGOH	-0.16162	1	Not Sig
PSMB3	0.132528	1	Not Sig
EHD1	0.143084	1	Not Sig
VPS4A	0.129043	1	Not Sig
UBXN6	0.127746	1	Not Sig
LYAR	0.0851314	1	Not Sig
PSMD9	0.150675	1	Not Sig
RPN1	0.157898	1	Not Sig
OSBPL8	-0.0307236	1	Not Sig
ZNF655	0.134663	1	Not Sig
KIAA1551	0.173337	1	Not Sig
KAT6A	0.159653	1	Not Sig
EIF2S3	0.143398	1	Not Sig
PFDN6	0.151759	1	Not Sig
PTTG1IP	0.147125	1	Not Sig
RPL18	-0.0329384	1	Not Sig
PIAS1	0.192037	1	Not Sig
CCSER2	0.132853	1	Not Sig
STXBP2	-0.0393919	1	Not Sig
APLP2	0.160119	1	Not Sig
SPPL2A	0.0807829	1	Not Sig
NDUFA4	0.128291	1	Not Sig
SMARCB1	-0.174782	1	Not Sig
UBXN4	0.0541482	1	Not Sig
CHMP1A	0.0994717	1	Not Sig
TIMM17A	-0.0491179	1	Not Sig
PEX2	0.154129	1	Not Sig
CCR7	-0.151893	1	Not Sig
BCCIP	0.00357511	1	Not Sig
DEK	0.164231	1	Not Sig
ANXA5	0.162484	1	Not Sig
POLR2B	0.0497625	1	Not Sig
METAP2	-0.0189903	1	Not Sig
NUTF2	0.169296	1	Not Sig
VAMP7	-0.0769673	1	Not Sig
GAPDH	-0.167688	1	Not Sig
MRPL28	0.167987	1	Not Sig
CD8B	-0.217328	1	Not Sig
ARHGEF2	0.185363	1	Not Sig
SBNO1	0.14793	1	Not Sig
KLF6	-0.0513201	1	Not Sig
BRK1	0.116653	1	Not Sig
POLR2E	0.131212	1	Not Sig
RPS6	-0.0601273	1	Not Sig
SCAMP2	0.0691526	1	Not Sig
HSPE1	0.231493	1	Not Sig
GLOD4	0.0613287	1	Not Sig
MFNG	0.159945	1	Not Sig
RANBP1	0.0680508	1	Not Sig
NFKB1	-0.122368	1	Not Sig
LITAF	-0.207036	1	Not Sig
RWDD1	0.142181	1	Not Sig
ATF6B	0.168276	1	Not Sig
UQCRC1	-0.156883	1	Not Sig
MATK	0.165619	1	Not Sig
ST13	0.0737898	1	Not Sig
UBE2E1	-0.209263	1	Not Sig
RELA	-0.106811	1	Not Sig
TRIP11	0.168267	1	Not Sig
CD164	-0.153595	1	Not Sig
STX5	0.149988	1	Not Sig
PFDN4	0.0625993	1	Not Sig
RQCD1	-0.104021	1	Not Sig
NCBP2	0.109954	1	Not Sig
CD55	0.167789	1	Not Sig
NCKAP1L	0.161224	1	Not Sig
BHLHE40	0.122047	1	Not Sig
PREX1	-0.0644196	1	Not Sig
SARAF	0.125692	1	Not Sig
PPP1R7	0.162788	1	Not Sig
COL4A3BP	-0.121662	1	Not Sig
TAPBP	-0.0849566	1	Not Sig
CCND3	0.159949	1	Not Sig
TNFRSF18	0.103475	1	Not Sig
HNRNPU	0.125289	1	Not Sig
NCL	-0.178704	1	Not Sig
DNMT1	0.0874559	1	Not Sig
MORF4L2	-0.170563	1	Not Sig
SYTL3	0.185982	1	Not Sig
ILF3-AS1	0.179009	1	Not Sig
IL4R	-0.134395	1	Not Sig
PWP1	0.106238	1	Not Sig
CERS2	0.109189	1	Not Sig
ARF6	0.143372	1	Not Sig
FKBP8	0.120148	1	Not Sig
MPC2	-0.0843921	1	Not Sig
HADHA	-0.17512	1	Not Sig
H2AFY	0.0896228	1	Not Sig
RIC8A	0.157389	1	Not Sig
PSMB5	0.133697	1	Not Sig
YARS	0.138827	1	Not Sig
VPS28	0.136024	1	Not Sig
ZNF394	-0.128843	1	Not Sig
GNB1	0.159816	1	Not Sig
NSA2	0.0868563	1	Not Sig
DDX46	0.157129	1	Not Sig
TIMM10B	0.128956	1	Not Sig
NFKBIB	0.135156	1	Not Sig
DFFA	0.155794	1	Not Sig
YWHAE	-0.158644	1	Not Sig
KIN	0.0946979	1	Not Sig
NIPA2	-0.0801227	1	Not Sig
RPS19BP1	0.127231	1	Not Sig
SUMO1	-0.114632	1	Not Sig
PSMB6	0.165524	1	Not Sig
MLX	0.149388	1	Not Sig
AC245100.1	0.171986	1	Not Sig
KARS	0.0634635	1	Not Sig
TSPYL2	-0.0669111	1	Not Sig
PTP4A1	-0.154263	1	Not Sig
ETS1	0.18881	1	Not Sig
MRPL41	0.105755	1	Not Sig
SMIM7	0.160534	1	Not Sig
NCBP3	0.0389404	1	Not Sig
CD82	0.102818	1	Not Sig
POLR2C	-0.150599	1	Not Sig
MFSD10	0.184499	1	Not Sig
SLC25A5	-0.0856599	1	Not Sig
MRPS22	-0.137039	1	Not Sig
ETFA	0.145609	1	Not Sig
CYSTM1	0.068444	1	Not Sig
RPAP2	0.155203	1	Not Sig
UNC50	0.166069	1	Not Sig
RBBP7	0.152402	1	Not Sig
ERGIC2	0.174739	1	Not Sig
MYLIP	0.156017	1	Not Sig
RSBN1L	0.174037	1	Not Sig
PHF1	-0.0953139	1	Not Sig
COPS3	-0.0696161	1	Not Sig
AIDA	-0.136512	1	Not Sig
ZC3H15	-0.154198	1	Not Sig
PNRC2	-0.151838	1	Not Sig
DNAJB9	-0.156963	1	Not Sig
RPL23	0.012167	1	Not Sig
STK17B	0.144429	1	Not Sig
GGA1	0.126841	1	Not Sig
SCFD1	0.133306	1	Not Sig
SMG1	0.139214	1	Not Sig
CCDC186	-0.140647	1	Not Sig
ATP5G3	-0.127699	1	Not Sig
CHMP2B	-0.128813	1	Not Sig
HMOX2	0.153577	1	Not Sig
ANXA2	0.123775	1	Not Sig
NDUFS7	0.135827	1	Not Sig
PTP4A2	0.154462	1	Not Sig
TTF1	-0.158633	1	Not Sig
ATP5G2	0.146201	1	Not Sig
GHITM	-0.167416	1	Not Sig
HSPD1	0.22016	1	Not Sig
GLRX	0.139274	1	Not Sig
BAZ2A	0.132991	1	Not Sig
CCDC88C	0.13639	1	Not Sig
FBXL5	0.11118	1	Not Sig
SIVA1	0.138748	1	Not Sig
KMT2C	0.0582479	1	Not Sig
TAGAP	-0.0939939	1	Not Sig
CYCS	-0.114973	1	Not Sig
UBE2Z	-0.0977344	1	Not Sig
ZNF431	0.124907	1	Not Sig
GPRIN3	0.126128	1	Not Sig
RPL9	-0.0766511	1	Not Sig
DCP1A	0.0399814	1	Not Sig
HMGXB4	0.04994	1	Not Sig
AHNAK	0.131913	1	Not Sig
TRAF1	-0.242972	1	Not Sig
TPM3	0.102437	1	Not Sig
MT2A	-0.0611885	1	Not Sig
NUB1	-0.143253	1	Not Sig
CEP57	0.16121	1	Not Sig
ST6GALNAC6	0.134625	1	Not Sig
CIR1	0.155893	1	Not Sig
TRIAP1	0.00213289	1	Not Sig
HMGA1	0.132038	1	Not Sig
TRIM33	0.140252	1	Not Sig
PLEKHF1	0.0499962	1	Not Sig
NRBF2	-0.164398	1	Not Sig
APRT	0.144421	1	Not Sig
SNX2	-0.119903	1	Not Sig
ATXN3	0.0927033	1	Not Sig
HERPUD1	0.161052	1	Not Sig
COX19	0.018139	1	Not Sig
PGK1	0.127079	1	Not Sig
ZRANB2	-0.137804	1	Not Sig
SAR1B	-0.1881	1	Not Sig
HSP90AA1	0.272423	1	Not Sig
RNF167	0.0555071	1	Not Sig
UQCRC2	-0.140757	1	Not Sig
CDC42SE2	0.107687	1	Not Sig
HNRNPH2	0.0517872	1	Not Sig
DOCK8	0.11527	1	Not Sig
EIF3D	0.0141567	1	Not Sig
ZBP1	-0.182974	1	Not Sig
PPIE	-0.0179899	1	Not Sig
SENP5	0.00706308	1	Not Sig
HSPA8	0.167632	1	Not Sig
MKRN1	-0.0707255	1	Not Sig
METTL23	0.0585258	1	Not Sig
PITHD1	-0.173347	1	Not Sig
EEF1A1	-0.0550335	1	Not Sig
NDUFC2	-0.0303226	1	Not Sig
COX7C	-0.0864624	1	Not Sig
RPS15A	-0.063323	1	Not Sig
DDX54	0.132936	1	Not Sig
B4GALT3	0.101828	1	Not Sig
NKAP	-0.0857253	1	Not Sig
TMED5	-0.0767889	1	Not Sig
GNAS	0.0772486	1	Not Sig
RAB9A	-0.182882	1	Not Sig
HELZ	0.0665766	1	Not Sig
UBXN7	0.00609146	1	Not Sig
ATXN8OS	-0.0923851	1	Not Sig
PABPC1	-0.124759	1	Not Sig
CALM3	0.138121	1	Not Sig
TTC17	0.131297	1	Not Sig
DNAJB1	0.517929	1	Not Sig
RPS27	-0.0977541	1	Not Sig
CPNE1	-0.179376	1	Not Sig
COPB2	0.142413	1	Not Sig
KAT5	-0.0807423	1	Not Sig
COA3	0.146407	1	Not Sig
AIP	-0.0963178	1	Not Sig
SSU72	0.0408211	1	Not Sig
CEBPG	0.0282133	1	Not Sig
TPGS2	0.150267	1	Not Sig
SNX17	0.113779	1	Not Sig
CCDC90B	0.0568454	1	Not Sig
NBEAL1	-0.138353	1	Not Sig
UBE2K	-0.112568	1	Not Sig
SH2D1B	0.079106	1	Not Sig
CEP78	0.159697	1	Not Sig
SURF2	0.155506	1	Not Sig
WHSC1L1	0.134421	1	Not Sig
RBMS1	0.130325	1	Not Sig
WDR33	0.0327623	1	Not Sig
ARHGAP9	0.0889657	1	Not Sig
PPP6C	-0.00812175	1	Not Sig
SAT2	-0.0469753	1	Not Sig
RABEP1	0.0679319	1	Not Sig
DEF6	0.0537707	1	Not Sig
TMEM57	-0.133841	1	Not Sig
AUP1	0.14572	1	Not Sig
CCNC	0.0958875	1	Not Sig
SDHAF2	-0.103449	1	Not Sig
EIF4E	-0.0984706	1	Not Sig
ACTR2	0.152601	1	Not Sig
GTF2B	-0.160564	1	Not Sig
TXNDC17	0.103738	1	Not Sig
BROX	0.105562	1	Not Sig
FAM96A	0.121321	1	Not Sig
R3HCC1	0.130305	1	Not Sig
SNAPIN	0.110637	1	Not Sig
PAK2	0.0429138	1	Not Sig
EEF1B2	-0.0973204	1	Not Sig
TBL1XR1	0.170506	1	Not Sig
PRDX3	0.146407	1	Not Sig
NR1H2	0.107718	1	Not Sig
RPL23A	-0.0706802	1	Not Sig
RBM3	0.027625	1	Not Sig
PTGES3	0.127344	1	Not Sig
ZCCHC17	0.125083	1	Not Sig
DNAJB2	0.0278479	1	Not Sig
SMDT1	0.0623419	1	Not Sig
VCP	-0.126432	1	Not Sig
MOB2	0.1399	1	Not Sig
SH3GLB1	0.143855	1	Not Sig
SRP9	0.100491	1	Not Sig
PNRC1	0.150538	1	Not Sig
LINC-PINT	0.156292	1	Not Sig
CAPZB	0.0730889	1	Not Sig
CPSF6	0.0985919	1	Not Sig
HECA	0.137872	1	Not Sig
PPP4R2	0.0367608	1	Not Sig
PRKD3	0.0894928	1	Not Sig
RNF168	0.126404	1	Not Sig
CCDC85B	-0.0602606	1	Not Sig
ASNA1	0.00514797	1	Not Sig
NDUFB10	0.117694	1	Not Sig
PRR14	0.096625	1	Not Sig
TMEM222	0.140439	1	Not Sig
BCLAF1	-0.149394	1	Not Sig
TMEM70	-0.0653496	1	Not Sig
TMF1	0.122526	1	Not Sig
PHIP	-0.0735221	1	Not Sig
TPD52L2	0.0975472	1	Not Sig
VTI1B	0.120134	1	Not Sig
PLP2	0.150221	1	Not Sig
ALKBH7	0.0632366	1	Not Sig
LMAN1	-0.144278	1	Not Sig
EID1	0.102197	1	Not Sig
SHFM1	0.172172	1	Not Sig
NOP58	-0.132589	1	Not Sig
RALA	-0.0344178	1	Not Sig
SYNE1	0.114919	1	Not Sig
ZNF706	0.137073	1	Not Sig
FBXW5	0.154816	1	Not Sig
C20orf24	-0.012911	1	Not Sig
CD52	0.0878785	1	Not Sig
TAOK3	0.0628733	1	Not Sig
KRAS	-0.0927664	1	Not Sig
FBXL15	-0.105362	1	Not Sig
RNF126	0.123367	1	Not Sig
GBP3	0.0473561	1	Not Sig
MYH9	0.15392	1	Not Sig
ITGB1BP1	0.153872	1	Not Sig
ELF2	0.135488	1	Not Sig
SAFB	0.103578	1	Not Sig
ZNF292	0.138968	1	Not Sig
NECAP2	0.157574	1	Not Sig
STAG2	0.0206431	1	Not Sig
MTRNR2L12	-0.115374	1	Not Sig
TXNRD1	-0.0494622	1	Not Sig
RPL19	-0.0604807	1	Not Sig
EBP	0.00294738	1	Not Sig
PPP1R2	0.105592	1	Not Sig
UBA2	0.136386	1	Not Sig
LAMTOR5	0.0868369	1	Not Sig
SUGT1	0.13632	1	Not Sig
ZCCHC6	0.110584	1	Not Sig
RPL7	-0.0389414	1	Not Sig
THYN1	0.139082	1	Not Sig
AHSA1	0.157915	1	Not Sig
E2F4	-0.0730428	1	Not Sig
PSMA1	0.103189	1	Not Sig
ATP5J	0.078519	1	Not Sig
SRSF3	-0.188565	1	Not Sig
MALSU1	0.114289	1	Not Sig
FLNA	-0.0468183	1	Not Sig
FBXO7	0.0907701	1	Not Sig
NFU1	-0.136346	1	Not Sig
TRNAU1AP	0.133357	1	Not Sig
SNRPC	0.0993523	1	Not Sig
IGBP1	-0.10331	1	Not Sig
NINJ1	0.112488	1	Not Sig
YTHDC1	-0.152599	1	Not Sig
KANSL1	0.152256	1	Not Sig
PPP1CB	0.124742	1	Not Sig
DNAJC8	0.00154609	1	Not Sig
TTC19	-0.00388828	1	Not Sig
EMC7	-0.129816	1	Not Sig
C4orf3	0.0833993	1	Not Sig
RAB8B	-0.17713	1	Not Sig
H2AFZ	-0.0762861	1	Not Sig
ST8SIA4	-0.171445	1	Not Sig
TECR	0.10551	1	Not Sig
VBP1	-0.00972114	1	Not Sig
PSMD1	0.00667371	1	Not Sig
KDM6B	-0.154827	1	Not Sig
ENDOV	-0.0342827	1	Not Sig
RWDD4	0.143861	1	Not Sig
BPGM	0.0947444	1	Not Sig
MAPKAPK5-AS1	0.0129242	1	Not Sig
G3BP2	0.0693133	1	Not Sig
MED30	-0.0460303	1	Not Sig
FAM96B	0.101101	1	Not Sig
CYLD	-0.0855988	1	Not Sig
JMJD1C	-0.151068	1	Not Sig
GLMN	-0.0338852	1	Not Sig
ADH5	0.0905423	1	Not Sig
CCPG1	0.139221	1	Not Sig
PROSC	-0.000861052	1	Not Sig
COMMD2	0.119958	1	Not Sig
YWHAZ	0.132951	1	Not Sig
OAT	0.0574229	1	Not Sig
INSIG1	-0.174571	1	Not Sig
CHD4	-0.11995	1	Not Sig
ZAP70	-0.0288404	1	Not Sig
UBE2G1	0.0335411	1	Not Sig
COA1	0.0349177	1	Not Sig
C19orf66	-0.178255	1	Not Sig
CNTRL	-0.130182	1	Not Sig
SNAP29	-0.0803204	1	Not Sig
LRRFIP1	0.0823737	1	Not Sig
RABGGTB	0.0460189	1	Not Sig
TBC1D15	0.0200426	1	Not Sig
POLR2K	-0.16452	1	Not Sig
PSMA5	0.016984	1	Not Sig
RNF166	0.141414	1	Not Sig
OARD1	-0.164836	1	Not Sig
DAP3	0.138037	1	Not Sig
SEC62	-0.0376605	1	Not Sig
RNH1	0.0852049	1	Not Sig
2019-03-07	-0.0311851	1	Not Sig
RAB6A	0.0250951	1	Not Sig
OSTC	0.0263105	1	Not Sig
C19orf25	0.137905	1	Not Sig
PSMD4	0.125542	1	Not Sig
MTRF1L	0.00523498	1	Not Sig
LRPAP1	0.0698985	1	Not Sig
SRP54	-0.169892	1	Not Sig
TRAM1	0.0642057	1	Not Sig
PSMC4	0.103033	1	Not Sig
COX8A	0.107742	1	Not Sig
MOB1A	0.0953372	1	Not Sig
CAPN2	0.0224553	1	Not Sig
SNW1	0.121108	1	Not Sig
CMC2	-0.145661	1	Not Sig
APH1A	0.0330494	1	Not Sig
IFI35	-0.114809	1	Not Sig
SERP1	-0.11372	1	Not Sig
SARS	0.0998025	1	Not Sig
THEMIS2	0.131875	1	Not Sig
CDK9	-0.134527	1	Not Sig
HNRNPR	0.123245	1	Not Sig
MRPL43	-0.0721623	1	Not Sig
SF3B1	0.0908541	1	Not Sig
DPM2	0.134135	1	Not Sig
B4GALT1	-0.14108	1	Not Sig
CTD-3252C9.4	0.145936	1	Not Sig
MRPS10	0.0541218	1	Not Sig
TRAPPC6B	0.112019	1	Not Sig
PARL	0.0990436	1	Not Sig
CDKN1B	0.118637	1	Not Sig
RPS23	-0.0852498	1	Not Sig
RAB8A	0.139704	1	Not Sig
MCL1	-0.107622	1	Not Sig
EPB41L4A-AS1	0.0948226	1	Not Sig
KIF2A	0.113447	1	Not Sig
RALGAPA1	-0.113329	1	Not Sig
SDCBP	-0.154194	1	Not Sig
ARHGAP15	0.0235738	1	Not Sig
NT5C	0.140198	1	Not Sig
ZDHHC12	0.101568	1	Not Sig
RIT1	-0.0294958	1	Not Sig
SPSB3	0.101721	1	Not Sig
CDK2AP2	0.0959066	1	Not Sig
CCT6A	0.129472	1	Not Sig
ITGB1	0.12875	1	Not Sig
ATP5L	0.106796	1	Not Sig
FDPS	0.107221	1	Not Sig
NCK1	0.118754	1	Not Sig
ISY1	-0.0843597	1	Not Sig
DGUOK	0.0762874	1	Not Sig
ADSS	0.090531	1	Not Sig
PAPD4	-0.082163	1	Not Sig
CLDND1	0.122145	1	Not Sig
CYTIP	-0.0176092	1	Not Sig
ZNF302	-0.146836	1	Not Sig
MRPL32	-0.0118804	1	Not Sig
ENO1	0.0939712	1	Not Sig
GPBP1L1	-0.0218968	1	Not Sig
RPL31	-0.0662051	1	Not Sig
ANP32A	0.136511	1	Not Sig
ADI1	0.154159	1	Not Sig
C5orf15	-0.185988	1	Not Sig
BANF1	0.114974	1	Not Sig
MPLKIP	-0.0339041	1	Not Sig
ATRX	0.113333	1	Not Sig
RPL11	-0.0419094	1	Not Sig
LMNA	-0.0618353	1	Not Sig
DHX29	0.0930055	1	Not Sig
SUZ12	0.114394	1	Not Sig
PSMF1	0.0777628	1	Not Sig
GATAD2B	0.111615	1	Not Sig
RARA	0.000642286	1	Not Sig
GRPEL1	-0.123385	1	Not Sig
GTPBP4	0.142031	1	Not Sig
MAD2L1BP	-0.0605335	1	Not Sig
FMNL1	0.116369	1	Not Sig
ALG2	-0.0672362	1	Not Sig
DNAJC2	-0.148067	1	Not Sig
TMEM208	-0.122423	1	Not Sig
MRPL49	0.0750075	1	Not Sig
HCLS1	-0.0774504	1	Not Sig
DDRGK1	0.107902	1	Not Sig
ZNF224	0.131698	1	Not Sig
SP3	0.117604	1	Not Sig
MRPL57	0.144961	1	Not Sig
BLOC1S2	-0.00659715	1	Not Sig
FOXP1	0.129393	1	Not Sig
KIAA0907	-0.148773	1	Not Sig
RNMT	0.0775985	1	Not Sig
MIF	-0.173669	1	Not Sig
MDH1	0.00712876	1	Not Sig
NFAT5	0.0709946	1	Not Sig
DHX36	0.129222	1	Not Sig
PMF1	0.0954589	1	Not Sig
RPF1	0.0699554	1	Not Sig
ZNF430	-0.1264	1	Not Sig
ADIPOR1	0.0653145	1	Not Sig
RBCK1	-0.11159	1	Not Sig
RNF5	0.133138	1	Not Sig
RBM42	0.0305545	1	Not Sig
AKR1C3	0.124111	1	Not Sig
DDA1	-0.0537222	1	Not Sig
TMEM147	0.00449634	1	Not Sig
ATP5J2	-0.108473	1	Not Sig
PPP1CC	-0.115019	1	Not Sig
PRR13	0.0559399	1	Not Sig
PHB	0.105046	1	Not Sig
ZNF22	0.0610856	1	Not Sig
HBP1	-0.132948	1	Not Sig
XPO1	0.117014	1	Not Sig
TMED10	0.0443406	1	Not Sig
IDI1	-0.142665	1	Not Sig
SLIRP	0.0523058	1	Not Sig
PSMA4	0.0957753	1	Not Sig
STX4	0.0147133	1	Not Sig
DCTN3	0.151549	1	Not Sig
ARID5A	-0.162006	1	Not Sig
SCAF11	0.118731	1	Not Sig
ATP5C1	0.0948634	1	Not Sig
CCT2	-0.129826	1	Not Sig
DNAJC15	-0.0266104	1	Not Sig
HNRNPA2B1	0.0889612	1	Not Sig
TBPL1	-0.151782	1	Not Sig
AGO2	0.118132	1	Not Sig
SKP1	0.0061031	1	Not Sig
PRNP	-0.0438044	1	Not Sig
CHP1	0.0254375	1	Not Sig
STMN1	0.132201	1	Not Sig
TIMM17B	-0.0584869	1	Not Sig
TMEM14B	0.120872	1	Not Sig
BORCS7	0.126734	1	Not Sig
MRPL27	-0.133602	1	Not Sig
RPS6KB2	0.135763	1	Not Sig
LSM7	0.110665	1	Not Sig
XCL2	-0.322445	1	Not Sig
SREK1IP1	0.0315417	1	Not Sig
RPS5	-0.0778046	1	Not Sig
MRPL14	-0.082851	1	Not Sig
BRIX1	0.0733453	1	Not Sig
ASL	-0.130539	1	Not Sig
TCEA1	0.122189	1	Not Sig
KPNA1	0.133469	1	Not Sig
ZFAND6	0.00142823	1	Not Sig
SNX6	0.0520755	1	Not Sig
ALG13	-0.128256	1	Not Sig
CYTH1	0.109244	1	Not Sig
PPP4C	0.104773	1	Not Sig
PPIL4	-0.0920701	1	Not Sig
RELB	0.140501	1	Not Sig
GSTP1	0.137748	1	Not Sig
CCDC66	0.0693025	1	Not Sig
MTIF3	0.118457	1	Not Sig
TUFM	-0.0385922	1	Not Sig
PRPF4B	0.0206679	1	Not Sig
TUSC2	-0.00708399	1	Not Sig
SSR2	-0.0216545	1	Not Sig
IARS	-0.019682	1	Not Sig
WTAP	0.105968	1	Not Sig
TFG	0.0425142	1	Not Sig
ARL6IP6	-0.116287	1	Not Sig
HIST1H4C	0.0145079	1	Not Sig
C1orf43	-0.0995609	1	Not Sig
LAGE3	0.103441	1	Not Sig
PIGT	-0.100675	1	Not Sig
CD3E	0.125343	1	Not Sig
PSMD11	-0.0794795	1	Not Sig
HLA-G	0.14287	1	Not Sig
RPL10A	-0.0512982	1	Not Sig
RAB2A	-0.104125	1	Not Sig
UFM1	-0.0634206	1	Not Sig
DDT	0.0288793	1	Not Sig
SSR1	0.112055	1	Not Sig
HMGN3	0.155627	1	Not Sig
SLC35B1	0.151627	1	Not Sig
EVI2A	0.134034	1	Not Sig
LSM5	0.0913448	1	Not Sig
MTCH1	0.0857423	1	Not Sig
PPCS	-0.0633517	1	Not Sig
ZNRD1	0.111262	1	Not Sig
NDUFA1	0.082139	1	Not Sig
EIF4A1	-0.116327	1	Not Sig
AZIN1	-0.108658	1	Not Sig
ARMC8	-0.0980978	1	Not Sig
HSP90B1	0.0607561	1	Not Sig
PFDN2	0.00879087	1	Not Sig
PSMB2	-0.120219	1	Not Sig
INTS6	0.0207614	1	Not Sig
OCIAD2	0.126368	1	Not Sig
KDM5A	0.0502377	1	Not Sig
PFDN1	0.0796654	1	Not Sig
NABP1	-0.0837069	1	Not Sig
FAM32A	0.107095	1	Not Sig
COX5A	0.120743	1	Not Sig
SRSF1	-0.0785323	1	Not Sig
DCTN6	-0.0698409	1	Not Sig
RPL37	-0.0474654	1	Not Sig
EXOSC1	0.130128	1	Not Sig
UBE2D1	-0.0966162	1	Not Sig
MRPL18	0.0868481	1	Not Sig
SPOP	0.109	1	Not Sig
TMEM126B	-0.0230298	1	Not Sig
TMEM183A	0.00974128	1	Not Sig
LUC7L	-0.109633	1	Not Sig
SUB1	-0.0747821	1	Not Sig
STOML2	0.107389	1	Not Sig
ARMCX6	-0.102336	1	Not Sig
BATF	0.0893438	1	Not Sig
AATF	0.0342228	1	Not Sig
BTF3	-0.0205443	1	Not Sig
SNHG8	-0.120942	1	Not Sig
MRPS15	-0.121765	1	Not Sig
ODF2L	0.0935028	1	Not Sig
RPS3A	-0.0362167	1	Not Sig
RIOK3	0.0824128	1	Not Sig
HIPK1	0.135797	1	Not Sig
MRPL13	-0.111315	1	Not Sig
RBM39	-0.0338687	1	Not Sig
TNFRSF14	0.0726391	1	Not Sig
PDIA6	0.0531932	1	Not Sig
LCP2	0.132229	1	Not Sig
ZNF830	-0.0672386	1	Not Sig
PCMT1	0.0474839	1	Not Sig
ZC3H18	0.0807537	1	Not Sig
EVI2B	0.114807	1	Not Sig
PSMD12	-0.0295353	1	Not Sig
COX4I1	-0.0126371	1	Not Sig
SUPT16H	0.144461	1	Not Sig
FAM103A1	-0.0932485	1	Not Sig
PRKAA1	-0.060728	1	Not Sig
COA4	0.120494	1	Not Sig
GABPB1-AS1	-0.139177	1	Not Sig
C19orf53	0.0762473	1	Not Sig
CWC25	-0.124346	1	Not Sig
CD44	0.0999533	1	Not Sig
TOPORS	-0.118171	1	Not Sig
TAX1BP1	-0.0676706	1	Not Sig
RTFDC1	0.0364595	1	Not Sig
C6orf48	0.0641006	1	Not Sig
POP4	0.0766523	1	Not Sig
MPHOSPH8	0.100162	1	Not Sig
BUD31	-0.0997147	1	Not Sig
SAP18	-0.0341293	1	Not Sig
CYFIP2	-0.0156304	1	Not Sig
CDC123	-0.034977	1	Not Sig
PGAM1	-0.0805641	1	Not Sig
ASNSD1	-0.101153	1	Not Sig
SNRPD2	0.0838048	1	Not Sig
PMPCB	0.0546583	1	Not Sig
NUP62	-0.0486035	1	Not Sig
CD2BP2	0.0467696	1	Not Sig
HSD17B10	0.0415619	1	Not Sig
PHAX	0.0580575	1	Not Sig
DUSP11	-0.125937	1	Not Sig
SET	0.1303	1	Not Sig
TRBC2	0.0952318	1	Not Sig
AMD1	-0.0928264	1	Not Sig
RBM6	-0.106126	1	Not Sig
CDC37L1	-0.00378068	1	Not Sig
FXR1	0.0567992	1	Not Sig
ENY2	0.0722769	1	Not Sig
NACA	0.0452815	1	Not Sig
SLC3A2	-0.139193	1	Not Sig
PSMD8	0.0789241	1	Not Sig
ADA	0.115261	1	Not Sig
GTF2A2	-0.0483964	1	Not Sig
MBD4	0.0938997	1	Not Sig
TOX4	-0.0561842	1	Not Sig
ENSA	-0.112913	1	Not Sig
TMED4	0.092017	1	Not Sig
EMG1	0.0713426	1	Not Sig
UBR2	0.117876	1	Not Sig
SPATA13	0.0204477	1	Not Sig
GDI2	0.024924	1	Not Sig
C10orf54	-0.0968465	1	Not Sig
MAP2K7	0.116594	1	Not Sig
BUB3	0.108788	1	Not Sig
YIPF4	0.0487594	1	Not Sig
ZFP36L1	0.109986	1	Not Sig
NAPA	0.0166579	1	Not Sig
CHCHD3	0.0521589	1	Not Sig
COPB1	0.050223	1	Not Sig
CTSW	-0.138972	1	Not Sig
FBXO34	-0.125669	1	Not Sig
TRPM7	-0.0515227	1	Not Sig
CCDC82	0.0871012	1	Not Sig
PHF3	0.0207593	1	Not Sig
BDP1	-0.101129	1	Not Sig
BNIP3L	0.0944828	1	Not Sig
RAB5A	-0.0641396	1	Not Sig
HNRNPH1	0.167686	1	Not Sig
MAP3K8	-0.139271	1	Not Sig
MEA1	-0.0792044	1	Not Sig
GYPC	-0.124585	1	Not Sig
ARID4A	-0.0521937	1	Not Sig
FKBP4	-0.059481	1	Not Sig
YY1AP1	0.0414349	1	Not Sig
MRPL54	0.0825384	1	Not Sig
DEGS1	-0.0350091	1	Not Sig
GOLGB1	-0.161516	1	Not Sig
SRP19	-0.0628192	1	Not Sig
DERL2	-0.138133	1	Not Sig
MRPS23	-0.0220595	1	Not Sig
KLHL24	0.117983	1	Not Sig
OSER1	-0.105013	1	Not Sig
PHF20	0.116528	1	Not Sig
GTF3C6	0.083123	1	Not Sig
MED10	-0.0803277	1	Not Sig
SNHG7	0.139933	1	Not Sig
SMARCC2	0.0773478	1	Not Sig
FAM215B	0.132489	1	Not Sig
MAP2K3	0.110771	1	Not Sig
C19orf70	0.053777	1	Not Sig
SNRPG	-0.108411	1	Not Sig
CCDC109B	-0.090976	1	Not Sig
ZFR	0.0515464	1	Not Sig
SMC3	0.127111	1	Not Sig
CDC26	0.0565193	1	Not Sig
TRAPPC3	0.10695	1	Not Sig
SAP30BP	0.102772	1	Not Sig
ACD	0.105404	1	Not Sig
OAZ2	-0.0777506	1	Not Sig
LAMTOR3	0.100577	1	Not Sig
TNFAIP3	-0.12719	1	Not Sig
STAT5B	0.0764121	1	Not Sig
TXNDC12	-0.103554	1	Not Sig
APBB1IP	0.104276	1	Not Sig
PARP8	0.118222	1	Not Sig
SNRPD1	0.0821406	1	Not Sig
UBA52	0.0304227	1	Not Sig
SDHA	-0.0661552	1	Not Sig
SEC22B	0.109041	1	Not Sig
ZC3H7A	-0.0875307	1	Not Sig
MAT2A	-0.0321217	1	Not Sig
AURKAIP1	0.0823531	1	Not Sig
DYNLRB1	0.0932824	1	Not Sig
GABPB1	0.129707	1	Not Sig
POLR2A	-0.0765876	1	Not Sig
DNAJC7	-0.0026675	1	Not Sig
FYN	0.116165	1	Not Sig
THAP2	-0.106549	1	Not Sig
NFKBIA	-0.071905	1	Not Sig
C9orf78	-0.0546317	1	Not Sig
UBA6	0.125223	1	Not Sig
RBX1	0.0831658	1	Not Sig
KPNB1	0.11534	1	Not Sig
C6orf1	0.105041	1	Not Sig
DDX3X	-0.125078	1	Not Sig
COMMD5	0.077428	1	Not Sig
RPS25	-0.0669852	1	Not Sig
TOLLIP	-0.128711	1	Not Sig
NSRP1	-0.0562741	1	Not Sig
TMEM11	0.0970633	1	Not Sig
HIVEP2	-0.111451	1	Not Sig
SPCS1	0.103452	1	Not Sig
EXOC7	0.0215491	1	Not Sig
BCL2L1	0.100201	1	Not Sig
PTGER4	-0.130817	1	Not Sig
KTN1	0.0679802	1	Not Sig
ZNF281	0.0051234	1	Not Sig
PTPN1	-0.079627	1	Not Sig
SEC61B	-0.0709985	1	Not Sig
SCAND1	0.074949	1	Not Sig
MED8	0.0973299	1	Not Sig
RBM8A	-0.0871295	1	Not Sig
ARMCX3	-0.0991079	1	Not Sig
RPS4Y1	0.0559436	1	Not Sig
RHOA	0.0363849	1	Not Sig
SNRPF	0.0767081	1	Not Sig
ELP2	-0.0714295	1	Not Sig
RPL27A	0.00432368	1	Not Sig
RFC1	-0.0104016	1	Not Sig
GSTO1	0.112985	1	Not Sig
SETX	-0.117614	1	Not Sig
SEC31A	0.0711491	1	Not Sig
PDCD10	0.0882156	1	Not Sig
DDX24	0.080664	1	Not Sig
PRDX1	-0.150077	1	Not Sig
HERPUD2	0.104049	1	Not Sig
IMP3	0.101854	1	Not Sig
ILKAP	0.018827	1	Not Sig
PSMC1	0.0325817	1	Not Sig
EIF3K	-0.0399358	1	Not Sig
CCNL1	-0.133087	1	Not Sig
SYNCRIP	-0.0395916	1	Not Sig
HEXA	0.117079	1	Not Sig
TXNDC9	-0.034803	1	Not Sig
TERF2IP	0.0899274	1	Not Sig
CNOT2	-0.0190027	1	Not Sig
UBXN2A	-0.101974	1	Not Sig
TRIM44	0.0317703	1	Not Sig
GNB2L1	0.0392771	1	Not Sig
ETF1	-0.0790548	1	Not Sig
DDIT3	-0.113744	1	Not Sig
CHURC1	0.0506207	1	Not Sig
C12orf65	-0.0940024	1	Not Sig
PHLDA1	-0.122181	1	Not Sig
N4BP2L2	0.0772423	1	Not Sig
CAND1	0.0924712	1	Not Sig
GBP2	-0.0548963	1	Not Sig
ING3	-0.110303	1	Not Sig
PSME2	0.0823151	1	Not Sig
AES	0.0882878	1	Not Sig
OTUD6B-AS1	0.11182	1	Not Sig
ZKSCAN1	-0.0890448	1	Not Sig
SSB	-0.0179671	1	Not Sig
DIAPH1	0.105924	1	Not Sig
TRIM38	-0.140462	1	Not Sig
PRELID1	0.0545964	1	Not Sig
SDHD	0.123512	1	Not Sig
CARHSP1	0.0876121	1	Not Sig
IL10RA	0.120539	1	Not Sig
WBSCR22	0.063716	1	Not Sig
NDUFS5	0.0762083	1	Not Sig
PRPF38A	-0.105402	1	Not Sig
PSMA2	-0.0283358	1	Not Sig
MED17	-0.0254216	1	Not Sig
C15orf40	-0.0489619	1	Not Sig
NFE2L2	-0.0986529	1	Not Sig
NDUFAF3	0.0955594	1	Not Sig
YTHDF2	-0.0716878	1	Not Sig
NAP1L1	-0.0774272	1	Not Sig
NDUFB3	0.0110034	1	Not Sig
TBCC	0.109276	1	Not Sig
FUBP1	-0.00535288	1	Not Sig
COMMD3	0.0850244	1	Not Sig
COPS4	0.104483	1	Not Sig
TAF12	0.0197298	1	Not Sig
COX7A2L	0.0965059	1	Not Sig
MRPS30	0.0774231	1	Not Sig
PAFAH1B1	-0.0960144	1	Not Sig
ILF3	0.0117315	1	Not Sig
TFDP2	-0.0318431	1	Not Sig
EIF1AX	-0.00662988	1	Not Sig
COX17	0.0831254	1	Not Sig
CNPY2	-0.0829171	1	Not Sig
BIRC2	-0.0285013	1	Not Sig
ERH	-0.0507182	1	Not Sig
HSP90AB1	0.00348869	1	Not Sig
2019-09-02	0.0904315	1	Not Sig
NDUFB11	0.0838198	1	Not Sig
C5orf56	0.0408765	1	Not Sig
SELT	-0.0731886	1	Not Sig
SERINC3	0.0405829	1	Not Sig
UFC1	0.0962503	1	Not Sig
BAD	0.0745208	1	Not Sig
QKI	0.0344595	1	Not Sig
ADAM8	0.110872	1	Not Sig
CCT3	-0.109532	1	Not Sig
CBX3	-0.0946621	1	Not Sig
TIGIT	-0.165847	1	Not Sig
ARRB2	0.121577	1	Not Sig
NOSIP	0.0595316	1	Not Sig
NLRC5	-0.101311	1	Not Sig
NUP54	-0.114174	1	Not Sig
STIP1	0.00194299	1	Not Sig
JMJD6	-0.0207027	1	Not Sig
FAM133B	0.071882	1	Not Sig
EMC4	-0.0493512	1	Not Sig
CHD1	-0.0436855	1	Not Sig
TSPYL1	0.107524	1	Not Sig
UQCR10	0.0746538	1	Not Sig
UBE3A	0.04246	1	Not Sig
TOMM22	0.0247174	1	Not Sig
ZNF131	0.0648916	1	Not Sig
NCBP2-AS2	0.0466188	1	Not Sig
ZNF75A	0.0289937	1	Not Sig
USMG5	0.0665344	1	Not Sig
MPC1	-0.08512	1	Not Sig
EIF4B	0.0510166	1	Not Sig
[truncated: 777 more rows]
